# Supplementary material for: The role and robustness of the Gini coefficient as an unbiased tool for the selection of Gini genes for normalising expression profiling data
Source: Sci Rep. 2019 Nov 29;9:17960. doi: 10.1038/s41598-019-54288-7 (PMC6884504; doi:10.1038/s41598-019-54288-7)
Supplement: Supplementary file 4 — Supplementary Table S3 [file 41598_2019_54288_MOESM4_ESM.xlsx]

## Sheet: 15_Genes_Stats_4_Datasets
Gene	Gini (HPA Tissue)	Gini (GTEx )	Gini (PCAWG )	Gini (HBM Tissue)	Median (HPA Tissue)	Median (GTEx )	Median (PCAWG )	Median (HBM Tissue)	RSD (HPA Tissue)	RSD (GTEx )	RSD (PCAWG )	RSD (HBM Tissue)	Min (HPA Tissue)	Min (GTEx )	Min (PCAWG )	Min (HBM Tissue)	Max (HPA Tissue)	Max (GTEx )	Max (PCAWG )	Max (HBM Tissue)	Mean (HPA Tissue)	Mean (GTEx )	Mean (PCAWG )	Mean (HBM Tissue)	Std. deviation (HPA Tissue)	Std. deviation (GTEx )	Std. deviation (PCAWG )	Std. deviation (HBM Tissue)	Q25 (HPA Tissue)	Q25 (GTEx )	Q25 (PCAWG )	Q25 (HBM Tissue)	Q75 (HPA Tissue)	Q75 (GTEx )	Q75 (PCAWG )	Q75 (HBM Tissue)	IQR (HPA Tissue)	IQR (GTEx )	IQR (PCAWG )	IQR (HBM Tissue)	Max:Min (HPA Tissue)	Max:Min (GTEx )	Max:Min (PCAWG )	Max:Min (HBM Tissue)	Median:Min (HPA Tissue)	Median:Min (GTEx )	Median:Min (PCAWG )	Median:Min (HBM Tissue)	Max:Median (HPA Tissue)
CHCHD4	0.185097	0.143514	0.190938	0.192062	13.08	17	20	25.6875	36.1138	27.2617	40.3537	35.4441	2.12	4	5	11	31.28	29	70	46	13.5231	16.9623	21	26	4.88369	4.62419	8.47427	9.10471	11.61	15	17	18.75	15.7	19	24	31.5	1.35228	1.26667	1.41176	1.68	14.7547	7.25	14	4.18182	6.16981	4.25	4	2.33523	2.39144
COPS5	0.171368	0.171838	0.196659	0.170703	45.27	19	20	20	32.4551	30.7567	43.2425	33.2666	7.68	6	8	11	92.47	31	78	37	46.5746	18.0943	20.9868	19	15.1158	5.56522	9.07523	6.65332	38.585	15	16.75	17	54.25	22	23	22.25	1.40599	1.46667	1.37313	1.30882	12.0404	5.16667	9.75	3.36364	5.89453	3.16667	2.5	1.81818	2.04263
COX4I1	0.170227	0.123813	0.184825	0.159778	447.69	123	144	94.125	33.093	22.9646	37.1115	28.9214	95.28	53	59	59	1085.84	194	396	142	472.769	123.189	156.461	92.5	156.454	28.2897	58.0649	27.2222	384.245	109	125.75	71.25	527.21	135	175.5	111.25	1.37207	1.23853	1.39563	1.5614	11.3963	3.66038	6.71186	2.40678	4.69868	2.32075	2.44068	1.59534	2.42543
IDH3G	0.156879	0.178859	0.172873	0.17536	44.67	56	60	34.75	28.6042	31.5761	33.0175	32.447	8.53	23	18	14	67.15	90	152	54	43.7829	55.2453	62.0263	34	12.5238	17.4443	20.4796	11.2753	37.64	43	52	31	52.7	67	71.5	42.25	1.40011	1.55814	1.375	1.3629	7.87222	3.91304	8.44444	3.85714	5.23681	2.43478	3.33333	2.48214	1.50325
MAP2K2	0.199341	0.170566	0.177949	0.170478	60.91	55	58.5	30.75	36.8702	31.054	34.0701	31.6524	16.61	31	14	14	135.03	117	156	51	62.032	57.1132	60.0526	30	22.8713	17.7359	20.46	9.73311	48.405	45	46.5	24	71.885	67	70.5	38	1.48507	1.48889	1.51613	1.58333	8.12944	3.77419	11.1429	3.64286	3.66707	1.77419	4.17857	2.19643	2.21688
MTIF3	0.17958	0.165297	0.18599	0.18793	45.15	51	55	72.625	33.8065	30.6074	37.8819	37.8223	11.12	18	21	33	101.31	101	158	150	47.5814	51.3396	58.5789	70	16.0856	15.7137	22.1908	27.4685	39.45	42	43.75	63.75	57.485	61	69	79.75	1.45716	1.45238	1.57714	1.25098	9.11061	5.61111	7.52381	4.54545	4.06025	2.83333	2.61905	2.20076	2.24385
MTRF1L	0.170605	0.187583	0.185548	0.142086	7.86	11	17	17	31.8404	33.2861	34.4208	28.5748	1.35	3	6	8	15.56	18	41	31	7.82983	11.0377	17.6053	17.375	2.49305	3.67404	6.05988	4.96488	6.39	9	14	15	8.95	14	20.25	20	1.40063	1.55556	1.44643	1.33333	11.5259	6	6.83333	3.875	5.82222	3.66667	2.83333	2.125	1.97964
NDUFB8	0.15834	0.15713	0.177292	0.18681	143.5	39	37.5	56.625	30.3453	28.7637	33.9124	35.0653	24.71	12	13	18	306.49	69	96	95	149.925	39.1321	38.7368	53	45.4953	11.2558	13.1366	19.8557	125.18	32	31	46.75	170.34	47	45.25	67.75	1.36076	1.46875	1.45968	1.4492	12.4035	5.75	7.38462	5.27778	5.80737	3.25	2.88462	3.14583	2.13582
NMT1	0.197867	0.197014	0.184218	0.159331	29.71	46	51.5	39.9375	36.8269	35.0881	34.6908	29.1498	3.93	17	19	17	58.64	76	127	60	29.8249	43.3962	49.0526	39	10.9836	15.2269	17.0168	11.6417	25.33	31	36	34	34.405	53	59	46.75	1.35827	1.70968	1.63889	1.375	14.9211	4.47059	6.68421	3.52941	7.5598	2.70588	2.71053	2.34926	1.97375
PPID	0.158866	0.173932	0.171256	0.185405	31.11	29	32.5	44.75	29.0163	32.7227	34.1103	33.7275	5.23	10	13	21	50.93	63	90	74	31.6315	28.3396	34.0921	46	9.17831	9.2735	11.6289	15.093	26.425	23	28.75	35.5	37.56	32	38.5	52.5	1.42138	1.3913	1.33913	1.47887	9.73805	6.3	6.92308	3.52381	5.94837	2.9	2.5	2.13095	1.63709
RTCA	0.167725	0.179509	0.199858	0.184485	26.5	24	27	33.6875	30.672	35.8174	42.8873	33.6842	4.53	9	10	14	49.86	58	98	49	26.6368	23.6038	28.3684	35	8.17003	8.45427	12.1664	11.3474	21.62	18	22	25.5	32.65	27	32.25	43	1.51018	1.5	1.46591	1.68627	11.0066	6.44444	9.8	3.5	5.84989	2.66667	2.7	2.40625	1.88151
SELENOK	0.190874	0.163762	0.182233	0.179971	31.07	49	49	80.9375	36.8857	30.3854	38.1936	33.3101	5.26	21	20	48	75.45	98	147	142	31.9898	50.4906	52.1842	81	11.7997	15.3418	19.931	26.9604	25.025	40	41.75	57.5	36.795	58	57.25	96.25	1.47033	1.45	1.37126	1.67391	14.3441	4.66667	7.35	2.95833	5.90684	2.33333	2.45	1.6862	2.42839
SMG5	0.194163	0.155361	0.186995	0.180861	34.89	63	64	34.125	35.9485	27.5162	44.9887	34.0881	5.17	25	19	14	76.07	93	271	62	34.6698	59.4717	66.0921	34	12.4633	16.3644	29.734	11.6326	26.935	46	55.25	28.25	40.91	70	74.25	42.25	1.51884	1.52174	1.34389	1.49558	14.7137	3.72	14.2632	4.42857	6.74855	2.52	3.36842	2.4375	2.18028
SNX3	0.167606	0.175923	0.190575	0.183344	169.22	190	208.5	327.062	30.7666	31.2225	39.2094	33.1283	24.73	79	79	148	289.02	325	628	516	173.444	200.208	216.974	344	53.3628	62.5098	85.0741	108.35	141.42	153	169.5	241.75	200.45	243	253.5	385.75	1.41741	1.58824	1.49558	1.59566	11.687	4.11392	7.94937	3.48649	6.8427	2.40506	2.63924	2.20988	1.70795
SURF1	0.180429	0.149063	0.199087	0.173136	18.3	47	57.5	45.6875	34.9368	26.1971	38.2541	32.1457	7.33	27	26	21	46.86	73	161	73	20.102	47.6981	60.2368	44	7.023	12.4955	23.0431	14.6866	16.325	37	43.75	34.75	23.23	56	70.5	53	1.42297	1.51351	1.61143	1.52518	6.39291	2.7037	6.19231	3.47619	2.49659	1.74074	2.21154	2.1756	2.56066
[truncated: 4 more columns]

## Sheet: HPAT_stats
Gene	Gini (HPA Tissue)	Min (HPA Tissue)	Max (HPA Tissue)	Mean (HPA Tissue)	Median (HPA Tissue)	Std. deviation (HPA Tissue)	RSD (HPA Tissue)	Q25 (HPA Tissue)	Q75 (HPA Tissue)	IQR (HPA Tissue)	Max:Min (HPA Tissue)	Median:Min (HPA Tissue)	Max:Median (HPA Tissue)	Variance	Skewness	Kurtosis	Overall sum	No. missings	No. NaNs	No. +?s	No. -?s	Row count	frac	S/A/O
CHCHD4	0.185097	2.12	31.28	13.5231	13.08	4.88369	36.1138	11.61	15.7	1.35228	14.7547	6.16981	2.39144	23.8504	0.490057	3.02911	797.86	0	0	0	0	59	1	O
COPS5	0.171368	7.68	92.47	46.5746	45.27	15.1158	32.4551	38.585	54.25	1.40599	12.0404	5.89453	2.04263	228.488	0.494604	1.75522	2747.9	0	0	0	0	59	1	O
COX4I1	0.170227	95.28	1085.84	472.769	447.69	156.454	33.093	384.245	527.21	1.37207	11.3963	4.69868	2.42543	24477.8	1.13248	3.64949	27893.4	0	0	0	0	59	1	O
IDH3G	0.156879	8.53	67.15	43.7829	44.67	12.5238	28.6042	37.64	52.7	1.40011	7.87222	5.23681	1.50325	156.845	-0.678235	0.564288	2583.19	0	0	0	0	59	1	O
MAP2K2	0.199341	16.61	135.03	62.032	60.91	22.8713	36.8702	48.405	71.885	1.48507	8.12944	3.66707	2.21688	523.098	0.732557	1.07175	3659.89	0	0	0	0	59	1	O
MTIF3	0.17958	11.12	101.31	47.5814	45.15	16.0856	33.8065	39.45	57.485	1.45716	9.11061	4.06025	2.24385	258.746	0.568657	1.73203	2807.3	0	0	0	0	59	1	O
MTRF1L	0.170605	1.35	15.56	7.82983	7.86	2.49305	31.8404	6.39	8.95	1.40063	11.5259	5.82222	1.97964	6.21529	0.206802	1.39981	461.96	0	0	0	0	59	1	O
NDUFB8	0.15834	24.71	306.49	149.925	143.5	45.4953	30.3453	125.18	170.34	1.36076	12.4035	5.80737	2.13582	2069.82	0.783042	2.72552	8845.6	0	0	0	0	59	1	O
NMT1	0.197867	3.93	58.64	29.8249	29.71	10.9836	36.8269	25.33	34.405	1.35827	14.9211	7.5598	1.97375	120.639	0.13072	0.826242	1759.67	0	0	0	0	59	1	O
PPID	0.158866	5.23	50.93	31.6315	31.11	9.17831	29.0163	26.425	37.56	1.42138	9.73805	5.94837	1.63709	84.2414	-0.347952	0.700447	1866.26	0	0	0	0	59	1	O
RTCA	0.167725	4.53	49.86	26.6368	26.5	8.17003	30.672	21.62	32.65	1.51018	11.0066	5.84989	1.88151	66.7494	-0.151715	0.748871	1571.57	0	0	0	0	59	1	O
SELENOK	0.190874	5.26	75.45	31.9898	31.07	11.7997	36.8857	25.025	36.795	1.47033	14.3441	5.90684	2.42839	139.232	1.20148	3.17435	1887.4	0	0	0	0	59	1	O
SMG5	0.194163	5.17	76.07	34.6698	34.89	12.4633	35.9485	26.935	40.91	1.51884	14.7137	6.74855	2.18028	155.334	0.46347	1.49687	2045.52	0	0	0	0	59	1	O
SNX3	0.167606	24.73	289.02	173.444	169.22	53.3628	30.7666	141.42	200.45	1.41741	11.687	6.8427	1.70795	2847.58	0.0938302	0.713882	10233.2	0	0	0	0	59	1	O
SURF1	0.180429	7.33	46.86	20.102	18.3	7.023	34.9368	16.325	23.23	1.42297	6.39291	2.49659	2.56066	49.3225	1.34233	2.99089	1186.02	0	0	0	0	59	1	O

## Sheet: GTEx_stats
Gene	Gini (GTEx )	Min (GTEx )	Max (GTEx )	Mean (GTEx )	Median (GTEx )	Std. deviation (GTEx )	RSD (GTEx )	Q25 (GTEx )	Q75 (GTEx )	IQR (GTEx )	Max:Min (GTEx )	Median:Min (GTEx )	Max:Median (GTEx )	Variance	Skewness	Kurtosis	Overall sum	No. missings	No. NaNs	No. +?s	No. -?s	Row count	frac	S/A/O
CHCHD4	0.143514	4	29	16.9623	17	4.62419	27.2617	15	19	1.26667	7.25	4.25	1.70588	21.3832	0.0650564	1.47898	899	0	0	0	0	53	1	O
COPS5	0.171838	6	31	18.0943	19	5.56522	30.7567	15	22	1.46667	5.16667	3.16667	1.63158	30.9717	-0.226193	-0.399973	959	0	0	0	0	53	1	O
COX4I1	0.123813	53	194	123.189	123	28.2897	22.9646	109	135	1.23853	3.66038	2.32075	1.57724	800.31	-0.0810346	0.82147	6529	0	0	0	0	53	1	O
IDH3G	0.178859	23	90	55.2453	56	17.4443	31.5761	43	67	1.55814	3.91304	2.43478	1.60714	304.304	-0.0399283	-0.727962	2928	0	0	0	0	53	1	O
MAP2K2	0.170566	31	117	57.1132	55	17.7359	31.054	45	67	1.48889	3.77419	1.77419	2.12727	314.564	0.647189	1.04742	3027	0	0	0	0	53	1	O
MTIF3	0.165297	18	101	51.3396	51	15.7137	30.6074	42	61	1.45238	5.61111	2.83333	1.98039	246.921	0.606812	1.39213	2721	0	0	0	0	53	1	O
MTRF1L	0.187583	3	18	11.0377	11	3.67404	33.2861	9	14	1.55556	6	3.66667	1.63636	13.4985	-0.169032	-0.650593	585	0	0	0	0	53	1	O
NDUFB8	0.15713	12	69	39.1321	39	11.2558	28.7637	32	47	1.46875	5.75	3.25	1.76923	126.694	0.106375	0.682541	2074	0	0	0	0	53	1	O
NMT1	0.197014	17	76	43.3962	46	15.2269	35.0881	31	53	1.70968	4.47059	2.70588	1.65217	231.859	-0.0899919	-0.757977	2300	0	0	0	0	53	1	O
PPID	0.173932	10	63	28.3396	29	9.2735	32.7227	23	32	1.3913	6.3	2.9	2.17241	85.9978	0.824898	2.62647	1502	0	0	0	0	53	1	O
RTCA	0.179509	9	58	23.6038	24	8.45427	35.8174	18	27	1.5	6.44444	2.66667	2.41667	71.4746	1.50265	5.13427	1251	0	0	0	0	53	1	O
SELENOK	0.163762	21	98	50.4906	49	15.3418	30.3854	40	58	1.45	4.66667	2.33333	2	235.37	0.956196	1.09617	2676	0	0	0	0	53	1	O
SMG5	0.155361	25	93	59.4717	63	16.3644	27.5162	46	70	1.52174	3.72	2.52	1.47619	267.792	-0.140178	-0.682583	3152	0	0	0	0	53	1	O
SNX3	0.175923	79	325	200.208	190	62.5098	31.2225	153	243	1.58824	4.11392	2.40506	1.71053	3907.48	0.314622	-0.865746	10611	0	0	0	0	53	1	O
SURF1	0.149063	27	73	47.6981	47	12.4955	26.1971	37	56	1.51351	2.7037	1.74074	1.55319	156.138	0.113093	-0.967684	2528	0	0	0	0	53	1	O

## Sheet: PCAWG
Gene	Gini (PCAWG )	Min (PCAWG )	Max (PCAWG )	Mean (PCAWG )	Median (PCAWG )	Std. deviation (PCAWG )	RSD (PCAWG )	Q25 (PCAWG )	Q75 (PCAWG )	IQR (PCAWG )	Max:Min (PCAWG )	Median:Min (PCAWG )	Max:Median (PCAWG )	Variance	Skewness	Kurtosis	Overall sum	No. missings	No. NaNs	No. +?s	No. -?s	Row count	frac	S/A/O
CHCHD4	0.190938	5	70	21	20	8.47427	40.3537	17	24	1.41176	14	4	3.5	71.8133	2.63457	14.1716	1596	0	0	0	0	76	1	O
COPS5	0.196659	8	78	20.9868	20	9.07523	43.2425	16.75	23	1.37313	9.75	2.5	3.9	82.3598	3.3851	20.0567	1595	0	0	0	0	76	1	O
COX4I1	0.184825	59	396	156.461	144	58.0649	37.1115	125.75	175.5	1.39563	6.71186	2.44068	2.75	3371.53	1.72074	4.60675	11891	0	0	0	0	76	1	O
IDH3G	0.172873	18	152	62.0263	60	20.4796	33.0175	52	71.5	1.375	8.44444	3.33333	2.53333	419.413	1.04873	4.08082	4714	0	0	0	0	76	1	O
MAP2K2	0.177949	14	156	60.0526	58.5	20.46	34.0701	46.5	70.5	1.51613	11.1429	4.17857	2.66667	418.611	1.1652	5.43632	4564	0	0	0	0	76	1	O
MTIF3	0.18599	21	158	58.5789	55	22.1908	37.8819	43.75	69	1.57714	7.52381	2.61905	2.87273	492.434	2.13907	7.44471	4452	0	0	0	0	76	1	O
MTRF1L	0.185548	6	41	17.6053	17	6.05988	34.4208	14	20.25	1.44643	6.83333	2.83333	2.41176	36.7221	0.8497	2.10625	1338	0	0	0	0	76	1	O
NDUFB8	0.177292	13	96	38.7368	37.5	13.1366	33.9124	31	45.25	1.45968	7.38462	2.88462	2.56	172.57	1.23933	3.98861	2944	0	0	0	0	76	1	O
NMT1	0.184218	19	127	49.0526	51.5	17.0168	34.6908	36	59	1.63889	6.68421	2.71053	2.46602	289.571	1.03146	4.46892	3728	0	0	0	0	76	1	O
PPID	0.171256	13	90	34.0921	32.5	11.6289	34.1103	28.75	38.5	1.33913	6.92308	2.5	2.76923	135.231	1.80679	6.73382	2591	0	0	0	0	76	1	O
RTCA	0.199858	10	98	28.3684	27	12.1664	42.8873	22	32.25	1.46591	9.8	2.7	3.62963	148.022	2.85351	13.9225	2156	0	0	0	0	76	1	O
SELENOK	0.182233	20	147	52.1842	49	19.931	38.1936	41.75	57.25	1.37126	7.35	2.45	3	397.246	2.24786	7.53685	3966	0	0	0	0	76	1	O
SMG5	0.186995	19	271	66.0921	64	29.734	44.9887	55.25	74.25	1.34389	14.2632	3.36842	4.23438	884.111	4.37813	29.9171	5023	0	0	0	0	76	1	O
SNX3	0.190575	79	628	216.974	208.5	85.0741	39.2094	169.5	253.5	1.49558	7.94937	2.63924	3.01199	7237.6	2.18202	8.42736	16490	0	0	0	0	76	1	O
SURF1	0.199087	26	161	60.2368	57.5	23.0431	38.2541	43.75	70.5	1.61143	6.19231	2.21154	2.8	530.983	1.53392	4.29638	4578	0	0	0	0	76	1	O

## Sheet: HBM
Gene	Gini (HBM Tissue)	Min (HBM Tissue)	Max (HBM Tissue)	Mean (HBM Tissue)	Median (HBM Tissue)	Std. deviation (HBM Tissue)	RSD (HBM Tissue)	Q25 (HBM Tissue)	Q75 (HBM Tissue)	IQR (HBM Tissue)	Max:Min (HBM Tissue)	Median:Min (HBM Tissue)	Max:Median (HBM Tissue)	Variance	Skewness	Kurtosis	Overall sum	No. missings	No. NaNs	No. +?s	No. -?s	Row count	frac	S/A/O
CHCHD4	0.192062	11	46	26	25.6875	9.10471	35.4441	18.75	31.5	1.68	4.18182	2.33523	1.79075	82.8958	0.391602	0.0633116	411	0	0	0	0	16	1	O
COPS5	0.170703	11	37	19	20	6.65332	33.2666	17	22.25	1.30882	3.36364	1.81818	1.85	44.2667	1.06168	1.8651	320	0	0	0	0	16	1	O
COX4I1	0.159778	59	142	92.5	94.125	27.2222	28.9214	71.25	111.25	1.5614	2.40678	1.59534	1.50863	741.05	0.337324	-0.993263	1506	0	0	0	0	16	1	O
IDH3G	0.17536	14	54	34	34.75	11.2753	32.447	31	42.25	1.3629	3.85714	2.48214	1.55396	127.133	-0.305273	-0.328869	556	0	0	0	0	16	1	O
MAP2K2	0.170478	14	51	30	30.75	9.73311	31.6524	24	38	1.58333	3.64286	2.19643	1.65854	94.7333	0.15667	-0.299182	492	0	0	0	0	16	1	O
MTIF3	0.18793	33	150	70	72.625	27.4685	37.8223	63.75	79.75	1.25098	4.54545	2.20076	2.0654	754.517	1.29458	3.53044	1162	0	0	0	0	16	1	O
MTRF1L	0.142086	8	31	17.375	17	4.96488	28.5748	15	20	1.33333	3.875	2.125	1.82353	24.65	1.00305	3.45075	278	0	0	0	0	16	1	O
NDUFB8	0.18681	18	95	53	56.625	19.8557	35.0653	46.75	67.75	1.4492	5.27778	3.14583	1.6777	394.25	0.21385	0.16994	906	0	0	0	0	16	1	O
NMT1	0.159331	17	60	39	39.9375	11.6417	29.1498	34	46.75	1.375	3.52941	2.34926	1.50235	135.529	-0.0729083	-0.234031	639	0	0	0	0	16	1	O
PPID	0.185405	21	74	46	44.75	15.093	33.7275	35.5	52.5	1.47887	3.52381	2.13095	1.65363	227.8	0.116672	-0.579382	716	0	0	0	0	16	1	O
RTCA	0.184485	14	49	35	33.6875	11.3474	33.6842	25.5	43	1.68627	3.5	2.40625	1.45455	128.762	-0.452403	-1.13294	539	0	0	0	0	16	1	O
SELENOK	0.179971	48	142	81	80.9375	26.9604	33.3101	57.5	96.25	1.67391	2.95833	1.6862	1.75444	726.862	0.659069	0.00225927	1295	0	0	0	0	16	1	O
SMG5	0.180861	14	62	34	34.125	11.6326	34.0881	28.25	42.25	1.49558	4.42857	2.4375	1.81685	135.317	0.498205	1.10811	546	0	0	0	0	16	1	O
SNX3	0.183344	148	516	344	327.062	108.35	33.1283	241.75	385.75	1.59566	3.48649	2.20988	1.57768	11739.8	0.0166529	-0.864575	5233	0	0	0	0	16	1	O
SURF1	0.173136	21	73	44	45.6875	14.6866	32.1457	34.75	53	1.52518	3.47619	2.1756	1.59781	215.696	0.529001	-0.256539	731	0	0	0	0	16	1	O
