# Supplementary material for: The role and robustness of the Gini coefficient as an unbiased tool for the selection of Gini genes for normalising expression profiling data
Source: Sci Rep. 2019 Nov 29;9:17960. doi: 10.1038/s41598-019-54288-7 (PMC6884504; doi:10.1038/s41598-019-54288-7)
Supplement: Supplementary file 5 — Supplementary Table S4 [file 41598_2019_54288_MOESM5_ESM.xlsx]

## Sheet: Common Genes GC < 0.2 subsets
Names	total	elements	GTEX	HPAT	PCAWG	HBM							HPAT	GTEX	PCAWG	HBM
GTEx HBM HPA Tissues PCAWG	15	CHCHD4	1	1	1	1							DPM1	AC005034.3	DESI1	SLC38A2
		COPS5	1	1	1	1							POLDIP2	AC018647.2	PEX16	SLC35E1
		COX4I1	1	1	1	1							AK2	AC024896.1	NDUFAF1	SLC25A11
		IDH3G	1	1	1	1							HCCS	AC025031.3	CLPTM1	SLC25A3
		MAP2K2	1	1	1	1							POLR2J	AC073896.2	LIAS	ABCE1
		MTIF3	1	1	1	1							PAF1	AC087501.3	UBE2F	ABCB7
		MTRF1L	1	1	1	1							ELAC2	AC092337.1	C1orf50	RABAC1
		NDUFB8	1	1	1	1							DNAJC11	AC093909.1	PPID	SEC16A
		NMT1	1	1	1	1							PSMB1	AC093909.6	VPS4A	NANS
		PPID	1	1	1	1							MPND	AC098484.1	NFS1	TPRG1L
		RTCA	1	1	1	1							MED24	AC100810.1	IDH3G	TMEM230
		SELENOK	1	1	1	1							VTA1	AC122718.1	UBE2B	ARF1
		SMG5	1	1	1	1							ZNF207	AC131888.1	HMOX2	MRPL27
		SNX3	1	1	1	1							UFL1	AC138696.2	ADCK1	TMEM120A
		SURF1	1	1	1	1							COX15	ACOT13	AGPAT3	YME1L1
GTEx HPA Tissues PCAWG	20	ADCK1	1	1	1	0							CXorf56	ACOT8	C9orf78	RTFDC1
		ARFGAP2	1	1	1	0							RTFDC1	ACOX1	NDUFB8	NDUFB10
		BSDC1	1	1	1	0							RNF10	ACP1	MAP2K2	CSNK1A1
		C1orf50	1	1	1	0							ZDHHC6	ACTR1A	UBB	TIPRL
		C9orf78	1	1	1	0							UBR2	ACTR6	LRRC28	GLYR1
		DCAF11	1	1	1	0							B4GALT7	ADCK1	POLR2E	ASNSD1
		EIF1	1	1	1	0							ZCCHC8	AGGF1	DNAJC7	SUMO1
		EIF5	1	1	1	0							EDC4	AGPAT3	TIMM21	PPP1CC
		GSK3A	1	1	1	0							SKIV2L2	AHSA1	SELENOK	UFM1
		MPND	1	1	1	0							LSG1	AK3	HARS	HAUS2
		NDUFV3	1	1	1	0							THAP3	AK6	NMT1	ERCC1
		RNF167	1	1	1	0							DTNBP1	AL031775.1	COX4I1	TCEANC2
		SLC25A26	1	1	1	0							FAM120A	AL033543.1	RNF10	LTN1
		SMIM12	1	1	1	0							THRAP3	AL121749.1	MTRF1L	CRELD1
		SNRNP35	1	1	1	0							TBC1D22A	AL139415.1	ACOT8	GOLIM4
		TIMM21	1	1	1	0							SZRD1	AL158212.3	NDUFV3	PSMC5
		TOX4	1	1	1	0							TAB2	AL356488.3	MTIF3	CCDC47
		UBB	1	1	1	0							PUM2	AL391244.1	SMIM12	TRIAP1
		UBE2F	1	1	1	0							GDI2	AL590714.1	NSFL1C	ATP5C1
		UBL7	1	1	1	0							RIOK2	AL604028.1	SMG5	MRPS35
GTEx HBM HPA Tissues	89	ATE1	1	1	0	1							MRPS24	AL627309.1	BSDC1	ARF5
		ATP5G2	1	1	0	1							U2AF2	ALG14	NDUFS7	PPP2R5E
		ATP5H	1	1	0	1							ADCK1	ANAPC11	SGTA	RPS6KB1
		ATP5L	1	1	0	1							RNF4	ANAPC13	USE1	CCT8
		ATP5O	1	1	0	1							TNPO3	ANAPC15	TXNL4B	MAPKAP1
		BABAM1	1	1	0	1							TAF11	AP001267.1	PSMC5	EEA1
		BLOC1S1	1	1	0	1							PKN2	AP2B1	PMPCA	MSRA
		C14orf2	1	1	0	1							KARS	AP3S2	NDUFA7	TMX3
		C19orf53	1	1	0	1							NDUFB4	AP5M1	SUGP1	RALBP1
		CEBPZOS	1	1	0	1							ZC3H15	AP5S1	GSK3A	PSMD1
		CHCHD1	1	1	0	1							NFYC	APOPT1	GNPTG	NSMCE2
		CHCHD2	1	1	0	1							RHOA	ARF5	VPS37A	BOLA3
		CHMP2A	1	1	0	1							DHX8	ARFGAP2	VTI1B	ATE1
		CLPP	1	1	0	1							IARS2	ARFRP1	NFKBIB	PLEKHA3
		COPS6	1	1	0	1							IDH3G	ARHGAP5	NAPA	EIF4H
		COX14	1	1	0	1							COASY	ARL16	SNX3	HDGF
		COX6B1	1	1	0	1							OTUD5	ARPC1A	EIF1	TRAF7
		COX7C	1	1	0	1							TBC1D25	ARV1	SRA1	DNAJC24
		DAP3	1	1	0	1							GPKOW	ASB1	AP3D1	SCYL2
		EDF1	1	1	0	1							FUNDC1	ASF1A	RPS19BP1	C5orf22
		EIF3J	1	1	0	1							CDC42	ASNA1	CHCHD4	ETF1
		EIF3K	1	1	0	1							TSG101	ATE1	ARFGAP2	VRK2
		ELOB	1	1	0	1							BCS1L	ATG13	BORCS6	ZFYVE1
		EMC3	1	1	0	1							TIMM21	ATMIN	SARS	FAM126A
		EMC8	1	1	0	1							MARK3	ATP5A1	USF2	MZT2B
		ERAL1	1	1	0	1							TMEM131	ATP5C1	SLC25A44	RAB21
		FAM96B	1	1	0	1							RAB7A	ATP5D	SUPT6H	UQCRC2
		FIS1	1	1	0	1							MLH1	ATP5E	RNF167	EIF2AK1
		GHITM	1	1	0	1							GPATCH1	ATP5EP2	NDUFS2	AKT1
		GLYR1	1	1	0	1							USP33	ATP5F1	NDUFV1	USE1
		GNPAT	1	1	0	1							SNRPA	ATP5G1	COX11	SUCLG2
		GPKOW	1	1	0	1							CAPZB	ATP5G2	UBL7	MGAT4B
		LAMTOR2	1	1	0	1							ARAF	ATP5H	NIT1	MARK3
		LRRC57	1	1	0	1							PPP2R5C	ATP5I	UQCR11	FNTA
		MRPL16	1	1	0	1							SDF4	ATP5J	MRPS5	SNRPD3
		MRPL2	1	1	0	1							MKNK1	ATP5J2	DDA1	NDUFC2
		MRPL20	1	1	0	1							SAR1A	ATP5L	DCTN2	STUB1
		MRPL21	1	1	0	1							DNM2	ATP5O	FBXW5	EFR3A
		MRPL27	1	1	0	1							RAB21	ATP6V0B	WIPI2	HAGH
		MRPL28	1	1	0	1							PSEN1	ATP6V1D	OTUD5	NDUFB5
		MRPL30	1	1	0	1							PCNP	ATP6V1E1	TOX4	TTL
		MRPL57	1	1	0	1							UBA5	ATP6V1F	ARFRP1	UBL5
		MRPS22	1	1	0	1							KIAA0141	AURKAIP1	RPUSD3	BECN1
		MRPS24	1	1	0	1							WDR70	BABAM1	EIF5	PARK7
		MRPS30	1	1	0	1							CCNT2	BAD	MECR	UBL4A
		MRPS36	1	1	0	1							MRPL22	BCAS2	AK3	FBXO22
		MRPS7	1	1	0	1							CHMP2B	BCL2L13	ATG13	PLA2G12A
		NAA60	1	1	0	1							PPIE	BLOC1S1	DNAJA2	ATPAF2
		NDUFA10	1	1	0	1							STARD7	BNIP1	C19orf12	PRKRA
		NDUFA12	1	1	0	1							NOA1	BOLA1	COPS5	ISCA1
		NDUFA13	1	1	0	1							EIF3I	BOLA2B	PRADC1	POLDIP2
		NDUFA2	1	1	0	1							RAB10	BORCS5	DCAF11	NT5DC1
		NDUFB11	1	1	0	1							HADHA	BORCS6	SMDT1	ATOX1
		NDUFB4	1	1	0	1							AK6	BORCS8	MFN2	LSM4
		NDUFB5	1	1	0	1							MYNN	BPGM	SNRNP35	RPL7L1
		NDUFB6	1	1	0	1							SEH1L	BROX	STUB1	UQCRB
		NDUFS3	1	1	0	1							RRN3	BRWD1	SLC25A11	TMEM189
		NDUFS4	1	1	0	1							MTIF2	BSDC1	MPND	KLHDC10
		NDUFV2	1	1	0	1							NFX1	C11orf98	MAP2K5	CYC1
		NELFB	1	1	0	1							MRPL28	C12orf43	WASHC3	RSAD1
		PARK7	1	1	0	1							RBM22	C12orf73	EPN1	CNIH1
		PFDN1	1	1	0	1							ALG9	C14orf2	MED9	ECH1
		POLDIP2	1	1	0	1							ATXN7L3	C16orf91	SURF1	ACOT13
		PRKAG1	1	1	0	1							C14orf166	C19orf25	SLC25A26	SNAPIN
		PSMA2	1	1	0	1							SF3B2	C19orf53	C19orf25	NIT2
		PSMB3	1	1	0	1							TGDS	C19orf70	ACTR1A	NAA60
		PSMB6	1	1	0	1							MAVS	C1orf43	LONP1	RAB14
		PSMB7	1	1	0	1							MAPKAPK5	C1orf50	EIF4H	MTDH
		PSMC3	1	1	0	1							ANAPC5	C1orf52	RTCA	XIAP
		RAB2A	1	1	0	1							ERP29	C5orf22		MRPL13
		RAB7A	1	1	0	1							RBM41	C6orf203		DESI1
		RNF181	1	1	0	1							GPATCH2L	C6orf226		TMED2
		RTFDC1	1	1	0	1							PAPOLA	C9orf78		NDUFA10
		SPAG7	1	1	0	1							MAEA	CA5BP1		ESD
		SUMO1	1	1	0	1							MUL1	CAB39		AC005332.9
		THAP4	1	1	0	1							SPG21	CAMKMT		RIOK3
		THOC7	1	1	0	1							RBM27	CCDC124		FAM96B
		TIMM8B	1	1	0	1							SPAG7	CCDC25		RERE
		TMEM126A	1	1	0	1							OSGEP	CCDC28A		ACAD9
		TOMM22	1	1	0	1							SCFD1	CCDC43		C1D
		TUFM	1	1	0	1							HECTD1	CCDC47		PSMB3
		TXN2	1	1	0	1							HNRNPC	CCDC94		RPP14
		UBE2L3	1	1	0	1							TOX4	CCNQ		CLPTM1
		UBE2M	1	1	0	1							MFSD11	CD2BP2		AC007318.1
		UBL4A	1	1	0	1							DHPS	CDC34		MRPL28
		UBL5	1	1	0	1							WAC	CDKN2AIPNL		EI24
		UCK1	1	1	0	1							MRPS18A	CEBPZOS		TBRG4
		UQCR10	1	1	0	1							HNRNPH3	CENPBD1		ATP5J2
		ZNHIT1	1	1	0	1							WASHC2A	CHCHD1		HMCES
HBM HPA Tissues PCAWG	4	PMPCA	0	1	1	0							PSMD8	CHCHD2		SPCS1
		MRPS5	0	1	1	0							BCL7C	CHCHD4		UCHL5
		RNF10	0	1	1	0							HNRNPM	CHMP1A		RNF5
		EIF4H	0	1	1	0							CRKL	CHMP2A		RAB4A
GTEx HBM PCAWG	16	UQCR11	1	0	1	1							BCL2L13	CHMP4B		VPS13A
		AK3	1	0	1	1							PPIL2	CHMP5		METTL15
		USE1	1	0	1	1							SNRPD3	CIAO1		ERAL1
		DESI1	1	0	1	1							SNU13	CINP		ATP5G2
		CLPTM1	1	0	1	1							DEPDC5	CISD2		TBC1D23
		NDUFS2	1	0	1	1							TOMM22	CLNS1A		ATP5I
		STUB1	1	0	1	1							RTCB	CLPP		GPN3
		EPN1	1	0	1	1							ASCC2	CLPTM1		MRPL23
		DNAJA2	1	0	1	1							MIEF1	COA3		FAM8A1
		NDUFV1	1	0	1	1							TXN2	COA5		CHCHD4
		SLC25A11	1	0	1	1							RBX1	COMMD5		BABAM2
		NDUFA7	1	0	1	1							PHF5A	COMMD7		LINC00997
		NSFL1C	1	0	1	1							PSMC6	COMMD9		MRPS18A
		PSMC5	1	0	1	1							TIMM9	COPE		HUS1
		DCTN2	1	0	1	1							SNW1	COPS5		KXD1
		NDUFS7	1	0	1	1							EIF5	COPS6		SNX13
GTEx HPA Tissues	104	NCBP2-AS2	1	1	0	0							DICER1	COPS7A		THAP4
		INIP	1	1	0	0							PSMC1	COQ3		COX6B1
		SDHB	1	1	0	0							PPP4R3A	COX14		RNF181
		MRPL1	1	1	0	0							YY1	COX16		AC005034.3
		MCRS1	1	1	0	0							ACIN1	COX4I1		ZMPSTE24
		SUPT4H1	1	1	0	0							PABPN1	COX5B		UBE2M
		YIPF4	1	1	0	0							CINP	COX6B1		PSMC2
		SSU72	1	1	0	0							KIAA0391	COX6C		GORASP1
		TRUB2	1	1	0	0							DCAF11	COX7A2		C19orf53
		SMUG1	1	1	0	0							TRPC4AP	COX7B		NAP1L4
		TMEM223	1	1	0	0							IDH3B	COX7C		HNRNPAB
		F8A1	1	1	0	0							CDK5RAP1	COX8A		PPM1A
		NABP2	1	1	0	0							RPRD1B	CRCP		COPS6
		C6orf203	1	1	0	0							CHMP4B	CRIPT		UBXN4
		TIMM22	1	1	0	0							DHX35	CRKL		KIF5B
		MRPL48	1	1	0	0							RBFA	CTU2		OPA3
		POLR2J	1	1	0	0							VAPA	CUEDC2		NAA50
		HDDC3	1	1	0	0							ATG4A	CWC15		NOMO2
		CRIPT	1	1	0	0							PQBP1	DAP3		PEX26
		MRPL54	1	1	0	0							EMD	DBT		NEDD8
		SNU13	1	1	0	0							UBL4A	DCAF11		DNAJB12
		DCTN3	1	1	0	0							PBDC1	DCTN2		GRSF1
		LSM10	1	1	0	0							MRPS31	DCTN3		RB1
		TSN	1	1	0	0							CTCF	DCTN4		UQCRFS1
		VAPA	1	1	0	0							POLR2C	DCTN5		WDR45
		OPA1	1	1	0	0							PSMD7	DCTN6		TMEM205
		LSM3	1	1	0	0							SLC7A6OS	DDA1		PI4K2A
		EIF4E2	1	1	0	0							WDR59	DDRGK1		EDEM3
		MED11	1	1	0	0							NARFL	DDX49		CLPX
		FN3KRP	1	1	0	0							NUBP1	DENND1A		TMCO3
		SUGT1	1	1	0	0							ELOB	DESI1		SUMF2
		CRCP	1	1	0	0							DNAJA3	DFFA		CHPT1
		PPP2R5C	1	1	0	0							STX4	DGCR6L		TMEM41A
		LAMTOR5	1	1	0	0							MTFMT	DGLUCY		MRPL57
		FOXRED1	1	1	0	0							DNAJC17	DIS3L		UBA3
		MRPL35	1	1	0	0							EIF3J	DMAC1		DERL1
		RBX1	1	1	0	0							SPG11	DNAJA2		LAMTOR2
		GLOD4	1	1	0	0							BLOC1S6	DNAJC16		CHUK
		BCAS2	1	1	0	0							TRIM35	DNAJC19		RAB1A
		MRPS9	1	1	0	0							RAB2A	DNAJC30		POMP
		MRPL50	1	1	0	0							CHRAC1	DNAJC7		GET4
		CINP	1	1	0	0							EEF1D	DOHH		ERP44
		TXNL4A	1	1	0	0							INTS10	DPM2		HIKESHI
		BCL2L13	1	1	0	0							R3HCC1	DPP8		NARS2
		MRPS18C	1	1	0	0							KLHDC4	DPY30		RTCB
		CHMP4B	1	1	0	0							HNRNPL	DTD2		RRP8
		VPS8	1	1	0	0							PIH1D1	DVL1		CHCHD1
		CCDC94	1	1	0	0							C19orf53	DYNLRB1		GOLPH3
		COX16	1	1	0	0							FAM32A	EAF1		EIF3K
		MRPL18	1	1	0	0							CCDC94	EBAG9		JAGN1
		SLU7	1	1	0	0							HNRNPUL1	ECSIT		GNPAT
		WIPF2	1	1	0	0							ATP5SL	EDF1		SYAP1
		TIMM10	1	1	0	0							BABAM1	EID2		RGP1
		COPE	1	1	0	0							CDC37	EIF1		ERGIC2
		SDHAF2	1	1	0	0							WDR83OS	EIF2AK1		IAH1
		TRAPPC1	1	1	0	0							COPE	EIF3J		NUDT19
		TMEM203	1	1	0	0							KXD1	EIF3K		TIMM8B
		NAA38	1	1	0	0							GSK3A	EIF4E2		NUTF2
		RMDN1	1	1	0	0							PMPCB	EIF5		NDUFV2
		EMC4	1	1	0	0							CHCHD2	ELOB		GRINA
		SAP18	1	1	0	0							PDAP1	ELOC		BOLA1
		GPATCH3	1	1	0	0							ZNHIT1	ELP3		AL604028.1
		ENSA	1	1	0	0							PSMA2	EMC2		MRPL34
		R3HCC1	1	1	0	0							EIF4H	EMC3		PPP2R2D
		PFDN6	1	1	0	0							SEC61B	EMC4		MRPL22
		LAMTOR1	1	1	0	0							KDM4C	EMC7		MTIF3
		TSG101	1	1	0	0							EDF1	EMC8		CAPNS1
		FAM32A	1	1	0	0							BAG1	ENDOG		DNAJA2
		TOMM70	1	1	0	0							UBE2R2	ENSA		UQCRQ
		PSMD4	1	1	0	0							EIF3A	ENTPD3-AS1		STRAP
		CAB39	1	1	0	0							ATE1	EPN1		EMC3
		PPP2CA	1	1	0	0							NSMCE4A	ERAL1		DMAC2
		MICU2	1	1	0	0							TNKS2	ERI3		ELP4
		AK6	1	1	0	0							GBF1	ETFB		NDUFA9
		TMEM14B	1	1	0	0							LARP4B	ETFBKMT		PANK3
		RABEPK	1	1	0	0							BCCIP	ETFRF1		TBC1D7
		SNF8	1	1	0	0							MTPAP	EXOSC6		TMEM126A
		PPP6C	1	1	0	0							UBTF	EXTL3		HADHA
		OTUB1	1	1	0	0							GOSR2	F8A1		DAD1
		ACP1	1	1	0	0							RPS6KB1	FAM104B		LAMP1
		TMEM219	1	1	0	0							RNF167	FAM118B		CBR4
		HBS1L	1	1	0	0							DRG2	FAM149B1		PDCD6IP
		MRPS21	1	1	0	0							RAB5C	FAM162A		PLPBP
		ZMAT2	1	1	0	0							MLX	FAM173B		PRELID3B
		ZNHIT3	1	1	0	0							MRPL27	FAM174A		COA4
		MRPL58	1	1	0	0							SUPT6H	FAM192A		NDUFB8
		IMP3	1	1	0	0							LAMTOR3	FAM199X		PSMA3
		TMEM167B	1	1	0	0							UBE2D3	FAM206A		FGD5-AS1
		ANAPC15	1	1	0	0							ZNF330	FAM32A		PSMD13
		CWC15	1	1	0	0							FRG1	FAM45A		GLO1
		COMMD9	1	1	0	0							DHX15	FAM96B		TOMM22
		HIGD2A	1	1	0	0							ELP4	FARSA		PSMA5
		CRKL	1	1	0	0							FNBP4	FBXW11		NDUFB11
		UBE2Q1	1	1	0	0							SNX15	FBXW4		FLAD1
		TADA2B	1	1	0	0							OSBP	FECH		TBCA
		FUNDC1	1	1	0	0							KMT5B	FIG4		GART
		FAM45A	1	1	0	0							FOXRED1	FIS1		UBE2W
		TTC1	1	1	0	0							PPP6R3	FIZ1		MCUR1
		URM1	1	1	0	0							ANAPC15	FN3KRP		TMED7
		RBM48	1	1	0	0							BIRC2	FOXRED1		UGP2
		STARD7	1	1	0	0							UBE4A	FRA10AC1		AKR7A2
		TMA7	1	1	0	0							DDX6	FUNDC1		HDAC6
		PDE12	1	1	0	0							COMMD9	FXR2		PA2G4
		ZNF622	1	1	0	0							C11orf58	GABARAPL2		EIF4G2
HPA Tissues PCAWG	3	HARS	0	1	1	0							COQ5	GADD45GIP1		RAB7A
		OTUD5	0	1	1	0							METAP2	GDE1		MED8
		SUPT6H	0	1	1	0							VPS29	GFM2		PPID
HBM HPA Tissues	96	ABCB7	0	1	0	1							EIF2B1	GGPS1		FAM120A
		ELP4	0	1	0	1							CNOT2	GHITM		OSBP
		POLR2L	0	1	0	1							COX6A1	GLOD4		COX5B
		NSMCE2	0	1	0	1							RWDD1	GLRX5		HDHD5
		PSMA1	0	1	0	1							TMEM14C	GLYR1		LRRC57
		PSMC2	0	1	0	1							SMIM8	GNPAT		ELAC2
		MAPKAP1	0	1	0	1							MTRF1L	GNPTAB		AP3D1
		UFM1	0	1	0	1							SRSF3	GNPTG		MTRR
		YME1L1	0	1	0	1							MRPL18	GOLGA7		CDKN2AIPNL
		ELAC2	0	1	0	1							FBXO9	GON7		VPS28
		RAB14	0	1	0	1							MED23	GPATCH3		GUCD1
		MED8	0	1	0	1							SNX3	GPATCH4		POLR2L
		ARF1	0	1	0	1							HBS1L	GPKOW		MRPL44
		BAG1	0	1	0	1							MRPL2	GPS1		NAXE
		IMMT	0	1	0	1							HARS2	GRSF1		VPS29
		MARK3	0	1	0	1							MRPS30	GSK3A		PFDN1
		OSBP	0	1	0	1							MRPS27	GTF3A		COX11
		RPP14	0	1	0	1							PFDN1	GTF3C6		RTCA
		RAB21	0	1	0	1							IK	GUF1		MRPS34
		PSMC6	0	1	0	1							TTC1	GUK1		GOLGA2
		RTCB	0	1	0	1							MSH3	HAX1		APIP
		MRPS18A	0	1	0	1							PPP2CA	HBS1L		ATP5F1
		SEC13	0	1	0	1							SELENOK	HDDC3		STAU1
		DLST	0	1	0	1							UBE3A	HIGD1A		UBE2K
		RER1	0	1	0	1							ARMC8	HIGD2A		SMIM20
		COQ5	0	1	0	1							RNF7	HINT1		FEM1C
		PSMB2	0	1	0	1							XRN1	HINT2		PAIP1
		PSMD8	0	1	0	1							PDCD10	HMCES		NDUFAF8
		FAM120A	0	1	0	1							USP4	HMOX2		ELOA
		CHUK	0	1	0	1							SPCS1	HNRNPH2		LINC00116
		KXD1	0	1	0	1							ACTR1B	HSBP1		ZNHIT1
		UBA3	0	1	0	1							SF3B6	HSP90AA1		GSPT1
		GFM1	0	1	0	1							SNX17	HSP90AA2P		CEBPZOS
		EIF5A	0	1	0	1							SF3B1	HSPA9		CDC37L1
		RSAD1	0	1	0	1							CNPPD1	HSPBP1		C14orf2
		PDCD6IP	0	1	0	1							STK16	IDH3G		MRPL24
		JAGN1	0	1	0	1							STRN	IMMP1L		LYRM1
		SEC22B	0	1	0	1							RAB3GAP1	IMP3		SNX3
		SF3B5	0	1	0	1							DARS	IMP4		PPP2R1A
		WDR26	0	1	0	1							COX7A2L	INIP		DNM2
		SPCS1	0	1	0	1							ORC4	ISCA1		C19orf70
		VCP	0	1	0	1							SUMO1	ISCA2		DHRSX
		INTS12	0	1	0	1							CEP104	ISPD		NDUFAB1
		MRPL37	0	1	0	1							MRPL37	JOSD2		CLTB
		CEP104	0	1	0	1							STXBP3	KANSL1-AS1		PSMD7
		MRPL44	0	1	0	1							PARK7	KAT14		R3HDM2
		MRPL22	0	1	0	1							SRSF4	KAT2B		USP38
		VPS29	0	1	0	1							LAMTOR2	KCMF1		PCGF5
		APIP	0	1	0	1							BCAS2	KEAP1		RER1
		SEC16A	0	1	0	1							SRSF11	KIAA0232		PSMC3
		SCYL2	0	1	0	1							GNPAT	KIAA0319L		CEP104
		RMND5A	0	1	0	1							SDHB	KLHDC10		ELOB
		RRP8	0	1	0	1							RPF1	LAMTOR1		SDF4
		COMMD1	0	1	0	1							PRPF3	LAMTOR2		LRRC37A16P
		SDF4	0	1	0	1							APH1A	LAMTOR5		EIF5A
		SEC24B	0	1	0	1							SYF2	LARS2		PSMC4
		TBCA	0	1	0	1							NSL1	LCMT1		DNAJC16
		HCCS	0	1	0	1							ARID1A	LEPROTL1		MKLN1
		RWDD1	0	1	0	1							FASTKD2	LIAS		AKAP9
		VPS28	0	1	0	1							GLE1	LINC00863		MRPL16
		PSMB4	0	1	0	1							RAB14	LINC01184		LARP4
		MRPS27	0	1	0	1							FBXW2	LINC01285		MRPL51
		C1D	0	1	0	1							PPP6C	LMBRD1		DUSP3
		DNM2	0	1	0	1							MAPKAP1	LMBRD2		RAB2A
		CLPX	0	1	0	1							VPS4B	LRRC57		SERBP1
		STOML2	0	1	0	1							DLST	LSM10		REPIN1
		MRPS2	0	1	0	1							SUPT7L	LSM12		SMG5
		RDH14	0	1	0	1							YIPF4	LSM3		FAM20B
		TIPRL	0	1	0	1							CRIPT	LSM4		WDR26
		UBQLN1	0	1	0	1							SMNDC1	LYPLAL1		NDUFS3
		PPP4R2	0	1	0	1							FAM45A	LYRM2		PRDX3
		FNTA	0	1	0	1							C10orf76	LYRM7		ATAD1
		GUCD1	0	1	0	1							TAF12	MAFG		GHITM
		IER3IP1	0	1	0	1							MTRF1	MAP2K2		ROMO1
		DNAJB12	0	1	0	1							UFM1	MAP3K13		PPP6R2
		IARS2	0	1	0	1							WBP4	MAPK1		ISCU
		SNRPD3	0	1	0	1							TARDBP	MAPKAPK5-AS1		SELENOK
		HADHA	0	1	0	1							ZNF706	MBD3		NDUFA11
		RAB1A	0	1	0	1							COPS5	MCAT		COQ5
		PSMD7	0	1	0	1							KHDRBS1	MCCC1		GDE1
		BOLA3	0	1	0	1							PDS5A	MCRS1		MRPS30
		MMADHC	0	1	0	1							MTIF3	MDP1		COG4
		MRPL23	0	1	0	1							MRPS2	MECR		GALK2
		PSMB1	0	1	0	1							ZC3H7A	MED11		EDF1
		BECN1	0	1	0	1							NAA60	MED29		CLASP1
		TRPC4AP	0	1	0	1							HERPUD2	MED9		RRAGA
		NMD3	0	1	0	1							HNRNPA2B1	METTL21A		TOMM40L
		SERBP1	0	1	0	1							CCZ1	METTL26		ZFP91
		NFU1	0	1	0	1							SMU1	METTL2A		TIMM17A
		MRPS18B	0	1	0	1							CLTA	METTL2B		DCAF8
		ATPAF2	0	1	0	1							ECD	MICU2		CYB5B
		IDH3B	0	1	0	1							C19orf43	MIEN1		COMMD1
		YIPF3	0	1	0	1							ATF1	MINOS1		MAP2K5
		SYAP1	0	1	0	1							SMUG1	MKKS		EIF2S2
		RPS6KB1	0	1	0	1							USP45	MKLN1-AS		PSMB4
		DCAF8	0	1	0	1							STX16	MLF2		NSFL1C
GTEx PCAWG	30	VPS4A	1	0	1	0							FASTKD3	MMACHC		GPAT4
		PRADC1	1	0	1	0							VAMP7	MMP24OS		MRPS22
		SMDT1	1	0	1	0							STAMBP	MOCS2		C6orf106
		USF2	1	0	1	0							MPHOSPH10	MON1A		MRPL20
		HMOX2	1	0	1	0							WRNIP1	MON1B		MCOLN1
		C19orf25	1	0	1	0							MAD2L1BP	MPC1		LRRC28
		AGPAT3	1	0	1	0							EMC3	MPI		NDUFB6
		SLC25A44	1	0	1	0							RNF113A	MPND		SEC22B
		PEX16	1	0	1	0							MRPS7	MPP5		UFD1
		ACTR1A	1	0	1	0							TTF1	MRFAP1		IARS2
		RPS19BP1	1	0	1	0							CCDC93	MRFAP1L1		GPKOW
		DNAJC7	1	0	1	0							CLPP	MRPL1		TMUB1
		ARFRP1	1	0	1	0							PSMF1	MRPL12		TIMM29
		WIPI2	1	0	1	0							SNRPB2	MRPL16		BAG1
		SUGP1	1	0	1	0							MAX	MRPL18		MLF2
		DDA1	1	0	1	0							RALY	MRPL19		OSBPL9
		NDUFAF1	1	0	1	0							PSMB2	MRPL2		ACOX3
		ATG13	1	0	1	0							COX6B1	MRPL20		TRPC4AP
		UBE2B	1	0	1	0							BECN1	MRPL21		NDUFS7
		LIAS	1	0	1	0							NSRP1	MRPL24		PSMD8
		SGTA	1	0	1	0							DNAJC8	MRPL27		ALS2
		BORCS6	1	0	1	0							UXT	MRPL28		METTL2A
		MED9	1	0	1	0							MAP2K2	MRPL30		NDUFA12
		NFS1	1	0	1	0							INTS11	MRPL34		SMIM26
		NFKBIB	1	0	1	0							COX7C	MRPL35		IDH3G
		VTI1B	1	0	1	0							FBXL12	MRPL40		APOOL
		MECR	1	0	1	0							HP1BP3	MRPL41		HINT1
		POLR2E	1	0	1	0							EPS15L1	MRPL47		RAD23B
		ACOT8	1	0	1	0							AAMP	MRPL48		NDUFS2
		GNPTG	1	0	1	0							RBM48	MRPL50		MRPL21
GTEx HBM	105	PLPBP	1	0	0	1							ATF4	MRPL51		IMP4
		HMCES	1	0	0	1							EMC4	MRPL52		NELFB
		NDUFS6	1	0	0	1							LSM8	MRPL54		COQ10B
		ATP5F1	1	0	0	1							PSMG2	MRPL55		CELF1
		TPRG1L	1	0	0	1							INO80	MRPL57		DNAJC15
		MRPS35	1	0	0	1							DUT	MRPL58		DHRS4
		IMP4	1	0	0	1							PSMA1	MRPS10		C1QBP
		NDUFA6	1	0	0	1							SPCS3	MRPS11		IMMT
		NAXE	1	0	0	1							CCNT1	MRPS14		SEC13
		NDUFAB1	1	0	0	1							NGDN	MRPS17		SURF1
		ATP5D	1	0	0	1							EAPP	MRPS18C		ATP5L
		ATP5I	1	0	0	1							MAU2	MRPS21		MRPL55
		MRPS34	1	0	0	1							SAFB2	MRPS22		MRPS24
		NDUFA11	1	0	0	1							QRSL1	MRPS23		ZADH2
		MRPL19	1	0	0	1							C6orf203	MRPS24		NFU1
		AL604028.1	1	0	0	1							NDUFA10	MRPS26		TIMMDC1
		MRPL24	1	0	0	1							UCK1	MRPS28		PSMA7
		NDUFS8	1	0	0	1							CHMP2A	MRPS30		DPH3
		COX8A	1	0	0	1							UBE2M	MRPS33		UCK1
		LSM4	1	0	0	1							LRRC47	MRPS34		UEVLD
		MRPL34	1	0	0	1							MED18	MRPS35		USMG5
		PI4K2A	1	0	0	1							ZNF317	MRPS36		MRPS27
		UBE2W	1	0	0	1							EIF3G	MRPS7		ECSIT
		GRSF1	1	0	0	1							UBE4B	MRPS9		NDUFA13
		OPA3	1	0	0	1							AAR2	MTCYBP18		COPS5
		MRPL41	1	0	0	1							RBM39	MTIF3		PPP4R2
		TIMM17A	1	0	0	1							COX4I1	MTMR6		ATP5O
		NDUFAF8	1	0	0	1							EMC8	MTRF1L		FBXO28
		PSMC4	1	0	0	1							ABCB7	MTX2		MAP2K2
		DNAJC16	1	0	0	1							VPS25	MUT		CAPZA2
		UQCRB	1	0	0	1							NDUFA2	MZT2B		ANXA7
		AURKAIP1	1	0	0	1							ANKHD1	NAA38		SF3B5
		XIAP	1	0	0	1							ZCCHC9	NAA60		COX8A
		PEX26	1	0	0	1							SELENOS	NABP2		INTS12
		NAP1L4	1	0	0	1							THAP1	NAP1L4		TMEM59
		SLIRP	1	0	0	1							RAF1	NAPG		TTC37
		TIMM29	1	0	0	1							RRP8	NARS		MRPS2
		PSMD12	1	0	0	1							TIMM10B	NAXE		MRPS18B
		POP7	1	0	0	1							PTCD3	NCBP2-AS2		BABAM1
		ECSIT	1	0	0	1							IMMT	NDUFA1		PMPCA
		STRAP	1	0	0	1							MRPL35	NDUFA10		PIGT
		UQCRQ	1	0	0	1							ILKAP	NDUFA11		UBE2A
		UBE2K	1	0	0	1							UTP3	NDUFA12		UQCR10
		USMG5	1	0	0	1							EIF5A	NDUFA13		YIPF3
		ARPC1A	1	0	0	1							GPS2	NDUFA2		ARIH2
		RNF5	1	0	0	1							PCBD2	NDUFA3		BCKDK
		ISCA1	1	0	0	1							ERAL1	NDUFA6		TOR1AIP2
		TCAIM	1	0	0	1							DAP3	NDUFA7		KPNA6
		EMC7	1	0	0	1							DCAF8	NDUFA9		GPI
		TMEM205	1	0	0	1							CTNNBL1	NDUFAB1		EMC8
		SNAPIN	1	0	0	1							SCO1	NDUFAF1		PSMD12
		CCDC47	1	0	0	1							TPT1	NDUFAF4		SERINC3
		NDUFC2	1	0	0	1							GPALPP1	NDUFAF5		GADD45GIP1
		NDUFB10	1	0	0	1							COX16	NDUFAF6		H2AFV
		NUTF2	1	0	0	1							MED6	NDUFAF8		UBQLN1
		PGAM5	1	0	0	1							IER3IP1	NDUFB1		NDUFB4
		MRPS10	1	0	0	1							MRPS36	NDUFB10		PGPEP1
		ATP5J2	1	0	0	1							LAMTOR5	NDUFB11		MALSU1
		ANAPC11	1	0	0	1							CEPT1	NDUFB2		EMC7
		ACOT13	1	0	0	1							FBXO18	NDUFB3		PIGK
		POMP	1	0	0	1							RBM17	NDUFB4		TMEM19
		MZT2B	1	0	0	1							RBMX2	NDUFB5		SCAMP3
		NDUFB7	1	0	0	1							PUM1	NDUFB6		DCTN2
		ROMO1	1	0	0	1							TIMM10	NDUFB7		STOML2
		C19orf70	1	0	0	1							CARS2	NDUFB8		RMND5A
		MRPL55	1	0	0	1							WDR36	NDUFB9		ANKRD17
		METTL2A	1	0	0	1							UBQLN1	NDUFC1		PRKAG1
		TTL	1	0	0	1							ATP5G2	NDUFC2		VPS37A
		PPP2R1A	1	0	0	1							BLOC1S1	NDUFS1		GFM1
		SMIM26	1	0	0	1							OS9	NDUFS2		NAPA
		GADD45GIP1	1	0	0	1							LTV1	NDUFS3		MRPL37
		RAB4A	1	0	0	1							ABCB10	NDUFS4		SEC24B
		TIMMDC1	1	0	0	1							TAF5L	NDUFS5		NDUFA3
		ARF5	1	0	0	1							RC3H1	NDUFS6		TMED10
		NDUFA1	1	0	0	1							MRPL44	NDUFS7		NDUFS4
		PSMB5	1	0	0	1							EIF4E2	NDUFS8		PSMA2
		GLRX5	1	0	0	1							CAB39	NDUFV1		COX14
		MLF2	1	0	0	1							MRPS9	NDUFV2		TMEM258
		COX5B	1	0	0	1							C2orf49	NDUFV2P1		SPAG7
		NEDD8	1	0	0	1							SCYL2	NDUFV3		PEX13
		KLHDC10	1	0	0	1							MED4	NEDD8		PGAM5
		SDHC	1	0	0	1							IREB2	NELFB		POP7
		EIF2AK1	1	0	0	1							RSAD1	NFKBIB		TXN2
		TBC1D7	1	0	0	1							NMT1	NFS1		CALCOCO2
		PSMD1	1	0	0	1							SRSF1	NMNAT1		ANAPC11
		SMIM20	1	0	0	1							NDUFB5	NMRAL1		PSMB2
		GDE1	1	0	0	1							TRA2B	NMT1		MRPL41
		AC005034.3	1	0	0	1							TANK	NNT-AS1		RC3H2
		TOMM40L	1	0	0	1							WDR33	NOMO1		COX4I1
		NDUFA3	1	0	0	1							ABI1	NSFL1C		NMT1
		TOR1AIP2	1	0	0	1							YME1L1	NTPCR		NDUFV1
		NDUFA9	1	0	0	1							C9orf78	NUDC		RDH14
		UCHL5	1	0	0	1							TOR1A	NUDCD2		PSMC6
		MRPL51	1	0	0	1							STX17	NUDT12		TCAIM
		HAX1	1	0	0	1							PRPF4	NUDT16L1		COA6
		ATP5C1	1	0	0	1							MRPL50	NUDT2		PSMB5
		C5orf22	1	0	0	1							PSMB7	NUTF2		UBE2L3
		TIMM17B	1	0	0	1							RABEPK	NUTM2D		LRPAP1
		BOLA1	1	0	0	1							GOLGA1	OAZ1		MRPS36
		CDKN2AIPNL	1	0	0	1							APTX	OAZ2		MRPS5
		PLA2G12A	1	0	0	1							DCTN3	OCIAD1		TARS
		SNRNP27	1	0	0	1							YIPF3	OLA1P1		EPN1
		HINT1	1	0	0	1							TMEM14B	OPA1		ARL5A
		C1orf43	1	0	0	1							TAF8	OPA3		NDUFA1
		JOSD2	1	0	0	1							THAP12	OTUB1		BCL7B
HBM PCAWG	6	NAPA	0	0	1	1							SLTM	PARK7		IER3IP1
		MAP2K5	0	0	1	1							TUBGCP4	PDE12		UBE2H
		VPS37A	0	0	1	1							GTF2B	PDHB		PSMA1
		AP3D1	0	0	1	1							RTCA	PDHX		SEL1L
		COX11	0	0	1	1							PPM1B	PDPK1		CLPP
		LRRC28	0	0	1	1							RAB1A	PDZD11		SDHC
HPA Tissues	653	RRN3	0	1	0	0							LRPPRC	PET100		NMD3
		KRTCAP2	0	1	0	0							DBR1	PET117		UBXN2A
		SMNDC1	0	1	0	0							DNAJC13	PEX10		THOC7
		LTV1	0	1	0	0							PPIG	PEX11B		COPG1
		EIF2B5	0	1	0	0							CIR1	PEX14		BLOC1S1
		SUPV3L1	0	1	0	0							INTS14	PEX16		AL135925.1
		FIBP	0	1	0	0							PPCDC	PEX19		UBE3C
		EIF4EBP2	0	1	0	0							UBL7	PEX26		IDH3B
		CNBP	0	1	0	0							HNRNPD	PFDN1		MRPL19
		MMGT1	0	1	0	0							PPA2	PFDN2		GFER
		COX7A2L	0	1	0	0							INTS12	PFDN6		RNF103
		QARS	0	1	0	0							SEC24B	PGAM5		MRPL2
		U2SURP	0	1	0	0							GUCD1	PHPT1		JOSD2
		HERPUD2	0	1	0	0							SCAF11	PI4K2A		PSMB7
		TAF5L	0	1	0	0							LLPH	PIGX		SMIM10L1
		RAB1B	0	1	0	0							NABP2	PIK3CB		MRPS10
		FBXL12	0	1	0	0							ABHD13	PIN4		ARPC1A
		MRPL10	0	1	0	0							CUL4A	PITPNA		TPI1
		SLTM	0	1	0	0							SERF2	PLA2G12A		TIMM17B
		NSMCE4A	0	1	0	0							GLYR1	PLPBP		HAX1
		DTNBP1	0	1	0	0							DHX38	PMM1		EIF2S1
		C2orf49	0	1	0	0							TCF25	PMVK		RWDD1
		DHX35	0	1	0	0							NCOR1	PNPLA4		SNRNP27
		BIVM-ERCC5	0	1	0	0							C18orf8	PNPLA8		CHCHD2
		ZSWIM1	0	1	0	0							FN3KRP	PNPO		DAP3
		TCF25	0	1	0	0							FAM134C	POLDIP2		FIS1
		CTNNBL1	0	1	0	0							TXNL4A	POLR2E		PSMB1
		CCDC12	0	1	0	0							SCYL1	POLR2I		RNF10
		C9orf85	0	1	0	0							GEMIN7	POLR2J		MRPL30
		PAPOLA	0	1	0	0							ERVK3-1	POLR2K		COMT
		COX15	0	1	0	0							PSMB6	POLR3H		NDUFS8
		STK16	0	1	0	0							GPN2	POMP		MRPS7
		MSH3	0	1	0	0							SERBP1	POP4		PSMB6
		SPATA5L1	0	1	0	0							TIPRL	POP7		VCP
		KLHDC4	0	1	0	0							PRCC	PPID		NDUFA6
		TRMT61B	0	1	0	0							ENSA	PPP1R11		CHMP2A
		THRAP3	0	1	0	0							MRPL9	PPP2CA		UQCR11
		GABARAP	0	1	0	0							JTB	PPP2R1A		GLRX5
		MAX	0	1	0	0							ACP1	PPP2R5C		AURKAIP1
		MRPL38	0	1	0	0							ARF1	PPP6C		COX7C
		KIAA0141	0	1	0	0							MRPS5	PRADC1		MTRF1L
		BET1L	0	1	0	0							RHBDD1	PRDX2		TFG
		PTCD3	0	1	0	0							TAMM41	PRDX5		DLST
		C18orf8	0	1	0	0							SLC25A26	PRKAG1		AK3
		RC3H1	0	1	0	0							UBA3	PSMA2		NDUFA7
		DARS	0	1	0	0							EIF2A	PSMB3		NDUFA2
		RAB3GAP1	0	1	0	0							EIF2B5	PSMB5		ATP5D
		DDX19B	0	1	0	0							METTL14	PSMB6		ATP5H
		STX8	0	1	0	0							PPIP5K2	PSMB7		MCTS1
		INTS14	0	1	0	0							SLC30A5	PSMC3		HCCS
		ENOX2	0	1	0	0							BTF3	PSMC4		SLIRP
		ZNF277	0	1	0	0							DDX46	PSMC5		EIF3J
		LARP7	0	1	0	0							FARS2	PSMD1		SSR3
		SLC25A46	0	1	0	0							ZMAT2	PSMD12		GRPEL1
		CLTA	0	1	0	0							HIGD2A	PSMD4		NDUFB7
		HPS6	0	1	0	0							ABT1	PTGES2		MMADHC
		SCYL1	0	1	0	0							RARS2	PTGR2		NDUFS6
		RBM17	0	1	0	0							NDUFB11	PTPA		TUFM
		MANEA	0	1	0	0							SNX12	PTPMT1		WWP1
		RALY	0	1	0	0							EIF3H	PUF60		C1orf43
		ASB8	0	1	0	0							INIP	R3HCC1
		ZC3H7A	0	1	0	0							POLE3	RAB11B
		MKNK1	0	1	0	0							SURF1	RAB18
		THAP11	0	1	0	0							REXO4	RAB22A
		NOA1	0	1	0	0							GTF3C5	RAB2A
		TRA2B	0	1	0	0							CIZ1	RAB4A
		RBM33	0	1	0	0							SEC16A	RAB5A
		C1orf174	0	1	0	0							COMMD3	RAB5B
		YTHDF3	0	1	0	0							NRBF2	RAB7A
		DICER1	0	1	0	0							DNAJB12	RABEPK
		GLE1	0	1	0	0							EIF4EBP2	RANBP6
		CHRAC1	0	1	0	0							LIN7C	RBM18
		APEH	0	1	0	0							APIP	RBM48
		C19orf43	0	1	0	0							ARFGAP2	RBM8A
		ZDHHC6	0	1	0	0							INTS4	RBX1
		MFSD8	0	1	0	0							LAMTOR1	RCHY1
		CTDSP2	0	1	0	0							CPSF7	REEP5
		WDR59	0	1	0	0							YTHDF1	RHEB
		YTHDF1	0	1	0	0							FAU	RHOT1
		TIAL1	0	1	0	0							VPS51	RITA1
		PCYT1A	0	1	0	0							TMEM219	RMDN1
		PSMG4	0	1	0	0							CWC15	RMDN3
		RNASEK	0	1	0	0							SAP18	RNASEK-C17orf49
		RNF4	0	1	0	0							C11orf57	RNF14
		POLE3	0	1	0	0							TIMM8B	RNF167
		N4BP2L2	0	1	0	0							UBC	RNF181
		TEFM	0	1	0	0							OXSM	RNF20
		GPN2	0	1	0	0							UBE3B	RNF220
		THAP12	0	1	0	0							CSNK1G3	RNF5
		RBM4	0	1	0	0							VIPAS39	ROMO1
		NOP9	0	1	0	0							UPF2	RPP25L
		JTB	0	1	0	0							VTI1A	RPRD1A
		PQBP1	0	1	0	0							TIAL1	RPS19BP1
		WBP4	0	1	0	0							TGOLN2	RRP7A
		MFSD11	0	1	0	0							SLC30A6	RTCA
		PMF1	0	1	0	0							HNRNPDL	RTFDC1
		CHMP1B	0	1	0	0							CWC27	RUNDC1
		SRSF11	0	1	0	0							HNRNPU	SAMD1
		GNG5	0	1	0	0							UBP1	SAP18
		USP24	0	1	0	0							RMND5A	SAR1B
		TAF12	0	1	0	0							ZDHHC7	SCAF1
		SF3B6	0	1	0	0							TOMM70	SCAND1
		XRCC6	0	1	0	0							CCDC174	SCRN3
		FAM133B	0	1	0	0							ZCCHC10	SDHAF2
		RSRC1	0	1	0	0							OXA1L	SDHAF3
		CXorf56	0	1	0	0							CNOT8	SDHAF4
		USP16	0	1	0	0							C9orf85	SDHB
		BCAP31	0	1	0	0							TMBIM4	SDHC
		PBDC1	0	1	0	0							CARNMT1	SELENOK
		BRK1	0	1	0	0							USP16	SELENOT
		TAF10	0	1	0	0							C14orf2	SENP3
		THAP1	0	1	0	0							SUPV3L1	SEPHS1
		CLP1	0	1	0	0							NSMCE2	SGTA
		FAM204A	0	1	0	0							VPS8	SIRT3
		DEPDC5	0	1	0	0							TATDN2	SIRT5
		GPATCH2L	0	1	0	0							SEC13	SKP1
		SNRPA	0	1	0	0							DDX19B	SLC25A11
		PIH1D1	0	1	0	0							APPL1	SLC25A26
		ZBED1	0	1	0	0							DSCR3	SLC25A44
		CMC4	0	1	0	0							DYRK1A	SLC25A51
		USP19	0	1	0	0							RER1	SLC25A5-AS1
		BTF3	0	1	0	0							NCK1	SLC30A9
		CPSF7	0	1	0	0							XKR8	SLC35B1
		TMEM14C	0	1	0	0							MITD1	SLIRP
		EXOSC10	0	1	0	0							ZFAND2B	SLU7
		ATF1	0	1	0	0							USF1	SMAP1
		MAU2	0	1	0	0							DEDD	SMDT1
		ATF7	0	1	0	0							MRPL10	SMG5
		LSG1	0	1	0	0							SNF8	SMIM12
		VPS25	0	1	0	0							MORC3	SMIM20
		UFL1	0	1	0	0							ADIPOR1	SMIM26
		ARMC8	0	1	0	0							PSMD4	SMUG1
		MYNN	0	1	0	0							PSMB4	SNAP29
		DNAJA3	0	1	0	0							MED8	SNAPC5
		LEMD2	0	1	0	0							GPBP1L1	SNAPIN
		RHOA	0	1	0	0							BSDC1	SNF8
		ZCCHC9	0	1	0	0							SSU72	SNHG9
		ZNF655	0	1	0	0							NDUFV3	SNRNP27
		TMEM11	0	1	0	0							MCM3AP	SNRNP35
		NGDN	0	1	0	0							SAFB	SNU13
		DHX15	0	1	0	0							CHTOP	SNX27
		QRICH1	0	1	0	0							UBE2Q1	SNX3
		PSMG2	0	1	0	0							PMF1	SOD1
		MED14	0	1	0	0							CCDC12	SOS2
		HP1BP3	0	1	0	0							VPS28	SPAG7
		PPIG	0	1	0	0							PSMC2	SPAST
		C11orf58	0	1	0	0							PCYT1A	SPCS2
		GPALPP1	0	1	0	0							SAP30BP	SPRYD7
		MRM3	0	1	0	0							LEMD2	SRP14
		RPRD1B	0	1	0	0							MED11	SRP19
		OVCA2	0	1	0	0							UBXN1	SRP9
		PPTC7	0	1	0	0							TTC9C	SRP9P1
		SF3A3	0	1	0	0							STX5	SRR
		FBXW2	0	1	0	0							ZFPL1	SSNA1
		SPG11	0	1	0	0							MAGOH	SSU72
		IREB2	0	1	0	0							USP24	STARD7
		OSGEP	0	1	0	0							ZNF326	STAU2
		C10orf76	0	1	0	0							WDR26	STK25
		PRPF3	0	1	0	0							MAIP1	STRAP
		PPP4R3B	0	1	0	0							H3F3A	STUB1
		CHMP2B	0	1	0	0							SCNM1	SUCLA2
		TAMM41	0	1	0	0							IWS1	SUCLG1
		GOLGA1	0	1	0	0							BOLA3	SUGP1
		PSMF1	0	1	0	0							MRPS18C	SUGT1
		HNRNPUL2	0	1	0	0							CGGBP1	SUMO1
		HDAC3	0	1	0	0							TMEM183A	SUMO1P3
		SMIM8	0	1	0	0							KRTCAP2	SUMO3
		MITD1	0	1	0	0							CWC22	SUPT4H1
		MED18	0	1	0	0							CHCHD4	SURF1
		YY1	0	1	0	0							PPP4R2	SURF6
		SRP68	0	1	0	0							COX18	TACO1
		USP4	0	1	0	0							THOC7	TADA2B
		GPBP1L1	0	1	0	0							RPP14	TADA3
		VPS51	0	1	0	0							U2SURP	TAF13
		NFYC	0	1	0	0							SMIM12	TAPT1
		CHMP6	0	1	0	0							C1orf50	TATDN3
		PDAP1	0	1	0	0							AIMP1	TAX1BP1
		SPCS3	0	1	0	0							APEH	TBC1D13
		METTL10	0	1	0	0							MFSD8	TBC1D14
		DDX42	0	1	0	0							ABHD18	TBC1D7
		TPT1	0	1	0	0							SLC25A46	TCAIM
		NME6	0	1	0	0							PGGT1B	THAP4
		RNF113A	0	1	0	0							NDUFS4	THOC7
		FAF1	0	1	0	0							PAPD4	TIMM10
		FAU	0	1	0	0							SLU7	TIMM13
		MORC3	0	1	0	0							HNRNPK	TIMM17A
		MTFMT	0	1	0	0							NDUFB6	TIMM17B
		TNKS2	0	1	0	0							VCP	TIMM21
		RAF1	0	1	0	0							STOML2	TIMM22
		VTI1A	0	1	0	0							SUGT1	TIMM23
		DNAJC11	0	1	0	0							MICU2	TIMM29
		CHAMP1	0	1	0	0							RPL36AL	TIMM50
		PCBP1	0	1	0	0							NEMF	TIMM8B
		SPOUT1	0	1	0	0							RPUSD4	TIMMDC1
		BRCC3	0	1	0	0							PRPF18	TMA7
		TIMM10B	0	1	0	0							VDAC2	TMBIM6
		GTF3C5	0	1	0	0							FAM175B	TMEM126A
		CGGBP1	0	1	0	0							FAM204A	TMEM126B
		TAB2	0	1	0	0							ENOX2	TMEM129
		DDI2	0	1	0	0							GHITM	TMEM14B
		RNF7	0	1	0	0							PMPCA	TMEM167A
		TMEM57	0	1	0	0							BMS1	TMEM167B
		SMIM7	0	1	0	0							TMEM55B	TMEM199
		TANK	0	1	0	0							METTL17	TMEM203
		RARS2	0	1	0	0							PSMC3	TMEM205
		CARS2	0	1	0	0							CEP57	TMEM219
		TRAPPC2	0	1	0	0							RPUSD2	TMEM222
		LAMTOR3	0	1	0	0							NDUFB8	TMEM223
		CMC1	0	1	0	0							ZFYVE19	TMEM250
		WDR36	0	1	0	0							BRD7	TMEM33
		ZBTB8OS	0	1	0	0							API5	TMEM70
		TMUB2	0	1	0	0							HPS6	TMEM9B
		INTS10	0	1	0	0							CUL5	TMX2
		CWC27	0	1	0	0							TAF10	TOMM20
		NSL1	0	1	0	0							ZNF143	TOMM22
		ASCC2	0	1	0	0							FAM96B	TOMM40
		UBE2D3	0	1	0	0							ZNF592	TOMM40L
		SPG7	0	1	0	0							CLPX	TOMM7
		CLK3	0	1	0	0							PATL1	TOMM70
		HNRNPK	0	1	0	0							MRPL16	TOR1AIP2
		CDC26	0	1	0	0							TRUB2	TOX4
		SZRD1	0	1	0	0							URM1	TPGS1
		PPCDC	0	1	0	0							SP2	TPRG1L
		CDC42	0	1	0	0							POP5	TRAPPC1
		LRPPRC	0	1	0	0							ATP5L	TRAPPC13
		SAFB2	0	1	0	0							EEF2	TRAPPC2L
		VPS16	0	1	0	0							GLOD4	TRAPPC9
		OXA1L	0	1	0	0							OTUB1	TRIM41
		SLC7A6OS	0	1	0	0							MRPL58	TRIR
		RIC8A	0	1	0	0							ATP5H	TRUB2
		TRIM35	0	1	0	0							SRP68	TSFM
		ZCCHC10	0	1	0	0							SRRM2	TSG101
		E2F4	0	1	0	0							SDHAF2	TSN
		PGGT1B	0	1	0	0							SF1	TSNAX
		ZFPL1	0	1	0	0							COPS6	TSR3
		IK	0	1	0	0							MAPK1IP1L	TTC1
		PIGBOS1	0	1	0	0							THAP11	TTL
		HNRNPUL1	0	1	0	0							MMADHC	TUFM
		BCS1L	0	1	0	0							MPLKIP	TUSC2
		TMEM55B	0	1	0	0							CDC40	TXN2
		NARFL	0	1	0	0							FNTA	TXNL1
		USP45	0	1	0	0							TRAPPC11	TXNL4A
		C14orf166	0	1	0	0							CDKN2AIP	UBB
		ALG9	0	1	0	0							SNRNP48	UBE2B
		APTX	0	1	0	0							TMEM223	UBE2D2
		BMS1	0	1	0	0							TMUB2	UBE2D4
		IBA57	0	1	0	0							ZSWIM1	UBE2E3
		SCFD1	0	1	0	0							CHTF8	UBE2F
		TMEM183A	0	1	0	0							GFM1	UBE2K
		MED6	0	1	0	0							USP39	UBE2L3
		FASTKD2	0	1	0	0							TNIP2	UBE2M
		RABL6	0	1	0	0							C2orf68	UBE2Q1
		PAPD4	0	1	0	0							RNF181	UBE2W
		AATF	0	1	0	0							HNRNPH1	UBL4A
		CIR1	0	1	0	0							NMD3	UBL5
		PCBD2	0	1	0	0							MRPL1	UBL7
		STX5	0	1	0	0							MMGT1	UBQLN4
		SELENOS	0	1	0	0							PCBP1	UBQLN4P1
		SF3B2	0	1	0	0							NFU1	UCHL5
		MAIP1	0	1	0	0							CNBP	UCK1
		UXT	0	1	0	0							HNRNPF	UFC1
		ALG11	0	1	0	0							SYAP1	UPRT
		ABHD18	0	1	0	0							SF3B5	UQCC1
		MRPL11	0	1	0	0							TRAPPC1	UQCC3
		DDX46	0	1	0	0							UBE2E1	UQCR10
		TRMT2B	0	1	0	0							PWWP2A	UQCR11
		AK2	0	1	0	0							PDCD6IP	UQCRB
		WASHC2C	0	1	0	0							GABARAP	UQCRHL
		RUFY1	0	1	0	0							STX8	UQCRQ
		SNRNP48	0	1	0	0							UBB	URB1-AS1
		SAR1A	0	1	0	0							PRDM10	URM1
		NSUN3	0	1	0	0							HARS	UROS
		BIRC2	0	1	0	0							PYM1	USE1
		TMEM259	0	1	0	0							ATF7	USF2
		CCNT2	0	1	0	0							LSM3	USMG5
		MRPL9	0	1	0	0							TRMT61B	VAC14
		MAVS	0	1	0	0							JAGN1	VAPA
		PYM1	0	1	0	0							NAIF1	VAPB
		SDHAF1	0	1	0	0							TMEM126A	VCPIP1
		PWWP2A	0	1	0	0							EXOSC1	VPS4A
		ABT1	0	1	0	0							WIPF2	VPS72
		SRSF3	0	1	0	0							PPID	VPS8
		THAP3	0	1	0	0							TBCA	VTI1B
		EIF3H	0	1	0	0							HDAC3	WBP2
		MIEF1	0	1	0	0							SPATA5L1	WDR13
		HNRNPH3	0	1	0	0							EXOSC10	WDR45B
		ATF4	0	1	0	0							MRM3	WDTC1
		SEH1L	0	1	0	0							ATPAF2	WDYHV1
		C6orf120	0	1	0	0							USP19	WIPF2
		CTCF	0	1	0	0							QARS	WIPI2
		MAPK1IP1L	0	1	0	0							NME6	XIAP
		FARS2	0	1	0	0							TEFM	XPR1
		PSMC1	0	1	0	0							HINFP	YIPF4
		COASY	0	1	0	0							CLP1	YKT6
		RPL36AL	0	1	0	0							MANEA	ZER1
		CNOT2	0	1	0	0							FIBP	ZFAND2A
		PDCD10	0	1	0	0							CHCHD1	ZFR
		SRSF4	0	1	0	0							WASHC2C	ZMAT2
		CCDC93	0	1	0	0							OXSR1	ZMAT5
		C8orf59	0	1	0	0							TADA2B	ZNF24
		SNW1	0	1	0	0							RELA	ZNF252P
		CDC40	0	1	0	0							COQ2	ZNF271P
		KARS	0	1	0	0							MRPL57	ZNF622
		MED23	0	1	0	0							COMMD1	ZNF672
		MTPAP	0	1	0	0							ZNF622	ZNF696
		UBE4A	0	1	0	0							EIF1	ZNF787
		BCL7C	0	1	0	0							RBM4	ZNHIT1
		HNRNPC	0	1	0	0							CCS	ZNHIT3
		TOR1A	0	1	0	0							GNG5
		SF1	0	1	0	0							TRMT10C
		TGDS	0	1	0	0							DDX23
		C11orf57	0	1	0	0							MRPL11
		ATG4A	0	1	0	0							LARP7
		LRRC47	0	1	0	0							PDE12
		ISY1	0	1	0	0							RSRC1
		PABPN1	0	1	0	0							RAB1B
		CHTOP	0	1	0	0							TRAF6
		COX6A1	0	1	0	0							MRPS22
		PKN2	0	1	0	0							PARL
		MLX	0	1	0	0							ZNF408
		SLC35A4	0	1	0	0							CTDSP2
		INTS11	0	1	0	0							EIF1AD
		PHF5A	0	1	0	0							MRPL48
		CCDC174	0	1	0	0							TOMM5
		TMBIM4	0	1	0	0							CTDNEP1
		HNRNPH1	0	1	0	0							SLC35A4
		PPP1R2	0	1	0	0							CHMP6
		H3F3A	0	1	0	0							ZBTB8OS
		EEF2	0	1	0	0							CDC26
		LINC00493	0	1	0	0							RMDN1
		PPIL3	0	1	0	0							C8orf59
		FASTKD3	0	1	0	0							RUFY1
		MED4	0	1	0	0							THAP4
		HNRNPD	0	1	0	0							TIMM22
		RBM34	0	1	0	0							POLR2L
		RPE	0	1	0	0							FLII
		PRPF4	0	1	0	0							BET1L
		U2AF2	0	1	0	0							RIC8A
		DEDD	0	1	0	0							IMP3
		CCS	0	1	0	0							ASB8
		GPATCH1	0	1	0	0							NDUFV2
		FOXJ3	0	1	0	0							TMEM11
		WDR70	0	1	0	0							COX14
		TRAF6	0	1	0	0							GTPBP6
		DDX28	0	1	0	0							NSUN3
		AAR2	0	1	0	0							TUFM
		MAF1	0	1	0	0							EIF3K
		METTL14	0	1	0	0							SPTY2D1
		ATP5SL	0	1	0	0							CLK3
		SCFD2	0	1	0	0							MAF1
		PUM2	0	1	0	0							MED14
		PNRC2	0	1	0	0							PSMG4
		EXOSC1	0	1	0	0							LRRC57
		ERP29	0	1	0	0							LSM10
		ZDHHC7	0	1	0	0							IBA57
		HECTD1	0	1	0	0							PRKAG1
		STX17	0	1	0	0							TMEM259
		MAPKAPK5	0	1	0	0							MRPS16
		EAPP	0	1	0	0							ARL6IP4
		TIMM9	0	1	0	0							CMC4
		WDR33	0	1	0	0							DDX28
		UBE2R2	0	1	0	0							CEP63
		MPHOSPH10	0	1	0	0							EWSR1
		TATDN2	0	1	0	0							NAA38
		HNRNPA2B1	0	1	0	0							DDX41
		CEP63	0	1	0	0							SF3A3
		DPM1	0	1	0	0							ASB7
		CUL5	0	1	0	0							SFXN4
		CHTF8	0	1	0	0							MRPL54
		API5	0	1	0	0							UQCR10
		CDK5RAP1	0	1	0	0							SCFD2
		NUBP1	0	1	0	0							UBE2F
		PPM1B	0	1	0	0							PPP1R2
		DHX8	0	1	0	0							SNRNP35
		AAMP	0	1	0	0							HDDC3
		OXSM	0	1	0	0							NDUFA12
		UBE3B	0	1	0	0							TMEM186
		EIF3A	0	1	0	0							RBM33
		FASTKD5	0	1	0	0							UBOX5
		SPTY2D1	0	1	0	0							FAF1
		HNRNPF	0	1	0	0							C6orf120
		VPS4B	0	1	0	0							MRPL30
		FNBP4	0	1	0	0							BRCC3
		FRG1	0	1	0	0							SP1
		DHPS	0	1	0	0							UBE2L3
		SP1	0	1	0	0							YTHDF3
		FBXO9	0	1	0	0							BCAP31
		MRPL46	0	1	0	0							NDUFA13
		EEF1D	0	1	0	0							BLOC1S4
		ZNF706	0	1	0	0							CMC1
		SRSF10	0	1	0	0							TMEM203
		TNPO3	0	1	0	0							MCRS1
		ZNF317	0	1	0	0							SRSF10
		UTP3	0	1	0	0							RBM34
		KMT5B	0	1	0	0							TRMT2B
		KDM4C	0	1	0	0							NELFB
		KIAA0391	0	1	0	0							PNRC2
		PCNP	0	1	0	0							XRCC6
		TRAPPC11	0	1	0	0							TRAPPC2
		ABI1	0	1	0	0							RABL6
		HNRNPDL	0	1	0	0							PPTC7
		MUL1	0	1	0	0							NOP9
		SPG21	0	1	0	0							PCBP2
		RIOK2	0	1	0	0							C1D
		ABHD13	0	1	0	0							ZNF720
		REXO4	0	1	0	0							DDI2
		DHX38	0	1	0	0							ZNF655
		EMD	0	1	0	0							MRPL21
		SKIV2L2	0	1	0	0							RPE
		APH1A	0	1	0	0							SLC9A8
		ANKHD1	0	1	0	0							SPG7
		COX18	0	1	0	0							QRICH1
		BRD7	0	1	0	0							DDX42
		ZNF408	0	1	0	0							UBL5
		NEMF	0	1	0	0							WWP2
		DDX6	0	1	0	0							YTHDF2
		HNRNPM	0	1	0	0							GPN1
		ABCB10	0	1	0	0							GPATCH3
		SRSF1	0	1	0	0							ZNF830
		ACTR1B	0	1	0	0							FOXJ3
		CCNT1	0	1	0	0							CHAMP1
		UBOX5	0	1	0	0							OPA1
		ATXN7L3	0	1	0	0							ZNF277
		OS9	0	1	0	0							SMC5
		PPIL2	0	1	0	0							C1orf174
		AIMP1	0	1	0	0							SPOUT1
		UBE2E1	0	1	0	0							SMG5
		DNAJC8	0	1	0	0							METTL10
		GEMIN7	0	1	0	0							TMEM57
		UBA52	0	1	0	0							PFDN6
		SF3B1	0	1	0	0							MRPL38
		FAM134C	0	1	0	0							MRPS18B
		EIF2A	0	1	0	0							AKT1S1
		NCOR1	0	1	0	0							MRPL53
		FAM175B	0	1	0	0							FBXO48
		RBM22	0	1	0	0							SDHAF1
		PRDM10	0	1	0	0							E2F4
		TTF1	0	1	0	0							SARNP
		SP2	0	1	0	0							TSN
		MRPS31	0	1	0	0							SUPT4H1
		CWC22	0	1	0	0							CHUK
		USP33	0	1	0	0							NDUFS3
		MPLKIP	0	1	0	0							MRPL23
		TAF11	0	1	0	0							SMIM7
		TGOLN2	0	1	0	0							FIS1
		EDC4	0	1	0	0							IFRD2
		WASHC2A	0	1	0	0							ZBED1
		SMU1	0	1	0	0							HNRNPUL2
		PPP4R3A	0	1	0	0							ZSWIM7
		TUBGCP4	0	1	0	0							FASTKD5
		CDKN2AIP	0	1	0	0							VPS16
		PRPF18	0	1	0	0							TMEM242
		GTF2B	0	1	0	0							TMEM167B
		TNIP2	0	1	0	0							CEBPZOS
		NAIF1	0	1	0	0							RNASEK
		TMEM131	0	1	0	0							UBA52
		PMPCB	0	1	0	0							NOL7
		GPN1	0	1	0	0							PIGBOS1
		UBE4B	0	1	0	0							OST4
		SLC30A6	0	1	0	0							TMA7
		LSM8	0	1	0	0							LINC00493
		PARL	0	1	0	0							FAM133B
		MRPS16	0	1	0	0							PPIL3
		RELA	0	1	0	0							ISY1
		RBMX2	0	1	0	0							RDH14
		COMMD3	0	1	0	0							CRCP
		SYF2	0	1	0	0							ARPC4
		DUT	0	1	0	0							ATP5O
		YTHDF2	0	1	0	0							MRPL20
		ARPC4	0	1	0	0							C7orf73
		TARDBP	0	1	0	0							UBE2V1
		ANAPC5	0	1	0	0							N4BP2L2
		UBXN1	0	1	0	0							C15orf38-AP3S2
		METAP2	0	1	0	0							ALG11
		RAB5C	0	1	0	0							EEF1G
		GDI2	0	1	0	0							BRK1
		ZNF720	0	1	0	0							CHMP1B
		XRN1	0	1	0	0							RP11-80H18.3
		USF1	0	1	0	0							GATC
		CDC37	0	1	0	0							CHURC1
		AKT1S1	0	1	0	0							MRPL46
		SAP30BP	0	1	0	0							RBM15B
		ZCCHC8	0	1	0	0							RP11-343C2.11
		NSRP1	0	1	0	0							OVCA2
		ADIPOR1	0	1	0	0							SEC22B
		CCZ1	0	1	0	0							MRPS21
		RPUSD2	0	1	0	0							NCBP2-AS2
		DSCR3	0	1	0	0							BIVM-ERCC5
		TBC1D22A	0	1	0	0							TAF15
		ACIN1	0	1	0	0							ZNHIT3
		XKR8	0	1	0	0							RCC1L
		B4GALT7	0	1	0	0							PPP4R3B
		ZNF143	0	1	0	0							AATF
		GOSR2	0	1	0	0							F8A1
		GBF1	0	1	0	0							PSMB3
		SLC30A5	0	1	0	0							GGNBP2
		ZSWIM7	0	1	0	0
		SMC5	0	1	0	0
		NOL7	0	1	0	0
		GGNBP2	0	1	0	0
		TAF8	0	1	0	0
		RBM41	0	1	0	0
		UBA5	0	1	0	0
		PPP6R3	0	1	0	0
		CSNK1G3	0	1	0	0
		EWSR1	0	1	0	0
		TMEM242	0	1	0	0
		TOMM5	0	1	0	0
		ARL6IP4	0	1	0	0
		C2orf68	0	1	0	0
		LLPH	0	1	0	0
		INTS4	0	1	0	0
		C7orf73	0	1	0	0
		CIZ1	0	1	0	0
		CARNMT1	0	1	0	0
		NFX1	0	1	0	0
		GTPBP6	0	1	0	0
		PPA2	0	1	0	0
		MED24	0	1	0	0
		BCCIP	0	1	0	0
		OXSR1	0	1	0	0
		PPIP5K2	0	1	0	0
		DYRK1A	0	1	0	0
		NCK1	0	1	0	0
		ILKAP	0	1	0	0
		MCM3AP	0	1	0	0
		PDS5A	0	1	0	0
		EIF2B1	0	1	0	0
		CNOT8	0	1	0	0
		DDX23	0	1	0	0
		TBC1D25	0	1	0	0
		ZNF830	0	1	0	0
		TMEM186	0	1	0	0
		MAD2L1BP	0	1	0	0
		MAGOH	0	1	0	0
		DNAJC17	0	1	0	0
		RP11-343C2.11	0	1	0	0
		CUL4A	0	1	0	0
		MTRF1	0	1	0	0
		STAMBP	0	1	0	0
		CTDNEP1	0	1	0	0
		HINFP	0	1	0	0
		SERF2	0	1	0	0
		FBXO48	0	1	0	0
		SLC9A8	0	1	0	0
		CHURC1	0	1	0	0
		SARNP	0	1	0	0
		RBM39	0	1	0	0
		POLR2C	0	1	0	0
		SNX12	0	1	0	0
		RPUSD4	0	1	0	0
		POP5	0	1	0	0
		PCBP2	0	1	0	0
		QRSL1	0	1	0	0
		CNPPD1	0	1	0	0
		UBR2	0	1	0	0
		PPIE	0	1	0	0
		WDR83OS	0	1	0	0
		HARS2	0	1	0	0
		UBP1	0	1	0	0
		SNX15	0	1	0	0
		RBM27	0	1	0	0
		UBE2V1	0	1	0	0
		VIPAS39	0	1	0	0
		SNRPB2	0	1	0	0
		RBM15B	0	1	0	0
		BLOC1S6	0	1	0	0
		UBE3A	0	1	0	0
		RAB10	0	1	0	0
		WRNIP1	0	1	0	0
		ZNF330	0	1	0	0
		EIF1AD	0	1	0	0
		ORC4	0	1	0	0
		MTIF2	0	1	0	0
		WWP2	0	1	0	0
		ZNF326	0	1	0	0
		RP11-80H18.3	0	1	0	0
		ZNF207	0	1	0	0
		ASB7	0	1	0	0
		PAF1	0	1	0	0
		TTC9C	0	1	0	0
		TRMT10C	0	1	0	0
		TAF15	0	1	0	0
		UPF2	0	1	0	0
		C15orf38-AP3S2	0	1	0	0
		ZNF592	0	1	0	0
		EIF3I	0	1	0	0
		FBXO18	0	1	0	0
		RPF1	0	1	0	0
		SFXN4	0	1	0	0
		STX16	0	1	0	0
		MLH1	0	1	0	0
		UBTF	0	1	0	0
		OST4	0	1	0	0
		VAMP7	0	1	0	0
		CEPT1	0	1	0	0
		RBFA	0	1	0	0
		NRBF2	0	1	0	0
		ARAF	0	1	0	0
		KHDRBS1	0	1	0	0
		LIN7C	0	1	0	0
		PSEN1	0	1	0	0
		ZC3H15	0	1	0	0
		DBR1	0	1	0	0
		IFRD2	0	1	0	0
		EPS15L1	0	1	0	0
		SEC61B	0	1	0	0
		LARP4B	0	1	0	0
		INO80	0	1	0	0
		SUPT7L	0	1	0	0
		ZFYVE19	0	1	0	0
		METTL17	0	1	0	0
		STRN	0	1	0	0
		VTA1	0	1	0	0
		DDX41	0	1	0	0
		CEP57	0	1	0	0
		ZFAND2B	0	1	0	0
		SCAF11	0	1	0	0
		HNRNPL	0	1	0	0
		HNRNPU	0	1	0	0
		USP39	0	1	0	0
		RCC1L	0	1	0	0
		FLII	0	1	0	0
		PRCC	0	1	0	0
		APPL1	0	1	0	0
		WAC	0	1	0	0
		SRRM2	0	1	0	0
		IWS1	0	1	0	0
		ECD	0	1	0	0
		GPS2	0	1	0	0
		STXBP3	0	1	0	0
		EIF3G	0	1	0	0
		SCNM1	0	1	0	0
		GATC	0	1	0	0
		COQ2	0	1	0	0
		STX4	0	1	0	0
		ARID1A	0	1	0	0
		MRPL53	0	1	0	0
		CAPZB	0	1	0	0
		SCO1	0	1	0	0
		VDAC2	0	1	0	0
		EEF1G	0	1	0	0
		RHBDD1	0	1	0	0
		DNAJC13	0	1	0	0
		MAEA	0	1	0	0
		DRG2	0	1	0	0
		PATL1	0	1	0	0
		SNX17	0	1	0	0
		UBC	0	1	0	0
		SAFB	0	1	0	0
		PUM1	0	1	0	0
		ERVK3-1	0	1	0	0
		BLOC1S4	0	1	0	0
GTEx	417	DPM2	1	0	0	0
		SLC30A9	1	0	0	0
		DPY30	1	0	0	0
		AL121749.1	1	0	0	0
		PIGX	1	0	0	0
		CCDC25	1	0	0	0
		NDUFB1	1	0	0	0
		ARV1	1	0	0	0
		LINC01184	1	0	0	0
		TOMM20	1	0	0	0
		TBC1D14	1	0	0	0
		MON1B	1	0	0	0
		AC122718.1	1	0	0	0
		NDUFS1	1	0	0	0
		CD2BP2	1	0	0	0
		NDUFAF4	1	0	0	0
		VCPIP1	1	0	0	0
		RNF14	1	0	0	0
		COX6C	1	0	0	0
		AP3S2	1	0	0	0
		COPS7A	1	0	0	0
		RRP7A	1	0	0	0
		OAZ2	1	0	0	0
		LYRM2	1	0	0	0
		UBE2E3	1	0	0	0
		MED29	1	0	0	0
		RHOT1	1	0	0	0
		PUF60	1	0	0	0
		NMNAT1	1	0	0	0
		MRPS14	1	0	0	0
		STK25	1	0	0	0
		PNPLA4	1	0	0	0
		MAPKAPK5-AS1	1	0	0	0
		AL356488.3	1	0	0	0
		NAPG	1	0	0	0
		CIAO1	1	0	0	0
		CHMP5	1	0	0	0
		MRPL52	1	0	0	0
		FAM192A	1	0	0	0
		TMEM250	1	0	0	0
		CCDC124	1	0	0	0
		STAU2	1	0	0	0
		ATP6V0B	1	0	0	0
		SKP1	1	0	0	0
		PEX14	1	0	0	0
		METTL2B	1	0	0	0
		UBQLN4	1	0	0	0
		FAM174A	1	0	0	0
		TRIM41	1	0	0	0
		TMEM222	1	0	0	0
		LMBRD1	1	0	0	0
		MRPL12	1	0	0	0
		CCDC43	1	0	0	0
		TRIR	1	0	0	0
		TRAPPC9	1	0	0	0
		DGLUCY	1	0	0	0
		PMM1	1	0	0	0
		MRPL47	1	0	0	0
		MAP3K13	1	0	0	0
		LCMT1	1	0	0	0
		NUTM2D	1	0	0	0
		MRPS11	1	0	0	0
		ACOX1	1	0	0	0
		DENND1A	1	0	0	0
		MRPS17	1	0	0	0
		PIK3CB	1	0	0	0
		RHEB	1	0	0	0
		ANAPC13	1	0	0	0
		TSR3	1	0	0	0
		IMMP1L	1	0	0	0
		SOS2	1	0	0	0
		POLR2I	1	0	0	0
		COMMD7	1	0	0	0
		ALG14	1	0	0	0
		ZNF24	1	0	0	0
		SDHAF3	1	0	0	0
		RANBP6	1	0	0	0
		FRA10AC1	1	0	0	0
		DDX49	1	0	0	0
		ARL16	1	0	0	0
		RAB5B	1	0	0	0
		MMP24OS	1	0	0	0
		ZMAT5	1	0	0	0
		UQCC1	1	0	0	0
		DOHH	1	0	0	0
		METTL21A	1	0	0	0
		COX7A2	1	0	0	0
		NUDT12	1	0	0	0
		ENDOG	1	0	0	0
		NDUFAF6	1	0	0	0
		COA5	1	0	0	0
		GTF3A	1	0	0	0
		TMEM33	1	0	0	0
		LSM12	1	0	0	0
		AC087501.3	1	0	0	0
		NDUFC1	1	0	0	0
		NOMO1	1	0	0	0
		UQCRHL	1	0	0	0
		AGGF1	1	0	0	0
		TUSC2	1	0	0	0
		COMMD5	1	0	0	0
		AL627309.1	1	0	0	0
		ISPD	1	0	0	0
		AL391244.1	1	0	0	0
		RNASEK-C17orf49	1	0	0	0
		SCAND1	1	0	0	0
		TADA3	1	0	0	0
		MPC1	1	0	0	0
		RNF20	1	0	0	0
		ZNF672	1	0	0	0
		AC138696.2	1	0	0	0
		SRR	1	0	0	0
		BORCS5	1	0	0	0
		ACTR6	1	0	0	0
		SNHG9	1	0	0	0
		DNAJC30	1	0	0	0
		TRAPPC2L	1	0	0	0
		PITPNA	1	0	0	0
		FBXW4	1	0	0	0
		CUEDC2	1	0	0	0
		MTMR6	1	0	0	0
		MRPS28	1	0	0	0
		VAPB	1	0	0	0
		MRPS33	1	0	0	0
		AC131888.1	1	0	0	0
		AC073896.2	1	0	0	0
		LMBRD2	1	0	0	0
		GGPS1	1	0	0	0
		PMVK	1	0	0	0
		DBT	1	0	0	0
		ZNF271P	1	0	0	0
		HIGD1A	1	0	0	0
		MPI	1	0	0	0
		SUMO3	1	0	0	0
		AL590714.1	1	0	0	0
		MRFAP1L1	1	0	0	0
		MMACHC	1	0	0	0
		GPATCH4	1	0	0	0
		SAMD1	1	0	0	0
		RAB5A	1	0	0	0
		PDPK1	1	0	0	0
		CA5BP1	1	0	0	0
		TMEM9B	1	0	0	0
		GPS1	1	0	0	0
		LINC00863	1	0	0	0
		KIAA0319L	1	0	0	0
		SEPHS1	1	0	0	0
		AP5M1	1	0	0	0
		RMDN3	1	0	0	0
		COX7B	1	0	0	0
		TPGS1	1	0	0	0
		C1orf52	1	0	0	0
		BAD	1	0	0	0
		SLC35B1	1	0	0	0
		EAF1	1	0	0	0
		AP2B1	1	0	0	0
		TSNAX	1	0	0	0
		CENPBD1	1	0	0	0
		KIAA0232	1	0	0	0
		AC093909.6	1	0	0	0
		NUDCD2	1	0	0	0
		DVL1	1	0	0	0
		TXNL1	1	0	0	0
		FAM199X	1	0	0	0
		CISD2	1	0	0	0
		COQ3	1	0	0	0
		RITA1	1	0	0	0
		PRDX5	1	0	0	0
		NTPCR	1	0	0	0
		SPRYD7	1	0	0	0
		PHPT1	1	0	0	0
		CTU2	1	0	0	0
		TMEM129	1	0	0	0
		AL031775.1	1	0	0	0
		SENP3	1	0	0	0
		MRPS26	1	0	0	0
		OCIAD1	1	0	0	0
		PTPA	1	0	0	0
		ELP3	1	0	0	0
		ZNF787	1	0	0	0
		ATP6V1E1	1	0	0	0
		ASB1	1	0	0	0
		PNPLA8	1	0	0	0
		KEAP1	1	0	0	0
		POP4	1	0	0	0
		MCAT	1	0	0	0
		SRP19	1	0	0	0
		UROS	1	0	0	0
		RUNDC1	1	0	0	0
		DYNLRB1	1	0	0	0
		BROX	1	0	0	0
		ZNF696	1	0	0	0
		CCDC28A	1	0	0	0
		FAM149B1	1	0	0	0
		SRP9	1	0	0	0
		PIN4	1	0	0	0
		ATP5EP2	1	0	0	0
		AC098484.1	1	0	0	0
		DCTN6	1	0	0	0
		AC018647.2	1	0	0	0
		SSNA1	1	0	0	0
		MRFAP1	1	0	0	0
		PEX11B	1	0	0	0
		UFC1	1	0	0	0
		MKKS	1	0	0	0
		SPAST	1	0	0	0
		SMAP1	1	0	0	0
		RAB11B	1	0	0	0
		HSP90AA1	1	0	0	0
		ELOC	1	0	0	0
		NDUFB3	1	0	0	0
		NMRAL1	1	0	0	0
		TRAPPC13	1	0	0	0
		NNT-AS1	1	0	0	0
		SUCLG1	1	0	0	0
		XPR1	1	0	0	0
		GOLGA7	1	0	0	0
		SNAP29	1	0	0	0
		WDR45B	1	0	0	0
		FIG4	1	0	0	0
		TAX1BP1	1	0	0	0
		ATP6V1F	1	0	0	0
		GFM2	1	0	0	0
		NUDT2	1	0	0	0
		MCCC1	1	0	0	0
		DCTN4	1	0	0	0
		VAC14	1	0	0	0
		ASNA1	1	0	0	0
		WDTC1	1	0	0	0
		CAMKMT	1	0	0	0
		BPGM	1	0	0	0
		DFFA	1	0	0	0
		RNF220	1	0	0	0
		AC100810.1	1	0	0	0
		ATP5A1	1	0	0	0
		GON7	1	0	0	0
		EBAG9	1	0	0	0
		SRP14	1	0	0	0
		URB1-AS1	1	0	0	0
		TBC1D13	1	0	0	0
		EMC2	1	0	0	0
		MKLN1-AS	1	0	0	0
		AHSA1	1	0	0	0
		MAPK1	1	0	0	0
		DDRGK1	1	0	0	0
		SNX27	1	0	0	0
		TMEM70	1	0	0	0
		TAF13	1	0	0	0
		KAT14	1	0	0	0
		RCHY1	1	0	0	0
		APOPT1	1	0	0	0
		POLR2K	1	0	0	0
		SRP9P1	1	0	0	0
		C12orf43	1	0	0	0
		HSP90AA2P	1	0	0	0
		FXR2	1	0	0	0
		HSPA9	1	0	0	0
		SOD1	1	0	0	0
		FAM173B	1	0	0	0
		AC093909.1	1	0	0	0
		SIRT5	1	0	0	0
		C16orf91	1	0	0	0
		LEPROTL1	1	0	0	0
		REEP5	1	0	0	0
		BNIP1	1	0	0	0
		UQCC3	1	0	0	0
		AP001267.1	1	0	0	0
		HINT2	1	0	0	0
		CCNQ	1	0	0	0
		MUT	1	0	0	0
		GNPTAB	1	0	0	0
		TIMM23	1	0	0	0
		RPRD1A	1	0	0	0
		NUDC	1	0	0	0
		ENTPD3-AS1	1	0	0	0
		MRPS23	1	0	0	0
		TMEM167A	1	0	0	0
		HSPBP1	1	0	0	0
		ATP5J	1	0	0	0
		FARSA	1	0	0	0
		SNAPC5	1	0	0	0
		FAM206A	1	0	0	0
		TMBIM6	1	0	0	0
		WBP2	1	0	0	0
		METTL26	1	0	0	0
		GUF1	1	0	0	0
		OLA1P1	1	0	0	0
		EXTL3	1	0	0	0
		AL033543.1	1	0	0	0
		NUDT16L1	1	0	0	0
		SCRN3	1	0	0	0
		SDHAF4	1	0	0	0
		MRPL40	1	0	0	0
		KCMF1	1	0	0	0
		MPP5	1	0	0	0
		LINC01285	1	0	0	0
		RAB22A	1	0	0	0
		CHMP1A	1	0	0	0
		ARHGAP5	1	0	0	0
		PDHX	1	0	0	0
		PET100	1	0	0	0
		FBXW11	1	0	0	0
		ZER1	1	0	0	0
		SURF6	1	0	0	0
		NDUFAF5	1	0	0	0
		PRDX2	1	0	0	0
		POLR3H	1	0	0	0
		SIRT3	1	0	0	0
		PTGES2	1	0	0	0
		DPP8	1	0	0	0
		RBM18	1	0	0	0
		FECH	1	0	0	0
		PET117	1	0	0	0
		DGCR6L	1	0	0	0
		MAFG	1	0	0	0
		FAM162A	1	0	0	0
		PEX10	1	0	0	0
		FIZ1	1	0	0	0
		DTD2	1	0	0	0
		TATDN3	1	0	0	0
		MBD3	1	0	0	0
		ETFBKMT	1	0	0	0
		UPRT	1	0	0	0
		EID2	1	0	0	0
		SCAF1	1	0	0	0
		RBM8A	1	0	0	0
		UBE2D4	1	0	0	0
		ZFR	1	0	0	0
		PDZD11	1	0	0	0
		PPP1R11	1	0	0	0
		FAM118B	1	0	0	0
		TIMM13	1	0	0	0
		PTPMT1	1	0	0	0
		GUK1	1	0	0	0
		CDC34	1	0	0	0
		NDUFS5	1	0	0	0
		VPS72	1	0	0	0
		TMX2	1	0	0	0
		PTGR2	1	0	0	0
		RPP25L	1	0	0	0
		AL158212.3	1	0	0	0
		TMEM126B	1	0	0	0
		ETFB	1	0	0	0
		SPCS2	1	0	0	0
		PEX19	1	0	0	0
		TIMM50	1	0	0	0
		MDP1	1	0	0	0
		FAM104B	1	0	0	0
		ERI3	1	0	0	0
		C11orf98	1	0	0	0
		TAPT1	1	0	0	0
		NDUFB2	1	0	0	0
		MINOS1	1	0	0	0
		GTF3C6	1	0	0	0
		ASF1A	1	0	0	0
		TOMM40	1	0	0	0
		OAZ1	1	0	0	0
		DIS3L	1	0	0	0
		SLC25A51	1	0	0	0
		YKT6	1	0	0	0
		NDUFV2P1	1	0	0	0
		TMEM199	1	0	0	0
		ZNF252P	1	0	0	0
		EXOSC6	1	0	0	0
		ZFAND2A	1	0	0	0
		AP5S1	1	0	0	0
		ATP6V1D	1	0	0	0
		C6orf226	1	0	0	0
		TACO1	1	0	0	0
		RAB18	1	0	0	0
		HNRNPH2	1	0	0	0
		AC025031.3	1	0	0	0
		WDYHV1	1	0	0	0
		DCTN5	1	0	0	0
		LARS2	1	0	0	0
		MON1A	1	0	0	0
		WDR13	1	0	0	0
		CLNS1A	1	0	0	0
		TSFM	1	0	0	0
		ETFRF1	1	0	0	0
		MTX2	1	0	0	0
		LYRM7	1	0	0	0
		ATP5E	1	0	0	0
		COA3	1	0	0	0
		AC092337.1	1	0	0	0
		PDHB	1	0	0	0
		MOCS2	1	0	0	0
		UBQLN4P1	1	0	0	0
		TOMM7	1	0	0	0
		DMAC1	1	0	0	0
		UBE2D2	1	0	0	0
		MIEN1	1	0	0	0
		GABARAPL2	1	0	0	0
		NARS	1	0	0	0
		SUMO1P3	1	0	0	0
		SELENOT	1	0	0	0
		PNPO	1	0	0	0
		SUCLA2	1	0	0	0
		HSBP1	1	0	0	0
		ATMIN	1	0	0	0
		SAR1B	1	0	0	0
		BOLA2B	1	0	0	0
		KAT2B	1	0	0	0
		LYPLAL1	1	0	0	0
		SLC25A5-AS1	1	0	0	0
		BRWD1	1	0	0	0
		ATP5G1	1	0	0	0
		C12orf73	1	0	0	0
		ISCA2	1	0	0	0
		PFDN2	1	0	0	0
		NDUFB9	1	0	0	0
		KANSL1-AS1	1	0	0	0
		DNAJC19	1	0	0	0
		AL139415.1	1	0	0	0
		MTCYBP18	1	0	0	0
		AC024896.1	1	0	0	0
		BORCS8	1	0	0	0
PCAWG	10	LONP1	0	0	1	0
		MFN2	0	0	1	0
		SARS	0	0	1	0
		RPUSD3	0	0	1	0
		WASHC3	0	0	1	0
		FBXW5	0	0	1	0
		C19orf12	0	0	1	0
		NIT1	0	0	1	0
		SRA1	0	0	1	0
		TXNL4B	0	0	1	0
HBM	217	CHPT1	0	0	0	1
		ATOX1	0	0	0	1
		HAUS2	0	0	0	1
		SLC25A3	0	0	0	1
		NT5DC1	0	0	0	1
		PRKRA	0	0	0	1
		PAIP1	0	0	0	1
		TTC37	0	0	0	1
		SERINC3	0	0	0	1
		ZFYVE1	0	0	0	1
		TCEANC2	0	0	0	1
		ECH1	0	0	0	1
		DAD1	0	0	0	1
		TMEM19	0	0	0	1
		PSMA3	0	0	0	1
		LAMP1	0	0	0	1
		LYRM1	0	0	0	1
		GRPEL1	0	0	0	1
		TMCO3	0	0	0	1
		FBXO22	0	0	0	1
		WDR45	0	0	0	1
		DNAJC15	0	0	0	1
		RAD23B	0	0	0	1
		MTRR	0	0	0	1
		DPH3	0	0	0	1
		RPL7L1	0	0	0	1
		MGAT4B	0	0	0	1
		CAPZA2	0	0	0	1
		TPI1	0	0	0	1
		HIKESHI	0	0	0	1
		ATAD1	0	0	0	1
		PPM1A	0	0	0	1
		COPG1	0	0	0	1
		GOLPH3	0	0	0	1
		COA6	0	0	0	1
		KIF5B	0	0	0	1
		UBXN4	0	0	0	1
		GPI	0	0	0	1
		CELF1	0	0	0	1
		TMEM59	0	0	0	1
		DHRSX	0	0	0	1
		CCT8	0	0	0	1
		LINC00116	0	0	0	1
		ASNSD1	0	0	0	1
		CBR4	0	0	0	1
		GET4	0	0	0	1
		SMIM10L1	0	0	0	1
		TMEM230	0	0	0	1
		RNF103	0	0	0	1
		METTL15	0	0	0	1
		SSR3	0	0	0	1
		COQ10B	0	0	0	1
		ARIH2	0	0	0	1
		TRAF7	0	0	0	1
		HUS1	0	0	0	1
		PPP1CC	0	0	0	1
		TARS	0	0	0	1
		CDC37L1	0	0	0	1
		SCAMP3	0	0	0	1
		VRK2	0	0	0	1
		FGD5-AS1	0	0	0	1
		BCKDK	0	0	0	1
		COG4	0	0	0	1
		C1QBP	0	0	0	1
		UQCRFS1	0	0	0	1
		R3HDM2	0	0	0	1
		PLEKHA3	0	0	0	1
		HAGH	0	0	0	1
		TMED7	0	0	0	1
		ERCC1	0	0	0	1
		AKR7A2	0	0	0	1
		SNX13	0	0	0	1
		NAA50	0	0	0	1
		RRAGA	0	0	0	1
		ABCE1	0	0	0	1
		TMEM189	0	0	0	1
		PRELID3B	0	0	0	1
		CYC1	0	0	0	1
		EIF2S1	0	0	0	1
		PEX13	0	0	0	1
		SLC38A2	0	0	0	1
		GPN3	0	0	0	1
		ISCU	0	0	0	1
		MKLN1	0	0	0	1
		ANKRD17	0	0	0	1
		LTN1	0	0	0	1
		SUMF2	0	0	0	1
		LRRC37A16P	0	0	0	1
		ESD	0	0	0	1
		CALCOCO2	0	0	0	1
		RABAC1	0	0	0	1
		TMED2	0	0	0	1
		PPP6R2	0	0	0	1
		GART	0	0	0	1
		RIOK3	0	0	0	1
		TRIAP1	0	0	0	1
		VPS13A	0	0	0	1
		PIGK	0	0	0	1
		CSNK1A1	0	0	0	1
		AC005332.9	0	0	0	1
		LINC00997	0	0	0	1
		PIGT	0	0	0	1
		PANK3	0	0	0	1
		PSMA5	0	0	0	1
		WWP1	0	0	0	1
		TFG	0	0	0	1
		DMAC2	0	0	0	1
		ACOX3	0	0	0	1
		ETF1	0	0	0	1
		RERE	0	0	0	1
		SEL1L	0	0	0	1
		ALS2	0	0	0	1
		USP38	0	0	0	1
		EI24	0	0	0	1
		MCTS1	0	0	0	1
		FAM20B	0	0	0	1
		GLO1	0	0	0	1
		PRDX3	0	0	0	1
		FAM126A	0	0	0	1
		FEM1C	0	0	0	1
		DUSP3	0	0	0	1
		FAM8A1	0	0	0	1
		ELOA	0	0	0	1
		AL135925.1	0	0	0	1
		ACAD9	0	0	0	1
		ZFP91	0	0	0	1
		PCGF5	0	0	0	1
		MCOLN1	0	0	0	1
		CAPNS1	0	0	0	1
		COA4	0	0	0	1
		CYB5B	0	0	0	1
		GPAT4	0	0	0	1
		CLASP1	0	0	0	1
		MRPL13	0	0	0	1
		TMX3	0	0	0	1
		GALK2	0	0	0	1
		UFD1	0	0	0	1
		APOOL	0	0	0	1
		NUDT19	0	0	0	1
		SLC35E1	0	0	0	1
		AKAP9	0	0	0	1
		IAH1	0	0	0	1
		HNRNPAB	0	0	0	1
		GOLGA2	0	0	0	1
		PSMA7	0	0	0	1
		UBE2H	0	0	0	1
		MTDH	0	0	0	1
		GSPT1	0	0	0	1
		CRELD1	0	0	0	1
		STAU1	0	0	0	1
		RB1	0	0	0	1
		GOLIM4	0	0	0	1
		FLAD1	0	0	0	1
		NOMO2	0	0	0	1
		ERP44	0	0	0	1
		OSBPL9	0	0	0	1
		TMED10	0	0	0	1
		PA2G4	0	0	0	1
		GRINA	0	0	0	1
		H2AFV	0	0	0	1
		RC3H2	0	0	0	1
		TMUB1	0	0	0	1
		MSRA	0	0	0	1
		GFER	0	0	0	1
		DHRS4	0	0	0	1
		UBE2A	0	0	0	1
		PPP2R2D	0	0	0	1
		BCL7B	0	0	0	1
		TMEM41A	0	0	0	1
		MCUR1	0	0	0	1
		RGP1	0	0	0	1
		NIT2	0	0	0	1
		C6orf106	0	0	0	1
		PSMD13	0	0	0	1
		HDHD5	0	0	0	1
		TMEM120A	0	0	0	1
		AKT1	0	0	0	1
		UGP2	0	0	0	1
		TMEM258	0	0	0	1
		TBRG4	0	0	0	1
		CNIH1	0	0	0	1
		EIF2S2	0	0	0	1
		LARP4	0	0	0	1
		ZMPSTE24	0	0	0	1
		HDGF	0	0	0	1
		AC007318.1	0	0	0	1
		PPP2R5E	0	0	0	1
		DERL1	0	0	0	1
		EIF4G2	0	0	0	1
		EFR3A	0	0	0	1
		SUCLG2	0	0	0	1
		UBE3C	0	0	0	1
		CLTB	0	0	0	1
		ANXA7	0	0	0	1
		DNAJC24	0	0	0	1
		NARS2	0	0	0	1
		MALSU1	0	0	0	1
		KPNA6	0	0	0	1
		FBXO28	0	0	0	1
		ERGIC2	0	0	0	1
		UEVLD	0	0	0	1
		TBC1D23	0	0	0	1
		BABAM2	0	0	0	1
		LRPAP1	0	0	0	1
		EEA1	0	0	0	1
		RALBP1	0	0	0	1
		NANS	0	0	0	1
		GORASP1	0	0	0	1
		ARL5A	0	0	0	1
		EDEM3	0	0	0	1
		PGPEP1	0	0	0	1
		REPIN1	0	0	0	1
		COMT	0	0	0	1
		UBXN2A	0	0	0	1
		UQCRC2	0	0	0	1
		HDAC6	0	0	0	1
		ZADH2	0	0	0	1
