# Supplementary material for: The role and robustness of the Gini coefficient as an unbiased tool for the selection of Gini genes for normalising expression profiling data
Source: Sci Rep. 2019 Nov 29;9:17960. doi: 10.1038/s41598-019-54288-7 (PMC6884504; doi:10.1038/s41598-019-54288-7)
Supplement: Supplementary file 6 — Supplementary Table S5 [file 41598_2019_54288_MOESM6_ESM.xlsx]

## Sheet: RTqPCR_Data
Date	Experiment	Gene	Position	Cell Line	Cq
2018-07-12	1	SF3B2	D1	5637	24.62
2018-07-12	1	SF3B2	D2	5637	24.67
2018-07-12	1	SF3B2	D3	5637	24.63
2018-07-12	1	NXF1	D4	5637	28.9
2018-07-12	1	NXF1	D5	5637	28.53
2018-07-12	1	NXF1	D6	5637	28.62
2018-07-12	1	RBM45	D7	5637	31.72
2018-07-12	1	RBM45	D8	5637	31.97
2018-07-12	1	RBM45	D9	5637	32.2
2018-07-12	1	SNW1	D10	5637	26.44
2018-07-12	1	SNW1	D11	5637	26.29
2018-07-12	1	SNW1	D12	5637	26.62
2018-07-12	1	CNOT4	D13	5637	29.44
2018-07-12	1	CNOT4	D14	5637	29.48
2018-07-12	1	CNOT4	D15	5637	29.62
2018-07-12	1	KAT5	D16	5637	27.05
2018-07-12	1	KAT5	D17	5637	27.16
2018-07-12	1	KAT5	D18	5637	27.22
2018-07-12	1	IK	D19	5637	25.93
2018-07-12	1	IK	D20	5637	25.73
2018-07-12	1	IK	D21	5637	26.02
2018-07-12	1	SUPT7L	D22	5637	26.85
2018-07-12	1	SUPT7L	D23	5637	26.81
2018-07-12	1	SUPT7L	D24	5637	26.93
2018-07-12	1	RPL13A	N1	5637	32.2
2018-07-12	1	RPL13A	N2	5637	31.78
2018-07-12	1	RPL13A	N3	5637	32.08
2018-07-12	1	RPL32	N4	5637	30.04
2018-07-12	1	RPL32	N5	5637	30.46
2018-07-12	1	RPL32	N6	5637	30.24
2018-07-12	1	ACTB	N7	5637	17.9
2018-07-12	1	ACTB	N8	5637	17.86
2018-07-12	1	ACTB	N9	5637	17.93
2018-07-12	1	HMBS	N10	5637	27.12
2018-07-12	1	HMBS	N11	5637	27.1
2018-07-12	1	HMBS	N12	5637	27.32
2018-07-12	1	GAPDH	N13	5637	20.95
2018-07-12	1	GAPDH	N14	5637	21.23
2018-07-12	1	GAPDH	N15	5637	21.01
2018-07-12	1	SDHA	N16	5637	24.79
2018-07-12	1	SDHA	N17	5637	24.87
2018-07-12	1	SDHA	N18	5637	24.89
2018-07-12	1	HPRT1	N19	5637	25.95
2018-07-12	1	HPRT1	N20	5637	25.88
2018-07-12	1	HPRT1	N21	5637	25.99
2018-07-12	1	B2M	N22	5637	22.04
2018-07-12	1	B2M	N23	5637	21.84
2018-07-12	1	B2M	N24	5637	21.48
17/12/2018	2	SF3B2	D1	5637	24.35
17/12/2018	2	SF3B2	D2	5637	24.19
17/12/2018	2	SF3B2	D3	5637	24.48
17/12/2018	2	NXF1	D4	5637	28.67
17/12/2018	2	NXF1	D5	5637	28.68
17/12/2018	2	NXF1	D6	5637	28.73
17/12/2018	2	RBM45	D7	5637	35
17/12/2018	2	RBM45	D8	5637	35
17/12/2018	2	RBM45	D9	5637	35
17/12/2018	2	SNW1	D10	5637	26.18
17/12/2018	2	SNW1	D11	5637	26.22
17/12/2018	2	SNW1	D12	5637	26.13
17/12/2018	2	CNOT4	D13	5637	29.7
17/12/2018	2	CNOT4	D14	5637	29.73
17/12/2018	2	CNOT4	D15	5637	29.71
17/12/2018	2	KAT5	D16	5637	26.86
17/12/2018	2	KAT5	D17	5637	26.78
17/12/2018	2	KAT5	D18	5637	26.89
17/12/2018	2	IK	D19	5637	26.92
17/12/2018	2	IK	D20	5637	26.99
17/12/2018	2	IK	D21	5637	26.88
17/12/2018	2	SUPT7L	D22	5637	26.71
17/12/2018	2	SUPT7L	D23	5637	26.8
17/12/2018	2	SUPT7L	D24	5637	26.62
17/12/2018	2	RPL13A	N1	5637	32.01
17/12/2018	2	RPL13A	N2	5637	32.39
17/12/2018	2	RPL13A	N3	5637	32.46
17/12/2018	2	RPL32	N4	5637	31
17/12/2018	2	RPL32	N5	5637	30.87
17/12/2018	2	RPL32	N6	5637	30.69
17/12/2018	2	ACTB	N7	5637	18.09
17/12/2018	2	ACTB	N8	5637	18.24
17/12/2018	2	ACTB	N9	5637	18.31
17/12/2018	2	HMBS	N10	5637	26.6
17/12/2018	2	HMBS	N11	5637	26.56
17/12/2018	2	HMBS	N12	5637	26.71
17/12/2018	2	GAPDH	N13	5637	20.24
17/12/2018	2	GAPDH	N14	5637	20.44
17/12/2018	2	GAPDH	N15	5637	20.14
17/12/2018	2	SDHA	N16	5637	25.14
17/12/2018	2	SDHA	N17	5637	25.23
17/12/2018	2	SDHA	N18	5637	25.51
17/12/2018	2	HPRT1	N19	5637	27.54
17/12/2018	2	HPRT1	N20	5637	27.5
17/12/2018	2	HPRT1	N21	5637	27.82
17/12/2018	2	B2M	N22	5637	22.56
17/12/2018	2	B2M	N23	5637	22.75
17/12/2018	2	B2M	N24	5637	21.92
18/12/2018	3	SF3B2	D1	5637	24.64
18/12/2018	3	SF3B2	D2	5637	24.65
18/12/2018	3	SF3B2	D3	5637	24.77
18/12/2018	3	NXF1	D4	5637	28.5
18/12/2018	3	NXF1	D5	5637	28.71
18/12/2018	3	NXF1	D6	5637	28.52
18/12/2018	3	RBM45	D7	5637	31.91
18/12/2018	3	RBM45	D8	5637	32.17
18/12/2018	3	RBM45	D9	5637	32.38
18/12/2018	3	SNW1	D10	5637	26.24
18/12/2018	3	SNW1	D11	5637	26.23
18/12/2018	3	SNW1	D12	5637	26.24
18/12/2018	3	CNOT4	D13	5637	29.33
18/12/2018	3	CNOT4	D14	5637	29.27
18/12/2018	3	CNOT4	D15	5637	29.41
18/12/2018	3	KAT5	D16	5637	27.14
18/12/2018	3	KAT5	D17	5637	27.42
18/12/2018	3	KAT5	D18	5637	27.07
18/12/2018	3	IK	D19	5637	25.91
18/12/2018	3	IK	D20	5637	25.88
18/12/2018	3	IK	D21	5637	26.31
18/12/2018	3	SUPT7L	D22	5637	26.66
18/12/2018	3	SUPT7L	D23	5637	26.95
18/12/2018	3	SUPT7L	D24	5637	26.9
18/12/2018	3	RPL13A	N1	5637	31.88
18/12/2018	3	RPL13A	N2	5637	31.89
18/12/2018	3	RPL13A	N3	5637	31.64
18/12/2018	3	RPL32	N4	5637	29.78
18/12/2018	3	RPL32	N5	5637	29.99
18/12/2018	3	RPL32	N6	5637	29.88
18/12/2018	3	ACTB	N7	5637	17.83
18/12/2018	3	ACTB	N8	5637	17.98
18/12/2018	3	ACTB	N9	5637	17.93
18/12/2018	3	HMBS	N10	5637	26.96
18/12/2018	3	HMBS	N11	5637	26.99
18/12/2018	3	HMBS	N12	5637	27
18/12/2018	3	GAPDH	N13	5637	20.85
18/12/2018	3	GAPDH	N14	5637	20.89
18/12/2018	3	GAPDH	N15	5637	20.8
18/12/2018	3	SDHA	N16	5637	24.7
18/12/2018	3	SDHA	N17	5637	24.9
18/12/2018	3	SDHA	N18	5637	24.84
18/12/2018	3	HPRT1	N19	5637	26.05
18/12/2018	3	HPRT1	N20	5637	26.13
18/12/2018	3	HPRT1	N21	5637	26.02
18/12/2018	3	B2M	N22	5637	21.95
18/12/2018	3	B2M	N23	5637	21.74
18/12/2018	3	B2M	N24	5637	21.62
2019-08-02	1	UXT	D1	5637	24.16
2019-08-02	1	UXT	D2	5637	24.17
2019-08-02	1	UXT	D3	5637	24.41
2019-08-02	1	PCBP1	D4	5637	24.91
2019-08-02	1	PCBP1	D5	5637	25.1
2019-08-02	1	PCBP1	D6	5637	25.09
2019-08-02	1	UBR2	D7	5637	26.91
2019-08-02	1	UBR2	D8	5637	29.24
2019-08-02	1	UBR2	D9	5637	30.56
2019-08-02	1	C2orf49	D10	5637	26.47
2019-08-02	1	C2orf49	D11	5637	26.45
2019-08-02	1	C2orf49	D12	5637	26.48
2019-08-02	1	CNOT2	D13	5637	32.7
2019-08-02	1	CNOT2	D14	5637	32.8
2019-08-02	1	CNOT2	D15	5637	33.05
2019-08-02	1	UBE2Q1	D16	5637	26.21
2019-08-02	1	UBE2Q1	D17	5637	26.17
2019-08-02	1	UBE2Q1	D18	5637	26.43
2019-08-02	1	INTS14	D19	5637	27.52
2019-08-02	1	INTS14	D20	5637	27.5
2019-08-02	1	INTS14	D21	5637	27.71
2019-08-02	1	CLINT1	D22	5637	26.93
2019-08-02	1	CLINT1	D23	5637	26.93
2019-08-02	1	CLINT1	D24	5637	27.01
2019-08-02	1	RPL13A	N1	5637	32.03
2019-08-02	1	RPL13A	N2	5637	32
2019-08-02	1	RPL13A	N3	5637	31.76
2019-08-02	1	RPL32	N4	5637	30.06
2019-08-02	1	RPL32	N5	5637	30.07
2019-08-02	1	RPL32	N6	5637	29.87
2019-08-02	1	ACTB	N7	5637	17.57
2019-08-02	1	ACTB	N8	5637	17.62
2019-08-02	1	ACTB	N9	5637	17.67
2019-08-02	1	HMBS	N10	5637	26.99
2019-08-02	1	HMBS	N11	5637	26.97
2019-08-02	1	HMBS	N12	5637	26.93
2019-08-02	1	GAPDH	N13	5637	21.09
2019-08-02	1	GAPDH	N14	5637	21.13
2019-08-02	1	GAPDH	N15	5637	21.19
2019-08-02	1	SDHA	N16	5637	24.67
2019-08-02	1	SDHA	N17	5637	24.52
2019-08-02	1	SDHA	N18	5637	24.78
2019-08-02	1	HPRT1	N19	5637	25.97
2019-08-02	1	HPRT1	N20	5637	25.89
2019-08-02	1	HPRT1	N21	5637	25.95
2019-08-02	1	B2M	N22	5637	22.04
2019-08-02	1	B2M	N23	5637	21.77
2019-08-02	1	B2M	N24	5637	21.65
2019-11-02	2	UXT	D1	5637	24.5
2019-11-02	2	UXT	D2	5637	24.57
2019-11-02	2	UXT	D3	5637	24.69
2019-11-02	2	PCBP1	D4	5637	25.24
2019-11-02	2	PCBP1	D5	5637	25.23
2019-11-02	2	PCBP1	D6	5637	25.15
2019-11-02	2	UBR2	D7	5637	27.92
2019-11-02	2	UBR2	D8	5637	28.22
2019-11-02	2	UBR2	D9	5637	27.75
2019-11-02	2	C2orf49	D10	5637	26.34
2019-11-02	2	C2orf49	D11	5637	26.08
2019-11-02	2	C2orf49	D12	5637	26.36
2019-11-02	2	CNOT2	D13	5637	32.81
2019-11-02	2	CNOT2	D14	5637	32.74
2019-11-02	2	CNOT2	D15	5637	32.94
2019-11-02	2	UBE2Q1	D16	5637	26.49
2019-11-02	2	UBE2Q1	D17	5637	26.53
2019-11-02	2	UBE2Q1	D18	5637	26.65
2019-11-02	2	INTS14	D19	5637	27.79
2019-11-02	2	INTS14	D20	5637	27.92
2019-11-02	2	INTS14	D21	5637	27.94
2019-11-02	2	CLINT1	D22	5637	27.27
2019-11-02	2	CLINT1	D23	5637	27.23
2019-11-02	2	CLINT1	D24	5637	27.21
2019-11-02	2	RPL13A	N1	5637	31.81
2019-11-02	2	RPL13A	N2	5637	32.44
2019-11-02	2	RPL13A	N3	5637	32.2
2019-11-02	2	RPL32	N4	5637	30.1
2019-11-02	2	RPL32	N5	5637	30.22
2019-11-02	2	RPL32	N6	5637	30.45
2019-11-02	2	ACTB	N7	5637	17.64
2019-11-02	2	ACTB	N8	5637	17.69
2019-11-02	2	ACTB	N9	5637	17.91
2019-11-02	2	HMBS	N10	5637	27.08
2019-11-02	2	HMBS	N11	5637	27.08
2019-11-02	2	HMBS	N12	5637	27.44
2019-11-02	2	GAPDH	N13	5637	21.26
2019-11-02	2	GAPDH	N14	5637	21.28
2019-11-02	2	GAPDH	N15	5637	21.24
2019-11-02	2	SDHA	N16	5637	24.7
2019-11-02	2	SDHA	N17	5637	24.84
2019-11-02	2	SDHA	N18	5637	24.97
2019-11-02	2	HPRT1	N19	5637	26.55
2019-11-02	2	HPRT1	N20	5637	26.53
2019-11-02	2	HPRT1	N21	5637	26.61
2019-11-02	2	B2M	N22	5637	21.86
2019-11-02	2	B2M	N23	5637	21.55
2019-11-02	2	B2M	N24	5637	21.21
13/02/2019	3	UXT	D1	5637	24.16
13/02/2019	3	UXT	D2	5637	24.22
13/02/2019	3	UXT	D3	5637	24.26
13/02/2019	3	PCBP1	D4	5637	25.19
13/02/2019	3	PCBP1	D5	5637	25.13
13/02/2019	3	PCBP1	D6	5637	24.9
13/02/2019	3	UBR2	D7	5637	30.18
13/02/2019	3	UBR2	D8	5637	30.9
13/02/2019	3	UBR2	D9	5637	30.49
13/02/2019	3	C2orf49	D10	5637	26.15
13/02/2019	3	C2orf49	D11	5637	26.02
13/02/2019	3	C2orf49	D12	5637	26
13/02/2019	3	CNOT2	D13	5637	32.66
13/02/2019	3	CNOT2	D14	5637	32.46
13/02/2019	3	CNOT2	D15	5637	32.68
13/02/2019	3	UBE2Q1	D16	5637	26.32
13/02/2019	3	UBE2Q1	D17	5637	26.41
13/02/2019	3	UBE2Q1	D18	5637	26.52
13/02/2019	3	INTS14	D19	5637	27.63
13/02/2019	3	INTS14	D20	5637	27.72
13/02/2019	3	INTS14	D21	5637	27.7
13/02/2019	3	CLINT1	D22	5637	26.9
13/02/2019	3	CLINT1	D23	5637	26.93
13/02/2019	3	CLINT1	D24	5637	26.87
13/02/2019	3	RPL13A	N1	5637	32.11
13/02/2019	3	RPL13A	N2	5637	32.2
13/02/2019	3	RPL13A	N3	5637	31.89
13/02/2019	3	RPL32	N4	5637	30
13/02/2019	3	RPL32	N5	5637	30.26
13/02/2019	3	RPL32	N6	5637	30.1
13/02/2019	3	ACTB	N7	5637	17.51
13/02/2019	3	ACTB	N8	5637	17.86
13/02/2019	3	ACTB	N9	5637	17.88
13/02/2019	3	HMBS	N10	5637	26.91
13/02/2019	3	HMBS	N11	5637	27.01
13/02/2019	3	HMBS	N12	5637	26.99
13/02/2019	3	GAPDH	N13	5637	21.13
13/02/2019	3	GAPDH	N14	5637	21.21
13/02/2019	3	GAPDH	N15	5637	21.22
13/02/2019	3	SDHA	N16	5637	24.7
13/02/2019	3	SDHA	N17	5637	24.65
13/02/2019	3	SDHA	N18	5637	24.79
13/02/2019	3	HPRT1	N19	5637	26.26
13/02/2019	3	HPRT1	N20	5637	26.23
13/02/2019	3	HPRT1	N21	5637	26.32
13/02/2019	3	B2M	N22	5637	22.09
13/02/2019	3	B2M	N23	5637	21.73
13/02/2019	3	B2M	N24	5637	22.02
14/02/2019	1	HNRNPK	D1	5637	27.73
14/02/2019	1	HNRNPK	D2	5637	28.25
14/02/2019	1	HNRNPK	D3	5637	28.41
14/02/2019	1	TXNL1	D4	5637	30.45
14/02/2019	1	TXNL1	D5	5637	29.79
14/02/2019	1	TXNL1	D6	5637	30.57
14/02/2019	1	CHTOP	D7	5637	31.06
14/02/2019	1	CHTOP	D8	5637	30.95
14/02/2019	1	CHTOP	D9	5637	30.82
14/02/2019	1	SRP19	D10	5637	27.07
14/02/2019	1	SRP19	D11	5637	27.53
14/02/2019	1	SRP19	D12	5637	27.43
14/02/2019	1	RPRD2	D13	5637	30.89
14/02/2019	1	RPRD2	D14	5637	31.24
14/02/2019	1	RPRD2	D15	5637	31.18
14/02/2019	1	PCBP2	D16	5637	23.65
14/02/2019	1	PCBP2	D17	5637	23.66
14/02/2019	1	PCBP2	D18	5637	23.67
14/02/2019	1	PARK7	D19	5637	24.18
14/02/2019	1	PARK7	D20	5637	24.56
14/02/2019	1	PARK7	D21	5637	24.45
14/02/2019	1	RNF123	D22	5637	30.06
14/02/2019	1	RNF123	D23	5637	29.6
14/02/2019	1	RNF123	D24	5637	29.71
14/02/2019	1	RPL13A	N1	5637	32.49
14/02/2019	1	RPL13A	N2	5637	31.98
14/02/2019	1	RPL13A	N3	5637	31.76
14/02/2019	1	RPL32	N4	5637	29.88
14/02/2019	1	RPL32	N5	5637	30.12
14/02/2019	1	RPL32	N6	5637	30.45
14/02/2019	1	ACTB	N7	5637	17.69
14/02/2019	1	ACTB	N8	5637	17.61
14/02/2019	1	ACTB	N9	5637	17.65
14/02/2019	1	HMBS	N10	5637	26.74
14/02/2019	1	HMBS	N11	5637	27.07
14/02/2019	1	HMBS	N12	5637	26.96
14/02/2019	1	GAPDH	N13	5637	21.18
14/02/2019	1	GAPDH	N14	5637	21.42
14/02/2019	1	GAPDH	N15	5637	21.07
14/02/2019	1	SDHA	N16	5637	24.72
14/02/2019	1	SDHA	N17	5637	24.63
14/02/2019	1	SDHA	N18	5637	24.68
14/02/2019	1	HPRT1	N19	5637	26.22
14/02/2019	1	HPRT1	N20	5637	26.33
14/02/2019	1	HPRT1	N21	5637	26.27
14/02/2019	1	B2M	N22	5637	21.73
14/02/2019	1	B2M	N23	5637	21.69
14/02/2019	1	B2M	N24	5637	21.46
15/02/2019	2	HNRNPK	D1	5637	27.97
15/02/2019	2	HNRNPK	D2	5637	28.06
15/02/2019	2	HNRNPK	D3	5637	28.06
15/02/2019	2	TXNL1	D4	5637	29.68
15/02/2019	2	TXNL1	D5	5637	29.94
15/02/2019	2	TXNL1	D6	5637	29.56
15/02/2019	2	CHTOP	D7	5637	31.18
15/02/2019	2	CHTOP	D8	5637	31.71
15/02/2019	2	CHTOP	D9	5637	31.65
15/02/2019	2	SRP19	D10	5637	27.45
15/02/2019	2	SRP19	D11	5637	27.48
15/02/2019	2	SRP19	D12	5637	27.62
15/02/2019	2	RPRD2	D13	5637	30.92
15/02/2019	2	RPRD2	D14	5637	30.85
15/02/2019	2	RPRD2	D15	5637	30.64
15/02/2019	2	PCBP2	D16	5637	23.57
15/02/2019	2	PCBP2	D17	5637	23.77
15/02/2019	2	PCBP2	D18	5637	23.73
15/02/2019	2	PARK7	D19	5637	24.22
15/02/2019	2	PARK7	D20	5637	24.17
15/02/2019	2	PARK7	D21	5637	24.42
15/02/2019	2	RNF123	D22	5637	29.3
15/02/2019	2	RNF123	D23	5637	29.42
15/02/2019	2	RNF123	D24	5637	29.43
15/02/2019	2	RPL13A	N1	5637	32.03
15/02/2019	2	RPL13A	N2	5637	31.87
15/02/2019	2	RPL13A	N3	5637	32.24
15/02/2019	2	RPL32	N4	5637	29.95
15/02/2019	2	RPL32	N5	5637	30.24
15/02/2019	2	RPL32	N6	5637	29.88
15/02/2019	2	ACTB	N7	5637	17.47
15/02/2019	2	ACTB	N8	5637	17.6
15/02/2019	2	ACTB	N9	5637	17.7
15/02/2019	2	HMBS	N10	5637	27.03
15/02/2019	2	HMBS	N11	5637	26.96
15/02/2019	2	HMBS	N12	5637	27.02
15/02/2019	2	GAPDH	N13	5637	20.99
15/02/2019	2	GAPDH	N14	5637	21.05
15/02/2019	2	GAPDH	N15	5637	21.03
15/02/2019	2	SDHA	N16	5637	24.65
15/02/2019	2	SDHA	N17	5637	24.75
15/02/2019	2	SDHA	N18	5637	24.68
15/02/2019	2	HPRT1	N19	5637	26.13
15/02/2019	2	HPRT1	N20	5637	26.09
15/02/2019	2	HPRT1	N21	5637	26.18
15/02/2019	2	B2M	N22	5637	21.79
15/02/2019	2	B2M	N23	5637	21.85
15/02/2019	2	B2M	N24	5637	21.48
18/02/2019	3	HNRNPK	C2	5637	28.54
18/02/2019	3	TXNL1	C4	5637	29.56
18/02/2019	3	TXNL1	C6	5637	29.56
18/02/2019	3	CHTOP	C8	5637	32.31
18/02/2019	3	SRP19	C10	5637	27.8
18/02/2019	3	SRP19	C12	5637	27.67
18/02/2019	3	RPRD2	C14	5637	31.5
18/02/2019	3	PCBP2	C16	5637	23.94
18/02/2019	3	HNRNPK	D1	5637	28.23
18/02/2019	3	HNRNPK	D3	5637	28.58
18/02/2019	3	TXNL1	D5	5637	29.88
18/02/2019	3	CHTOP	D7	5637	31.66
18/02/2019	3	CHTOP	D9	5637	31.74
18/02/2019	3	SRP19	D11	5637	27.79
18/02/2019	3	RPRD2	D13	5637	31.9
18/02/2019	3	RPRD2	D15	5637	31.7
18/02/2019	3	PCBP2	D17	5637	24.15
18/02/2019	3	PCBP2	D18	5637	23.92
18/02/2019	3	PARK7	D19	5637	24.67
18/02/2019	3	PARK7	D20	5637	24.77
18/02/2019	3	PARK7	D21	5637	24.9
18/02/2019	3	RNF123	D22	5637	30
18/02/2019	3	RNF123	D23	5637	29.96
18/02/2019	3	RNF123	D24	5637	29.88
18/02/2019	3	RPL13A	N1	5637	32.97
18/02/2019	3	RPL13A	N2	5637	32.41
18/02/2019	3	RPL13A	N3	5637	33.32
18/02/2019	3	RPL32	N4	5637	30.04
18/02/2019	3	RPL32	N5	5637	30.51
18/02/2019	3	RPL32	N6	5637	30.76
18/02/2019	3	ACTB	N7	5637	18.03
18/02/2019	3	ACTB	N8	5637	18.07
18/02/2019	3	ACTB	N9	5637	18.17
18/02/2019	3	HMBS	N10	5637	27.61
18/02/2019	3	HMBS	N11	5637	27.56
18/02/2019	3	HMBS	N12	5637	27.61
18/02/2019	3	GAPDH	N13	5637	21.63
18/02/2019	3	GAPDH	N14	5637	21.69
18/02/2019	3	GAPDH	N15	5637	21.52
18/02/2019	3	SDHA	N16	5637	25.06
18/02/2019	3	SDHA	N17	5637	25.3
18/02/2019	3	SDHA	N18	5637	25.28
18/02/2019	3	HPRT1	N19	5637	26.48
18/02/2019	3	HPRT1	N20	5637	26.51
18/02/2019	3	HPRT1	N21	5637	26.66
18/02/2019	3	B2M	N22	5637	22.06
18/02/2019	3	B2M	N23	5637	21.95
18/02/2019	3	B2M	N24	5637	21.8
2019-04-03	1	VPS29	D1	5637	27.55
2019-04-03	1	VPS29	D2	5637	27.56
2019-04-03	1	VPS29	D3	5637	27.53
2019-04-03	1	RPL41	D4	5637	27.06
2019-04-03	1	RPL41	D5	5637	27.46
2019-04-03	1	RPL41	D6	5637	27.58
2019-04-03	1	GORASP2	D7	5637	28.6
2019-04-03	1	GORASP2	D8	5637	29.08
2019-04-03	1	GORASP2	D9	5637	29.06
2019-04-03	1	GGNBP2	D10	5637	30.99
2019-04-03	1	GGNBP2	D11	5637	30.69
2019-04-03	1	GGNBP2	D12	5637	30.58
2019-04-03	1	BTF3	D13	5637	21.9
2019-04-03	1	BTF3	D14	5637	21.95
2019-04-03	1	BTF3	D15	5637	22.04
2019-04-03	1	NACA	D16	5637	28.27
2019-04-03	1	NACA	D17	5637	28.47
2019-04-03	1	NACA	D18	5637	28.82
2019-04-03	1	TRNT1	D19	5637	32.06
2019-04-03	1	TRNT1	D20	5637	32.11
2019-04-03	1	TRNT1	D21	5637	32.62
2019-04-03	1	MDH1	D22	5637	24.13
2019-04-03	1	MDH1	D23	5637	24.27
2019-04-03	1	MDH1	D24	5637	23.92
2019-04-03	1	RPL13A	N1	5637	33.38
2019-04-03	1	RPL13A	N2	5637	32.46
2019-04-03	1	RPL13A	N3	5637	32.87
2019-04-03	1	RPL32	N4	5637	31.41
2019-04-03	1	RPL32	N5	5637	31.04
2019-04-03	1	RPL32	N6	5637	31.48
2019-04-03	1	ACTB	N7	5637	19.15
2019-04-03	1	ACTB	N8	5637	18.93
2019-04-03	1	ACTB	N9	5637	18.78
2019-04-03	1	HMBS	N10	5637	28.03
2019-04-03	1	HMBS	N11	5637	27.96
2019-04-03	1	HMBS	N12	5637	28.06
2019-04-03	1	GAPDH	N13	5637	21.91
2019-04-03	1	GAPDH	N14	5637	21.97
2019-04-03	1	GAPDH	N15	5637	21.81
2019-04-03	1	SDHA	N16	5637	25.62
2019-04-03	1	SDHA	N17	5637	25.7
2019-04-03	1	SDHA	N18	5637	25.93
2019-04-03	1	HPRT1	N19	5637	27.01
2019-04-03	1	HPRT1	N20	5637	27.15
2019-04-03	1	HPRT1	N21	5637	27.45
2019-04-03	1	B2M	N22	5637	23.95
2019-04-03	1	B2M	N23	5637	22.91
2019-04-03	1	B2M	N24	5637	22.58
2019-11-03	2	VPS29	D1	5637	27.74
2019-11-03	2	VPS29	D2	5637	27.64
2019-11-03	2	VPS29	D3	5637	27.79
2019-11-03	2	RPL41	D4	5637	27.19
2019-11-03	2	RPL41	D5	5637	27.42
2019-11-03	2	RPL41	D6	5637	27.32
2019-11-03	2	GORASP2	D7	5637	26.97
2019-11-03	2	GORASP2	D8	5637	27.57
2019-11-03	2	GORASP2	D9	5637	27.63
2019-11-03	2	GGNBP2	D10	5637	30.57
2019-11-03	2	GGNBP2	D11	5637	30.79
2019-11-03	2	GGNBP2	D12	5637	30.86
2019-11-03	2	BTF3	D13	5637	22.14
2019-11-03	2	BTF3	D14	5637	22.26
2019-11-03	2	BTF3	D15	5637	21.8
2019-11-03	2	NACA	D16	5637	28.32
2019-11-03	2	NACA	D17	5637	28.58
2019-11-03	2	NACA	D18	5637	28.73
2019-11-03	2	TRNT1	D19	5637	32.62
2019-11-03	2	TRNT1	D20	5637	33.07
2019-11-03	2	TRNT1	D21	5637	32.65
2019-11-03	2	MDH1	D22	5637	24.14
2019-11-03	2	MDH1	D23	5637	24.07
2019-11-03	2	MDH1	D24	5637	23.94
2019-11-03	2	RPL13A	N1	5637	33.08
2019-11-03	2	RPL13A	N2	5637	35
2019-11-03	2	RPL13A	N3	5637	33.25
2019-11-03	2	RPL32	N4	5637	30.73
2019-11-03	2	RPL32	N5	5637	31.27
2019-11-03	2	RPL32	N6	5637	31.52
2019-11-03	2	ACTB	N7	5637	18.56
2019-11-03	2	ACTB	N8	5637	18.63
2019-11-03	2	ACTB	N9	5637	18.7
2019-11-03	2	HMBS	N10	5637	27.73
2019-11-03	2	HMBS	N11	5637	27.96
2019-11-03	2	HMBS	N12	5637	28.17
2019-11-03	2	GAPDH	N13	5637	22.01
2019-11-03	2	GAPDH	N14	5637	22.08
2019-11-03	2	GAPDH	N15	5637	21.8
2019-11-03	2	SDHA	N16	5637	25.22
2019-11-03	2	SDHA	N17	5637	32.27
2019-11-03	2	SDHA	N18	5637	25.79
2019-11-03	2	HPRT1	N19	5637	27.11
2019-11-03	2	HPRT1	N20	5637	27.43
2019-11-03	2	HPRT1	N21	5637	27.19
2019-11-03	2	B2M	N22	5637	22.51
2019-11-03	2	B2M	N23	5637	22.47
2019-11-03	2	B2M	N24	5637	22.03
13/03/2019	3	VPS29	D1	5637	27.2
13/03/2019	3	VPS29	D2	5637	27.17
13/03/2019	3	VPS29	D3	5637	27.18
13/03/2019	3	RPL41	D4	5637	26.8
13/03/2019	3	RPL41	D5	5637	26.87
13/03/2019	3	RPL41	D6	5637	26.95
13/03/2019	3	GORASP2	D7	5637	26.73
13/03/2019	3	GORASP2	D8	5637	26.82
13/03/2019	3	GORASP2	D9	5637	26.77
13/03/2019	3	GGNBP2	D10	5637	30.04
13/03/2019	3	GGNBP2	D11	5637	30.9
13/03/2019	3	GGNBP2	D12	5637	30.52
13/03/2019	3	BTF3	D13	5637	21.78
13/03/2019	3	BTF3	D14	5637	21.92
13/03/2019	3	BTF3	D15	5637	21.47
13/03/2019	3	NACA	D16	5637	27.66
13/03/2019	3	NACA	D17	5637	27.83
13/03/2019	3	NACA	D18	5637	28.16
13/03/2019	3	TRNT1	D19	5637	31.92
13/03/2019	3	TRNT1	D20	5637	32.24
13/03/2019	3	TRNT1	D21	5637	32.1
13/03/2019	3	MDH1	D22	5637	23.75
13/03/2019	3	MDH1	D23	5637	23.62
13/03/2019	3	MDH1	D24	5637	23.35
13/03/2019	3	RPL13A	N1	5637	32.09
13/03/2019	3	RPL13A	N2	5637	31.98
13/03/2019	3	RPL13A	N3	5637	34.34
13/03/2019	3	RPL32	N4	5637	30.65
13/03/2019	3	RPL32	N5	5637	30.91
13/03/2019	3	RPL32	N6	5637	30.97
13/03/2019	3	ACTB	N7	5637	18.1
13/03/2019	3	ACTB	N8	5637	18.14
13/03/2019	3	ACTB	N9	5637	18.15
13/03/2019	3	HMBS	N10	5637	27.73
13/03/2019	3	HMBS	N11	5637	27.65
13/03/2019	3	HMBS	N12	5637	27.69
13/03/2019	3	GAPDH	N13	5637	21.83
13/03/2019	3	GAPDH	N14	5637	21.9
13/03/2019	3	GAPDH	N15	5637	21.42
13/03/2019	3	SDHA	N16	5637	24.83
13/03/2019	3	SDHA	N17	5637	25.09
13/03/2019	3	SDHA	N18	5637	25.14
13/03/2019	3	HPRT1	N19	5637	26.76
13/03/2019	3	HPRT1	N20	5637	26.9
13/03/2019	3	HPRT1	N21	5637	26.88
13/03/2019	3	B2M	N22	5637	22.29
13/03/2019	3	B2M	N23	5637	22
13/03/2019	3	B2M	N24	5637	21.56
16/04/2018	1	SF3B2	C1	HEK293	23.42
16/04/2018	1	SF3B2	C2	HEK293	23.33
16/04/2018	1	SF3B2	C3	HEK293	23.31
16/04/2018	1	NXF1	C4	HEK293	26.84
16/04/2018	1	NXF1	C5	HEK293	26.8
16/04/2018	1	NXF1	C6	HEK293	26.87
16/04/2018	1	RBM45	C7	HEK293	30.98
16/04/2018	1	RBM45	C8	HEK293	30.9
16/04/2018	1	RBM45	C9	HEK293	31.23
16/04/2018	1	SNW1	C10	HEK293	25.55
16/04/2018	1	SNW1	C11	HEK293	25.48
16/04/2018	1	SNW1	C12	HEK293	25.47
16/04/2018	1	CNOT4	C13	HEK293	28.93
16/04/2018	1	CNOT4	C14	HEK293	26.48
16/04/2018	1	CNOT4	C15	HEK293	29.04
16/04/2018	1	KAT5	C16	HEK293	26.54
16/04/2018	1	KAT5	C17	HEK293	26.5
16/04/2018	1	KAT5	C18	HEK293	26.42
16/04/2018	1	IK	C19	HEK293	24.6
16/04/2018	1	IK	C20	HEK293	24.72
16/04/2018	1	IK	C21	HEK293	24.73
16/04/2018	1	SUPT7L	C22	HEK293	24.74
16/04/2018	1	SUPT7L	C23	HEK293	24.83
16/04/2018	1	SUPT7L	C24	HEK293	24.89
16/04/2018	1	RPL13A	O1	HEK293	28.55
16/04/2018	1	RPL13A	O2	HEK293	28.54
16/04/2018	1	RPL13A	O3	HEK293	28.58
16/04/2018	1	RPL32	O4	HEK293	28.46
16/04/2018	1	RPL32	O5	HEK293	28.07
16/04/2018	1	RPL32	O6	HEK293	27.94
16/04/2018	1	ACTB	O7	HEK293	19.15
16/04/2018	1	ACTB	O8	HEK293	18.93
16/04/2018	1	ACTB	O9	HEK293	19.18
16/04/2018	1	HMBS	O10	HEK293	26
16/04/2018	1	HMBS	O11	HEK293	25.96
16/04/2018	1	HMBS	O12	HEK293	25.91
16/04/2018	1	GAPDH	O13	HEK293	19.44
16/04/2018	1	GAPDH	O14	HEK293	19.33
16/04/2018	1	GAPDH	O15	HEK293	19.33
16/04/2018	1	SDHA	O16	HEK293	23.49
16/04/2018	1	SDHA	O17	HEK293	23.44
16/04/2018	1	SDHA	O18	HEK293	23.53
16/04/2018	1	HPRT1	O19	HEK293	24.52
16/04/2018	1	HPRT1	O20	HEK293	24.58
16/04/2018	1	HPRT1	O21	HEK293	24.47
16/04/2018	1	B2M	O22	HEK293	25.45
16/04/2018	1	B2M	O23	HEK293	25.3
16/04/2018	1	B2M	O24	HEK293	24.99
19/04/2018	2	SF3B2	C1	HEK293	23.72
19/04/2018	2	SF3B2	C2	HEK293	23.71
19/04/2018	2	SF3B2	C3	HEK293	23.76
19/04/2018	2	NXF1	C4	HEK293	27.64
19/04/2018	2	NXF1	C5	HEK293	27.56
19/04/2018	2	NXF1	C6	HEK293	27.66
19/04/2018	2	RBM45	C7	HEK293	31.41
19/04/2018	2	RBM45	C8	HEK293	31.12
19/04/2018	2	RBM45	C9	HEK293	31.49
19/04/2018	2	SNW1	C10	HEK293	26
19/04/2018	2	SNW1	C11	HEK293	25.96
19/04/2018	2	SNW1	C12	HEK293	25.92
19/04/2018	2	CNOT4	C13	HEK293	29.12
19/04/2018	2	CNOT4	C14	HEK293	29.03
19/04/2018	2	CNOT4	C15	HEK293	29.12
19/04/2018	2	KAT5	C16	HEK293	27.14
19/04/2018	2	KAT5	C17	HEK293	26.99
19/04/2018	2	KAT5	C18	HEK293	26.99
19/04/2018	2	IK	C19	HEK293	24.74
19/04/2018	2	IK	C20	HEK293	24.82
19/04/2018	2	IK	C21	HEK293	24.86
19/04/2018	2	SUPT7L	C22	HEK293	25.16
19/04/2018	2	SUPT7L	C23	HEK293	25.25
19/04/2018	2	SUPT7L	C24	HEK293	25.19
19/04/2018	2	RPL13A	O1	HEK293	28.74
19/04/2018	2	RPL13A	O2	HEK293	28.94
19/04/2018	2	RPL13A	O3	HEK293	28.89
19/04/2018	2	RPL32	O4	HEK293	28.62
19/04/2018	2	RPL32	O5	HEK293	28.59
19/04/2018	2	RPL32	O6	HEK293	28.25
19/04/2018	2	ACTB	O7	HEK293	19.65
19/04/2018	2	ACTB	O8	HEK293	19.57
19/04/2018	2	ACTB	O9	HEK293	19.6
19/04/2018	2	HMBS	O10	HEK293	26.57
19/04/2018	2	HMBS	O11	HEK293	26.29
19/04/2018	2	HMBS	O12	HEK293	26.43
19/04/2018	2	GAPDH	O13	HEK293	20.22
19/04/2018	2	GAPDH	O14	HEK293	19.49
19/04/2018	2	GAPDH	O15	HEK293	19.24
19/04/2018	2	SDHA	O16	HEK293	23.69
19/04/2018	2	SDHA	O17	HEK293	23.75
19/04/2018	2	SDHA	O18	HEK293	23.68
19/04/2018	2	HPRT1	O19	HEK293	25.07
19/04/2018	2	HPRT1	O20	HEK293	24.96
19/04/2018	2	HPRT1	O21	HEK293	25.09
19/04/2018	2	B2M	O22	HEK293	25.95
19/04/2018	2	B2M	O23	HEK293	25.72
19/04/2018	2	B2M	O24	HEK293	24.8
20/04/2018	3	SF3B2	C1	HEK293	23.62
20/04/2018	3	SF3B2	C2	HEK293	23.69
20/04/2018	3	SF3B2	C3	HEK293	23.63
20/04/2018	3	NXF1	C4	HEK293	27.49
20/04/2018	3	NXF1	C5	HEK293	27.22
20/04/2018	3	NXF1	C6	HEK293	27.18
20/04/2018	3	RBM45	C7	HEK293	31.05
20/04/2018	3	RBM45	C8	HEK293	31.38
20/04/2018	3	RBM45	C9	HEK293	31.09
20/04/2018	3	SNW1	C10	HEK293	25.92
20/04/2018	3	SNW1	C11	HEK293	25.79
20/04/2018	3	SNW1	C12	HEK293	25.97
20/04/2018	3	CNOT4	C13	HEK293	29.5
20/04/2018	3	CNOT4	C14	HEK293	29.6
20/04/2018	3	CNOT4	C15	HEK293	29.5
20/04/2018	3	KAT5	C16	HEK293	27.01
20/04/2018	3	KAT5	C17	HEK293	27
20/04/2018	3	KAT5	C18	HEK293	27.06
20/04/2018	3	IK	C19	HEK293	24.96
20/04/2018	3	IK	C20	HEK293	24.89
20/04/2018	3	IK	C21	HEK293	24.98
20/04/2018	3	SUPT7L	C22	HEK293	25.2
20/04/2018	3	SUPT7L	C23	HEK293	25.14
20/04/2018	3	SUPT7L	C24	HEK293	25.32
20/04/2018	3	RPL13A	O1	HEK293	28.88
20/04/2018	3	RPL13A	O2	HEK293	28.97
20/04/2018	3	RPL13A	O3	HEK293	28.89
20/04/2018	3	RPL32	O4	HEK293	28.68
20/04/2018	3	RPL32	O5	HEK293	28.57
20/04/2018	3	RPL32	O6	HEK293	28.24
20/04/2018	3	ACTB	O7	HEK293	19.08
20/04/2018	3	ACTB	O8	HEK293	19.6
20/04/2018	3	ACTB	O9	HEK293	19.46
20/04/2018	3	HMBS	O10	HEK293	26.47
20/04/2018	3	HMBS	O11	HEK293	26.17
20/04/2018	3	HMBS	O12	HEK293	26.42
20/04/2018	3	GAPDH	O13	HEK293	19.45
20/04/2018	3	GAPDH	O14	HEK293	19.31
20/04/2018	3	GAPDH	O15	HEK293	19.28
20/04/2018	3	SDHA	O16	HEK293	23.55
20/04/2018	3	SDHA	O17	HEK293	23.74
20/04/2018	3	SDHA	O18	HEK293	23.65
20/04/2018	3	HPRT1	O19	HEK293	24.85
20/04/2018	3	HPRT1	O20	HEK293	24.52
20/04/2018	3	HPRT1	O21	HEK293	25.12
20/04/2018	3	B2M	O22	HEK293	25.82
20/04/2018	3	B2M	O23	HEK293	25.79
20/04/2018	3	B2M	O24	HEK293	25.88
21/05/2018	1	UXT	C1	HEK293	24.71
21/05/2018	1	UXT	C2	HEK293	24.88
21/05/2018	1	UXT	C3	HEK293	24.86
21/05/2018	1	PCBP1	C4	HEK293	25.2
21/05/2018	1	PCBP1	C5	HEK293	25.05
21/05/2018	1	PCBP1	C6	HEK293	25.19
21/05/2018	1	UBR2	C7	HEK293	32.68
21/05/2018	1	UBR2	C8	HEK293	35
21/05/2018	1	UBR2	C9	HEK293	32.35
21/05/2018	1	C2orf49	C10	HEK293	25.91
21/05/2018	1	C2orf49	C11	HEK293	25.81
21/05/2018	1	C2orf49	C12	HEK293	25.81
21/05/2018	1	CNOT2	C13	HEK293	31.13
21/05/2018	1	CNOT2	C14	HEK293	31.1
21/05/2018	1	CNOT2	C15	HEK293	31.68
21/05/2018	1	UBE2Q1	C16	HEK293	25.85
21/05/2018	1	UBE2Q1	C17	HEK293	25.95
21/05/2018	1	UBE2Q1	C18	HEK293	26.04
21/05/2018	1	INTS14	C19	HEK293	26.32
21/05/2018	1	INTS14	C20	HEK293	26.5
21/05/2018	1	INTS14	C21	HEK293	26.34
21/05/2018	1	CLINT1	C22	HEK293	26.57
21/05/2018	1	CLINT1	C23	HEK293	26.52
21/05/2018	1	CLINT1	C24	HEK293	26.56
21/05/2018	1	RPL13A	O1	HEK293	29.7
21/05/2018	1	RPL13A	O2	HEK293	29.57
21/05/2018	1	RPL13A	O3	HEK293	29.61
21/05/2018	1	RPL32	O4	HEK293	28.49
21/05/2018	1	RPL32	O5	HEK293	28.61
21/05/2018	1	RPL32	O6	HEK293	28.8
21/05/2018	1	ACTB	O7	HEK293	19.79
21/05/2018	1	ACTB	O8	HEK293	19.6
21/05/2018	1	ACTB	O9	HEK293	19.93
21/05/2018	1	HMBS	O10	HEK293	26.92
21/05/2018	1	HMBS	O11	HEK293	27.01
21/05/2018	1	HMBS	O12	HEK293	26.97
21/05/2018	1	GAPDH	O13	HEK293	21.06
21/05/2018	1	GAPDH	O14	HEK293	21.11
21/05/2018	1	GAPDH	O15	HEK293	21.43
21/05/2018	1	SDHA	O16	HEK293	24.62
21/05/2018	1	SDHA	O17	HEK293	24.75
21/05/2018	1	SDHA	O18	HEK293	24.82
21/05/2018	1	HPRT1	O19	HEK293	26.07
21/05/2018	1	HPRT1	O20	HEK293	25.77
21/05/2018	1	HPRT1	O21	HEK293	25.9
21/05/2018	1	B2M	O22	HEK293	26.61
21/05/2018	1	B2M	O23	HEK293	26.69
21/05/2018	1	B2M	O24	HEK293	26.21
22/05/2018	2	UXT	C1	HEK293	25.15
22/05/2018	2	UXT	C2	HEK293	25.54
22/05/2018	2	UXT	C3	HEK293	25.31
22/05/2018	2	PCBP1	C4	HEK293	25.93
22/05/2018	2	PCBP1	C5	HEK293	25.62
22/05/2018	2	PCBP1	C6	HEK293	25.95
22/05/2018	2	UBR2	C7	HEK293	27.67
22/05/2018	2	UBR2	C8	HEK293	27.67
22/05/2018	2	UBR2	C9	HEK293	27.58
22/05/2018	2	C2orf49	C10	HEK293	25.84
22/05/2018	2	C2orf49	C11	HEK293	25.93
22/05/2018	2	C2orf49	C12	HEK293	25.8
22/05/2018	2	CNOT2	C13	HEK293	31.1
22/05/2018	2	CNOT2	C14	HEK293	31.61
22/05/2018	2	CNOT2	C15	HEK293	31.24
22/05/2018	2	UBE2Q1	C16	HEK293	26.34
22/05/2018	2	UBE2Q1	C17	HEK293	26.2
22/05/2018	2	UBE2Q1	C18	HEK293	26.67
22/05/2018	2	INTS14	C19	HEK293	26.81
22/05/2018	2	INTS14	C20	HEK293	27.11
22/05/2018	2	INTS14	C21	HEK293	27.08
22/05/2018	2	CLINT1	C22	HEK293	26.71
22/05/2018	2	CLINT1	C23	HEK293	26.83
22/05/2018	2	CLINT1	C24	HEK293	27.15
22/05/2018	2	RPL13A	O1	HEK293	29.73
22/05/2018	2	RPL13A	O2	HEK293	29.83
22/05/2018	2	RPL13A	O3	HEK293	29.96
22/05/2018	2	RPL32	O4	HEK293	29.22
22/05/2018	2	RPL32	O5	HEK293	28.83
22/05/2018	2	RPL32	O6	HEK293	29.26
22/05/2018	2	ACTB	O7	HEK293	19.71
22/05/2018	2	ACTB	O8	HEK293	19.78
22/05/2018	2	ACTB	O9	HEK293	19.73
22/05/2018	2	HMBS	O10	HEK293	27.27
22/05/2018	2	HMBS	O11	HEK293	27.22
22/05/2018	2	HMBS	O12	HEK293	27.85
22/05/2018	2	GAPDH	O13	HEK293	21.07
22/05/2018	2	GAPDH	O14	HEK293	21.68
22/05/2018	2	GAPDH	O15	HEK293	21.09
22/05/2018	2	SDHA	O16	HEK293	25.07
22/05/2018	2	SDHA	O17	HEK293	24.78
22/05/2018	2	SDHA	O18	HEK293	24.98
22/05/2018	2	HPRT1	O19	HEK293	25.92
22/05/2018	2	HPRT1	O20	HEK293	26.01
22/05/2018	2	HPRT1	O21	HEK293	26.06
22/05/2018	2	B2M	O22	HEK293	27.13
22/05/2018	2	B2M	O23	HEK293	26.33
22/05/2018	2	B2M	O24	HEK293	27.11
23/05/2018	3	UXT	C1	HEK293	25.01
23/05/2018	3	UXT	C2	HEK293	25.07
23/05/2018	3	UXT	C3	HEK293	25.08
23/05/2018	3	PCBP1	C4	HEK293	25.65
23/05/2018	3	PCBP1	C5	HEK293	25.71
23/05/2018	3	PCBP1	C6	HEK293	25.53
23/05/2018	3	UBR2	C7	HEK293	30.65
23/05/2018	3	UBR2	C8	HEK293	30.32
23/05/2018	3	UBR2	C9	HEK293	30.24
23/05/2018	3	C2orf49	C10	HEK293	26.03
23/05/2018	3	C2orf49	C11	HEK293	26.19
23/05/2018	3	C2orf49	C12	HEK293	26.11
23/05/2018	3	CNOT2	C13	HEK293	31.42
23/05/2018	3	CNOT2	C14	HEK293	31.53
23/05/2018	3	CNOT2	C15	HEK293	31.52
23/05/2018	3	UBE2Q1	C16	HEK293	26.04
23/05/2018	3	UBE2Q1	C17	HEK293	26.44
23/05/2018	3	UBE2Q1	C18	HEK293	26.45
23/05/2018	3	INTS14	C19	HEK293	26.63
23/05/2018	3	INTS14	C20	HEK293	26.79
23/05/2018	3	INTS14	C21	HEK293	26.72
23/05/2018	3	CLINT1	C22	HEK293	26.7
23/05/2018	3	CLINT1	C23	HEK293	26.56
23/05/2018	3	CLINT1	C24	HEK293	26.57
23/05/2018	3	RPL13A	O1	HEK293	29.73
23/05/2018	3	RPL13A	O2	HEK293	29.5
23/05/2018	3	RPL13A	O3	HEK293	29.68
23/05/2018	3	RPL32	O4	HEK293	28.92
23/05/2018	3	RPL32	O5	HEK293	28.96
23/05/2018	3	RPL32	O6	HEK293	28.91
23/05/2018	3	ACTB	O7	HEK293	19.64
23/05/2018	3	ACTB	O8	HEK293	19.62
23/05/2018	3	ACTB	O9	HEK293	19.64
23/05/2018	3	HMBS	O10	HEK293	27.07
23/05/2018	3	HMBS	O11	HEK293	27.44
23/05/2018	3	HMBS	O12	HEK293	27.68
23/05/2018	3	GAPDH	O13	HEK293	21.46
23/05/2018	3	GAPDH	O14	HEK293	21.41
23/05/2018	3	GAPDH	O15	HEK293	21.24
23/05/2018	3	SDHA	O16	HEK293	25.11
23/05/2018	3	SDHA	O17	HEK293	24.73
23/05/2018	3	SDHA	O18	HEK293	25.02
23/05/2018	3	HPRT1	O19	HEK293	26.31
23/05/2018	3	HPRT1	O20	HEK293	26.11
23/05/2018	3	HPRT1	O21	HEK293	26.46
23/05/2018	3	B2M	O22	HEK293	26.27
23/05/2018	3	B2M	O23	HEK293	26.2
23/05/2018	3	B2M	O24	HEK293	26.45
2018-08-06	1	HNRNPK	C1	HEK293	29.02
2018-08-06	1	HNRNPK	C2	HEK293	29.43
2018-08-06	1	HNRNPK	C3	HEK293	29.17
2018-08-06	1	TXNL1	C4	HEK293	31.65
2018-08-06	1	TXNL1	C5	HEK293	31.56
2018-08-06	1	TXNL1	C6	HEK293	30.92
2018-08-06	1	CHTOP	C7	HEK293	30.83
2018-08-06	1	CHTOP	C8	HEK293	31.19
2018-08-06	1	CHTOP	C9	HEK293	31.08
2018-08-06	1	SRP19	C10	HEK293	28.55
2018-08-06	1	SRP19	C11	HEK293	28.29
2018-08-06	1	SRP19	C12	HEK293	28.3
2018-08-06	1	RPRD2	C13	HEK293	31.09
2018-08-06	1	RPRD2	C14	HEK293	31.2
2018-08-06	1	RPRD2	C15	HEK293	31.05
2018-08-06	1	PCBP2	C16	HEK293	24.27
2018-08-06	1	PCBP2	C17	HEK293	24.33
2018-08-06	1	PCBP2	C18	HEK293	24.32
2018-08-06	1	PARK7	C19	HEK293	24.28
2018-08-06	1	PARK7	C20	HEK293	24.6
2018-08-06	1	PARK7	C21	HEK293	24.54
2018-08-06	1	RNF123	C22	HEK293	30.48
2018-08-06	1	RNF123	C23	HEK293	30.1
2018-08-06	1	RNF123	C24	HEK293	30.14
2018-08-06	1	RPL13A	O1	HEK293	30.04
2018-08-06	1	RPL13A	O2	HEK293	30.19
2018-08-06	1	RPL13A	O3	HEK293	30.13
2018-08-06	1	RPL32	O4	HEK293	28.87
2018-08-06	1	RPL32	O5	HEK293	28.97
2018-08-06	1	RPL32	O6	HEK293	29.08
2018-08-06	1	ACTB	O7	HEK293	19.68
2018-08-06	1	ACTB	O8	HEK293	20.12
2018-08-06	1	ACTB	O9	HEK293	19.71
2018-08-06	1	HMBS	O10	HEK293	27.77
2018-08-06	1	HMBS	O11	HEK293	27.65
2018-08-06	1	HMBS	O12	HEK293	27.93
2018-08-06	1	GAPDH	O13	HEK293	21.65
2018-08-06	1	GAPDH	O14	HEK293	21.69
2018-08-06	1	GAPDH	O15	HEK293	21.77
2018-08-06	1	SDHA	O16	HEK293	25.34
2018-08-06	1	SDHA	O17	HEK293	25.15
2018-08-06	1	SDHA	O18	HEK293	25.22
2018-08-06	1	HPRT1	O19	HEK293	26.79
2018-08-06	1	HPRT1	O20	HEK293	26.8
2018-08-06	1	HPRT1	O21	HEK293	26.93
2018-08-06	1	B2M	O22	HEK293	26.47
2018-08-06	1	B2M	O23	HEK293	26.94
2018-08-06	1	B2M	O24	HEK293	26.73
14/06/2018	2	HNRNPK	C1	HEK293	29.13
14/06/2018	2	HNRNPK	C2	HEK293	29.09
14/06/2018	2	HNRNPK	C3	HEK293	29.13
14/06/2018	2	TXNL1	C4	HEK293	31.49
14/06/2018	2	TXNL1	C5	HEK293	31.38
14/06/2018	2	TXNL1	C6	HEK293	31.41
14/06/2018	2	CHTOP	C7	HEK293	31.14
14/06/2018	2	CHTOP	C8	HEK293	30.66
14/06/2018	2	CHTOP	C9	HEK293	30.83
14/06/2018	2	SRP19	C10	HEK293	28.5
14/06/2018	2	SRP19	C11	HEK293	28.18
14/06/2018	2	SRP19	C12	HEK293	28.42
14/06/2018	2	RPRD2	C13	HEK293	31.21
14/06/2018	2	RPRD2	C14	HEK293	31.13
14/06/2018	2	RPRD2	C15	HEK293	31.62
14/06/2018	2	PCBP2	C16	HEK293	24.25
14/06/2018	2	PCBP2	C17	HEK293	24.24
14/06/2018	2	PCBP2	C18	HEK293	24.23
14/06/2018	2	PARK7	C19	HEK293	24.31
14/06/2018	2	PARK7	C20	HEK293	24.32
14/06/2018	2	PARK7	C21	HEK293	24.31
14/06/2018	2	RNF123	C22	HEK293	30.63
14/06/2018	2	RNF123	C23	HEK293	30.53
14/06/2018	2	RNF123	C24	HEK293	30.49
14/06/2018	2	RPL13A	O1	HEK293	30.06
14/06/2018	2	RPL13A	O2	HEK293	29.92
14/06/2018	2	RPL13A	O3	HEK293	29.91
14/06/2018	2	RPL32	O4	HEK293	28.88
14/06/2018	2	RPL32	O5	HEK293	29.06
14/06/2018	2	RPL32	O6	HEK293	28.95
14/06/2018	2	ACTB	O7	HEK293	19.83
14/06/2018	2	ACTB	O8	HEK293	19.91
14/06/2018	2	ACTB	O9	HEK293	20.05
14/06/2018	2	HMBS	O10	HEK293	27.63
14/06/2018	2	HMBS	O11	HEK293	27.66
14/06/2018	2	HMBS	O12	HEK293	27.21
14/06/2018	2	GAPDH	O13	HEK293	21.29
14/06/2018	2	GAPDH	O14	HEK293	21.33
14/06/2018	2	GAPDH	O15	HEK293	21.33
14/06/2018	2	SDHA	O16	HEK293	25.14
14/06/2018	2	SDHA	O17	HEK293	25.15
14/06/2018	2	SDHA	O18	HEK293	25.15
14/06/2018	2	HPRT1	O19	HEK293	26.68
14/06/2018	2	HPRT1	O20	HEK293	26.83
14/06/2018	2	HPRT1	O21	HEK293	26.6
14/06/2018	2	B2M	O22	HEK293	26.82
14/06/2018	2	B2M	O23	HEK293	26.49
14/06/2018	2	B2M	O24	HEK293	27.43
19/06/2018	3	HNRNPK	C1	HEK293	29.18
19/06/2018	3	HNRNPK	C2	HEK293	29.43
19/06/2018	3	HNRNPK	C3	HEK293	29.34
19/06/2018	3	TXNL1	C4	HEK293	30.85
19/06/2018	3	TXNL1	C5	HEK293	30.12
19/06/2018	3	TXNL1	C6	HEK293	30.83
19/06/2018	3	CHTOP	C7	HEK293	31.11
19/06/2018	3	CHTOP	C8	HEK293	31.6
19/06/2018	3	CHTOP	C9	HEK293	31.43
19/06/2018	3	SRP19	C10	HEK293	28.47
19/06/2018	3	SRP19	C11	HEK293	28.66
19/06/2018	3	SRP19	C12	HEK293	28.47
19/06/2018	3	RPRD2	C13	HEK293	31.18
19/06/2018	3	RPRD2	C14	HEK293	31.01
19/06/2018	3	RPRD2	C15	HEK293	31.11
19/06/2018	3	PCBP2	C16	HEK293	24.45
19/06/2018	3	PCBP2	C17	HEK293	24.32
19/06/2018	3	PCBP2	C18	HEK293	24.45
19/06/2018	3	PARK7	C19	HEK293	24.27
19/06/2018	3	PARK7	C20	HEK293	24.32
19/06/2018	3	PARK7	C21	HEK293	24.44
19/06/2018	3	RNF123	C22	HEK293	30.62
19/06/2018	3	RNF123	C23	HEK293	30.52
19/06/2018	3	RNF123	C24	HEK293	30.62
19/06/2018	3	RPL13A	O1	HEK293	30.16
19/06/2018	3	RPL13A	O2	HEK293	30.12
19/06/2018	3	RPL13A	O3	HEK293	29.74
19/06/2018	3	RPL32	O4	HEK293	28.66
19/06/2018	3	RPL32	O5	HEK293	28.93
19/06/2018	3	RPL32	O6	HEK293	28.8
19/06/2018	3	ACTB	O7	HEK293	19.65
19/06/2018	3	ACTB	O8	HEK293	20.47
19/06/2018	3	ACTB	O9	HEK293	20.28
19/06/2018	3	HMBS	O10	HEK293	27.82
19/06/2018	3	HMBS	O11	HEK293	27.73
19/06/2018	3	HMBS	O12	HEK293	27.62
19/06/2018	3	GAPDH	O13	HEK293	21.62
19/06/2018	3	GAPDH	O14	HEK293	21.26
19/06/2018	3	GAPDH	O15	HEK293	21.16
19/06/2018	3	SDHA	O16	HEK293	25.01
19/06/2018	3	SDHA	O17	HEK293	25.06
19/06/2018	3	SDHA	O18	HEK293	25.13
19/06/2018	3	HPRT1	O19	HEK293	25.94
19/06/2018	3	HPRT1	O20	HEK293	26.03
19/06/2018	3	HPRT1	O21	HEK293	26.19
19/06/2018	3	B2M	O22	HEK293	27.34
19/06/2018	3	B2M	O23	HEK293	27.33
19/06/2018	3	B2M	O24	HEK293	27.51
2018-05-07	1	VPS29	C1	HEK293	27.55
2018-05-07	1	VPS29	C2	HEK293	27.71
2018-05-07	1	VPS29	C3	HEK293	27.59
2018-05-07	1	RPL41	C4	HEK293	24.85
2018-05-07	1	RPL41	C5	HEK293	24.94
2018-05-07	1	RPL41	C6	HEK293	24.91
2018-05-07	1	GORASP2	C7	HEK293	27.77
2018-05-07	1	GORASP2	C8	HEK293	27.95
2018-05-07	1	GORASP2	C9	HEK293	27.8
2018-05-07	1	GGNBP2	C10	HEK293	29.29
2018-05-07	1	GGNBP2	C11	HEK293	28.82
2018-05-07	1	GGNBP2	C12	HEK293	29.05
2018-05-07	1	BTF3	C13	HEK293	20.88
2018-05-07	1	BTF3	C14	HEK293	20.92
2018-05-07	1	BTF3	C15	HEK293	20.85
2018-05-07	1	NACA	C16	HEK293	27.49
2018-05-07	1	NACA	C17	HEK293	27.48
2018-05-07	1	NACA	C18	HEK293	27.32
2018-05-07	1	TRNT1	C19	HEK293	31.88
2018-05-07	1	TRNT1	C20	HEK293	31.96
2018-05-07	1	TRNT1	C21	HEK293	32.36
2018-05-07	1	MDH1	C22	HEK293	23.61
2018-05-07	1	MDH1	C23	HEK293	23.65
2018-05-07	1	MDH1	C24	HEK293	23.64
2018-05-07	1	RPL13A	O1	HEK293	29.51
2018-05-07	1	RPL13A	O2	HEK293	29.56
2018-05-07	1	RPL13A	O3	HEK293	29.28
2018-05-07	1	RPL32	O4	HEK293	28.57
2018-05-07	1	RPL32	O5	HEK293	28.35
2018-05-07	1	RPL32	O6	HEK293	28.75
2018-05-07	1	ACTB	O7	HEK293	20.05
2018-05-07	1	ACTB	O8	HEK293	19.46
2018-05-07	1	ACTB	O9	HEK293	19.42
2018-05-07	1	HMBS	O10	HEK293	26.86
2018-05-07	1	HMBS	O11	HEK293	27.05
2018-05-07	1	HMBS	O12	HEK293	26.96
2018-05-07	1	GAPDH	O13	HEK293	20.84
2018-05-07	1	GAPDH	O14	HEK293	20.64
2018-05-07	1	GAPDH	O15	HEK293	20.69
2018-05-07	1	SDHA	O16	HEK293	24.57
2018-05-07	1	SDHA	O17	HEK293	24.58
2018-05-07	1	SDHA	O18	HEK293	24.67
2018-05-07	1	HPRT1	O19	HEK293	25.82
2018-05-07	1	HPRT1	O20	HEK293	25.86
2018-05-07	1	HPRT1	O21	HEK293	25.74
2018-05-07	1	B2M	O22	HEK293	25.72
2018-05-07	1	B2M	O23	HEK293	25.93
2018-05-07	1	B2M	O24	HEK293	25.72
2018-06-07	2	VPS29	C1	HEK293	27.55
2018-06-07	2	VPS29	C2	HEK293	27.55
2018-06-07	2	VPS29	C3	HEK293	27.63
2018-06-07	2	RPL41	C4	HEK293	25.3
2018-06-07	2	RPL41	C5	HEK293	25.31
2018-06-07	2	RPL41	C6	HEK293	25.35
2018-06-07	2	GORASP2	C7	HEK293	25.91
2018-06-07	2	GORASP2	C8	HEK293	25.94
2018-06-07	2	GORASP2	C9	HEK293	26.01
2018-06-07	2	GGNBP2	C10	HEK293	29.52
2018-06-07	2	GGNBP2	C11	HEK293	29.2
2018-06-07	2	GGNBP2	C12	HEK293	29.51
2018-06-07	2	BTF3	C13	HEK293	21.13
2018-06-07	2	BTF3	C14	HEK293	21.13
2018-06-07	2	BTF3	C15	HEK293	21.05
2018-06-07	2	NACA	C16	HEK293	27.62
2018-06-07	2	NACA	C17	HEK293	27.59
2018-06-07	2	NACA	C18	HEK293	27.77
2018-06-07	2	TRNT1	C19	HEK293	31.91
2018-06-07	2	TRNT1	C20	HEK293	32.06
2018-06-07	2	TRNT1	C21	HEK293	31.89
2018-06-07	2	MDH1	C22	HEK293	23.84
2018-06-07	2	MDH1	C23	HEK293	23.84
2018-06-07	2	MDH1	C24	HEK293	23.82
2018-06-07	2	RPL13A	O1	HEK293	30.31
2018-06-07	2	RPL13A	O2	HEK293	29.78
2018-06-07	2	RPL13A	O3	HEK293	29.63
2018-06-07	2	RPL32	O4	HEK293	29.15
2018-06-07	2	RPL32	O5	HEK293	29
2018-06-07	2	RPL32	O6	HEK293	28.74
2018-06-07	2	ACTB	O7	HEK293	20.63
2018-06-07	2	ACTB	O8	HEK293	20.55
2018-06-07	2	ACTB	O9	HEK293	19.84
2018-06-07	2	HMBS	O10	HEK293	27.89
2018-06-07	2	HMBS	O11	HEK293	27.81
2018-06-07	2	HMBS	O12	HEK293	27.68
2018-06-07	2	GAPDH	O13	HEK293	21.24
2018-06-07	2	GAPDH	O14	HEK293	20.96
2018-06-07	2	GAPDH	O15	HEK293	20.87
2018-06-07	2	SDHA	O16	HEK293	25.18
2018-06-07	2	SDHA	O17	HEK293	24.89
2018-06-07	2	SDHA	O18	HEK293	25.3
2018-06-07	2	HPRT1	O19	HEK293	26.84
2018-06-07	2	HPRT1	O20	HEK293	26.01
2018-06-07	2	HPRT1	O21	HEK293	26.12
2018-06-07	2	B2M	O22	HEK293	26.34
2018-06-07	2	B2M	O23	HEK293	26.47
2018-06-07	2	B2M	O24	HEK293	26.85
2018-07-07	3	VPS29	C1	HEK293	28.15
2018-07-07	3	VPS29	C2	HEK293	27.98
2018-07-07	3	VPS29	C3	HEK293	28.02
2018-07-07	3	RPL41	C4	HEK293	25.5
2018-07-07	3	RPL41	C5	HEK293	25.65
2018-07-07	3	RPL41	C6	HEK293	25.56
2018-07-07	3	GORASP2	C7	HEK293	26.93
2018-07-07	3	GORASP2	C8	HEK293	27.5
2018-07-07	3	GORASP2	C9	HEK293	27.52
2018-07-07	3	GGNBP2	C10	HEK293	29.75
2018-07-07	3	GGNBP2	C11	HEK293	30.06
2018-07-07	3	GGNBP2	C12	HEK293	30
2018-07-07	3	BTF3	C13	HEK293	21.06
2018-07-07	3	BTF3	C14	HEK293	21.42
2018-07-07	3	BTF3	C15	HEK293	21.12
2018-07-07	3	NACA	C16	HEK293	27.84
2018-07-07	3	NACA	C17	HEK293	27.63
2018-07-07	3	NACA	C18	HEK293	27.74
2018-07-07	3	TRNT1	C19	HEK293	31.95
2018-07-07	3	TRNT1	C20	HEK293	32.07
2018-07-07	3	TRNT1	C21	HEK293	32.21
2018-07-07	3	MDH1	C22	HEK293	23.89
2018-07-07	3	MDH1	C23	HEK293	23.84
2018-07-07	3	MDH1	C24	HEK293	23.95
2018-07-07	3	RPL13A	O1	HEK293	29.57
2018-07-07	3	RPL13A	O2	HEK293	29.87
2018-07-07	3	RPL13A	O3	HEK293	29.58
2018-07-07	3	RPL32	O4	HEK293	28.77
2018-07-07	3	RPL32	O5	HEK293	28.73
2018-07-07	3	RPL32	O6	HEK293	28.85
2018-07-07	3	ACTB	O7	HEK293	20.04
2018-07-07	3	ACTB	O8	HEK293	19.68
2018-07-07	3	ACTB	O9	HEK293	19.96
2018-07-07	3	HMBS	O10	HEK293	27.18
2018-07-07	3	HMBS	O11	HEK293	27.54
2018-07-07	3	HMBS	O12	HEK293	27.12
2018-07-07	3	GAPDH	O13	HEK293	21.12
2018-07-07	3	GAPDH	O14	HEK293	20.94
2018-07-07	3	GAPDH	O15	HEK293	21.21
2018-07-07	3	SDHA	O16	HEK293	24.87
2018-07-07	3	SDHA	O17	HEK293	24.99
2018-07-07	3	SDHA	O18	HEK293	24.86
2018-07-07	3	HPRT1	O19	HEK293	26.56
2018-07-07	3	HPRT1	O20	HEK293	26.17
2018-07-07	3	HPRT1	O21	HEK293	26.07
2018-07-07	3	B2M	O22	HEK293	26.9
2018-07-07	3	B2M	O23	HEK293	26.81
2018-07-07	3	B2M	O24	HEK293	26.99
2018-07-12	1	SF3B2	B1	J82	23.54
2018-07-12	1	SF3B2	B2	J82	23.59
2018-07-12	1	SF3B2	B3	J82	23.61
2018-07-12	1	NXF1	B4	J82	27.52
2018-07-12	1	NXF1	B5	J82	27.54
2018-07-12	1	NXF1	B6	J82	27.53
2018-07-12	1	RBM45	B7	J82	31.2
2018-07-12	1	RBM45	B8	J82	31.5
2018-07-12	1	RBM45	B9	J82	31.25
2018-07-12	1	SNW1	B10	J82	25.8
2018-07-12	1	SNW1	B11	J82	25.79
2018-07-12	1	SNW1	B12	J82	25.84
2018-07-12	1	CNOT4	B13	J82	29.96
2018-07-12	1	CNOT4	B14	J82	29.78
2018-07-12	1	CNOT4	B15	J82	29.49
2018-07-12	1	KAT5	B16	J82	25.63
2018-07-12	1	KAT5	B17	J82	26.03
2018-07-12	1	KAT5	B18	J82	26.11
2018-07-12	1	IK	B19	J82	24.94
2018-07-12	1	IK	B20	J82	25.01
2018-07-12	1	IK	B21	J82	25.04
2018-07-12	1	SUPT7L	B22	J82	26.43
2018-07-12	1	SUPT7L	B23	J82	26.49
2018-07-12	1	SUPT7L	B24	J82	26.07
2018-07-12	1	RPL13A	L1	J82	30
2018-07-12	1	RPL13A	L2	J82	30.61
2018-07-12	1	RPL13A	L3	J82	30.6
2018-07-12	1	RPL32	L4	J82	30.09
2018-07-12	1	RPL32	L5	J82	30.14
2018-07-12	1	RPL32	L6	J82	30.13
2018-07-12	1	ACTB	L7	J82	17.52
2018-07-12	1	ACTB	L8	J82	17.55
2018-07-12	1	ACTB	L9	J82	17.67
2018-07-12	1	HMBS	L10	J82	26.6
2018-07-12	1	HMBS	L11	J82	26.49
2018-07-12	1	HMBS	L12	J82	26.54
2018-07-12	1	GAPDH	L13	J82	19.04
2018-07-12	1	GAPDH	L14	J82	19.09
2018-07-12	1	GAPDH	L15	J82	18.83
2018-07-12	1	SDHA	L16	J82	23.22
2018-07-12	1	SDHA	L17	J82	23.71
2018-07-12	1	SDHA	L18	J82	23.8
2018-07-12	1	HPRT1	L19	J82	24.84
2018-07-12	1	HPRT1	L20	J82	24.83
2018-07-12	1	HPRT1	L21	J82	24.92
2018-07-12	1	B2M	L22	J82	20.47
2018-07-12	1	B2M	L23	J82	20.58
2018-07-12	1	B2M	L24	J82	20.04
17/12/2018	2	SF3B2	B1	J82	23.43
17/12/2018	2	SF3B2	B2	J82	23.21
17/12/2018	2	SF3B2	B3	J82	23.44
17/12/2018	2	NXF1	B4	J82	27.59
17/12/2018	2	NXF1	B5	J82	27.61
17/12/2018	2	NXF1	B6	J82	27.63
17/12/2018	2	RBM45	B7	J82	35
17/12/2018	2	RBM45	B8	J82	35
17/12/2018	2	RBM45	B9	J82	35
17/12/2018	2	SNW1	B10	J82	25.6
17/12/2018	2	SNW1	B11	J82	25.46
17/12/2018	2	SNW1	B12	J82	25.44
17/12/2018	2	CNOT4	B13	J82	30.19
17/12/2018	2	CNOT4	B14	J82	30.27
17/12/2018	2	CNOT4	B15	J82	29.94
17/12/2018	2	KAT5	B16	J82	25.33
17/12/2018	2	KAT5	B17	J82	25.66
17/12/2018	2	KAT5	B18	J82	25.71
17/12/2018	2	IK	B19	J82	25.96
17/12/2018	2	IK	B20	J82	25.85
17/12/2018	2	IK	B21	J82	25.83
17/12/2018	2	SUPT7L	B22	J82	26.22
17/12/2018	2	SUPT7L	B23	J82	26.33
17/12/2018	2	SUPT7L	B24	J82	25.84
17/12/2018	2	RPL13A	L1	J82	30.55
17/12/2018	2	RPL13A	L2	J82	30.04
17/12/2018	2	RPL13A	L3	J82	30.46
17/12/2018	2	RPL32	L4	J82	29.61
17/12/2018	2	RPL32	L5	J82	29.57
17/12/2018	2	RPL32	L6	J82	29.52
17/12/2018	2	ACTB	L7	J82	17.22
17/12/2018	2	ACTB	L8	J82	17.32
17/12/2018	2	ACTB	L9	J82	17.29
17/12/2018	2	HMBS	L10	J82	26.08
17/12/2018	2	HMBS	L11	J82	26.01
17/12/2018	2	HMBS	L12	J82	26.19
17/12/2018	2	GAPDH	L13	J82	18.79
17/12/2018	2	GAPDH	L14	J82	18.76
17/12/2018	2	GAPDH	L15	J82	18.28
17/12/2018	2	SDHA	L16	J82	22.91
17/12/2018	2	SDHA	L17	J82	23.52
17/12/2018	2	SDHA	L18	J82	23.53
17/12/2018	2	HPRT1	L19	J82	24.94
17/12/2018	2	HPRT1	L20	J82	24.94
17/12/2018	2	HPRT1	L21	J82	24.95
17/12/2018	2	B2M	L22	J82	19.78
17/12/2018	2	B2M	L23	J82	19.92
17/12/2018	2	B2M	L24	J82	19.18
18/12/2018	3	SF3B2	B1	J82	23.58
18/12/2018	3	SF3B2	B2	J82	23.63
18/12/2018	3	SF3B2	B3	J82	23.58
18/12/2018	3	NXF1	B4	J82	27.51
18/12/2018	3	NXF1	B5	J82	27.5
18/12/2018	3	NXF1	B6	J82	27.49
18/12/2018	3	RBM45	B7	J82	31.27
18/12/2018	3	RBM45	B8	J82	31.25
18/12/2018	3	RBM45	B9	J82	30.72
18/12/2018	3	SNW1	B10	J82	25.7
18/12/2018	3	SNW1	B11	J82	25.47
18/12/2018	3	SNW1	B12	J82	25.79
18/12/2018	3	CNOT4	B13	J82	29.72
18/12/2018	3	CNOT4	B14	J82	30.02
18/12/2018	3	CNOT4	B15	J82	29.67
18/12/2018	3	KAT5	B16	J82	25.62
18/12/2018	3	KAT5	B17	J82	26.13
18/12/2018	3	KAT5	B18	J82	26.02
18/12/2018	3	IK	B19	J82	24.95
18/12/2018	3	IK	B20	J82	25.07
18/12/2018	3	IK	B21	J82	25.09
18/12/2018	3	SUPT7L	B22	J82	26.14
18/12/2018	3	SUPT7L	B23	J82	26.45
18/12/2018	3	SUPT7L	B24	J82	26.29
18/12/2018	3	RPL13A	L1	J82	30.81
18/12/2018	3	RPL13A	L2	J82	30.62
18/12/2018	3	RPL13A	L3	J82	30.3
18/12/2018	3	RPL32	L4	J82	30.3
18/12/2018	3	RPL32	L5	J82	29.74
18/12/2018	3	RPL32	L6	J82	29.96
18/12/2018	3	ACTB	L7	J82	17.34
18/12/2018	3	ACTB	L8	J82	17.55
18/12/2018	3	ACTB	L9	J82	17.43
18/12/2018	3	HMBS	L10	J82	26.22
18/12/2018	3	HMBS	L11	J82	26.3
18/12/2018	3	HMBS	L12	J82	26.28
18/12/2018	3	GAPDH	L13	J82	18.9
18/12/2018	3	GAPDH	L14	J82	18.82
18/12/2018	3	GAPDH	L15	J82	18.44
18/12/2018	3	SDHA	L16	J82	23.21
18/12/2018	3	SDHA	L17	J82	23.77
18/12/2018	3	SDHA	L18	J82	23.79
18/12/2018	3	HPRT1	L19	J82	24.98
18/12/2018	3	HPRT1	L20	J82	24.99
18/12/2018	3	HPRT1	L21	J82	25.03
18/12/2018	3	B2M	L22	J82	20.65
18/12/2018	3	B2M	L23	J82	20.63
18/12/2018	3	B2M	L24	J82	19.95
2019-08-02	1	UXT	B1	J82	23.89
2019-08-02	1	UXT	B2	J82	23.95
2019-08-02	1	UXT	B3	J82	24.05
2019-08-02	1	PCBP1	B4	J82	24.56
2019-08-02	1	PCBP1	B5	J82	24.12
2019-08-02	1	PCBP1	B6	J82	24.3
2019-08-02	1	UBR2	B7	J82	31.87
2019-08-02	1	UBR2	B8	J82	29.59
2019-08-02	1	UBR2	B9	J82	28.09
2019-08-02	1	C2orf49	B10	J82	25.88
2019-08-02	1	C2orf49	B11	J82	25.86
2019-08-02	1	C2orf49	B12	J82	25.72
2019-08-02	1	CNOT2	B13	J82	33.32
2019-08-02	1	CNOT2	B14	J82	31.44
2019-08-02	1	CNOT2	B15	J82	32.22
2019-08-02	1	UBE2Q1	B16	J82	24.97
2019-08-02	1	UBE2Q1	B17	J82	25.1
2019-08-02	1	UBE2Q1	B18	J82	25.11
2019-08-02	1	INTS14	B19	J82	27.04
2019-08-02	1	INTS14	B20	J82	27.07
2019-08-02	1	INTS14	B21	J82	27.27
2019-08-02	1	CLINT1	B22	J82	26.46
2019-08-02	1	CLINT1	B23	J82	26.48
2019-08-02	1	CLINT1	B24	J82	26.55
2019-08-02	1	RPL13A	L1	J82	30.34
2019-08-02	1	RPL13A	L2	J82	30.31
2019-08-02	1	RPL13A	L3	J82	30.43
2019-08-02	1	RPL32	L4	J82	29.92
2019-08-02	1	RPL32	L5	J82	29.94
2019-08-02	1	RPL32	L6	J82	29.84
2019-08-02	1	ACTB	L7	J82	17.21
2019-08-02	1	ACTB	L8	J82	17.3
2019-08-02	1	ACTB	L9	J82	17.33
2019-08-02	1	HMBS	L10	J82	26.49
2019-08-02	1	HMBS	L11	J82	26.47
2019-08-02	1	HMBS	L12	J82	26.5
2019-08-02	1	GAPDH	L13	J82	19.3
2019-08-02	1	GAPDH	L14	J82	19.27
2019-08-02	1	GAPDH	L15	J82	19.45
2019-08-02	1	SDHA	L16	J82	23.65
2019-08-02	1	SDHA	L17	J82	23.6
2019-08-02	1	SDHA	L18	J82	23.75
2019-08-02	1	HPRT1	L19	J82	24.92
2019-08-02	1	HPRT1	L20	J82	24.99
2019-08-02	1	HPRT1	L21	J82	25.01
2019-08-02	1	B2M	L22	J82	21.08
2019-08-02	1	B2M	L23	J82	20.84
2019-08-02	1	B2M	L24	J82	20.79
2019-11-02	2	UXT	B1	J82	23.85
2019-11-02	2	UXT	B2	J82	24.15
2019-11-02	2	UXT	B3	J82	23.97
2019-11-02	2	PCBP1	B4	J82	24.69
2019-11-02	2	PCBP1	B5	J82	24.63
2019-11-02	2	PCBP1	B6	J82	24.73
2019-11-02	2	UBR2	B7	J82	28.32
2019-11-02	2	UBR2	B8	J82	29.07
2019-11-02	2	UBR2	B9	J82	29.57
2019-11-02	2	C2orf49	B10	J82	25.58
2019-11-02	2	C2orf49	B11	J82	25.65
2019-11-02	2	C2orf49	B12	J82	25.85
2019-11-02	2	CNOT2	B13	J82	31.9
2019-11-02	2	CNOT2	B14	J82	31.8
2019-11-02	2	CNOT2	B15	J82	32.42
2019-11-02	2	UBE2Q1	B16	J82	25.41
2019-11-02	2	UBE2Q1	B17	J82	25.28
2019-11-02	2	UBE2Q1	B18	J82	25.49
2019-11-02	2	INTS14	B19	J82	27.42
2019-11-02	2	INTS14	B20	J82	27.49
2019-11-02	2	INTS14	B21	J82	27.63
2019-11-02	2	CLINT1	B22	J82	26.64
2019-11-02	2	CLINT1	B23	J82	26.82
2019-11-02	2	CLINT1	B24	J82	26.86
2019-11-02	2	RPL13A	L1	J82	30.45
2019-11-02	2	RPL13A	L2	J82	30.52
2019-11-02	2	RPL13A	L3	J82	30.81
2019-11-02	2	RPL32	L4	J82	29.93
2019-11-02	2	RPL32	L5	J82	29.97
2019-11-02	2	RPL32	L6	J82	30.24
2019-11-02	2	ACTB	L7	J82	17.66
2019-11-02	2	ACTB	L8	J82	17.56
2019-11-02	2	ACTB	L9	J82	17.52
2019-11-02	2	HMBS	L10	J82	26.65
2019-11-02	2	HMBS	L11	J82	26.67
2019-11-02	2	HMBS	L12	J82	26.67
2019-11-02	2	GAPDH	L13	J82	19.51
2019-11-02	2	GAPDH	L14	J82	19.47
2019-11-02	2	GAPDH	L15	J82	19.49
2019-11-02	2	SDHA	L16	J82	23.85
2019-11-02	2	SDHA	L17	J82	23.91
2019-11-02	2	SDHA	L18	J82	24.01
2019-11-02	2	HPRT1	L19	J82	25.45
2019-11-02	2	HPRT1	L20	J82	25.58
2019-11-02	2	HPRT1	L21	J82	25.45
2019-11-02	2	B2M	L22	J82	20.63
2019-11-02	2	B2M	L23	J82	20.81
2019-11-02	2	B2M	L24	J82	20.5
13/02/2019	3	UXT	B1	J82	23.94
13/02/2019	3	UXT	B2	J82	23.97
13/02/2019	3	UXT	B3	J82	23.99
13/02/2019	3	PCBP1	B4	J82	24.44
13/02/2019	3	PCBP1	B5	J82	24.58
13/02/2019	3	PCBP1	B6	J82	24.13
13/02/2019	3	UBR2	B7	J82	30.24
13/02/2019	3	UBR2	B8	J82	30.16
13/02/2019	3	UBR2	B9	J82	30.46
13/02/2019	3	C2orf49	B10	J82	25.58
13/02/2019	3	C2orf49	B11	J82	25.51
13/02/2019	3	C2orf49	B12	J82	25.61
13/02/2019	3	CNOT2	B13	J82	32.31
13/02/2019	3	CNOT2	B14	J82	31.97
13/02/2019	3	CNOT2	B15	J82	32.01
13/02/2019	3	UBE2Q1	B16	J82	25.22
13/02/2019	3	UBE2Q1	B17	J82	25.19
13/02/2019	3	UBE2Q1	B18	J82	25.23
13/02/2019	3	INTS14	B19	J82	27.3
13/02/2019	3	INTS14	B20	J82	27.28
13/02/2019	3	INTS14	B21	J82	27.3
13/02/2019	3	CLINT1	B22	J82	26.59
13/02/2019	3	CLINT1	B23	J82	26.33
13/02/2019	3	CLINT1	B24	J82	26.56
13/02/2019	3	RPL13A	L1	J82	31.19
13/02/2019	3	RPL13A	L2	J82	30.63
13/02/2019	3	RPL13A	L3	J82	30.96
13/02/2019	3	RPL32	L4	J82	29.97
13/02/2019	3	RPL32	L5	J82	30.58
13/02/2019	3	RPL32	L6	J82	29.92
13/02/2019	3	ACTB	L7	J82	17.29
13/02/2019	3	ACTB	L8	J82	17.7
13/02/2019	3	ACTB	L9	J82	17.77
13/02/2019	3	HMBS	L10	J82	26.66
13/02/2019	3	HMBS	L11	J82	26.71
13/02/2019	3	HMBS	L12	J82	26.7
13/02/2019	3	GAPDH	L13	J82	19.43
13/02/2019	3	GAPDH	L14	J82	19.48
13/02/2019	3	GAPDH	L15	J82	19.57
13/02/2019	3	SDHA	L16	J82	23.63
13/02/2019	3	SDHA	L17	J82	23.89
13/02/2019	3	SDHA	L18	J82	23.91
13/02/2019	3	HPRT1	L19	J82	25.15
13/02/2019	3	HPRT1	L20	J82	25.2
13/02/2019	3	HPRT1	L21	J82	25.16
13/02/2019	3	B2M	L22	J82	20.83
13/02/2019	3	B2M	L23	J82	20.79
13/02/2019	3	B2M	L24	J82	20.71
14/02/2019	1	HNRNPK	B1	J82	27.02
14/02/2019	1	HNRNPK	B2	J82	26.95
14/02/2019	1	HNRNPK	B3	J82	27.11
14/02/2019	1	TXNL1	B4	J82	28.74
14/02/2019	1	TXNL1	B5	J82	29.67
14/02/2019	1	TXNL1	B6	J82	29.49
14/02/2019	1	CHTOP	B7	J82	30.93
14/02/2019	1	CHTOP	B8	J82	30.59
14/02/2019	1	CHTOP	B9	J82	30.85
14/02/2019	1	SRP19	B10	J82	28.18
14/02/2019	1	SRP19	B11	J82	28.15
14/02/2019	1	SRP19	B12	J82	28.3
14/02/2019	1	RPRD2	B13	J82	30.11
14/02/2019	1	RPRD2	B14	J82	29.95
14/02/2019	1	RPRD2	B15	J82	29.67
14/02/2019	1	PCBP2	B16	J82	21.69
14/02/2019	1	PCBP2	B17	J82	21.83
14/02/2019	1	PCBP2	B18	J82	22
14/02/2019	1	PARK7	B19	J82	22.93
14/02/2019	1	PARK7	B20	J82	22.94
14/02/2019	1	PARK7	B21	J82	22.99
14/02/2019	1	RNF123	B22	J82	28.76
14/02/2019	1	RNF123	B23	J82	28.92
14/02/2019	1	RNF123	B24	J82	28.54
14/02/2019	1	RPL13A	L1	J82	30.1
14/02/2019	1	RPL13A	L2	J82	30.29
14/02/2019	1	RPL13A	L3	J82	30.43
14/02/2019	1	RPL32	L4	J82	30.27
14/02/2019	1	RPL32	L5	J82	29.95
14/02/2019	1	RPL32	L6	J82	30.2
14/02/2019	1	ACTB	L7	J82	17.19
14/02/2019	1	ACTB	L8	J82	17.13
14/02/2019	1	ACTB	L9	J82	17.24
14/02/2019	1	HMBS	L10	J82	26.24
14/02/2019	1	HMBS	L11	J82	26.5
14/02/2019	1	HMBS	L12	J82	26.49
14/02/2019	1	GAPDH	L13	J82	19.11
14/02/2019	1	GAPDH	L14	J82	19.22
14/02/2019	1	GAPDH	L15	J82	19.11
14/02/2019	1	SDHA	L16	J82	23.51
14/02/2019	1	SDHA	L17	J82	23.61
14/02/2019	1	SDHA	L18	J82	23.76
14/02/2019	1	HPRT1	L19	J82	25.13
14/02/2019	1	HPRT1	L20	J82	24.92
14/02/2019	1	HPRT1	L21	J82	25.11
14/02/2019	1	B2M	L22	J82	20.64
14/02/2019	1	B2M	L23	J82	20.74
14/02/2019	1	B2M	L24	J82	20.33
15/02/2019	2	HNRNPK	B1	J82	27.01
15/02/2019	2	HNRNPK	B2	J82	26.92
15/02/2019	2	HNRNPK	B3	J82	27.28
15/02/2019	2	TXNL1	B4	J82	28.78
15/02/2019	2	TXNL1	B5	J82	28.91
15/02/2019	2	TXNL1	B6	J82	28.88
15/02/2019	2	CHTOP	B7	J82	30.74
15/02/2019	2	CHTOP	B8	J82	30.5
15/02/2019	2	CHTOP	B9	J82	31.06
15/02/2019	2	SRP19	B10	J82	28.49
15/02/2019	2	SRP19	B11	J82	28.53
15/02/2019	2	SRP19	B12	J82	28.61
15/02/2019	2	RPRD2	B13	J82	29.68
15/02/2019	2	RPRD2	B14	J82	29.75
15/02/2019	2	RPRD2	B15	J82	29.57
15/02/2019	2	PCBP2	B16	J82	21.56
15/02/2019	2	PCBP2	B17	J82	21.99
15/02/2019	2	PCBP2	B18	J82	21.93
15/02/2019	2	PARK7	B19	J82	22.85
15/02/2019	2	PARK7	B20	J82	22.72
15/02/2019	2	PARK7	B21	J82	23.58
15/02/2019	2	RNF123	B22	J82	28.51
15/02/2019	2	RNF123	B23	J82	28.77
15/02/2019	2	RNF123	B24	J82	28.52
15/02/2019	2	RPL13A	L1	J82	30.21
15/02/2019	2	RPL13A	L2	J82	30.74
15/02/2019	2	RPL13A	L3	J82	30.16
15/02/2019	2	RPL32	L4	J82	30.23
15/02/2019	2	RPL32	L5	J82	30.52
15/02/2019	2	RPL32	L6	J82	30.11
15/02/2019	2	ACTB	L7	J82	17.22
15/02/2019	2	ACTB	L8	J82	17.51
15/02/2019	2	ACTB	L9	J82	17.48
15/02/2019	2	HMBS	L10	J82	26.57
15/02/2019	2	HMBS	L11	J82	26.43
15/02/2019	2	HMBS	L12	J82	26.5
15/02/2019	2	GAPDH	L13	J82	19.07
15/02/2019	2	GAPDH	L14	J82	19.11
15/02/2019	2	GAPDH	L15	J82	18.94
15/02/2019	2	SDHA	L16	J82	23.02
15/02/2019	2	SDHA	L17	J82	23.72
15/02/2019	2	SDHA	L18	J82	23.51
15/02/2019	2	HPRT1	L19	J82	25.22
15/02/2019	2	HPRT1	L20	J82	24.89
15/02/2019	2	HPRT1	L21	J82	25.49
15/02/2019	2	B2M	L22	J82	20.23
15/02/2019	2	B2M	L23	J82	20.53
15/02/2019	2	B2M	L24	J82	20.08
18/02/2019	3	HNRNPK	B1	J82	27.13
18/02/2019	3	HNRNPK	B2	J82	27.19
18/02/2019	3	HNRNPK	B3	J82	27.29
18/02/2019	3	TXNL1	B4	J82	28.45
18/02/2019	3	TXNL1	B5	J82	28.58
18/02/2019	3	TXNL1	B6	J82	28.2
18/02/2019	3	CHTOP	B7	J82	30.84
18/02/2019	3	CHTOP	B8	J82	30.96
18/02/2019	3	CHTOP	B9	J82	31.63
18/02/2019	3	SRP19	B10	J82	28.49
18/02/2019	3	SRP19	B11	J82	28.27
18/02/2019	3	SRP19	B12	J82	28.26
18/02/2019	3	RPRD2	B13	J82	30.34
18/02/2019	3	RPRD2	B14	J82	30.42
18/02/2019	3	RPRD2	B15	J82	30.25
18/02/2019	3	PCBP2	B16	J82	22.03
18/02/2019	3	PCBP2	B17	J82	22.25
18/02/2019	3	PCBP2	B18	J82	22.34
18/02/2019	3	PARK7	B19	J82	23.13
18/02/2019	3	PARK7	B20	J82	23.35
18/02/2019	3	PARK7	B21	J82	23.45
18/02/2019	3	RNF123	B22	J82	28.83
18/02/2019	3	RNF123	B23	J82	28.97
18/02/2019	3	RNF123	B24	J82	29.1
18/02/2019	3	RPL13A	L1	J82	30.32
18/02/2019	3	RPL13A	L2	J82	30.43
18/02/2019	3	RPL13A	L3	J82	30.79
18/02/2019	3	RPL32	L4	J82	30.09
18/02/2019	3	RPL32	L5	J82	30.44
18/02/2019	3	RPL32	L6	J82	30.12
18/02/2019	3	ACTB	L7	J82	17.49
18/02/2019	3	ACTB	L8	J82	17.56
18/02/2019	3	ACTB	L9	J82	17.59
18/02/2019	3	HMBS	L10	J82	26.75
18/02/2019	3	HMBS	L11	J82	26.83
18/02/2019	3	HMBS	L12	J82	26.85
18/02/2019	3	GAPDH	L13	J82	19.49
18/02/2019	3	GAPDH	L14	J82	19.58
18/02/2019	3	GAPDH	L15	J82	19.33
18/02/2019	3	SDHA	L16	J82	23.81
18/02/2019	3	SDHA	L17	J82	24.04
18/02/2019	3	SDHA	L18	J82	24.05
18/02/2019	3	HPRT1	L19	J82	25.2
18/02/2019	3	HPRT1	L20	J82	25.23
18/02/2019	3	HPRT1	L21	J82	25.42
18/02/2019	3	B2M	L22	J82	20.84
18/02/2019	3	B2M	L23	J82	20.74
18/02/2019	3	B2M	L24	J82	20.83
2019-04-03	1	VPS29	B1	J82	26.55
2019-04-03	1	VPS29	B2	J82	26.48
2019-04-03	1	VPS29	B3	J82	26.76
2019-04-03	1	RPL41	B4	J82	26.02
2019-04-03	1	RPL41	B5	J82	26
2019-04-03	1	RPL41	B6	J82	26.02
2019-04-03	1	GORASP2	B7	J82	28.55
2019-04-03	1	GORASP2	B8	J82	28.9
2019-04-03	1	GORASP2	B9	J82	28.27
2019-04-03	1	GGNBP2	B10	J82	29.82
2019-04-03	1	GGNBP2	B11	J82	29.84
2019-04-03	1	GGNBP2	B12	J82	29.72
2019-04-03	1	BTF3	B13	J82	21.6
2019-04-03	1	BTF3	B14	J82	21.65
2019-04-03	1	BTF3	B15	J82	21.15
2019-04-03	1	NACA	B16	J82	27.71
2019-04-03	1	NACA	B17	J82	27.95
2019-04-03	1	NACA	B18	J82	27.8
2019-04-03	1	TRNT1	B19	J82	31.4
2019-04-03	1	TRNT1	B20	J82	30.87
2019-04-03	1	TRNT1	B21	J82	31.49
2019-04-03	1	MDH1	B22	J82	24.06
2019-04-03	1	MDH1	B23	J82	24
2019-04-03	1	MDH1	B24	J82	23.72
2019-04-03	1	RPL13A	L1	J82	30.9
2019-04-03	1	RPL13A	L2	J82	30.88
2019-04-03	1	RPL13A	L3	J82	31.14
2019-04-03	1	RPL32	L4	J82	31.45
2019-04-03	1	RPL32	L5	J82	31.03
2019-04-03	1	RPL32	L6	J82	30.73
2019-04-03	1	ACTB	L7	J82	18.04
2019-04-03	1	ACTB	L8	J82	18.16
2019-04-03	1	ACTB	L9	J82	17.91
2019-04-03	1	HMBS	L10	J82	27.18
2019-04-03	1	HMBS	L11	J82	27
2019-04-03	1	HMBS	L12	J82	27.22
2019-04-03	1	GAPDH	L13	J82	20.05
2019-04-03	1	GAPDH	L14	J82	20.05
2019-04-03	1	GAPDH	L15	J82	19.76
2019-04-03	1	SDHA	L16	J82	24.32
2019-04-03	1	SDHA	L17	J82	24.51
2019-04-03	1	SDHA	L18	J82	24.49
2019-04-03	1	HPRT1	L19	J82	25.97
2019-04-03	1	HPRT1	L20	J82	25.72
2019-04-03	1	HPRT1	L21	J82	26.01
2019-04-03	1	B2M	L22	J82	21.64
2019-04-03	1	B2M	L23	J82	21.62
2019-04-03	1	B2M	L24	J82	21.13
2019-11-03	2	VPS29	B1	J82	26.87
2019-11-03	2	VPS29	B2	J82	26.6
2019-11-03	2	VPS29	B3	J82	26.81
2019-11-03	2	RPL41	B4	J82	25.86
2019-11-03	2	RPL41	B5	J82	25.77
2019-11-03	2	RPL41	B6	J82	25.88
2019-11-03	2	GORASP2	B7	J82	27.84
2019-11-03	2	GORASP2	B8	J82	27.67
2019-11-03	2	GORASP2	B9	J82	27.7
2019-11-03	2	GGNBP2	B10	J82	29.94
2019-11-03	2	GGNBP2	B11	J82	29.89
2019-11-03	2	GGNBP2	B12	J82	29.85
2019-11-03	2	BTF3	B13	J82	21.25
2019-11-03	2	BTF3	B14	J82	21.52
2019-11-03	2	BTF3	B15	J82	21
2019-11-03	2	NACA	B16	J82	27.28
2019-11-03	2	NACA	B17	J82	27.9
2019-11-03	2	NACA	B18	J82	28.06
2019-11-03	2	TRNT1	B19	J82	31.4
2019-11-03	2	TRNT1	B20	J82	31.51
2019-11-03	2	TRNT1	B21	J82	31.44
2019-11-03	2	MDH1	B22	J82	23.64
2019-11-03	2	MDH1	B23	J82	23.88
2019-11-03	2	MDH1	B24	J82	23.13
2019-11-03	2	RPL13A	L1	J82	31
2019-11-03	2	RPL13A	L2	J82	31.23
2019-11-03	2	RPL13A	L3	J82	30.91
2019-11-03	2	RPL32	L4	J82	30.78
2019-11-03	2	RPL32	L5	J82	30.78
2019-11-03	2	RPL32	L6	J82	30.83
2019-11-03	2	ACTB	L7	J82	18
2019-11-03	2	ACTB	L8	J82	18.05
2019-11-03	2	ACTB	L9	J82	18.16
2019-11-03	2	HMBS	L10	J82	27.06
2019-11-03	2	HMBS	L11	J82	27.2
2019-11-03	2	HMBS	L12	J82	27.16
2019-11-03	2	GAPDH	L13	J82	19.77
2019-11-03	2	GAPDH	L14	J82	19.81
2019-11-03	2	GAPDH	L15	J82	19.6
2019-11-03	2	SDHA	L16	J82	23.73
2019-11-03	2	SDHA	L17	J82	24.29
2019-11-03	2	SDHA	L18	J82	24.42
2019-11-03	2	HPRT1	L19	J82	25.77
2019-11-03	2	HPRT1	L20	J82	25.81
2019-11-03	2	HPRT1	L21	J82	25.78
2019-11-03	2	B2M	L22	J82	21.14
2019-11-03	2	B2M	L23	J82	21.2
2019-11-03	2	B2M	L24	J82	20.45
13/03/2019	3	VPS29	B1	J82	26.32
13/03/2019	3	VPS29	B2	J82	26.08
13/03/2019	3	VPS29	B3	J82	26.28
13/03/2019	3	RPL41	B4	J82	25.1
13/03/2019	3	RPL41	B5	J82	24.85
13/03/2019	3	RPL41	B6	J82	25.17
13/03/2019	3	GORASP2	B7	J82	26.57
13/03/2019	3	GORASP2	B8	J82	26.6
13/03/2019	3	GORASP2	B9	J82	26.66
13/03/2019	3	GGNBP2	B10	J82	29.61
13/03/2019	3	GGNBP2	B11	J82	29.23
13/03/2019	3	GGNBP2	B12	J82	29.29
13/03/2019	3	BTF3	B13	J82	20.76
13/03/2019	3	BTF3	B14	J82	20.86
13/03/2019	3	BTF3	B15	J82	20.76
13/03/2019	3	NACA	B16	J82	27.16
13/03/2019	3	NACA	B17	J82	27.47
13/03/2019	3	NACA	B18	J82	27.53
13/03/2019	3	TRNT1	B19	J82	30.83
13/03/2019	3	TRNT1	B20	J82	30.72
13/03/2019	3	TRNT1	B21	J82	30.49
13/03/2019	3	MDH1	B22	J82	23.14
13/03/2019	3	MDH1	B23	J82	23.46
13/03/2019	3	MDH1	B24	J82	23.13
13/03/2019	3	RPL13A	L1	J82	30.74
13/03/2019	3	RPL13A	L2	J82	30.63
13/03/2019	3	RPL13A	L3	J82	30.85
13/03/2019	3	RPL32	L4	J82	30.25
13/03/2019	3	RPL32	L5	J82	30.27
13/03/2019	3	RPL32	L6	J82	30.15
13/03/2019	3	ACTB	L7	J82	17.42
13/03/2019	3	ACTB	L8	J82	17.27
13/03/2019	3	ACTB	L9	J82	17.59
13/03/2019	3	HMBS	L10	J82	26.51
13/03/2019	3	HMBS	L11	J82	26.65
13/03/2019	3	HMBS	L12	J82	26.59
13/03/2019	3	GAPDH	L13	J82	19.23
13/03/2019	3	GAPDH	L14	J82	19.23
13/03/2019	3	GAPDH	L15	J82	19.28
13/03/2019	3	SDHA	L16	J82	23.69
13/03/2019	3	SDHA	L17	J82	24.12
13/03/2019	3	SDHA	L18	J82	23.86
13/03/2019	3	HPRT1	L19	J82	25.32
13/03/2019	3	HPRT1	L20	J82	24.96
13/03/2019	3	HPRT1	L21	J82	25.49
13/03/2019	3	B2M	L22	J82	20.7
13/03/2019	3	B2M	L23	J82	21.08
13/03/2019	3	B2M	L24	J82	20.55
16/04/2018	1	SF3B2	A1	K562	24.73
16/04/2018	1	SF3B2	A2	K562	24.58
16/04/2018	1	SF3B2	A3	K562	24.63
16/04/2018	1	NXF1	A4	K562	28.48
16/04/2018	1	NXF1	A5	K562	28.51
16/04/2018	1	NXF1	A6	K562	28.42
16/04/2018	1	RBM45	A7	K562	33.22
16/04/2018	1	RBM45	A8	K562	32.67
16/04/2018	1	RBM45	A9	K562	32.7
16/04/2018	1	SNW1	A10	K562	26.44
16/04/2018	1	SNW1	A11	K562	26.52
16/04/2018	1	SNW1	A12	K562	26.44
16/04/2018	1	CNOT4	A13	K562	29.54
16/04/2018	1	CNOT4	A14	K562	29.3
16/04/2018	1	CNOT4	A15	K562	29.83
16/04/2018	1	KAT5	A16	K562	26.97
16/04/2018	1	KAT5	A17	K562	26.9
16/04/2018	1	KAT5	A18	K562	26.95
16/04/2018	1	IK	A19	K562	25.69
16/04/2018	1	IK	A20	K562	25.67
16/04/2018	1	IK	A21	K562	25.75
16/04/2018	1	SUPT7L	A22	K562	25.97
16/04/2018	1	SUPT7L	A23	K562	25.81
16/04/2018	1	SUPT7L	A24	K562	25.91
16/04/2018	1	RPL13A	M1	K562	31.14
16/04/2018	1	RPL13A	M2	K562	31.12
16/04/2018	1	RPL13A	M3	K562	31.1
16/04/2018	1	RPL32	M4	K562	29.97
16/04/2018	1	RPL32	M5	K562	29.92
16/04/2018	1	RPL32	M6	K562	30.47
16/04/2018	1	ACTB	M7	K562	19.3
16/04/2018	1	ACTB	M8	K562	19.56
16/04/2018	1	ACTB	M9	K562	19.62
16/04/2018	1	HMBS	M10	K562	24.17
16/04/2018	1	HMBS	M11	K562	24.55
16/04/2018	1	HMBS	M12	K562	24.42
16/04/2018	1	GAPDH	M13	K562	21.28
16/04/2018	1	GAPDH	M14	K562	21.48
16/04/2018	1	GAPDH	M15	K562	21.51
16/04/2018	1	SDHA	M16	K562	25.57
16/04/2018	1	SDHA	M17	K562	25.63
16/04/2018	1	SDHA	M18	K562	25.74
16/04/2018	1	HPRT1	M19	K562	26.56
16/04/2018	1	HPRT1	M20	K562	26.56
16/04/2018	1	HPRT1	M21	K562	26.57
16/04/2018	1	B2M	M22	K562	25.16
16/04/2018	1	B2M	M23	K562	25.22
16/04/2018	1	B2M	M24	K562	25.13
19/04/2018	2	SF3B2	A1	K562	24.98
19/04/2018	2	SF3B2	A2	K562	24.93
19/04/2018	2	SF3B2	A3	K562	24.9
19/04/2018	2	NXF1	A4	K562	29.04
19/04/2018	2	NXF1	A5	K562	29.17
19/04/2018	2	NXF1	A6	K562	29.1
19/04/2018	2	RBM45	A7	K562	33.07
19/04/2018	2	RBM45	A8	K562	32.72
19/04/2018	2	RBM45	A9	K562	32.83
19/04/2018	2	SNW1	A10	K562	27.1
19/04/2018	2	SNW1	A11	K562	26.68
19/04/2018	2	SNW1	A12	K562	26.86
19/04/2018	2	CNOT4	A13	K562	29.59
19/04/2018	2	CNOT4	A14	K562	29.7
19/04/2018	2	CNOT4	A15	K562	30.01
19/04/2018	2	KAT5	A16	K562	27.6
19/04/2018	2	KAT5	A17	K562	27.59
19/04/2018	2	KAT5	A18	K562	27.55
19/04/2018	2	IK	A19	K562	25.75
19/04/2018	2	IK	A20	K562	25.72
19/04/2018	2	IK	A21	K562	25.79
19/04/2018	2	SUPT7L	A22	K562	26.14
19/04/2018	2	SUPT7L	A23	K562	26.26
19/04/2018	2	SUPT7L	A24	K562	26.29
19/04/2018	2	RPL13A	M1	K562	31.58
19/04/2018	2	RPL13A	M2	K562	31.56
19/04/2018	2	RPL13A	M3	K562	31.62
19/04/2018	2	RPL32	M4	K562	30.17
19/04/2018	2	RPL32	M5	K562	30.54
19/04/2018	2	RPL32	M6	K562	30.45
19/04/2018	2	ACTB	M7	K562	19.97
19/04/2018	2	ACTB	M8	K562	20.04
19/04/2018	2	ACTB	M9	K562	19.9
19/04/2018	2	HMBS	M10	K562	24.81
19/04/2018	2	HMBS	M11	K562	24.93
19/04/2018	2	HMBS	M12	K562	24.75
19/04/2018	2	GAPDH	M13	K562	21.62
19/04/2018	2	GAPDH	M14	K562	21.59
19/04/2018	2	GAPDH	M15	K562	21.66
19/04/2018	2	SDHA	M16	K562	25.83
19/04/2018	2	SDHA	M17	K562	25.89
19/04/2018	2	SDHA	M18	K562	26.06
19/04/2018	2	HPRT1	M19	K562	27.03
19/04/2018	2	HPRT1	M20	K562	27.1
19/04/2018	2	HPRT1	M21	K562	27.11
19/04/2018	2	B2M	M22	K562	25.94
19/04/2018	2	B2M	M23	K562	25.66
19/04/2018	2	B2M	M24	K562	25.77
20/04/2018	3	SF3B2	A1	K562	24.9
20/04/2018	3	SF3B2	A2	K562	24.89
20/04/2018	3	SF3B2	A3	K562	24.74
20/04/2018	3	NXF1	A4	K562	29.01
20/04/2018	3	NXF1	A5	K562	28.87
20/04/2018	3	NXF1	A6	K562	29.04
20/04/2018	3	RBM45	A7	K562	32.6
20/04/2018	3	RBM45	A8	K562	32.7
20/04/2018	3	RBM45	A9	K562	32.88
20/04/2018	3	SNW1	A10	K562	26.6
20/04/2018	3	SNW1	A11	K562	26.86
20/04/2018	3	SNW1	A12	K562	26.79
20/04/2018	3	CNOT4	A13	K562	29.81
20/04/2018	3	CNOT4	A14	K562	29.93
20/04/2018	3	CNOT4	A15	K562	29.89
20/04/2018	3	KAT5	A16	K562	27.61
20/04/2018	3	KAT5	A17	K562	27.58
20/04/2018	3	KAT5	A18	K562	27.49
20/04/2018	3	IK	A19	K562	25.86
20/04/2018	3	IK	A20	K562	25.9
20/04/2018	3	IK	A21	K562	25.85
20/04/2018	3	SUPT7L	A22	K562	26.32
20/04/2018	3	SUPT7L	A23	K562	26.42
20/04/2018	3	SUPT7L	A24	K562	26.52
20/04/2018	3	RPL13A	M1	K562	31.27
20/04/2018	3	RPL13A	M2	K562	31.58
20/04/2018	3	RPL13A	M3	K562	31.43
20/04/2018	3	RPL32	M4	K562	30.69
20/04/2018	3	RPL32	M5	K562	30.24
20/04/2018	3	RPL32	M6	K562	30.17
20/04/2018	3	ACTB	M7	K562	19.48
20/04/2018	3	ACTB	M8	K562	19.94
20/04/2018	3	ACTB	M9	K562	19.95
20/04/2018	3	HMBS	M10	K562	24.96
20/04/2018	3	HMBS	M11	K562	24.79
20/04/2018	3	HMBS	M12	K562	24.83
20/04/2018	3	GAPDH	M13	K562	21.64
20/04/2018	3	GAPDH	M14	K562	21.65
20/04/2018	3	GAPDH	M15	K562	21.68
20/04/2018	3	SDHA	M16	K562	25.91
20/04/2018	3	SDHA	M17	K562	25.86
20/04/2018	3	SDHA	M18	K562	25.97
20/04/2018	3	HPRT1	M19	K562	26.99
20/04/2018	3	HPRT1	M20	K562	27.12
20/04/2018	3	HPRT1	M21	K562	26.9
20/04/2018	3	B2M	M22	K562	25.98
20/04/2018	3	B2M	M23	K562	25.97
20/04/2018	3	B2M	M24	K562	25.87
21/05/2018	1	UXT	A1	K562	23.93
21/05/2018	1	UXT	A2	K562	24.06
21/05/2018	1	UXT	A3	K562	24.01
21/05/2018	1	PCBP1	A4	K562	24.98
21/05/2018	1	PCBP1	A5	K562	25
21/05/2018	1	PCBP1	A6	K562	25.03
21/05/2018	1	UBR2	A7	K562	31.83
21/05/2018	1	UBR2	A8	K562	35
21/05/2018	1	UBR2	A9	K562	0
21/05/2018	1	C2orf49	A10	K562	25.15
21/05/2018	1	C2orf49	A11	K562	25.13
21/05/2018	1	C2orf49	A12	K562	25.19
21/05/2018	1	CNOT2	A13	K562	32.8
21/05/2018	1	CNOT2	A14	K562	32.34
21/05/2018	1	CNOT2	A15	K562	32.73
21/05/2018	1	UBE2Q1	A16	K562	26.98
21/05/2018	1	UBE2Q1	A17	K562	27.08
21/05/2018	1	UBE2Q1	A18	K562	26.98
21/05/2018	1	INTS14	A19	K562	27.95
21/05/2018	1	INTS14	A20	K562	28.31
21/05/2018	1	INTS14	A21	K562	27.97
21/05/2018	1	CLINT1	A22	K562	27.18
21/05/2018	1	CLINT1	A23	K562	27.13
21/05/2018	1	CLINT1	A24	K562	27.22
21/05/2018	1	RPL13A	M1	K562	30.88
21/05/2018	1	RPL13A	M2	K562	30.73
21/05/2018	1	RPL13A	M3	K562	30.74
21/05/2018	1	RPL32	M4	K562	28.87
21/05/2018	1	RPL32	M5	K562	29.61
21/05/2018	1	RPL32	M6	K562	29.1
21/05/2018	1	ACTB	M7	K562	19.73
21/05/2018	1	ACTB	M8	K562	19.67
21/05/2018	1	ACTB	M9	K562	19.26
21/05/2018	1	HMBS	M10	K562	23.89
21/05/2018	1	HMBS	M11	K562	24.06
21/05/2018	1	HMBS	M12	K562	24.26
21/05/2018	1	GAPDH	M13	K562	21.59
21/05/2018	1	GAPDH	M14	K562	21.51
21/05/2018	1	GAPDH	M15	K562	21.62
21/05/2018	1	SDHA	M16	K562	25.14
21/05/2018	1	SDHA	M17	K562	25.05
21/05/2018	1	SDHA	M18	K562	25.04
21/05/2018	1	HPRT1	M19	K562	26.78
21/05/2018	1	HPRT1	M20	K562	26.88
21/05/2018	1	HPRT1	M21	K562	26.81
21/05/2018	1	B2M	M22	K562	25.1
21/05/2018	1	B2M	M23	K562	25.04
21/05/2018	1	B2M	M24	K562	25.16
22/05/2018	2	UXT	A1	K562	24.14
22/05/2018	2	UXT	A2	K562	24.63
22/05/2018	2	UXT	A3	K562	24.44
22/05/2018	2	PCBP1	A4	K562	25.63
22/05/2018	2	PCBP1	A5	K562	25.24
22/05/2018	2	PCBP1	A6	K562	25.6
22/05/2018	2	UBR2	A7	K562	27.58
22/05/2018	2	UBR2	A8	K562	27.53
22/05/2018	2	UBR2	A9	K562	27.56
22/05/2018	2	C2orf49	A10	K562	25.25
22/05/2018	2	C2orf49	A11	K562	25.16
22/05/2018	2	C2orf49	A12	K562	25.1
22/05/2018	2	CNOT2	A13	K562	32.81
22/05/2018	2	CNOT2	A14	K562	32.03
22/05/2018	2	CNOT2	A15	K562	31.48
22/05/2018	2	UBE2Q1	A16	K562	27.46
22/05/2018	2	UBE2Q1	A17	K562	27.2
22/05/2018	2	UBE2Q1	A18	K562	27.14
22/05/2018	2	INTS14	A19	K562	28.48
22/05/2018	2	INTS14	A20	K562	28.15
22/05/2018	2	INTS14	A21	K562	28.25
22/05/2018	2	CLINT1	A22	K562	27.57
22/05/2018	2	CLINT1	A23	K562	27.53
22/05/2018	2	CLINT1	A24	K562	27.32
22/05/2018	2	RPL13A	M1	K562	31.01
22/05/2018	2	RPL13A	M2	K562	31.07
22/05/2018	2	RPL13A	M3	K562	30.83
22/05/2018	2	RPL32	M4	K562	29.74
22/05/2018	2	RPL32	M5	K562	29.67
22/05/2018	2	RPL32	M6	K562	29.71
22/05/2018	2	ACTB	M7	K562	19.66
22/05/2018	2	ACTB	M8	K562	20.17
22/05/2018	2	ACTB	M9	K562	19.71
22/05/2018	2	HMBS	M10	K562	24.23
22/05/2018	2	HMBS	M11	K562	24.02
22/05/2018	2	HMBS	M12	K562	24.15
22/05/2018	2	GAPDH	M13	K562	21.74
22/05/2018	2	GAPDH	M14	K562	22.11
22/05/2018	2	GAPDH	M15	K562	21.73
22/05/2018	2	SDHA	M16	K562	25.46
22/05/2018	2	SDHA	M17	K562	25.34
22/05/2018	2	SDHA	M18	K562	25.9
22/05/2018	2	HPRT1	M19	K562	26.71
22/05/2018	2	HPRT1	M20	K562	27.03
22/05/2018	2	HPRT1	M21	K562	27.34
22/05/2018	2	B2M	M22	K562	25.88
22/05/2018	2	B2M	M23	K562	25.9
22/05/2018	2	B2M	M24	K562	25.76
23/05/2018	3	UXT	A1	K562	24.22
23/05/2018	3	UXT	A2	K562	24.33
23/05/2018	3	UXT	A3	K562	24.15
23/05/2018	3	PCBP1	A4	K562	25.46
23/05/2018	3	PCBP1	A5	K562	25.17
23/05/2018	3	PCBP1	A6	K562	25.48
23/05/2018	3	UBR2	A7	K562	30.34
23/05/2018	3	UBR2	A8	K562	30.06
23/05/2018	3	UBR2	A9	K562	30.32
23/05/2018	3	C2orf49	A10	K562	25.44
23/05/2018	3	C2orf49	A11	K562	25.51
23/05/2018	3	C2orf49	A12	K562	25.51
23/05/2018	3	CNOT2	A13	K562	35
23/05/2018	3	CNOT2	A14	K562	35
23/05/2018	3	CNOT2	A15	K562	34.54
23/05/2018	3	UBE2Q1	A16	K562	27.15
23/05/2018	3	UBE2Q1	A17	K562	27.28
23/05/2018	3	UBE2Q1	A18	K562	27.04
23/05/2018	3	INTS14	A19	K562	28.14
23/05/2018	3	INTS14	A20	K562	28.08
23/05/2018	3	INTS14	A21	K562	28.28
23/05/2018	3	CLINT1	A22	K562	27.21
23/05/2018	3	CLINT1	A23	K562	27.15
23/05/2018	3	CLINT1	A24	K562	27.3
23/05/2018	3	RPL13A	M1	K562	30.65
23/05/2018	3	RPL13A	M2	K562	30.48
23/05/2018	3	RPL13A	M3	K562	30.65
23/05/2018	3	RPL32	M4	K562	29.31
23/05/2018	3	RPL32	M5	K562	29.64
23/05/2018	3	RPL32	M6	K562	29.48
23/05/2018	3	ACTB	M7	K562	19.8
[truncated: 3,761 more rows]
