# Supplementary material for: The role and robustness of the Gini coefficient as an unbiased tool for the selection of Gini genes for normalising expression profiling data
Source: Sci Rep. 2019 Nov 29;9:17960. doi: 10.1038/s41598-019-54288-7 (PMC6884504; doi:10.1038/s41598-019-54288-7)
Supplement: Supplementary file 8 — Supplementary Table S7 [file 41598_2019_54288_MOESM8_ESM.xlsx]

## Sheet: HPAC
Gene	Min	Max	Mean	Std. deviation	Variance	Skewness	Kurtosis	Overall sum	No. missings	No. NaNs	No. +?s	No. -?s	Row count	gini	Median	pc25	pc75	pc25/pc75	frac	S/A/O
MARC1	0.07	149.24	12.4559	24.5122	600.85	3.66117	17.3777	697.53	0	0	0	0	56	0.761185	1.085	0.2025	14.825	0.0136594	1	O
MARCH1	0.33	5.36	1.38321	1.10209	1.2146	2.01989	4.63598	77.46	0	0	0	0	56	0.387025	1.045	0.61	1.785	0.341737	1	O
SEPT1	0	53.34	3.74804	9.88221	97.658	3.45693	12.9606	209.89	0	0	0	0	56	0.872366	0.1	0	0.875	0	0.553571	O
DEC1	0	0.94	0.0567857	0.1814	0.0329058	4.06427	16.5316	3.18	0	0	0	0	56	0.905211	0	0	0.01	0	0.232143	O
MARC2	0	33.95	6.41839	6.85075	46.9328	1.92966	5.00498	359.43	0	0	0	0	56	0.528457	5.105	0.9125	9.5925	0.0951264	0.928571	O
MARCH2	0.88	43.86	13.6416	9.82058	96.4438	1.37657	1.45809	763.93	0	0	0	0	56	0.37133	10.365	7.28	17.765	0.409795	1	O
SEPT2	68.23	672.48	278.162	131.943	17408.8	0.721568	0.166591	15577.1	0	0	0	0	56	0.262579	257.37	175.873	374.995	0.469	1	O
MARCH3	0.42	27.75	4.44661	5.7141	32.6509	2.37344	5.86313	249.01	0	0	0	0	56	0.56328	2.1	1.3	4.2125	0.308605	1	O
SEPT3	0	84.15	5.71643	12.3651	152.895	4.93709	29.9202	320.12	0	0	0	0	56	0.745131	0.92	0.1475	7.4875	0.0196995	0.964286	O
MARCH4	0	63.35	5.85625	11.2401	126.34	2.96407	11.698	327.95	0	0	0	0	56	0.780002	0.085	0.02	6.805	0.00293902	0.785714	O
SEPT4	0	25.3	1.30696	3.47674	12.0877	6.23629	42.8936	73.19	0	0	0	0	56	0.735251	0.4	0.1375	1.17	0.117521	0.946429	O
MARCH5	6.77	40.92	17.7396	6.92069	47.8959	0.854129	0.901951	993.42	0	0	0	0	56	0.213364	15.91	12.82	21.9225	0.584787	1	O
SEPT5	0.06	211.09	16.8693	32.3811	1048.54	4.31917	23.5847	944.68	0	0	0	0	56	0.701041	5.365	1.7	15.6875	0.108367	1	O
MARCH6	21.94	117.65	47.6807	20.2882	411.611	1.65828	3.15074	2670.12	0	0	0	0	56	0.215383	43.395	34.955	55.9225	0.625061	1	O
SEPT6	0.86	417.92	43.1904	69.24	4794.17	3.88486	17.1649	2418.66	0	0	0	0	56	0.586311	23.55	12.6725	49.5875	0.255558	1	O
MARCH7	30.19	97.26	57.367	16.8971	285.512	0.289624	-0.757765	3212.55	0	0	0	0	56	0.166782	55.12	42.6175	67.8725	0.627905	1	O
SEPT7	56.59	464.46	174.124	73.275	5369.23	1.45897	3.56661	9750.96	0	0	0	0	56	0.218659	155.48	128.745	203.042	0.634079	1	O
MARCH8	2.7	34.53	12.8148	7.48019	55.9532	1.08088	1.28051	717.63	0	0	0	0	56	0.311807	11.965	7.535	15.435	0.488176	1	O
SEPT8	0.25	117.92	40.2621	25.5289	651.727	0.868172	1.16225	2254.68	0	0	0	0	56	0.344643	38.13	22.17	52.3875	0.423193	1	O
MARCH9	0.25	499.17	19.873	65.693	4315.57	7.31615	54.2919	1112.89	0	0	0	0	56	0.641588	10.87	5.9425	14.635	0.406047	1	O
SEPT9	8.13	508.78	179.597	104.443	10908.3	0.646297	0.630045	10057.5	0	0	0	0	56	0.320802	180.64	108.793	235.382	0.462195	1	O
MARCH10	0	9.79	0.545714	1.47031	2.16182	5.10482	29.7137	30.56	0	0	0	0	56	0.809952	0.07	0.0175	0.415	0.0421687	0.75	O
SEPT10	0.07	236.82	62.0614	54.1999	2937.63	0.861673	0.587382	3475.44	0	0	0	0	56	0.47817	51.985	12.0025	103.33	0.116157	1	O
MARCH11	0	89.35	1.83036	11.948	142.754	7.40914	55.2117	102.5	0	0	0	0	56	0.969889	0	0	0.0225	0	0.267857	O
SEPT11	0.72	419.88	104.024	99.2484	9850.25	1.60634	2.12462	5825.32	0	0	0	0	56	0.478075	75.94	33.2275	133.16	0.249531	1	O
SEPT12	0	0.4	0.0185714	0.069529	0.00483429	4.40129	19.7757	1.04	0	0	0	0	56	0.933723	0	0	0	#NUM!	0.125	O
SEPT14	0.24	6.03	1.18911	0.970013	0.940925	3.1742	12.2644	66.59	0	0	0	0	56	0.342531	0.97	0.7025	1.33	0.528195	1	O
SEPT15	68.73	298.4	177.833	53.6565	2879.02	0.229837	-0.29018	9958.66	0	0	0	0	56	0.168765	172.71	142.713	210.208	0.678913	1	O
A1BG	0	3.01	0.466964	0.592873	0.351498	2.41277	6.76007	26.15	0	0	0	0	56	0.581924	0.335	0.075	0.555	0.135135	0.785714	O
A1CF	0	41.85	1.16196	6.1094	37.3248	6.06025	38.3134	65.07	0	0	0	0	56	0.953619	0.03	0.01	0.07	0.142857	0.625	O
A2M	0	726.76	26.3396	112.941	12755.6	5.32711	29.883	1475.02	0	0	0	0	56	0.940632	0.34	0.155	1.3225	0.117202	0.839286	O
A2ML1	0	10.35	0.666607	1.94933	3.79988	4.24394	18.4446	37.33	0	0	0	0	56	0.832043	0.09	0.0475	0.2325	0.204301	0.946429	O
A3GALT2	0	0.99	0.06	0.184834	0.0341636	4.65827	21.7827	3.36	0	0	0	0	56	0.855655	0	0	0.0525	0	0.357143	O
A4GALT	0.01	23.83	5.08839	6.98981	48.8574	1.46989	0.893399	284.95	0	0	0	0	56	0.668243	1.825	0.125	6.6775	0.0187196	0.964286	O
A4GNT	0	0.67	0.0571429	0.121427	0.0147444	3.55938	14.2723	3.2	0	0	0	0	56	0.782143	0.015	0	0.04	0	0.5	O
AAAS	16.89	69.83	38.767	13.5222	182.85	0.520048	-0.557154	2170.95	0	0	0	0	56	0.195405	36.995	27.1675	47.19	0.575705	1	O
AACS	1.93	36.43	16.4304	7.08581	50.2086	0.830306	0.584267	920.1	0	0	0	0	56	0.233486	14.465	11.7575	19.9925	0.588096	1	O
AADAC	0	8.17	0.454464	1.23678	1.52963	5.08898	29.1723	25.45	0	0	0	0	56	0.807613	0.08	0	0.255	0	0.696429	O
AADACL2	0	0.12	0.00303571	0.0162838	0.000265162	7.00704	50.8347	0.17	0	0	0	0	56	0.959034	0	0	0	#NUM!	0.0357143	O
AADACL3	0	0.12	0.0025	0.0160963	0.000259091	7.33451	54.4125	0.14	0	0	0	0	56	0.97449	0	0	0	#NUM!	0.0178571	O
AADACL4	0	0.1	0.00357143	0.0156587	0.000245195	5.2987	29.4404	0.2	0	0	0	0	56	0.951786	0	0	0	#NUM!	0.0535714	O
AADAT	0.02	24.94	6.26643	6.63579	44.0337	1.25569	1.11571	350.92	0	0	0	0	56	0.554993	3.76	0.725	9.0675	0.0799559	1	O
AAED1	0.19	26.99	7.76304	4.82153	23.2472	1.22334	3.42858	434.73	0	0	0	0	56	0.327212	7.285	4.855	9.9475	0.488062	1	O
AAGAB	18.84	106.39	54.1673	17.848	318.551	0.625586	0.674093	3033.37	0	0	0	0	56	0.17954	53.155	42.65	61.99	0.688014	1	O
AAK1	1.06	65.78	19.233	13.721	188.265	1.48802	2.9584	1077.05	0	0	0	0	56	0.370367	16.15	10.2775	27.04	0.380085	1	O
AAMDC	8.88	232.69	37.873	34.5943	1196.77	3.70441	18.2152	2120.89	0	0	0	0	56	0.37837	27.42	17.6025	43.8125	0.401769	1	O
AAMP	45.08	186.8	100.786	32.5548	1059.82	0.869477	0.352573	5644.01	0	0	0	0	56	0.175842	95.125	77.92	117.608	0.662543	1	O
AANAT	0	3.57	0.515179	0.730775	0.534033	2.32093	5.68933	28.85	0	0	0	0	56	0.63244	0.235	0.0675	0.6	0.1125	0.982143	O
AAR2	13.53	76.44	33.2296	12.4428	154.822	1.18726	1.66374	1860.86	0	0	0	0	56	0.196801	30.035	25.43	38.87	0.654232	1	O
AARD	0	20.12	1.06571	3.01842	9.11083	5.15769	30.1536	59.68	0	0	0	0	56	0.817275	0.13	0.05	0.51	0.0980392	0.946429	O
AARS	36.43	303.44	123.369	55.7209	3104.82	0.818691	0.580264	6908.64	0	0	0	0	56	0.248475	115.32	77.43	154.803	0.500186	1	O
AARS2	5	41.23	12.5563	6.13195	37.6008	2.23894	7.91934	703.15	0	0	0	0	56	0.237401	11.43	8.59	14.1075	0.608896	1	O
AARSD1	1.78	78.09	37.6423	15.8232	250.374	0.660247	0.544323	2107.97	0	0	0	0	56	0.227899	35.415	28.1875	45.49	0.619642	1	O
AASDH	2.54	10.64	5.63	1.96112	3.846	0.603744	-0.303402	315.28	0	0	0	0	56	0.194561	5.365	4.1025	6.9025	0.59435	1	O
AASDHPPT	13.8	96.56	47.0741	18.9638	359.626	0.552172	-0.145957	2636.15	0	0	0	0	56	0.223636	45.395	33.635	56.89	0.591229	1	O
AASS	0	51.87	7.7425	10.5378	111.044	2.74515	8.8468	433.58	0	0	0	0	56	0.603607	4.715	0.795	10.945	0.0726359	0.910714	O
AATF	15.15	88.48	38.5891	15.3723	236.308	0.942013	1.07169	2160.99	0	0	0	0	56	0.216577	35.065	27.99	48.4975	0.577143	1	O
AATK	0	35.5	1.58429	5.12174	26.2322	5.81566	36.8282	88.72	0	0	0	0	56	0.837804	0.17	0.0075	1.0725	0.00699301	0.732143	O
ABAT	0.1	83.23	7.73714	16.5526	273.987	3.27674	10.751	433.28	0	0	0	0	56	0.752901	1.855	0.7825	5.07	0.154339	1	O
ABC7-42404400C24.1	0	45.24	1.89107	6.18534	38.2584	6.50809	45.7792	105.9	0	0	0	0	56	0.820194	0.29	0.065	1.07	0.0607477	0.892857	O
ABCA1	0.01	76.77	4.52786	10.5859	112.06	6.03746	40.9133	253.56	0	0	0	0	56	0.694279	1.74	0.425	5.1825	0.0820068	0.946429	A
ABCA10	0	1.9	0.112857	0.325659	0.106054	4.20373	18.9063	6.32	0	0	0	0	56	0.870649	0	0	0.08	0	0.321429	A
ABCA12	0	28.29	1.12	4.3121	18.5942	5.32118	30.616	62.72	0	0	0	0	56	0.90268	0.06	0.03	0.175	0.171429	0.875	A
ABCA13	0	6.86	0.487143	1.20151	1.44363	4.15047	18.5933	27.28	0	0	0	0	56	0.802223	0.06	0.02	0.2925	0.0683761	0.785714	A
ABCA2	0.07	63.13	8.83643	9.83228	96.6738	3.27326	16.1763	494.84	0	0	0	0	56	0.502381	6.355	2.345	12.1175	0.193522	1	A
ABCA3	0.06	71.72	8.46714	13.8796	192.642	2.75142	8.66557	474.16	0	0	0	0	56	0.691929	2.595	0.5575	8.6375	0.0645441	1	A
ABCA4	0	6.27	0.403393	0.959457	0.920557	4.73611	26.2965	22.59	0	0	0	0	56	0.770339	0.11	0.01	0.2925	0.034188	0.732143	A
ABCA5	0	19.73	3.4525	3.56298	12.6948	2.09154	6.932	193.34	0	0	0	0	56	0.512809	2.595	0.61	5.005	0.121878	0.964286	A
ABCA6	0	47.68	2.08107	8.49122	72.1009	4.76586	22.6817	116.54	0	0	0	0	56	0.941397	0.01	0	0.0625	0	0.428571	A
ABCA7	0.62	52.28	7.11661	8.42228	70.9349	3.48607	15.7847	398.53	0	0	0	0	56	0.499136	4.71	2.39	9.5625	0.249935	1	A
ABCA8	0	51.73	1.19714	6.9424	48.1969	7.27378	53.7572	67.04	0	0	0	0	56	0.954729	0.01	0	0.0925	0	0.482143	A
ABCA9	0.32	32.35	1.58321	4.25196	18.0792	7.14037	52.4259	88.66	0	0	0	0	56	0.56539	0.77	0.55	1.2175	0.451745	1	A
ABCB1	0	85.96	4.64804	14.5195	210.816	4.36061	20.5398	260.29	0	0	0	0	56	0.893987	0.04	0.01	1.195	0.0083682	0.660714	A
ABCB10	6.05	80.88	19.5452	12.7422	162.363	2.96198	10.5607	1094.53	0	0	0	0	56	0.279115	16.44	12.7775	21.105	0.605425	1	A
ABCB11	0	0.55	0.0392857	0.104688	0.0109595	3.35045	11.8334	2.2	0	0	0	0	56	0.878571	0	0	0.01	0	0.232143	A
ABCB4	0	25.71	1.10839	3.89739	15.1897	5.46094	31.6764	62.07	0	0	0	0	56	0.867549	0.075	0.03	0.405	0.0740741	0.857143	A
ABCB5	0	37.08	0.992857	5.03028	25.3037	6.99165	50.581	55.6	0	0	0	0	56	0.910676	0.075	0.04	0.1625	0.246154	0.910714	A
ABCB6	0	58.34	13.8588	13.0854	171.227	1.37686	1.76087	776.09	0	0	0	0	56	0.492362	10.29	4.4675	19.195	0.232743	0.982143	A
ABCB7	9.45	38.2	21.1052	7.51043	56.4065	0.376815	-0.696805	1181.89	0	0	0	0	56	0.200681	20.92	13.8425	26.4	0.524337	1	A
ABCB8	5.42	51.7	17.4555	10.4121	108.412	1.44254	1.84119	977.51	0	0	0	0	56	0.307776	14.545	10.255	21.0575	0.487	1	A
ABCB9	0.88	20.58	4.96107	4.13447	17.0939	2.09243	5.31139	277.82	0	0	0	0	56	0.403905	3.86	2.0925	6.345	0.329787	1	A
ABCC1	0.33	84.16	13.5679	14.4447	208.649	2.86156	10.4207	759.8	0	0	0	0	56	0.470421	9.485	5.39	14.9075	0.361563	1	A
ABCC10	2.04	20.24	9.50429	3.84004	14.7459	0.491188	0.425769	532.24	0	0	0	0	56	0.222654	9.18	6.9425	11.6	0.598491	1	A
ABCC11	0	64.48	1.45036	8.72824	76.1821	7.1318	52.0213	81.22	0	0	0	0	56	0.95488	0.045	0	0.1325	0	0.625	A
ABCC12	0	0.82	0.0235714	0.117758	0.013867	6.16281	40.1921	1.32	0	0	0	0	56	0.96131	0	0	0	#NUM!	0.0892857	A
ABCC2	0.02	203.92	9.04839	34.1657	1167.3	5.00977	25.3002	506.71	0	0	0	0	56	0.891511	0.64	0.32	1.185	0.270042	1	A
ABCC3	0	69.88	6.48411	12.6153	159.147	3.37587	13.3439	363.11	0	0	0	0	56	0.757899	0.82	0.0675	7.5775	0.00890795	0.892857	A
ABCC4	0.04	278.86	23.0386	50.6596	2566.4	4.78535	22.8398	1290.16	0	0	0	0	56	0.625198	11.97	6.935	17.615	0.393699	1	A
ABCC5	3.13	105.38	24.66	17.9363	321.712	2.38837	7.31717	1380.96	0	0	0	0	56	0.339876	18.88	14.0875	28.2525	0.498628	1	A
ABCC6	0	38.9	1.32929	5.22534	27.3042	7.02062	51.0478	74.44	0	0	0	0	56	0.818766	0.195	0.07	0.845	0.0828402	0.982143	A
ABCC8	0	9.05	0.271607	1.24526	1.55068	6.6659	46.999	15.21	0	0	0	0	56	0.937295	0	0	0.01	0	0.232143	A
ABCC9	0.09	27.05	2.70321	4.96948	24.6958	3.26648	12.0296	151.38	0	0	0	0	56	0.69251	0.68	0.415	1.9225	0.215865	1	A
ABCD1	0.55	65.58	10.0027	11.912	141.896	2.82186	9.25368	560.15	0	0	0	0	56	0.508934	5.805	3.6475	10.58	0.344754	1	A
ABCD2	0	20.89	1.21268	4.26976	18.2309	3.8793	14.239	67.91	0	0	0	0	56	0.915647	0.03	0.01	0.1425	0.0701754	0.642857	A
ABCD3	8.86	99.23	40.6164	20.563	422.839	0.892991	0.763704	2274.52	0	0	0	0	56	0.275554	36.965	24.3625	50.93	0.478353	1	A
ABCD4	1.22	12.23	5.00768	2.59426	6.73016	1.00304	0.526666	280.43	0	0	0	0	56	0.279095	4.18	3.2175	6.6125	0.486578	1	A
ABCE1	28.76	189.89	96.4982	38.7942	1504.99	0.814782	0.203716	5403.9	0	0	0	0	56	0.218866	90.435	69.8725	123.275	0.566802	1	A
ABCF1	2.67	38.2	13.4518	8.1649	66.6655	0.980404	0.76517	753.3	0	0	0	0	56	0.330158	12.375	7.05	18.6075	0.378879	1	A
ABCF2	25.59	140.39	72.9471	25.668	658.847	0.475656	-0.266063	4085.04	0	0	0	0	56	0.197129	70.965	53.785	87.4875	0.614774	1	A
ABCF3	11.82	87.94	30.3104	12.5829	158.329	2.20929	7.58367	1697.38	0	0	0	0	56	0.202456	27.285	23.0725	35.415	0.651489	1	A
ABCG1	0	26.3	4.45464	6.9415	48.1845	1.90683	3.01755	249.46	0	0	0	0	56	0.716439	0.71	0.05	5.64	0.00886525	0.910714	A
ABCG2	0	80.69	6.07911	13.1921	174.031	4.13983	19.9133	340.43	0	0	0	0	56	0.757452	1.385	0.1875	5.045	0.0371655	0.910714	A
ABCG4	0	1.79	0.19875	0.30444	0.0926839	3.26945	13.665	11.13	0	0	0	0	56	0.642392	0.085	0.03	0.23	0.130435	0.821429	A
ABCG5	0	6.36	0.128571	0.848645	0.720198	7.46176	55.7787	7.2	0	0	0	0	56	0.964435	0	0	0.01	0	0.196429	A
ABCG8	0	6.92	0.1375	0.923212	0.852321	7.47373	55.9018	7.7	0	0	0	0	56	0.955705	0	0	0.02	0	0.303571	A
ABHD1	0	3.1	0.256607	0.59052	0.348714	3.56031	13.0767	14.37	0	0	0	0	56	0.795991	0.045	0	0.19	0	0.553571	O
ABHD10	6.31	49.42	24.0973	10.5191	110.652	0.699131	-0.0756035	1349.45	0	0	0	0	56	0.240682	21.24	17.65	30.3475	0.581597	1	O
ABHD11	3.08	85.59	16.6889	15.9836	255.476	2.52227	7.30445	934.58	0	0	0	0	56	0.428232	10.535	7.6925	18.145	0.423946	1	O
ABHD12	14	206.24	57.3873	36.0263	1297.9	1.67104	4.19679	3213.69	0	0	0	0	56	0.322364	53.575	29.0825	78.3325	0.37127	1	O
ABHD12B	0	0.46	0.0583929	0.122174	0.0149265	1.96998	2.60132	3.27	0	0	0	0	56	0.831204	0	0	0	#NUM!	0.232143	O
ABHD13	3.12	16.63	7.43786	2.71616	7.3775	0.905561	1.3765	416.52	0	0	0	0	56	0.198129	7.27	5.4275	8.745	0.62064	1	O
ABHD14A	3.36	51.14	15.4879	10.1742	103.514	1.09606	1.36744	867.32	0	0	0	0	56	0.35276	12.01	7.6075	23.355	0.325733	1	O
ABHD14A-ACY1	0	0.79	0.0478571	0.125997	0.0158753	4.15268	21.7786	2.68	0	0	0	0	56	0.860608	0	0	0	#NUM!	0.196429	O
ABHD14B	2.68	129.4	34.9866	25.7828	664.752	1.41252	2.33213	1959.25	0	0	0	0	56	0.384274	28.735	16.995	49.9775	0.340053	1	O
ABHD15	0.63	24.07	7.30714	4.45238	19.8237	1.58642	3.24029	409.2	0	0	0	0	56	0.310768	6.445	4.2675	9.3925	0.454352	1	O
ABHD16A	0	1.04	0.0825	0.194826	0.0379573	3.15915	11.353	4.62	0	0	0	0	56	0.851268	0	0	0.0175	0	0.25	O
ABHD16B	0.25	17.52	3.45339	3.25018	10.5637	2.23531	6.56839	193.39	0	0	0	0	56	0.452802	2.655	1.3675	4.495	0.304227	1	O
ABHD17A	0.44	66.76	18.9807	13.4465	180.809	1.38495	2.27392	1062.92	0	0	0	0	56	0.370204	15.275	9.8075	22.9425	0.427482	1	O
ABHD17B	0.19	72.77	16.1843	11.4934	132.098	2.83768	11.0212	906.32	0	0	0	0	56	0.317469	12.815	10.5175	18.14	0.579796	1	O
ABHD17C	0.13	88.69	20.32	20.0538	402.155	1.94937	3.5162	1137.92	0	0	0	0	56	0.464781	15.74	8.4175	21.455	0.392333	1	O
ABHD18	1.52	16.68	6.2	3.36024	11.2912	1.28092	0.98612	347.2	0	0	0	0	56	0.281346	5.055	3.885	7.305	0.531828	1	O
ABHD2	3.6	293.99	30.8304	39.1102	1529.61	5.73392	38.463	1726.5	0	0	0	0	56	0.42475	21.13	14.3925	38.755	0.371371	1	O
ABHD3	0.15	188.81	28.8168	32.2556	1040.43	3.60281	14.8929	1613.74	0	0	0	0	56	0.442536	20.725	12.3325	30.71	0.401579	1	O
ABHD4	0.57	73.3	17.6359	14.3877	207.005	1.44363	3.19208	987.61	0	0	0	0	56	0.425984	15.975	7.5775	22.515	0.336553	1	O
ABHD5	4.37	89.49	24.8859	17.4241	303.599	1.68216	3.64579	1393.61	0	0	0	0	56	0.356363	22.17	12.0975	30.505	0.396574	1	O
ABHD6	0.21	23.73	7.17196	5.06462	25.6504	1.40737	2.45637	401.63	0	0	0	0	56	0.368258	5.92	3.6475	9.625	0.378961	1	O
ABHD8	0.42	48.77	9.01518	9.12481	83.2622	2.2201	6.11867	504.85	0	0	0	0	56	0.479632	6.115	3.4475	10.8	0.319213	1	O
ABI1	13.48	103.5	43.24	18.4964	342.116	0.873244	1.19979	2421.44	0	0	0	0	56	0.233151	40.755	29.33	54.195	0.541194	1	O
ABI2	0.08	101.69	29.8168	17.8751	319.52	1.34693	3.42245	1669.74	0	0	0	0	56	0.314088	26.36	18.42	41.8375	0.440275	1	O
ABI3	0	54.35	3.7675	9.85766	97.1734	3.73309	14.9034	210.98	0	0	0	0	56	0.852533	0.16	0.04	2.1875	0.0182857	0.803571	O
ABI3BP	0	1527.42	62.2359	214.985	46218.4	6.0511	40.7018	3485.21	0	0	0	0	56	0.8857	0.685	0.21	21.795	0.00963524	0.964286	O
ABL1	6.66	167.2	41.525	26.1189	682.199	2.57783	9.99383	2325.4	0	0	0	0	56	0.29686	34.005	23.8825	52.62	0.453867	1	O
ABL2	1.98	58.33	14.335	12.4197	154.248	1.55464	2.13486	802.76	0	0	0	0	56	0.436514	8.655	5.635	19.135	0.294487	1	O
ABLIM1	0.1	119.73	32.2595	33.4699	1120.23	1.11223	0.58417	1806.53	0	0	0	0	56	0.550052	25.98	2.1875	44.7075	0.0489292	1	O
ABLIM2	0	19.76	1.11679	3.44772	11.8868	4.66703	22.0368	62.54	0	0	0	0	56	0.838486	0.105	0.02	0.7775	0.0257235	0.803571	O
ABLIM3	0	84.53	11.577	18.4583	340.71	2.05623	4.21307	648.31	0	0	0	0	56	0.723996	1.99	0.1225	15.785	0.00776053	0.946429	O
ABO	0	18.63	0.518036	2.61919	6.86016	6.44088	43.7089	29.01	0	0	0	0	56	0.95885	0	0	0	#NUM!	0.160714	O
ABR	0	34.73	4.32518	8.45339	71.4598	2.38218	5.05799	242.21	0	0	0	0	56	0.784053	0.44	0.1575	3.3675	0.0467706	0.946429	O
ABRA	0	0.1	0.0255357	0.0249304	0.000621526	1.16065	0.993631	1.43	0	0	0	0	56	0.515859	0.02	0.0075	0.04	0.1875	0.607143	O
ABRACL	0.32	360.24	97.1625	83.6246	6993.07	1.60686	2.38365	5441.1	0	0	0	0	56	0.434268	75.825	38.2125	115.84	0.329873	1	O
ABRAXAS2	8.22	28.03	16.1261	4.45548	19.8513	0.53957	0.0687442	903.06	0	0	0	0	56	0.153457	16.03	12.85	18.7225	0.68634	1	O
ABT1	6.51	35.46	18.2073	7.00408	49.0571	0.408743	-0.357021	1019.61	0	0	0	0	56	0.216183	17.87	12.6825	23.605	0.53728	1	O
ABTB1	0.16	19.12	5.51536	4.16811	17.3731	1.20705	1.9697	308.86	0	0	0	0	56	0.403317	4.52	2.305	7.995	0.288305	1	O
ABTB2	0.04	18.53	4.77625	4.0776	16.6268	0.99557	1.0943	267.47	0	0	0	0	56	0.463123	4.035	1.665	7.255	0.229497	1	O
AC002310.13	0	1.25	0.0630357	0.191253	0.0365779	4.81372	27.5413	3.53	0	0	0	0	56	0.890176	0	0	0	#NUM!	0.196429	O
AC003002.4	0	0.54	0.0667857	0.14702	0.0216149	2.01279	2.6728	3.74	0	0	0	0	56	0.84215	0	0	0	#NUM!	0.196429	O
AC003002.6	0	1.61	0.176964	0.32038	0.102643	2.73474	8.45808	9.91	0	0	0	0	56	0.755748	0	0	0.2325	0	0.428571	O
AC003006.7	0	1.43	0.174107	0.306717	0.0940756	2.22317	5.19045	9.75	0	0	0	0	56	0.766429	0	0	0.245	0	0.375	O
AC004076.7	0	6.06	1.66804	1.24317	1.54546	1.67884	2.85068	93.41	0	0	0	0	56	0.368489	1.34	0.9275	1.8925	0.490092	0.964286	O
AC004076.9	0	0.93	0.182857	0.210969	0.0445081	1.47782	1.86723	10.24	0	0	0	0	56	0.584194	0.125	0	0.2325	0	0.714286	O
AC004158.1	0	3.03	0.212143	0.500809	0.25081	4.03312	19.3108	11.88	0	0	0	0	56	0.819685	0	0	0.3	0	0.321429	O
AC004381.6	1.09	39.63	9.18357	7.18558	51.6326	2.21702	6.49576	514.28	0	0	0	0	56	0.375894	7.58	5.0475	10.61	0.47573	1	O
AC004556.1	0	146.16	18.0523	33.1934	1101.8	2.18491	4.56297	1010.93	0	0	0	0	56	0.781374	0.395	0.145	26.4575	0.00548049	0.785714	O
AC004754.3	0	1.57	0.146607	0.254225	0.0646301	3.57478	17.3704	8.21	0	0	0	0	56	0.711045	0.05	0	0.1725	0	0.589286	O
AC004813.1	0.86	86.19	12.8773	15.0241	225.725	3.09996	11.1309	721.13	0	0	0	0	56	0.479269	9.54	5.3725	12.2625	0.438124	1	O
AC004824.2	0	2.24	0.662143	0.610317	0.372486	0.867356	0.0632459	37.08	0	0	0	0	56	0.503063	0.545	0.1625	1.085	0.14977	0.785714	O
AC004853.1	0	0.13	0.00375	0.0202316	0.000409318	5.58469	31.671	0.21	0	0	0	0	56	0.968537	0	0	0	#NUM!	0.0357143	O
AC004953.1	0	3.93	0.702857	0.750589	0.563384	1.98212	5.45281	39.36	0	0	0	0	56	0.528646	0.49	0.205	0.955	0.21466	0.803571	O
AC005042.1	0	0	0	0	0	0	0	0	0	0	0	0	56	#NUM!	0	0	0	#NUM!	0	O
AC005477.1	0	0.14	0.00839286	0.0257807	0.000664643	3.65054	14.1401	0.47	0	0	0	0	56	0.910714	0	0	0	#NUM!	0.125	O
AC005480.1	0	1.02	0.213036	0.233198	0.0543815	1.13661	1.25597	11.93	0	0	0	0	56	0.577191	0.14	0	0.335	0	0.625	O
AC006026.2	0	1.53	0.23625	0.320565	0.102762	1.93771	4.58063	13.23	0	0	0	0	56	0.65402	0.145	0	0.3875	0	0.553571	O
AC006328.4	0	0.37	0.0132143	0.0578747	0.00334948	5.20901	28.9132	0.74	0	0	0	0	56	0.953185	0	0	0	#NUM!	0.0714286	O
AC006386.1	0	2.13	0.554107	0.452009	0.204312	1.22114	1.47624	31.03	0	0	0	0	56	0.431397	0.43	0.2275	0.73	0.311644	0.928571	O
AC006445.1	0	0	0	0	0	0	0	0	0	0	0	0	56	#NUM!	0	0	0	#NUM!	0	O
AC006449.2	0	21.58	7.23946	5.01765	25.1768	0.49359	-0.0696735	405.41	0	0	0	0	56	0.386672	6.445	3.58	11.4025	0.313966	0.946429	O
AC006486.9	0	21.75	4.78446	5.37295	28.8686	1.58492	1.8111	267.93	0	0	0	0	56	0.558733	3.43	1.1825	5.635	0.209849	0.839286	O
AC006538.4	0	13.78	3.34679	3.54586	12.5731	1.23145	0.87761	187.42	0	0	0	0	56	0.556323	2.14	0.505	5.3125	0.0950588	0.803571	O
AC006994.3	0	0.11	0.00839286	0.0214711	0.000461006	3.03922	9.9099	0.47	0	0	0	0	56	0.875	0	0	0	#NUM!	0.178571	O
AC007040.11	0.03	2.31	0.4325	0.457079	0.208921	1.9306	4.1796	24.22	0	0	0	0	56	0.506002	0.26	0.14	0.465	0.301075	1	O
AC007163.2	0	19.26	0.587143	2.57365	6.62369	7.19606	53.024	32.88	0	0	0	0	56	0.875065	0	0	0.425	0	0.410714	O
AC007325.1	0	0.46	0.0155357	0.0623748	0.00389062	6.83203	49.1294	0.87	0	0	0	0	56	0.889778	0	0	0.01	0	0.178571	O
AC007325.2	0	136.35	4.03589	18.462	340.844	6.9544	50.3472	226.01	0	0	0	0	56	0.918898	0.09	0	0.6375	0	0.642857	O
AC007325.4	0	18.17	3.46571	4.26868	18.2216	1.66134	2.4643	194.08	0	0	0	0	56	0.610691	1.875	0.2875	4.5775	0.0628072	0.910714	O
AC007326.1	8.73	447.82	49.06	69.3137	4804.39	4.4149	21.63	2747.36	0	0	0	0	56	0.452504	32.345	23.04	42.535	0.541672	1	O
AC007557.5	0	0	0	0	0	0	0	0	0	0	0	0	56	#NUM!	0	0	0	#NUM!	0	O
AC007906.1	0	2.36	0.540536	0.630415	0.397423	1.42368	1.42633	30.27	0	0	0	0	56	0.594807	0.255	0.045	0.75	0.06	0.75	O
AC008074.1	0	0.49	0.173036	0.131811	0.0173743	0.495337	-0.495804	9.69	0	0	0	0	56	0.427116	0.15	0.0675	0.2625	0.257143	0.839286	O
AC008522.1	0	49.39	4.90482	8.37023	70.0607	3.25272	13.9188	274.67	0	0	0	0	56	0.689174	1.495	0.7	4.0775	0.171674	0.928571	O
AC008622.1	0	0	0	0	0	0	0	0	0	0	0	0	56	#NUM!	0	0	0	#NUM!	0	O
AC008641.1	0	0	0	0	0	0	0	0	0	0	0	0	56	#NUM!	0	0	0	#NUM!	0	O
AC008686.1	0.24	3.12	1.01643	0.62933	0.396056	1.15043	1.46083	56.92	0	0	0	0	56	0.331336	0.905	0.5575	1.3125	0.424762	1	O
AC008759.1	0	12.1	1.23982	2.18552	4.77651	2.90832	10.8238	69.43	0	0	0	0	56	0.743151	0	0	1.6825	0	0.464286	O
AC008810.1	1.32	58.73	9.07607	8.86583	78.6029	3.88527	18.4742	508.26	0	0	0	0	56	0.37467	7.365	4.8025	9.4875	0.506192	1	O
AC008914.1	0	100.63	29.4207	24.0416	577.999	1.26512	1.39603	1647.56	0	0	0	0	56	0.431468	25.405	11.1925	41.4325	0.270138	0.964286	O
AC009022.1	0	3.9	0.484286	0.953285	0.908752	2.23222	4.63677	27.12	0	0	0	0	56	0.807417	0	0	0.835	0	0.285714	O
AC009060.2	5.51	137.04	30.1057	24.3304	591.966	2.24374	6.51937	1685.92	0	0	0	0	56	0.386787	22.83	14.99	38.42	0.390161	1	O
AC009060.3	0	12.4	2.23375	2.5835	6.67448	2.2637	5.76036	125.09	0	0	0	0	56	0.541177	1.395	0.76	2.855	0.2662	0.857143	O
AC009065.4	0	13.99	0.528214	1.88633	3.55825	6.8669	49.4605	29.58	0	0	0	0	56	0.819702	0.135	0	0.49	0	0.517857	O
AC009121.2	0	0.71	0.0126786	0.0948777	0.00900179	7.48331	56	0.71	0	0	0	0	56	0.982143	0	0	0	#NUM!	0.0178571	O
AC009133.22	0	114.18	3.85607	16.4051	269.127	6.02343	39.0699	215.94	0	0	0	0	56	0.935304	0	0	0.2425	0	0.321429	O
AC009491.1	0	0.01	0.000178571	0.00133631	1.78571e-06	7.48331	56	0.01	0	0	0	0	56	0.982143	0	0	0	#NUM!	0	O
AC009491.2	0	0.03	0.000535714	0.00400892	1.60714e-05	7.48331	56	0.03	0	0	0	0	56	0.982143	0	0	0	#NUM!	0.0178571	O
AC009758.1	0	0.06	0.00125	0.00810443	6.56818e-05	7.20269	52.8552	0.07	0	0	0	0	56	0.977041	0	0	0	#NUM!	0.0178571	O
AC009950.1	0	11.11	2.12143	2.25761	5.09682	1.61966	3.513	118.8	0	0	0	0	56	0.545533	1.565	0.3625	3.1475	0.115171	0.785714	O
AC009977.1	0	31.92	1.95321	4.99397	24.9397	4.79207	25.6354	109.38	0	0	0	0	56	0.795258	0.14	0	1.805	0	0.5	O
AC010184.1	0	4.27	0.176429	0.778529	0.606107	4.53062	20.1769	9.88	0	0	0	0	56	0.954417	0	0	0	#NUM!	0.0535714	O
AC010287.1	0	1.54	0.419821	0.31911	0.101831	1.16024	1.67045	23.51	0	0	0	0	56	0.406628	0.345	0.17	0.58	0.293103	0.946429	O
AC010412.1	0	7.68	0.351071	1.024	1.04857	6.91383	50.0582	19.66	0	0	0	0	56	0.691996	0.15	0.0775	0.3425	0.226277	0.767857	O
AC010646.3	0	5.87	0.346786	0.805969	0.649586	6.13886	41.7259	19.42	0	0	0	0	56	0.668512	0.165	0.0525	0.345	0.152174	0.785714	O
AC010655.1	0	3.6	0.0642857	0.48107	0.231429	7.48331	56	3.6	0	0	0	0	56	0.982143	0	0	0	#NUM!	0.0178571	O
AC011043.1	0.03	128.58	28.2145	26.4762	700.989	1.55987	2.71107	1580.01	0	0	0	0	56	0.479968	19.785	9.535	38.145	0.249967	1	O
AC011043.2	0.02	2.41	0.417321	0.414051	0.171438	2.47864	9.10356	23.37	0	0	0	0	56	0.472729	0.27	0.15	0.5875	0.255319	1	O
AC011155.1	0	2.22	0.105179	0.451611	0.203953	4.22771	16.8443	5.89	0	0	0	0	56	0.950552	0	0	0	#NUM!	0.0535714	O
AC011380.1	0	0	0	0	0	0	0	0	0	0	0	0	56	#NUM!	0	0	0	#NUM!	0	O
AC011513.3	0	0.78	0.0442857	0.131064	0.0171777	4.03597	18.7197	2.48	0	0	0	0	56	0.897033	0	0	0	#NUM!	0.178571	O
AC011530.4	0	0.71	0.0991071	0.183484	0.0336665	1.78019	2.19963	5.55	0	0	0	0	56	0.79379	0	0	0.0925	0	0.285714	O
AC011841.1	0.02	2.41	0.417321	0.414051	0.171438	2.47864	9.10356	23.37	0	0	0	0	56	0.472729	0.27	0.15	0.5875	0.255319	1	O
AC012005.3	0	2.13	0.554107	0.452009	0.204312	1.22114	1.47624	31.03	0	0	0	0	56	0.431397	0.43	0.2275	0.73	0.311644	0.928571	O
AC012005.4	0	0.37	0.0132143	0.0578747	0.00334948	5.20901	28.9132	0.74	0	0	0	0	56	0.953185	0	0	0	#NUM!	0.0714286	O
AC012363.2	0	0	0	0	0	0	0	0	0	0	0	0	56	#NUM!	0	0	0	#NUM!	0	O
AC013269.5	0	0.02	0.000357143	0.00267261	7.14286e-06	7.48331	56	0.02	0	0	0	0	56	0.982143	0	0	0	#NUM!	0.0178571	O
AC013286.1	0	0	0	0	0	0	0	0	0	0	0	0	56	#NUM!	0	0	0	#NUM!	0	O
AC013461.1	0.12	174.29	32.4577	33.5476	1125.44	2.31483	6.16175	1817.63	0	0	0	0	56	0.478545	20.355	13.3725	38.7125	0.345431	1	O
AC016142.1	0	22.46	0.804643	3.22328	10.3895	5.99866	38.8748	45.06	0	0	0	0	56	0.91803	0	0	0.1425	0	0.303571	O
AC016549.1	0	0.08	0.0126786	0.0217833	0.000474513	1.8756	2.99893	0.71	0	0	0	0	56	0.762324	0	0	0.02	0	0.321429	O
AC016577.1	0	59.95	4.98625	9.02192	81.3951	4.88355	26.9895	279.23	0	0	0	0	56	0.593918	3.415	1.205	4.945	0.24368	0.892857	O
AC016734.1	0	0	0	0	0	0	0	0	0	0	0	0	56	#NUM!	0	0	0	#NUM!	0	O
AC016753.2	0	17.6	2.06607	3.05413	9.3277	2.76214	11.2506	115.7	0	0	0	0	56	0.668971	0.945	0	3.01	0	0.535714	O
AC017028.10	0	0.29	0.0269643	0.0769633	0.00592334	2.7692	6.29109	1.51	0	0	0	0	56	0.898415	0	0	0	#NUM!	0.125	O
AC017081.1	0.44	31.96	8.98518	6.86006	47.0605	1.48131	2.52059	503.17	0	0	0	0	56	0.395057	7.29	4.3875	11.8575	0.370019	1	O
AC018512.1	0	5.83	0.104107	0.779067	0.606945	7.48331	56	5.83	0	0	0	0	56	0.982143	0	0	0	#NUM!	0.0178571	O
AC018755.18	0	48.43	1.275	6.83205	46.677	6.44718	43.4974	71.4	0	0	0	0	56	0.961169	0	0	0.025	0	0.410714	O
AC018867.1	0	7.43	1.16982	2.04519	4.18282	1.64543	1.43167	65.51	0	0	0	0	56	0.776313	0	0	1.3425	0	0.339286	O
AC018902.1	0	0	0	0	0	0	0	0	0	0	0	0	56	#NUM!	0	0	0	#NUM!	0	O
AC019206.1	0	161.88	4.23679	22.0091	484.399	6.9658	50.2605	237.26	0	0	0	0	56	0.943588	0	0	0.755	0	0.410714	O
AC021106.1	0.17	6.26	1.58304	1.34425	1.80701	1.69712	2.80924	88.65	0	0	0	0	56	0.424009	1.095	0.695	1.91	0.363874	1	O
AC022210.1	0	0	0	0	0	0	0	0	0	0	0	0	56	#NUM!	0	0	0	#NUM!	0	O
AC022405.1	0	7.68	0.351071	1.024	1.04857	6.91383	50.0582	19.66	0	0	0	0	56	0.691996	0.15	0.0775	0.3425	0.226277	0.767857	O
AC022819.2	0	0	0	0	0	0	0	0	0	0	0	0	56	#NUM!	0	0	0	#NUM!	0	O
AC023491.2	0	0.12	0.0141071	0.0251379	0.000631916	2.57679	7.14668	0.79	0	0	0	0	56	0.750226	0	0	0.02	0	0.285714	O
AC024060.1	0	6.27	0.703571	1.44969	2.10159	2.2597	4.56728	39.4	0	0	0	0	56	0.824619	0	0	0.3525	0	0.321429	O
AC024361.1	0	0.62	0.0110714	0.082851	0.00686429	7.48331	56	0.62	0	0	0	0	56	0.982143	0	0	0	#NUM!	0.0178571	O
AC024592.12	0.39	4.89	2.16839	1.06107	1.12586	0.468306	-0.432942	121.43	0	0	0	0	56	0.274639	2.095	1.3275	2.73	0.486264	1	O
AC026248.1	0.63	21.42	7.74518	4.69468	22.04	1.0726	1.32792	433.73	0	0	0	0	56	0.324768	7.125	4.495	10.2325	0.439287	1	O
AC026449.1	0	0	0	0	0	0	0	0	0	0	0	0	56	#NUM!	0	0	0	#NUM!	0	O
AC037459.4	0	3.53	0.465893	0.690017	0.476123	2.28653	6.52501	26.09	0	0	0	0	56	0.682165	0.12	0	0.72	0	0.660714	O
AC055733.1	0	2.46	0.0791071	0.356627	0.127183	5.96638	38.1458	4.43	0	0	0	0	56	0.949089	0	0	0	#NUM!	0.107143	O
AC055866.1	0	0	0	0	0	0	0	0	0	0	0	0	56	#NUM!	0	0	0	#NUM!	0	O
AC063956.1	0	0	0	0	0	0	0	0	0	0	0	0	56	#NUM!	0	0	0	#NUM!	0	O
AC064829.1	0	0.54	0.00964286	0.0721605	0.00520714	7.48331	56	0.54	0	0	0	0	56	0.982143	0	0	0	#NUM!	0.0178571	O
AC066615.1	0	1.32	0.0653571	0.237831	0.0565635	4.26738	18.6462	3.66	0	0	0	0	56	0.933841	0	0	0	#NUM!	0.107143	O
AC068533.7	0	11.05	2.77518	2.00503	4.02016	2.22952	6.95214	155.41	0	0	0	0	56	0.348657	2.255	1.505	3.4675	0.43403	0.982143	O
AC069063.1	0	7.3	0.130357	0.975504	0.951607	7.48331	56	7.3	0	0	0	0	56	0.982143	0	0	0	#NUM!	0.0178571	O
AC069063.2	0	0.09	0.00857143	0.0168877	0.000285195	2.67539	9.15843	0.48	0	0	0	0	56	0.795387	0	0	0.0125	0	0.25	O
AC069368.3	0	21.43	3.14786	3.97733	15.8191	2.31119	7.18192	176.28	0	0	0	0	56	0.595931	1.85	0.4075	4.1875	0.0973134	0.821429	O
AC069499.1	0	0	0	0	0	0	0	0	0	0	0	0	56	#NUM!	0	0	0	#NUM!	0	O
AC073072.1	0	4.43	0.62375	0.951217	0.904813	2.08204	4.88137	34.93	0	0	0	0	56	0.698024	0	0	1.0975	0	0.446429	O
AC073130.2	0	0	0	0	0	0	0	0	0	0	0	0	56	#NUM!	0	0	0	#NUM!	0	O
AC073333.1	0.81	92.04	13.638	16.1756	261.649	2.96125	10.316	763.73	0	0	0	0	56	0.492891	8.14	5.4725	12.99	0.421286	1	O
AC073610.5	0	0.3	0.0128571	0.0521088	0.00271533	4.50799	20.9364	0.72	0	0	0	0	56	0.946925	0	0	0	#NUM!	0.0714286	O
AC073657.1	0	6.93	1.69929	1.62638	2.6451	1.12572	0.874087	95.16	0	0	0	0	56	0.510253	1.24	0.4375	2.5925	0.168756	0.839286	O
AC074033.1	0	2.8	0.101964	0.471907	0.222696	4.95341	24.7536	5.71	0	0	0	0	56	0.958688	0	0	0	#NUM!	0.0535714	O
AC079355.1	0	0.54	0.0242857	0.082039	0.00673039	5.03479	29.2523	1.36	0	0	0	0	56	0.91229	0	0	0	#NUM!	0.142857	O
AC079907.1	0	0	0	0	0	0	0	0	0	0	0	0	56	#NUM!	0	0	0	#NUM!	0	O
AC087350.1	0	45.06	13.5616	9.69608	94.0139	1.16044	1.44881	759.45	0	0	0	0	56	0.381011	11.795	6.19	18.31	0.338067	0.982143	O
AC087392.1	0	0	0	0	0	0	0	0	0	0	0	0	56	#NUM!	0	0	0	#NUM!	0	O
AC087651.1	0	0	0	0	0	0	0	0	0	0	0	0	56	#NUM!	0	0	0	#NUM!	0	O
AC087651.2	0	0	0	0	0	0	0	0	0	0	0	0	56	#NUM!	0	0	0	#NUM!	0	O
AC087762.1	0	1.73	0.0498214	0.23178	0.0537218	7.17947	52.8281	2.79	0	0	0	0	56	0.905338	0	0	0.0225	0	0.303571	O
AC090154.1	0	8.17	0.66375	1.38975	1.93142	3.75199	16.6986	37.17	0	0	0	0	56	0.776927	0	0	0.72	0	0.482143	O
AC090498.1	1.42	22.5	7.2175	4.42148	19.5495	1.05943	1.34935	404.18	0	0	0	0	56	0.330915	6.055	4.04	9.685	0.41714	1	O
AC091180.1	0	16.55	3.96161	4.12849	17.0444	1.17991	0.911995	221.85	0	0	0	0	56	0.550584	2.77	0	5.615	0	0.714286	O
AC092159.1	0	16.68	0.355179	2.22416	4.9469	7.45225	55.6813	19.89	0	0	0	0	56	0.949481	0	0	0.0925	0	0.303571	O
AC092384.1	0	2.83	0.153214	0.546729	0.298913	3.74719	13.7213	8.58	0	0	0	0	56	0.932984	0	0	0	#NUM!	0.0892857	O
AC092718.1	0	0.61	0.0673214	0.118329	0.0140018	2.44342	7.32558	3.77	0	0	0	0	56	0.759521	0	0	0.0925	0	0.410714	O
AC092835.2	0	6.32	1.20411	1.40678	1.97902	1.67355	2.63643	67.43	0	0	0	0	56	0.580679	0.695	0.235	1.7875	0.131469	0.857143	O
AC092881.1	0.03	1.65	0.290714	0.264334	0.0698722	2.966	12.1344	16.28	0	0	0	0	56	0.405054	0.21	0.14	0.3425	0.408759	1	O
AC100821.2	0	4.49	0.108214	0.614356	0.377433	6.88968	49.3739	6.06	0	0	0	0	56	0.968883	0	0	0	#NUM!	0.0535714	O
AC104057.1	0	9.12	0.47625	1.52068	2.31246	4.49694	21.7861	26.67	0	0	0	0	56	0.886383	0.02	0	0.19	0	0.517857	O
AC104073.2	0	0.9	0.0760714	0.168455	0.028377	3.2341	11.5069	4.26	0	0	0	0	56	0.817824	0	0	0.07	0	0.375	O
AC104389.1	0	10.5	0.28125	1.54833	2.39732	5.98283	37.2068	15.75	0	0	0	0	56	0.969898	0	0	0	#NUM!	0.0535714	O
AC104389.2	0	14.76	0.271607	1.97163	3.88734	7.47934	55.9593	15.21	0	0	0	0	56	0.980358	0	0	0	#NUM!	0.0714286	O
AC104534.3	0	19.45	1.22518	2.71495	7.37098	5.77664	38.153	68.61	0	0	0	0	56	0.684253	0.545	0.165	1.21	0.136364	0.821429	O
AC104581.1	0	0	0	0	0	0	0	0	0	0	0	0	56	#NUM!	0	0	0	#NUM!	0	O
AC104650.2	0	10.57	1.29196	2.63716	6.9546	2.38219	4.95985	72.35	0	0	0	0	56	0.814678	0	0	1.5875	0	0.303571	O
AC104981.1	0	22.46	0.804643	3.22328	10.3895	5.99866	38.8748	45.06	0	0	0	0	56	0.91803	0	0	0.1425	0	0.303571	O
AC105009.1	0	0	0	0	0	0	0	0	0	0	0	0	56	#NUM!	0	0	0	#NUM!	0	O
AC105052.2	0	2.31	0.611429	0.548938	0.301332	1.17841	0.952048	34.24	0	0	0	0	56	0.476907	0.435	0.225	0.86	0.261628	0.892857	O
AC107081.1	0	8.09	0.93625	1.60262	2.5684	2.65548	8.07504	52.43	0	0	0	0	56	0.732436	0.05	0	1.1275	0	0.5	O
AC108925.1	0	1.45	0.105357	0.255229	0.0651417	3.30734	13.5931	5.9	0	0	0	0	56	0.854358	0	0	0	#NUM!	0.214286	O
AC109344.1	0	0.09	0.00303571	0.0159453	0.000254253	5.17211	25.7788	0.17	0	0	0	0	56	0.965336	0	0	0	#NUM!	0.0357143	O
AC109486.1	0.69	38.23	11.6734	8.24014	67.8999	1.55794	2.46257	653.71	0	0	0	0	56	0.357395	9.445	7.185	14.105	0.509394	1	O
AC109829.1	0	0.9	0.1425	0.186423	0.0347536	2.41292	6.48514	7.98	0	0	0	0	56	0.597252	0.08	0.0225	0.19	0.118421	0.75	O
AC109829.2	0	1.03	0.0664286	0.233716	0.0546234	3.51589	11.1691	3.72	0	0	0	0	56	0.929916	0	0	0	#NUM!	0.0892857	O
AC110602.1	0	8.46	1.91179	2.38816	5.70331	1.35555	1.00066	107.06	0	0	0	0	56	0.631545	1.315	0	2.655	0	0.571429	O
AC110615.1	0	10.83	1.00893	2.29214	5.25392	2.85284	8.03273	56.5	0	0	0	0	56	0.840297	0	0	0.7525	0	0.321429	O
AC112719.2	0	2.93	0.0523214	0.391538	0.153302	7.48331	56	2.93	0	0	0	0	56	0.982143	0	0	0	#NUM!	0.0178571	O
AC113404.1	0	13.41	0.790536	2.46109	6.05694	4.33403	18.4104	44.27	0	0	0	0	56	0.812623	0.2	0.06	0.3225	0.186047	0.821429	O
AC118758.1	0	0.39	0.0857143	0.114175	0.0130358	1.07092	-0.156278	4.8	0	0	0	0	56	0.67381	0	0	0.155	0	0.464286	O
AC123512.1	0	7.48	0.510714	1.3268	1.76039	3.86675	16.5299	28.6	0	0	0	0	56	0.858404	0	0	0.2275	0	0.339286	O
AC123512.2	0	4.01	0.37	0.836512	0.699753	3.07121	9.73655	20.72	0	0	0	0	56	0.830047	0	0	0.2925	0	0.357143	O
AC123512.3	0	2.73	0.162143	0.487602	0.237755	3.96818	16.7119	9.08	0	0	0	0	56	0.897892	0	0	0	#NUM!	0.196429	O
AC124312.1	0	2.72	0.310536	0.559231	0.31274	2.56122	7.06698	17.39	0	0	0	0	56	0.753563	0.06	0	0.2525	0	0.517857	O
AC126407.1	0	0	0	0	0	0	0	0	0	0	0	0	56	#NUM!	0	0	0	#NUM!	0	O
AC129492.1	0	6.24	1.07589	1.32674	1.76025	1.91431	4.16455	60.25	0	0	0	0	56	0.601349	0.605	0.0875	1.36	0.0643382	0.767857	O
AC131263.1	0	15.05	3.87643	3.01954	9.11762	1.39284	2.40216	217.08	0	0	0	0	56	0.406621	3.38	1.5425	4.89	0.31544	0.982143	O
AC133551.1	0	0.47	0.0535714	0.120912	0.0146197	2.41206	4.78034	3	0	0	0	0	56	0.847857	0	0	0.02	0	0.267857	O
AC136352.4	0	0.01	0.000178571	0.00133631	1.78571e-06	7.48331	56	0.01	0	0	0	0	56	0.982143	0	0	0	#NUM!	0	O
AC136352.5	0	0.13	0.00553571	0.0202637	0.000410617	4.90935	27.1003	0.31	0	0	0	0	56	0.9303	0	0	0	#NUM!	0.0892857	O
AC136612.1	0	0.79	0.1025	0.208233	0.0433609	2.42447	5.16441	5.74	0	0	0	0	56	0.811847	0	0	0.1125	0	0.339286	O
AC136616.1	0	14.28	0.346607	1.93919	3.76047	7.02393	50.9168	19.41	0	0	0	0	56	0.959051	0	0	0.02	0	0.285714	O
AC136616.2	0	0.46	0.0264286	0.0992962	0.00985974	3.81275	13.4996	1.48	0	0	0	0	56	0.937983	0	0	0	#NUM!	0.0892857	O
AC136616.3	0	0.1	0.00178571	0.0133631	0.000178571	7.48331	56	0.1	0	0	0	0	56	0.982143	0	0	0	#NUM!	0.0178571	O
AC138028.1	0	18.76	2.14643	3.66895	13.4612	2.22405	6.47209	120.2	0	0	0	0	56	0.752255	0	0	3.5975	0	0.375	O
AC138969.4	9.41	206.39	43.5757	31.3246	981.233	2.91678	12.6953	2440.24	0	0	0	0	56	0.33061	38.68	26.465	50.9875	0.519049	1	O
AC141272.1	0	1.34	0.0846429	0.229853	0.0528326	3.71304	16.3873	4.74	0	0	0	0	56	0.88163	0	0	0	#NUM!	0.196429	O
AC145212.2	0	17.44	4.03696	3.66119	13.4043	1.26238	2.22772	226.07	0	0	0	0	56	0.481936	3.405	0.9925	6.2075	0.159887	0.910714	O
AC145212.4	0	10.45	3.20982	2.87148	8.24539	0.884377	-0.0604599	179.75	0	0	0	0	56	0.487172	2.81	0.6525	4.525	0.144199	0.892857	O
AC171558.1	0	3.36	0.0635714	0.44892	0.201529	7.46266	55.786	3.56	0	0	0	0	56	0.979334	0	0	0	#NUM!	0.0535714	O
AC171558.2	0	0	0	0	0	0	0	0	0	0	0	0	56	#NUM!	0	0	0	#NUM!	0	O
AC213203.1	0	7.07	1.21357	1.45127	2.1062	2.7949	8.46324	67.96	0	0	0	0	56	0.516118	0.76	0.3975	1.395	0.284946	0.982143	O
AC231657.1	0	1.42	0.169286	0.342434	0.117261	2.3071	4.68868	9.48	0	0	0	0	56	0.81687	0	0	0.1575	0	0.321429	O
AC233755.1	0	130.01	3.01036	17.446	304.364	7.27688	53.78	168.58	0	0	0	0	56	0.952651	0	0	0.44	0	0.410714	O
AC233755.2	0	6.14	0.277321	0.933152	0.870773	5.11764	29.5377	15.53	0	0	0	0	56	0.904528	0	0	0.01	0	0.25	O
AC234582.1	0	539.73	40.6811	96.6425	9339.77	3.96915	16.5401	2278.14	0	0	0	0	56	0.783453	7.79	1.605	37.345	0.0429776	0.892857	O
AC234582.2	0	14.65	0.939821	2.35301	5.53665	4.68423	24.0171	52.63	0	0	0	0	56	0.785894	0.195	0	1.0325	0	0.535714	O
AC240274.1	2.06	73.77	18.9052	14.0328	196.92	1.4972	3.10574	1058.69	0	0	0	0	56	0.386427	14.045	8.525	26.48	0.321941	1	O
AC241377.2	0	16.03	2.64339	2.87688	8.27642	2.40961	8.18249	148.03	0	0	0	0	56	0.518706	1.765	0.67	3.41	0.196481	0.928571	O
AC241585.2	0	23.02	5.30304	5.56781	31.0005	1.66576	2.08526	296.97	0	0	0	0	56	0.514875	3.67	1.5475	5.915	0.261623	0.964286	O
AC242988.1	0	13.61	1.92893	2.83066	8.01261	1.96901	4.66377	108.02	0	0	0	0	56	0.691082	0	0	3.1275	0	0.482143	O
AC243756.1	0	0.68	0.0196429	0.0933608	0.00871623	6.73658	47.6973	1.1	0	0	0	0	56	0.942532	0	0	0	#NUM!	0.142857	O
AC243945.1	0	2.66	0.121071	0.487769	0.237919	4.70173	21.9808	6.78	0	0	0	0	56	0.943215	0	0	0	#NUM!	0.125	O
AC245100.1	0	15.03	4.47018	3.67573	13.511	1.26821	1.05659	250.33	0	0	0	0	56	0.429171	3.495	2.15	5.8575	0.367051	0.982143	O
AC253572.1	0	9.06	2.11893	1.96209	3.84978	1.31244	1.76108	118.66	0	0	0	0	56	0.486582	1.61	0.6025	2.9025	0.20758	0.946429	O
ACAA1	11.07	251.69	35.0873	33.5849	1127.94	5.19175	32.289	1964.89	0	0	0	0	56	0.32991	30.98	20.965	36.2525	0.578305	1	O
ACAA2	0.56	205.46	60.3046	45.2402	2046.68	1.07509	1.10637	3377.06	0	0	0	0	56	0.399716	48.665	34.8325	85.8375	0.405796	1	O
ACACA	2.02	59.49	19.1911	12.049	145.178	1.09929	1.81257	1074.7	0	0	0	0	56	0.336304	18.595	11.4275	24.6625	0.463355	1	O
ACACB	0.29	11.55	2.8525	2.11529	4.47445	1.50754	3.79099	159.74	0	0	0	0	56	0.388305	2.43	1.2475	3.935	0.317027	1	O
ACAD10	3.21	26.76	8.55607	4.01025	16.0821	1.98637	6.79124	479.14	0	0	0	0	56	0.235105	8.015	5.91	9.8975	0.59712	1	O
ACAD11	0.81	15.35	4.60143	2.80645	7.87615	1.56423	3.27863	257.68	0	0	0	0	56	0.314661	4.045	2.45	5.725	0.427948	1	O
ACAD8	2.55	27.6	10.1554	5.08503	25.8576	1.36381	2.75314	568.7	0	0	0	0	56	0.261101	9.48	6.3225	12.3575	0.511633	1	O
ACAD9	6.27	43.73	24.2245	8.88853	79.0059	0.504521	-0.350907	1356.57	0	0	0	0	56	0.204585	22.59	18.2325	29.68	0.614303	1	O
ACADL	0	2.52	0.231607	0.553855	0.306756	3.24677	10.3196	12.97	0	0	0	0	56	0.829208	0.02	0	0.13	0	0.553571	O
ACADM	7.96	217.25	50.9316	33.7452	1138.74	2.49304	9.74642	2852.17	0	0	0	0	56	0.317085	43.325	30.9625	62.51	0.495321	1	O
ACADS	0.02	30.08	5.99179	5.00984	25.0985	2.14409	8.49929	335.54	0	0	0	0	56	0.418065	5.07	2.54	8.435	0.301126	1	O
ACADSB	1.93	38.05	9.01911	5.22846	27.3368	3.16359	16.6076	505.07	0	0	0	0	56	0.265679	8.43	5.99	10.775	0.555916	1	O
ACADVL	3.13	261.1	90.7179	51.7878	2681.97	1.15161	1.58504	5080.2	0	0	0	0	56	0.304237	79.875	55.5975	114.105	0.487249	1	O
ACAN	0	28.14	0.725357	3.84109	14.754	6.89974	49.5113	40.62	0	0	0	0	56	0.94496	0.02	0.01	0.04	0.25	0.589286	O
ACAP1	0	59.13	9.72554	13.3368	177.87	2.139	4.15062	544.63	0	0	0	0	56	0.61312	3.815	2	12.04	0.166113	0.982143	O
ACAP2	5.18	60.73	24.163	11.1104	123.44	1.17219	2.05628	1353.13	0	0	0	0	56	0.243596	23.48	16.6425	29.3275	0.567471	1	O
ACAP3	1.58	41.89	10.7812	7.49951	56.2427	1.83349	4.481	603.75	0	0	0	0	56	0.347881	8.525	6.0225	14.76	0.408028	1	O
ACAT1	14.02	256.75	72.9109	38.8465	1509.05	2.18677	8.23405	4083.01	0	0	0	0	56	0.262416	63.39	49.865	87.6225	0.569089	1	O
ACAT2	5.13	153.34	34.4341	26.618	708.52	2.25118	6.88641	1928.31	0	0	0	0	56	0.370856	26.655	18.6275	44.9175	0.414705	1	O
ACBD3	14.09	71.51	34.7345	11.4343	130.744	0.442695	0.430817	1945.13	0	0	0	0	56	0.183166	34.375	24.0625	42.6475	0.564218	1	O
ACBD4	0.3	19.08	5.12643	3.95588	15.649	1.48483	2.37364	287.08	0	0	0	0	56	0.398255	4.1	2.04	6.6375	0.307345	1	O
ACBD5	5.45	68.9	20.8804	11.2347	126.218	1.83548	5.16308	1169.3	0	0	0	0	56	0.271837	17.785	13.94	26.1225	0.53364	1	O
ACBD6	16.13	69.28	35.805	12.0646	145.555	0.963838	0.598958	2005.08	0	0	0	0	56	0.181848	33.3	28.1075	42.0225	0.668868	1	O
ACBD7	0.44	29.71	5.785	6.16348	37.9885	1.88065	3.71018	323.96	0	0	0	0	56	0.517597	3.37	1.55	7.7925	0.198909	1	O
ACCS	0	8.2	2.28893	2.08215	4.33533	0.998387	0.642399	128.18	0	0	0	0	56	0.491176	2	0.585	3.36	0.174107	0.875	O
ACCSL	0	0.72	0.0166071	0.0971836	0.00944464	7.16708	52.5042	0.93	0	0	0	0	56	0.966014	0	0	0	#NUM!	0.107143	O
ACD	4.2	66.27	20.9911	11.133	123.944	1.2103	3.44338	1175.5	0	0	0	0	56	0.283443	19.72	12.96	28.7625	0.450587	1	O
ACE	0	44.15	2.27446	7.02033	49.285	4.9498	26.2504	127.37	0	0	0	0	56	0.85448	0.175	0.01	0.9575	0.0104439	0.732143	O
ACE2	0	1.16	0.126607	0.248034	0.061521	2.61007	6.76282	7.09	0	0	0	0	56	0.782163	0.02	0	0.0825	0	0.535714	O
ACER1	0	2.8	0.085	0.380803	0.145011	6.90283	49.357	4.76	0	0	0	0	56	0.853992	0.025	0	0.04	0	0.553571	O
ACER2	0.31	62.9	3.43875	9.04098	81.7393	5.83637	36.303	192.57	0	0	0	0	56	0.638965	1.54	0.97	2.5675	0.377799	1	O
ACER3	0.66	23.44	7.17929	4.3456	18.8842	1.78317	4.42173	402.04	0	0	0	0	56	0.304185	6.575	4.2125	8.7125	0.483501	1	O
ACHE	0	25.86	2.03589	5.16926	26.7213	3.39299	11.4427	114.01	0	0	0	0	56	0.833938	0.22	0.0675	0.77	0.0876623	0.857143	O
ACIN1	39.5	135.15	78.5182	24.4268	596.666	0.425955	-0.617329	4397.02	0	0	0	0	56	0.175103	73.34	61.6425	94.78	0.650375	1	O
ACKR1	0	30.22	0.768929	4.06211	16.5007	7.19128	52.8695	43.06	0	0	0	0	56	0.934734	0.02	0	0.1125	0	0.571429	O
ACKR2	0.04	50.21	2.17607	7.47965	55.9452	5.40423	32.3681	121.86	0	0	0	0	56	0.859036	0.21	0.13	0.455	0.285714	1	O
ACKR3	0	297.63	18.1077	53.8967	2904.85	4.20596	18.5701	1014.03	0	0	0	0	56	0.880998	0.45	0.12	4.8475	0.024755	0.928571	O
ACKR4	0.02	280.44	6.65286	37.8417	1431.99	7.16217	52.4255	372.56	0	0	0	0	56	0.944488	0.18	0.1075	0.4625	0.232432	1	O
ACLY	63.04	429.31	167.299	69.1497	4781.68	1.51682	3.81751	9368.75	0	0	0	0	56	0.212474	156.665	126.478	190.762	0.66301	1	O
ACMSD	0.04	20.22	0.76125	2.66239	7.08833	7.35583	54.6937	42.63	0	0	0	0	56	0.646581	0.345	0.205	0.56	0.366071	1	O
ACO1	2.1	136.6	31.2136	28.8735	833.678	1.657	2.74422	1747.96	0	0	0	0	56	0.463436	22.91	11.14	37.085	0.300391	1	O
ACO2	33.2	123.75	68.4823	22.7479	517.467	0.776006	0.00261238	3835.01	0	0	0	0	56	0.181981	66.415	51.86	75.42	0.687616	1	O
ACOT1	0	35.85	4.41911	5.67205	32.1722	3.59193	17.3244	247.47	0	0	0	0	56	0.540544	3.255	0.555	5.895	0.0941476	0.928571	O
ACOT11	1.09	32.48	4.30911	5.20724	27.1153	3.61187	15.8586	241.31	0	0	0	0	56	0.466876	2.395	1.82	4.6675	0.38993	1	O
ACOT12	0	0.79	0.055	0.133974	0.0179491	3.96809	18.0463	3.08	0	0	0	0	56	0.830125	0	0	0.0425	0	0.410714	O
ACOT13	1.63	20.6	8.3175	4.37212	19.1154	1.19295	0.803446	465.78	0	0	0	0	56	0.27681	6.815	5.285	9.915	0.533031	1	O
ACOT2	0.04	58.56	15.8596	13.5058	182.406	1.01464	0.925261	888.14	0	0	0	0	56	0.460955	13.38	6.29	22.9575	0.273985	1	O
ACOT4	0.01	38.7	1.96286	5.55346	30.8409	5.61933	35.9934	109.92	0	0	0	0	56	0.813725	0.265	0.0575	1.2075	0.047619	0.982143	O
ACOT6	0	9.62	0.293214	1.2915	1.66797	7.10712	51.9969	16.42	0	0	0	0	56	0.880242	0	0	0.15	0	0.464286	O
ACOT7	19.12	286.9	90.9988	53.7611	2890.25	1.53091	3.17653	5095.93	0	0	0	0	56	0.304392	81.345	54.9475	110.442	0.497521	1	O
ACOT8	5.31	47.59	19.0936	10.4866	109.968	1.2613	1.09127	1069.24	0	0	0	0	56	0.287711	16.25	11.8075	23.3825	0.504972	1	O
ACOT9	0.4	85.63	35.6745	21.8871	479.046	0.444573	-0.650428	1997.77	0	0	0	0	56	0.345846	32.86	18.9075	50.8525	0.371811	1	O
ACOX1	2.23	98.33	15.2859	16.6945	278.706	3.76631	15.8497	856.01	0	0	0	0	56	0.412543	9.975	7.5075	16.425	0.457078	1	O
ACOX2	0	17.29	0.634643	2.534	6.42113	5.71682	35.6147	35.54	0	0	0	0	56	0.917065	0.02	0	0.155	0	0.553571	O
ACOX3	3.74	22.76	9.99089	4.42619	19.5912	0.705285	0.0184948	559.49	0	0	0	0	56	0.2451	9.62	6.29	12.69	0.495666	1	O
ACOXL	0.14	23.46	1.89179	4.33707	18.8102	3.6114	13.4969	105.94	0	0	0	0	56	0.747492	0.38	0.265	0.895	0.296089	1	O
ACP1	38.81	232.9	106.395	45.0666	2031	1.15401	0.746137	5958.1	0	0	0	0	56	0.224381	96.475	73.4325	126.27	0.581551	1	O
ACP2	2.39	75.07	23.7993	13.0475	170.237	1.37765	3.64505	1332.76	0	0	0	0	56	0.285092	22.35	16.2	28.905	0.560457	1	O
ACP5	0	97.57	6.49036	18.1524	329.511	4.04619	17.1514	363.46	0	0	0	0	56	0.851026	0.695	0.18	1.8425	0.0976934	0.910714	O
ACP6	0.24	90.07	14.8087	14.9808	224.425	3.04446	12.0187	829.29	0	0	0	0	56	0.442422	11.91	7.075	17.0325	0.415382	1	O
ACPP	0.01	39.23	2.93732	6.19583	38.3884	4.115	21.3918	164.49	0	0	0	0	56	0.76437	0.395	0.14	2.75	0.0509091	0.982143	O
ACPT	0	1.46	0.250179	0.276908	0.0766781	2.96539	10.3295	14.01	0	0	0	0	56	0.475719	0.18	0.11	0.2625	0.419048	0.946429	O
ACR	0	0.53	0.0641071	0.11544	0.0133265	2.2618	5.12215	3.59	0	0	0	0	56	0.772831	0	0	0.0725	0	0.392857	O
ACRBP	0	11.35	1.05625	1.99858	3.99431	3.52763	14.1055	59.15	0	0	0	0	56	0.7088	0.335	0.11	1.005	0.109453	0.892857	O
ACRC	0.09	2.56	0.924286	0.538978	0.290498	0.821006	0.887815	51.76	0	0	0	0	56	0.318641	0.875	0.52	1.25	0.416	1	O
ACRV1	0.08	3.51	0.911429	0.723829	0.523929	1.55172	3.11157	51.04	0	0	0	0	56	0.410777	0.755	0.35	1.235	0.283401	1	O
ACSBG1	0.03	3.32	0.324107	0.455423	0.20741	5.51597	35.1729	18.15	0	0	0	0	56	0.449498	0.23	0.1475	0.33	0.44697	1	O
ACSBG2	0	0.66	0.0503571	0.110453	0.0121999	3.9892	18.2929	2.82	0	0	0	0	56	0.771403	0.02	0	0.04	0	0.517857	O
ACSF2	1.18	75.4	14.2427	12.5434	157.337	2.48517	9.41289	797.59	0	0	0	0	56	0.420639	11.435	6.5025	18.8425	0.345098	1	O
ACSF3	5.08	76.02	17.077	11.4826	131.851	2.9874	12.5347	956.31	0	0	0	0	56	0.303538	14.22	9.7875	19.5875	0.499681	1	O
ACSL1	1.93	270.5	32.7171	45.1368	2037.33	3.6316	15.5371	1832.16	0	0	0	0	56	0.536999	18.655	10.535	34.12	0.308763	1	O
ACSL3	11.47	358.47	73.2091	53.7927	2893.66	2.95814	13.5024	4099.71	0	0	0	0	56	0.33948	60.07	40.35	88.065	0.458184	1	O
ACSL4	0.29	324.99	55.2698	54.7851	3001.41	2.58668	9.75295	3095.11	0	0	0	0	56	0.462229	34.54	21.105	80.455	0.262321	1	O
ACSL5	0	121.84	15.243	25.8557	668.519	2.57868	7.60468	853.61	0	0	0	0	56	0.729995	1.675	0.3025	20.27	0.0149235	0.964286	O
ACSL6	0	13.05	0.535536	1.8538	3.43659	6.0972	39.7816	29.99	0	0	0	0	56	0.814051	0.085	0.0475	0.2775	0.171171	0.946429	O
ACSM1	0	15.65	0.447321	2.1219	4.50248	6.97243	50.327	25.05	0	0	0	0	56	0.913879	0	0	0.1125	0	0.464286	O
ACSM2A	0	1.41	0.0594643	0.199886	0.0399543	5.96755	39.4162	3.33	0	0	0	0	56	0.874035	0	0	0.03	0	0.339286	O
ACSM2B	0	4.14	0.683929	0.751691	0.565039	2.79198	9.9241	38.3	0	0	0	0	56	0.492242	0.595	0.2275	0.7325	0.31058	0.910714	O
ACSM3	0.13	339.45	15.76	56.8365	3230.39	4.97786	24.9838	882.56	0	0	0	0	56	0.863759	1.38	0.815	5.8525	0.139257	1	O
ACSM4	0	2.9	0.329821	0.546358	0.298507	3.10796	10.7812	18.47	0	0	0	0	56	0.67307	0.135	0.0375	0.3575	0.104895	0.803571	O
ACSM5	0	8.41	0.475179	1.5377	2.36451	4.84018	23.1604	26.61	0	0	0	0	56	0.82675	0.115	0.0075	0.215	0.0348837	0.732143	O
ACSM6	0	3.02	0.0605357	0.403126	0.162511	7.45715	55.7302	3.39	0	0	0	0	56	0.969185	0	0	0	#NUM!	0.142857	O
ACSS1	0.07	51.14	8.99893	12.3672	152.948	1.73648	2.29756	503.94	0	0	0	0	56	0.655185	3.35	0.565	11.0675	0.0510504	1	O
ACSS2	0.1	33.49	8.49018	7.64564	58.4558	1.60696	2.76361	475.45	0	0	0	0	56	0.458937	5.985	2.7425	11.04	0.248415	1	O
ACSS3	0	28.52	2.40036	5.04353	25.4372	3.47827	14.0506	134.42	0	0	0	0	56	0.783025	0.2	0.075	2.5125	0.0298507	0.821429	O
ACTA1	0	453.04	8.68375	60.4909	3659.15	7.47136	55.8761	486.29	0	0	0	0	56	0.958873	0.255	0.1575	0.41	0.384146	0.982143	O
ACTA2	0.07	246.55	21.835	40.1162	1609.31	3.76682	17.8099	1222.76	0	0	0	0	56	0.698707	7.61	2.0975	22.7375	0.0922485	1	O
ACTB	1314.47	10890.9	3998.58	1952.56	3.81249e+06	1.15469	2.03306	223921	0	0	0	0	56	0.261076	3543.23	2799.17	5041.96	0.555175	1	O
ACTBL2	0	3.08	0.162857	0.510044	0.260144	4.43137	21.4914	9.12	0	0	0	0	56	0.892779	0	0	0.06	0	0.339286	O
ACTC1	0	924.44	25.8645	140.113	19631.6	5.75688	34.083	1448.41	0	0	0	0	56	0.967969	0.02	0	0.0975	0	0.535714	O
ACTG1	353.62	6563.74	2531.95	1472.85	2.16928e+06	1.1259	0.80187	141789	0	0	0	0	56	0.308485	2079.63	1568.13	3198.74	0.490234	1	O
ACTG2	0	177.27	10.5795	34.0864	1161.88	4.44107	20.0005	592.45	0	0	0	0	56	0.884283	0.47	0.1675	2.305	0.0726681	0.875	O
ACTL10	0	3.63	0.714464	0.856097	0.732902	1.83757	3.41082	40.01	0	0	0	0	56	0.585144	0.335	0.1075	1.0275	0.104623	0.946429	O
ACTL6A	40.26	215.25	100.878	40.3457	1627.78	0.784521	0.4821	5649.16	0	0	0	0	56	0.219352	96.03	68.4375	124.625	0.549147	1	O
ACTL6B	0	33.21	1.16821	5.96059	35.5286	5.15724	25.5743	65.42	0	0	0	0	56	0.960393	0	0	0.0175	0	0.25	O
ACTL7A	0	0.19	0.0130357	0.0360767	0.00130153	3.91262	16.1546	0.73	0	0	0	0	56	0.872065	0	0	0	#NUM!	0.232143	O
ACTL7B	0	0.09	0.00785714	0.0154584	0.000238961	3.19043	13.8232	0.44	0	0	0	0	56	0.781656	0	0	0.01	0	0.232143	O
ACTL8	0	168.96	4.36768	22.6256	511.919	7.25934	53.6235	244.59	0	0	0	0	56	0.918363	0.175	0.0375	1.2725	0.0294695	0.875	O
ACTL9	0	0.37	0.00857143	0.0499246	0.00249247	7.16289	52.5419	0.48	0	0	0	0	56	0.967262	0	0	0	#NUM!	0.0714286	O
ACTN1	0.51	1070.04	252.778	256.522	65803.8	1.33988	1.14576	14155.5	0	0	0	0	56	0.521468	139.73	72.8525	377.665	0.192902	1	O
ACTN2	0	1.86	0.194464	0.417198	0.174054	2.62744	6.40087	10.89	0	0	0	0	56	0.820559	0.01	0	0.1075	0	0.482143	O
ACTN3	0	12.34	0.258393	1.64753	2.71435	7.43314	55.4705	14.47	0	0	0	0	56	0.940949	0.02	0	0.04	0	0.535714	O
ACTN4	16.72	495.81	117.066	92.7086	8594.88	1.90157	4.70015	6555.68	0	0	0	0	56	0.394524	91.495	50.4425	151.985	0.331891	1	O
ACTR10	1.4	19.82	5.06768	3.33866	11.1466	2.25841	6.62281	283.79	0	0	0	0	56	0.314072	4.33	3.0375	5.7225	0.530799	1	O
ACTR1A	24.23	166.98	73.3904	33.5897	1128.27	0.90419	0.271463	4109.86	0	0	0	0	56	0.248604	69.305	45.35	85.1175	0.532793	1	O
ACTR1B	9.19	73.77	31.8527	13.0945	171.466	1.27654	2.20871	1783.75	0	0	0	0	56	0.214963	30.32	24.0325	37.2775	0.644692	1	O
ACTR2	105.44	646.7	258.421	122.815	15083.5	1.42885	1.79435	14471.6	0	0	0	0	56	0.245155	207.78	175.188	306.27	0.572003	1	O
ACTR3	102.61	761.69	286.303	138.358	19142.8	1.35431	2.72183	16033	0	0	0	0	56	0.254264	269.77	184.435	361.86	0.509686	1	O
ACTR3B	0.15	42.54	10.6018	8.59794	73.9245	2.28251	5.53265	593.7	0	0	0	0	56	0.372013	8.36	5.4425	11.6325	0.46787	1	O
ACTR3C	0.02	27.55	3.78732	5.52497	30.5253	2.52682	7.30986	212.09	0	0	0	0	56	0.652606	1.78	0.1975	5.5675	0.0354737	1	O
ACTR5	3.22	27.47	9.76357	4.59271	21.093	1.48069	3.40499	546.76	0	0	0	0	56	0.24438	8.405	7.05	12.2	0.577869	1	O
ACTR6	3.48	22.2	9.70143	4.17391	17.4215	1.02937	1.06226	543.28	0	0	0	0	56	0.231073	9.14	6.31	11.51	0.548219	1	O
ACTR8	7.53	33.68	19.4971	7.34212	53.9067	0.188475	-1.01758	1091.84	0	0	0	0	56	0.214465	19.12	13.69	25.8075	0.530466	1	O
ACTRT1	0	0	0	0	0	0	0	0	0	0	0	0	56	#NUM!	0	0	0	#NUM!	0	O
ACTRT2	0	0.22	0.00785714	0.033178	0.00110078	5.49511	32.5755	0.44	0	0	0	0	56	0.945617	0	0	0	#NUM!	0.0892857	O
ACTRT3	0	7.47	1.66964	1.70273	2.8993	1.18065	1.27862	93.5	0	0	0	0	56	0.540164	1.135	0.1775	2.5025	0.0709291	0.964286	O
ACVR1	0.19	62.12	20.9602	17.3808	302.091	0.79567	-0.367264	1173.77	0	0	0	0	56	0.455391	17.68	5.68	33.765	0.168222	1	O
ACVR1B	3.57	40.7	13.2268	7.36508	54.2445	1.82834	4.51489	740.7	0	0	0	0	56	0.277438	11.33	9.395	15.5325	0.604861	1	O
ACVR1C	0	4.82	0.369464	0.71477	0.510896	4.73574	27.6882	20.69	0	0	0	0	56	0.688713	0.165	0.03	0.38	0.0789474	0.821429	O
ACVR2A	0.07	22.44	4.64696	4.31024	18.5782	1.94199	4.93577	260.23	0	0	0	0	56	0.458966	3.725	1.71	5.8875	0.290446	1	O
ACVR2B	0.13	25.86	3.16429	4.53897	20.6022	3.5319	14.2212	177.2	0	0	0	0	56	0.55755	1.635	0.9475	3.2575	0.290867	1	O
ACVRL1	0	170.65	7.28304	29.191	852.116	4.79665	23.3443	407.85	0	0	0	0	56	0.928145	0.165	0.0675	0.675	0.1	0.982143	O
ACY1	0.91	84.99	27.7916	16.2141	262.897	1.24221	1.91398	1556.33	0	0	0	0	56	0.308182	24.32	16.6125	35.1575	0.472517	1	O
ACY3	0	41.41	1.71446	5.90719	34.8949	5.90659	38.5725	96.01	0	0	0	0	56	0.87587	0.08	0	0.6475	0	0.678571	O
ACYP1	13.11	121.55	43.3354	21.1968	449.302	1.42811	3.38578	2426.78	0	0	0	0	56	0.255523	39.165	30.3025	55.12	0.549755	1	O
ACYP2	1.5	36.28	11.3409	5.95444	35.4553	1.55511	4.35763	635.09	0	0	0	0	56	0.272272	9.38	7.4525	14.105	0.528359	1	O
ADA	0	1488.15	42.8932	197.28	38919.2	7.40963	55.2393	2402.02	0	0	0	0	56	0.770171	12.77	6.635	20.8525	0.318187	0.982143	O
ADAD1	0	0.04	0.00178571	0.00663521	4.4026e-05	4.43489	21.5436	0.1	0	0	0	0	56	0.935714	0	0	0	#NUM!	0.0535714	O
ADAD2	0	3.22	0.0801786	0.432012	0.186635	7.23815	53.4134	4.49	0	0	0	0	56	0.947701	0	0	0	#NUM!	0.196429	O
ADAL	0.1	25.68	12.0961	6.17895	38.1795	0.279398	-0.572065	677.38	0	0	0	0	56	0.287962	11.905	7.6725	15.8325	0.484604	1	O
ADAM10	13.5	265.93	46.707	37.9055	1436.83	3.82857	20.025	2615.59	0	0	0	0	56	0.336271	36.55	27.545	50.7875	0.542358	1	O
ADAM11	0	18.62	1.06679	2.59052	6.71077	5.93172	39.705	59.74	0	0	0	0	56	0.718309	0.345	0.1125	1.21	0.0929752	0.910714	O
ADAM12	0	86.67	11.1189	19.8405	393.646	2.23726	4.84041	622.66	0	0	0	0	56	0.767	0.49	0.07	14.6975	0.00476271	0.928571	O
ADAM15	0.46	305.73	61.1884	65.782	4327.27	1.99581	3.82672	3426.55	0	0	0	0	56	0.507631	40	21.48	63.69	0.337259	1	O
ADAM17	10.5	50.03	23.9068	8.78884	77.2438	0.909636	0.681285	1338.78	0	0	0	0	56	0.200235	22.67	17.985	28.64	0.627968	1	O
ADAM18	0	0.1	0.00625	0.0201415	0.000405682	3.74972	13.664	0.35	0	0	0	0	56	0.913776	0	0	0	#NUM!	0.125	O
ADAM19	0	170.37	18.0857	29.2345	854.655	3.25754	13.5888	1012.8	0	0	0	0	56	0.677348	6.48	0.54	25.675	0.0210321	0.982143	O
ADAM2	0	0.15	0.00339286	0.0201157	0.000404643	7.29749	54.0456	0.19	0	0	0	0	56	0.963346	0	0	0	#NUM!	0.0178571	O
ADAM20	0	0.09	0.0258929	0.0215556	0.000464643	0.929538	0.92055	1.45	0	0	0	0	56	0.443227	0.03	0.01	0.0325	0.307692	0.678571	O
ADAM21	0	1.41	0.222857	0.263437	0.069399	2.70081	9.14767	12.48	0	0	0	0	56	0.53643	0.155	0.06	0.2825	0.212389	0.910714	O
ADAM22	0.06	81.76	7.13589	13.8734	192.471	4.00281	17.9535	399.61	0	0	0	0	56	0.68993	3.51	0.515	5.9325	0.0868099	1	O
ADAM23	0	120.57	10.4041	19.7633	390.588	3.7197	17.6645	582.63	0	0	0	0	56	0.741555	1.735	0.0875	12.0925	0.00723589	0.910714	O
ADAM28	0.01	24.62	0.7775	3.2816	10.7689	7.22911	53.3389	43.54	0	0	0	0	56	0.811856	0.145	0.06	0.445	0.134831	0.982143	O
ADAM29	0	0.47	0.0278571	0.0926717	0.00858805	3.84669	14.8031	1.56	0	0	0	0	56	0.921932	0	0	0	#NUM!	0.107143	O
ADAM30	0	0.02	0.000535714	0.00296626	8.7987e-06	5.93389	36.5284	0.03	0	0	0	0	56	0.970238	0	0	0	#NUM!	0.0178571	O
ADAM32	0	1.21	0.190357	0.240446	0.0578144	2.2089	5.59792	10.66	0	0	0	0	56	0.586203	0.095	0.04	0.27	0.148148	0.857143	O
ADAM33	0	71.94	4.36321	13.7397	188.779	3.65689	13.4653	244.34	0	0	0	0	56	0.912005	0.02	0	0.1775	0	0.535714	O
ADAM7	0	3.94	0.171429	0.66437	0.441387	4.46979	21.1291	9.6	0	0	0	0	56	0.940104	0	0	0	#NUM!	0.178571	O
ADAM8	0	78.49	7.28393	17.4894	305.878	2.88019	7.44248	407.9	0	0	0	0	56	0.817572	0.885	0.4275	2.0025	0.213483	0.982143	O
ADAM9	4.98	423.98	121.527	115.53	13347.2	1.05617	0.167503	6805.52	0	0	0	0	56	0.506886	89.01	23.7225	186.645	0.1271	1	O
ADAMDEC1	0	8.21	0.236429	1.1235	1.26224	6.79578	48.376	13.24	0	0	0	0	56	0.940063	0	0	0	#NUM!	0.214286	O
ADAMTS1	0	347.02	36.7018	64.1608	4116.61	2.74966	9.41731	2055.3	0	0	0	0	56	0.739921	6.545	0.29	35.725	0.00811757	0.946429	O
ADAMTS10	0	24.42	1.21286	3.57774	12.8002	5.39785	33.3415	67.92	0	0	0	0	56	0.849755	0.03	0.01	0.39	0.025641	0.714286	O
ADAMTS12	0	38.46	5.79732	10.3464	107.047	1.6371	1.34067	324.65	0	0	0	0	56	0.780711	0.04	0.01	5.5675	0.00179614	0.696429	O
ADAMTS13	0.02	4.19	0.8525	0.842404	0.709645	1.88667	4.17983	47.74	0	0	0	0	56	0.487694	0.605	0.26	1.1125	0.233708	1	O
ADAMTS14	0	9.56	1.06179	2.17041	4.71067	2.83607	7.72601	59.46	0	0	0	0	56	0.782627	0.135	0.02	0.7075	0.0282686	0.803571	O
ADAMTS15	0	34.55	2.64661	6.32537	40.0103	4.00723	17.1976	148.21	0	0	0	0	56	0.806605	0.14	0.02	2.3575	0.00848356	0.767857	O
ADAMTS16	0.05	5.39	0.691607	1.0082	1.01646	2.52818	8.10197	38.73	0	0	0	0	56	0.64276	0.17	0.09	0.9975	0.0902256	1	O
ADAMTS17	0	8.06	0.717857	1.39875	1.95651	3.30952	13.6152	40.2	0	0	0	0	56	0.759755	0.1	0.0175	0.595	0.0294118	0.75	O
ADAMTS18	0	6.7	0.308929	1.10517	1.2214	4.90328	24.78	17.3	0	0	0	0	56	0.886272	0.02	0.01	0.06	0.166667	0.589286	O
ADAMTS19	0	36.85	1.00857	5.16288	26.6553	6.48856	44.3543	56.48	0	0	0	0	56	0.958392	0	0	0.0225	0	0.321429	O
ADAMTS2	0	50.63	5.5075	12.1936	148.685	2.70941	6.74658	308.42	0	0	0	0	56	0.82649	0.21	0.09	2.635	0.0341556	0.964286	O
ADAMTS20	0	3.12	0.298036	0.699832	0.489765	2.97041	8.55056	16.69	0	0	0	0	56	0.845235	0.005	0	0.09	0	0.446429	O
ADAMTS3	0	13.43	1.74268	3.29167	10.8351	2.36117	4.90259	97.59	0	0	0	0	56	0.779023	0.155	0.0175	1.72	0.0101744	0.75	O
ADAMTS4	0.04	11.98	1.52179	2.83198	8.02008	2.28028	4.47916	85.22	0	0	0	0	56	0.749652	0.2	0.13	0.7125	0.182456	1	O
ADAMTS5	0	40.04	1.87179	5.9683	35.6206	5.23955	31.3985	104.82	0	0	0	0	56	0.881937	0.03	0	0.85	0	0.553571	O
ADAMTS6	0	15.12	2.14393	3.70467	13.7246	2.04557	3.48289	120.06	0	0	0	0	56	0.755545	0.28	0.0175	2.6725	0.00654818	0.75	O
ADAMTS7	0	229.72	7.82161	30.856	952.093	7.01266	51.073	438.01	0	0	0	0	56	0.846928	0.895	0.145	4.715	0.0307529	0.946429	O
ADAMTS8	0	8.75	0.331071	1.26963	1.61195	5.76372	36.6751	18.54	0	0	0	0	56	0.92154	0	0	0.03	0	0.303571	O
ADAMTS9	0	136.26	4.51125	18.7695	352.293	6.57193	46.1304	252.63	0	0	0	0	56	0.913542	0.055	0.01	0.7625	0.0131148	0.642857	O
ADAMTSL1	0	163.96	10.4068	28.0219	785.225	3.94584	17.6157	582.78	0	0	0	0	56	0.867496	0.11	0.02	3.6575	0.00546822	0.803571	O
ADAMTSL2	0	32	0.934286	4.38071	19.1906	6.78167	48.2031	52.32	0	0	0	0	56	0.919991	0.04	0.01	0.1225	0.0816327	0.714286	O
ADAMTSL3	0	11.31	0.70625	2.47407	6.12104	3.91092	14.2099	39.55	0	0	0	0	56	0.920909	0.005	0	0.0325	0	0.392857	O
ADAMTSL4	0.04	191.17	9.05214	27.4283	752.311	5.77266	36.8077	506.92	0	0	0	0	56	0.794782	1.71	0.525	6.2425	0.0841009	1	O
ADAMTSL5	0.05	16.48	3.29732	3.49391	12.2074	1.48997	2.66721	184.65	0	0	0	0	56	0.546212	2.475	0.4575	5.1775	0.0883631	1	O
ADAP1	0	97.9	11.1384	21.8522	477.518	2.66607	6.89121	623.75	0	0	0	0	56	0.778603	1.11	0.22	11.06	0.0198915	0.946429	O
ADAP2	0	15.52	1.25571	2.53955	6.44933	4.09505	19.3824	70.32	0	0	0	0	56	0.70231	0.39	0.15	1.1525	0.130152	0.982143	O
ADAR	36.79	195.85	93.637	31.8343	1013.42	0.895289	1.28725	5243.67	0	0	0	0	56	0.184017	89.655	73.9125	108.065	0.683963	1	O
ADARB1	0.6	39.84	9.01268	9.45302	89.3597	2.08606	4.03862	504.71	0	0	0	0	56	0.489073	5.955	3.275	9.9825	0.328074	1	O
ADARB2	0	0.75	0.0548214	0.139466	0.0194509	4.03193	16.0368	3.07	0	0	0	0	56	0.738658	0.02	0.01	0.03	0.333333	0.535714	O
ADAT1	15.81	121.95	44.9707	21.5537	464.561	1.80162	3.68768	2518.36	0	0	0	0	56	0.2358	40.245	33.425	49.2925	0.678095	1	O
ADAT2	2.2	24.13	8.64536	4.62338	21.3757	1.46234	2.2848	484.14	0	0	0	0	56	0.276089	7.56	5.415	10.1925	0.531273	1	O
ADAT3	0	11.4	2.48893	2.46452	6.07386	1.64823	2.40471	139.38	0	0	0	0	56	0.490932	1.69	0.7825	3.11	0.251608	0.982143	O
ADCK1	0.57	14.98	5.14661	2.71608	7.37712	1.73616	3.88899	288.21	0	0	0	0	56	0.26341	4.255	3.4925	6.0875	0.573717	1	O
ADCK2	0.32	40.75	18.7986	9.40934	88.5357	0.155454	-0.702302	1052.72	0	0	0	0	56	0.283735	18.56	11.0475	25.4175	0.434641	1	O
ADCK3	0.78	75.78	16.498	15.8519	251.284	2.15877	5.18915	923.89	0	0	0	0	56	0.45653	11.975	6.235	22.2475	0.280256	1	O
ADCK4	3.72	60.13	15.8373	9.8557	97.1349	1.92367	6.10104	886.89	0	0	0	0	56	0.313983	12.9	8.3	21.6525	0.383328	1	O
ADCK5	0.27	10.28	3.28411	1.9542	3.81889	0.989222	1.61632	183.91	0	0	0	0	56	0.323032	2.975	1.7775	4.2125	0.421958	1	O
ADCY1	0	27.55	3.04679	5.7604	33.1822	2.8367	8.33779	170.62	0	0	0	0	56	0.75814	0.41	0.05	3.085	0.0162075	0.875	O
ADCY10	0	1.33	0.140536	0.213059	0.0453943	3.73321	17.9442	7.87	0	0	0	0	56	0.614426	0.07	0.0275	0.16	0.171875	0.803571	O
ADCY2	0	9.57	0.456964	1.73008	2.99317	4.38321	18.9114	25.59	0	0	0	0	56	0.90897	0.02	0.01	0.04	0.25	0.660714	O
ADCY3	4.21	93.44	37.3523	19.6049	384.353	0.890078	1.02151	2091.73	0	0	0	0	56	0.283915	34.755	23.1075	47.185	0.489721	1	O
ADCY4	0	7.76	0.340536	1.11646	1.24649	5.84332	37.2732	19.07	0	0	0	0	56	0.850579	0.02	0	0.2725	0	0.553571	O
ADCY5	0	11.93	0.584286	1.69464	2.87179	5.83207	37.9563	32.72	0	0	0	0	56	0.788127	0.1	0.05	0.37	0.135135	0.928571	O
ADCY6	0.04	49.82	13.7975	11.9742	143.382	1.30341	1.54665	772.66	0	0	0	0	56	0.453685	11.395	5.2625	17.975	0.292768	1	O
ADCY7	0.33	186.95	15.4593	28.278	799.643	4.54664	25.0982	865.72	0	0	0	0	56	0.645392	6.08	3.155	15.1375	0.208423	1	O
ADCY8	0	33.74	1.01696	5.04432	25.4452	5.80014	35.0554	56.95	0	0	0	0	56	0.955522	0	0	0.06	0	0.428571	O
ADCY9	0.01	32.02	7.83	6.07229	36.8727	1.4077	3.4214	438.48	0	0	0	0	56	0.407886	6.595	3.7975	11.545	0.32893	0.982143	O
ADCYAP1	0	20.92	0.424821	2.79402	7.80654	7.43927	55.5408	23.79	0	0	0	0	56	0.968482	0	0	0.0125	0	0.25	O
ADCYAP1R1	0	7.85	0.471429	1.43384	2.0559	3.86328	15.2413	26.4	0	0	0	0	56	0.883793	0.02	0	0.15	0	0.517857	O
ADD1	26.91	163.82	78.4825	32.8979	1082.27	0.555635	-0.154411	4395.02	0	0	0	0	56	0.233892	75.465	55.2775	100.69	0.548987	1	O
ADD2	0	86.85	7.40964	15.7107	246.828	3.20481	12.1724	414.94	0	0	0	0	56	0.806861	0.215	0.07	7.3525	0.00952057	0.875	O
ADD3	0.82	203.43	36.0063	32.064	1028.1	2.81787	12.6228	2016.35	0	0	0	0	56	0.418851	29.39	13.76	47.375	0.290449	1	O
ADGB	0	13.4	0.261964	1.78971	3.20307	7.45596	55.7166	14.67	0	0	0	0	56	0.975375	0	0	0	#NUM!	0.125	O
ADGRA1	0	6.19	0.119821	0.826118	0.682471	7.47749	55.9405	6.71	0	0	0	0	56	0.96559	0	0	0.01	0	0.232143	O
ADGRA2	0.01	60.95	6.32857	11.6367	135.413	3.07667	10.5003	354.4	0	0	0	0	56	0.731566	1.33	0.31	6.7425	0.045977	0.982143	O
ADGRA3	0	73.03	16.4509	14.59	212.868	1.77132	4.62137	921.25	0	0	0	0	56	0.447159	13.755	8.12	21.1175	0.384515	0.982143	O
ADGRB1	0	12.04	1.01571	2.70505	7.31732	3.37278	10.9742	56.88	0	0	0	0	56	0.866812	0.03	0	0.205	0	0.571429	O
ADGRB2	0.01	29.02	5.09786	7.44023	55.357	1.98818	3.32081	285.48	0	0	0	0	56	0.671918	1.56	0.46	6.79	0.0677467	0.982143	O
ADGRB3	0	20.22	0.740714	3.02066	9.1244	5.6801	34.0787	41.48	0	0	0	0	56	0.916397	0.015	0	0.19	0	0.5	O
ADGRD1	0	11.49	0.720893	1.98969	3.95887	4.02283	17.4746	40.37	0	0	0	0	56	0.850627	0.06	0.0075	0.3525	0.0212766	0.642857	O
ADGRD2	0	0.3	0.0173214	0.0467679	0.00218724	4.53862	24.6843	0.97	0	0	0	0	56	0.856959	0	0	0.01	0	0.214286	O
ADGRE1	0	24.6	1.71018	4.55949	20.789	3.62066	13.8109	95.77	0	0	0	0	56	0.863507	0.07	0	0.5125	0	0.642857	O
ADGRE2	0.11	16.08	1.61946	3.07674	9.46633	3.24121	10.9947	90.69	0	0	0	0	56	0.698461	0.355	0.24	1.33	0.180451	1	O
ADGRE3	0	39.78	0.731071	5.31405	28.2392	7.47879	55.9534	40.94	0	0	0	0	56	0.979255	0	0	0.01	0	0.214286	O
ADGRE5	0.17	109.61	40.6396	33.1212	1097.02	0.494709	-0.923896	2275.82	0	0	0	0	56	0.45706	34.01	11.0275	68.8175	0.160243	1	O
ADGRF1	0	104.62	5.95946	20.3245	413.087	4.12166	17.3742	333.73	0	0	0	0	56	0.921837	0.02	0	0.085	0	0.517857	O
ADGRF2	0	1.49	0.0517857	0.210109	0.0441458	6.30531	42.0447	2.9	0	0	0	0	56	0.874261	0.01	0	0.03	0	0.303571	O
ADGRF3	0	1.15	0.300536	0.2881	0.0830015	1.25118	0.790997	16.83	0	0	0	0	56	0.500775	0.22	0.0775	0.37	0.209459	0.928571	O
ADGRF4	0	25.85	1.60107	4.86822	23.6995	4.04828	16.8263	89.66	0	0	0	0	56	0.889432	0.025	0	0.515	0	0.589286	O
ADGRF5	0	61.21	1.59982	8.58826	73.7583	6.506	44.386	89.59	0	0	0	0	56	0.959245	0.02	0.01	0.0525	0.190476	0.535714	O
ADGRG1	0	230.26	46.7505	64.2192	4124.11	1.46174	1.10532	2618.03	0	0	0	0	56	0.672974	12.48	1.51	79.7825	0.0189265	0.982143	O
ADGRG2	0.01	13.54	1.16482	2.45079	6.00638	3.21381	12.0346	65.23	0	0	0	0	56	0.787299	0.115	0.05	0.8425	0.0593472	0.982143	O
ADGRG3	0	2.54	0.112143	0.416709	0.173646	4.84936	24.6372	6.28	0	0	0	0	56	0.924591	0	0	0.02	0	0.285714	O
ADGRG4	0	0.42	0.0130357	0.058649	0.00343971	6.48241	44.289	0.73	0	0	0	0	56	0.921477	0	0	0.0025	0	0.125	O
ADGRG5	0	31.85	0.983929	4.31641	18.6314	6.90315	49.8674	55.1	0	0	0	0	56	0.916133	0.01	0	0.045	0	0.392857	O
ADGRG6	0	132.75	16.9616	28.0324	785.814	2.63862	7.31188	949.85	0	0	0	0	56	0.701367	7.17	0.19	18.675	0.010174	0.946429	O
ADGRG7	0	0.99	0.0367857	0.158735	0.0251968	5.27359	28.3392	2.06	0	0	0	0	56	0.944348	0	0	0	#NUM!	0.142857	O
ADGRL1	0.88	66.44	11.8984	14.4318	208.277	2.18758	5.48008	666.31	0	0	0	0	56	0.566574	5.735	2.365	18.7375	0.126217	1	O
ADGRL2	0	246.47	20.5789	44.1123	1945.9	3.60981	14.5524	1152.42	0	0	0	0	56	0.77906	3.22	0.07	18.23	0.00383982	0.946429	O
ADGRL3	0	41.33	1.56875	5.77647	33.3676	6.23292	42.491	87.85	0	0	0	0	56	0.891888	0.06	0.0175	0.225	0.0777778	0.75	O
ADGRL4	0	294.59	12.3546	51.3959	2641.53	5.01569	24.7785	691.86	0	0	0	0	56	0.936064	0.02	0	0.3425	0	0.589286	O
ADGRV1	0.01	17.83	1.41393	2.85103	8.12835	4.01578	20.0464	79.18	0	0	0	0	56	0.731484	0.43	0.1	1	0.1	0.982143	O
ADH1A	0	1.45	0.125714	0.273049	0.0745558	3.18776	11.1197	7.04	0	0	0	0	56	0.803724	0.03	0	0.0675	0	0.535714	O
ADH1B	0	644.05	11.7632	86.0308	7401.3	7.48285	55.9953	658.74	0	0	0	0	56	0.976214	0.08	0.02	0.2	0.1	0.821429	O
ADH1C	0	2.5	0.28875	0.447067	0.199869	2.96199	10.9405	16.17	0	0	0	0	56	0.662481	0.11	0.0275	0.3925	0.0700637	0.785714	O
ADH4	0.03	15.26	0.680357	2.01914	4.07693	7.10184	51.9643	38.1	0	0	0	0	56	0.609074	0.325	0.23	0.4825	0.476684	1	O
ADH5	35.33	219.82	96.6538	43.0128	1850.1	1.08102	0.813294	5412.61	0	0	0	0	56	0.238503	86.44	65.845	117.175	0.561937	1	O
ADH6	0	30.43	0.829286	4.13955	17.1359	6.94786	49.9405	46.44	0	0	0	0	56	0.902278	0.1	0.03	0.1925	0.155844	0.767857	O
ADH7	0	1.08	0.04	0.172226	0.0296618	5.30532	28.7247	2.24	0	0	0	0	56	0.941964	0	0	0	#NUM!	0.178571	O
ADHFE1	0	1.24	0.112143	0.224278	0.0503008	3.14194	11.8281	6.28	0	0	0	0	56	0.785657	0	0	0.12	0	0.428571	O
ADI1	14.55	126.14	52.4243	24.1799	584.668	1.0166	1.13724	2935.76	0	0	0	0	56	0.248611	48.5	36.2325	62.795	0.576997	1	O
ADIG	0	0.16	0.00875	0.0302151	0.000912955	3.74944	14.0034	0.49	0	0	0	0	56	0.927478	0	0	0	#NUM!	0.107143	O
ADIPOQ	0	0.44	0.0721429	0.0729811	0.00532623	2.77246	11.1083	4.04	0	0	0	0	56	0.467203	0.05	0.03	0.0925	0.324324	0.892857	O
ADIPOR1	35.34	257.44	87.1023	34.2668	1174.21	2.29761	10.2662	4877.73	0	0	0	0	56	0.191178	86.655	66.515	99.4925	0.668543	1	O
ADIPOR2	14.6	114.79	51.402	20.9202	437.656	0.713459	0.445409	2878.51	0	0	0	0	56	0.222869	47.855	37.4175	59.6875	0.62689	1	O
ADIRF	0	236.1	17.8116	42.3954	1797.37	3.64349	14.4687	997.45	0	0	0	0	56	0.813243	1.59	0.505	10.7575	0.046944	0.857143	O
ADK	11.21	241.82	74.9991	44.703	1998.35	1.42138	2.70192	4199.95	0	0	0	0	56	0.310357	68.285	40.5475	90.055	0.450253	1	O
ADM	0.08	397.33	58.3041	88.051	7752.98	1.97389	3.55597	3265.03	0	0	0	0	56	0.688911	16.805	1.3125	56.395	0.0232733	1	O
ADM2	0.02	27.16	3.78946	5.88517	34.6352	2.38615	5.54398	212.21	0	0	0	0	56	0.675398	1.355	0.2875	4.1825	0.0687388	1	O
ADM5	0.09	11.44	3.06482	2.6631	7.09213	1.36385	1.6175	171.63	0	0	0	0	56	0.45289	2.45	1.0725	4.08	0.262868	1	O
ADNP	25.64	107.29	54.5773	20.682	427.745	1.02116	0.385399	3056.33	0	0	0	0	56	0.203653	49.225	39.29	67.045	0.586024	1	O
ADNP2	0.16	57.08	18.627	10.0015	100.031	1.25539	2.75473	1043.11	0	0	0	0	56	0.283758	15.735	12.1075	23.62	0.512595	1	O
ADO	5.89	95.18	18.4371	12.3784	153.225	4.51647	27.0888	1032.48	0	0	0	0	56	0.266026	17.105	11.99	20.295	0.590786	1	O
ADORA1	0	52.42	4.04643	9.01512	81.2724	3.56475	15.2692	226.6	0	0	0	0	56	0.807929	0.385	0.05	2.17	0.0230415	0.839286	O
ADORA2A	0	24.22	2.85643	6.13243	37.6067	2.5879	5.5465	159.96	0	0	0	0	56	0.795409	0.39	0.195	1.315	0.148289	0.910714	O
ADORA2B	0	143.09	12.2696	20.5377	421.797	4.93983	30.4457	687.1	0	0	0	0	56	0.616976	6.94	1.45	16.69	0.0868784	0.946429	O
ADORA3	0	89.47	1.80161	11.9689	143.255	7.40823	55.1997	100.89	0	0	0	0	56	0.970677	0.02	0	0.06	0	0.535714	O
ADPGK	7.46	95.86	31.5848	17.4236	303.582	1.54851	3.3178	1768.75	0	0	0	0	56	0.284257	26.525	19.18	41.4975	0.462197	1	O
ADPRH	0	22.21	3.46089	5.23022	27.3552	2.20377	4.37513	193.81	0	0	0	0	56	0.674745	1.355	0.235	4.3975	0.0534395	0.946429	O
ADPRHL1	0.14	35.46	4.09411	5.88724	34.6596	3.71139	16.3847	229.27	0	0	0	0	56	0.563786	2.28	0.9025	4.8325	0.186756	1	O
ADPRHL2	11.86	58.35	32.5268	10.5562	111.433	0.693286	0.0948572	1821.5	0	0	0	0	56	0.178428	30.695	25.1375	37.8725	0.66374	1	O
ADPRM	1.18	11.51	5.48893	2.90397	8.43305	0.378502	-0.884726	307.38	0	0	0	0	56	0.298904	5.03	3.1875	7.785	0.409441	1	O
ADRA1A	0	0.39	0.0182143	0.0624677	0.00390221	5.05737	26.8347	1.02	0	0	0	0	56	0.894258	0	0	0.0025	0	0.232143	O
ADRA1B	0	12.82	1.45036	2.93894	8.63737	2.44191	5.54008	81.22	0	0	0	0	56	0.803176	0.08	0.0175	0.6375	0.027451	0.75	O
ADRA1D	0	6.75	0.335357	1.02114	1.04272	5.12732	29.7072	18.78	0	0	0	0	56	0.862886	0.02	0	0.185	0	0.535714	O
ADRA2A	0	18.75	0.894464	2.9324	8.59899	4.89612	26.5583	50.09	0	0	0	0	56	0.888847	0.025	0.01	0.305	0.0327869	0.660714	O
ADRA2B	0	1.53	0.103214	0.257887	0.0665058	4.08962	18.8194	5.78	0	0	0	0	56	0.823159	0.01	0	0.08	0	0.464286	O
ADRA2C	0	16.81	1.75768	3.43972	11.8317	2.45771	6.47534	98.43	0	0	0	0	56	0.797541	0.09	0	1.4775	0	0.696429	O
ADRB1	0.01	6.74	0.650536	1.22301	1.49576	3.54112	13.5252	36.43	0	0	0	0	56	0.668861	0.24	0.1375	0.465	0.295699	0.964286	O
ADRB2	0	28.68	2.94196	4.7537	22.5976	3.50264	15.8567	164.75	0	0	0	0	56	0.66536	1.405	0.095	3.64	0.0260989	0.982143	O
ADRB3	0	0.48	0.0664286	0.079987	0.00639792	3.03712	12.5632	3.72	0	0	0	0	56	0.529954	0.045	0.02	0.0725	0.275862	0.839286	O
ADRBK1	13.83	372.98	65.8525	69.3832	4814.02	2.46191	6.77201	3687.74	0	0	0	0	56	0.459401	39.32	26.565	61.43	0.432443	1	O
ADRBK2	0.07	40.4	8.09125	9.61287	92.4073	1.88292	3.48322	453.11	0	0	0	0	56	0.577262	4.405	1.13	10.145	0.111385	1	O
ADRM1	30.09	557.83	157.199	82.4808	6803.08	2.13609	8.94063	8803.16	0	0	0	0	56	0.26168	145.43	107.27	204.93	0.523447	1	O
ADSL	42.65	324.96	109.012	48.8024	2381.68	1.7989	5.67648	6104.68	0	0	0	0	56	0.2291	100.21	75.5275	131.905	0.57259	1	O
ADSS	14.96	170.47	56.153	23.3267	544.133	2.36079	9.73534	3144.57	0	0	0	0	56	0.200071	51.785	42.0575	67.26	0.625297	1	O
ADSSL1	0	23.82	2.20018	3.88798	15.1164	3.92615	18.3231	123.21	0	0	0	0	56	0.655595	0.895	0.37	2.3175	0.159655	0.982143	O
ADTRP	0	61.63	4.20643	10.4992	110.233	3.82248	16.8808	235.56	0	0	0	0	56	0.82141	0.535	0.125	1.6575	0.0754148	0.982143	O
AEBP1	0	163.57	18.3046	34.5317	1192.44	2.44267	6.05337	1025.06	0	0	0	0	56	0.779893	0.92	0.1775	19.3275	0.0091838	0.892857	O
AEBP2	1.57	115.49	32.1854	20.0125	400.501	2.02383	5.42982	1802.38	0	0	0	0	56	0.301341	26.645	20.8625	36.235	0.575755	1	O
AEN	12.21	94.79	34.4859	17.307	299.533	1.35093	2.26521	1931.21	0	0	0	0	56	0.263512	31.015	23.9	41.85	0.571087	1	O
AES	0.89	362.8	158.517	75.129	5644.37	0.656771	0.923686	8876.96	0	0	0	0	56	0.256418	154.31	110.19	196.375	0.56112	1	O
AF011889.5	0.97	18.56	5.46893	3.7553	14.1023	1.21724	1.59886	306.26	0	0	0	0	56	0.365309	4.15	2.935	7.8025	0.376161	1	O
AF111168.2	0	19.98	3.92125	3.16853	10.0396	2.75462	11.6143	219.59	0	0	0	0	56	0.375311	3.365	2.3075	4.87	0.473819	0.982143	O
AF131216.1	0	0.97	0.233571	0.173084	0.0299579	1.73557	4.97363	13.08	0	0	0	0	56	0.379806	0.21	0.115	0.3125	0.368	0.982143	O
AF165138.7	0	3.47	0.141607	0.550675	0.303243	5.3221	28.8631	7.93	0	0	0	0	56	0.890087	0	0	0.07	0	0.446429	O
AFAP1	0.02	103.08	18.0204	21.4231	458.95	1.73281	3.49682	1009.14	0	0	0	0	56	0.593036	10.82	1.03	23.7175	0.0434278	1	O
AFAP1L1	0	105.17	6.49786	16.6223	276.302	4.60677	24.0642	363.88	0	0	0	0	56	0.803724	1.49	0.04	5.2875	0.00756501	0.910714	O
AFAP1L2	0	87.41	7.46607	19.139	366.302	2.90065	7.74363	418.1	0	0	0	0	56	0.86441	0.38	0.0875	1.4925	0.0586265	0.875	O
AFF1	3.16	34.94	16.5125	8.51579	72.5187	0.442054	-0.694522	924.7	0	0	0	0	56	0.290477	15.23	11.03	23.02	0.479149	1	O
AFF2	0	74.28	3.7325	12.5578	157.698	4.59725	22.1125	209.02	0	0	0	0	56	0.898825	0.05	0.01	1.16	0.00862069	0.732143	O
AFF3	0.01	50.86	5.59643	9.77921	95.6329	2.7293	8.72698	313.4	0	0	0	0	56	0.73597	0.645	0.1675	6.4125	0.0261209	0.964286	O
AFF4	5.67	64.67	29.6002	14.3201	205.066	0.110362	-0.915825	1657.61	0	0	0	0	56	0.274145	30.405	16.92	41.1375	0.411304	1	O
AFG3L2	29.88	146.55	63.4304	24.501	600.3	1.24731	1.50689	3552.1	0	0	0	0	56	0.203654	55.395	48.7925	71.7525	0.680011	1	O
AFM	0	1.35	0.0546429	0.187112	0.0350108	6.29806	43.4684	3.06	0	0	0	0	56	0.869048	0	0	0.02	0	0.357143	O
AFMID	8.12	126.31	29.0938	18.2867	334.402	3.07392	13.8123	1629.25	0	0	0	0	56	0.282775	24.43	18.445	32.965	0.559533	1	O
AFP	0	1469.87	26.4668	196.394	38570.5	7.48285	55.9952	1482.14	0	0	0	0	56	0.981632	0	0	0.02	0	0.285714	O
AFTPH	8	46.24	21.7332	8.21555	67.4953	0.842102	0.228042	1217.06	0	0	0	0	56	0.206568	19.56	15.325	27.0725	0.566073	1	O
AGA	2.75	77.07	14.7177	12.7586	162.783	3.18724	12.4496	824.19	0	0	0	0	56	0.370133	11.92	7.4825	16.61	0.450482	1	O
AGAP1	0.09	93.93	10.7561	12.9388	167.414	4.9947	31.6463	602.34	0	0	0	0	56	0.449854	9.235	5.2975	12.6475	0.418857	1	O
AGAP2	0.08	95.66	10.1604	13.8516	191.866	4.60522	26.7166	568.98	0	0	0	0	56	0.512132	6.81	3.16	10.2125	0.309425	1	O
AGAP3	0.39	108.38	36.7737	22.9759	527.892	1.00809	0.986229	2059.33	0	0	0	0	56	0.334582	31.715	22.325	44.5875	0.500701	1	O
AGAP4	0.66	17.1	7.78625	3.55367	12.6286	0.602492	0.332205	436.03	0	0	0	0	56	0.251259	7.255	5.45	9.8675	0.552318	1	O
AGAP5	1.1	7.57	2.84411	1.34187	1.80062	1.20659	1.61679	159.27	0	0	0	0	56	0.251425	2.585	1.825	3.31	0.55136	1	O
AGAP6	4.47	30.46	10.7011	4.67456	21.8515	1.59342	4.61964	599.26	0	0	0	0	56	0.22651	9.915	7.455	13.81	0.539826	1	O
AGAP9	0.76	12.26	4.54821	2.74978	7.56131	0.784869	0.41237	254.7	0	0	0	0	56	0.333064	4.045	2.35	6.4575	0.363918	1	O
AGBL1	0	0.38	0.0194643	0.0660694	0.00436516	4.52277	20.9336	1.09	0	0	0	0	56	0.902851	0	0	0.01	0	0.178571	O
AGBL2	0	4.08	0.586071	0.724994	0.525617	2.63994	9.38126	32.82	0	0	0	0	56	0.566499	0.35	0.0875	0.75	0.116667	0.946429	O
AGBL3	0	5.12	1.12018	0.945772	0.894485	1.51789	4.2905	62.73	0	0	0	0	56	0.442358	0.855	0.37	1.595	0.231975	0.964286	O
AGBL4	0	1.92	0.145714	0.307866	0.0947813	4.40309	21.7865	8.16	0	0	0	0	56	0.668417	0.055	0.03	0.1	0.3	0.892857	O
AGBL5	9.3	60.96	30.2312	13.8326	191.34	0.70726	-0.197298	1692.95	0	0	0	0	56	0.252657	27.885	20.24	36.8525	0.549216	1	O
AGER	0	2.64	0.505536	0.655782	0.430051	1.89104	3.19805	28.31	0	0	0	0	56	0.613041	0.23	0.0875	0.7225	0.121107	0.946429	O
AGFG1	21.13	184.97	65.8266	25.5586	653.24	1.88058	7.46837	3686.29	0	0	0	0	56	0.196153	63.245	49.9825	78.8825	0.633632	1	O
AGFG2	1.5	22.81	7.34643	5.48084	30.0396	1.6165	2.03682	411.4	0	0	0	0	56	0.371872	5.445	3.9325	8.7075	0.451622	1	O
AGGF1	0.1	33.99	18.4873	6.29441	39.6196	-0.460733	0.863523	1035.29	0	0	0	0	56	0.186068	18.62	15.035	23.45	0.641151	1	O
AGK	4.72	63.02	24.8302	11.3368	128.524	1.02303	1.91545	1390.49	0	0	0	0	56	0.243063	23.19	17.79	30.2825	0.587468	1	O
AGL	0.03	23.49	9.81	5.7952	33.5844	0.698597	-0.133814	549.36	0	0	0	0	56	0.32473	8.375	5.775	12.9875	0.444658	1	O
AGMAT	0.05	71.07	4.48732	10.6873	114.219	5.03007	28.8527	251.29	0	0	0	0	56	0.746728	1.16	0.2525	4.335	0.0582468	1	O
AGMO	0	15.27	0.77125	2.27304	5.16672	5.16303	30.9691	43.19	0	0	0	0	56	0.849721	0.06	0.03	0.185	0.162162	0.892857	O
AGO1	2.99	45.18	11.8779	7.58171	57.4823	2.10028	6.18072	665.16	0	0	0	0	56	0.312884	10.145	6.8575	14.1975	0.483008	1	O
AGO2	2.85	25.63	12.398	5.38739	29.024	0.556572	-0.0254088	694.29	0	0	0	0	56	0.241003	12.51	8.3075	15.2725	0.543952	1	O
AGO3	1.76	14.62	5.53411	2.43893	5.94836	1.03433	2.22823	309.91	0	0	0	0	56	0.237183	5.14	4.105	6.9425	0.591286	1	O
AGO4	0.67	16.99	4.96143	3.00573	9.03439	1.42978	3.59242	277.84	0	0	0	0	56	0.31649	4.4	2.915	6.1425	0.474562	1	O
AGPAT1	0	90.32	21.5427	27.934	780.311	1.11561	0.0378898	1206.39	0	0	0	0	56	0.661527	5.68	0	41.1975	0	0.678571	O
AGPAT2	0.29	177.12	37.8537	34.5097	1190.92	1.9305	4.72892	2119.81	0	0	0	0	56	0.450338	29.595	16.84	49.0125	0.343586	1	O
AGPAT3	0.33	108.6	29.1034	17.7003	313.302	1.73773	6.4088	1629.79	0	0	0	0	56	0.30706	26.465	19.8725	36.805	0.53994	1	O
AGPAT4	0	25.5	3.61625	4.83177	23.346	2.71727	8.62464	202.51	0	0	0	0	56	0.587817	1.76	0.8575	4.46	0.192265	0.982143	O
AGPAT5	11.02	99.47	31.808	17.9809	323.311	1.61229	3.3171	1781.25	0	0	0	0	56	0.290391	27.27	19.1225	38.955	0.490887	1	O
AGPS	0.05	54.53	25.425	12.4436	154.842	0.166546	-0.385928	1423.8	0	0	0	0	56	0.274665	24.34	17.6725	34.8675	0.506847	1	O
AGR2	0	1244.18	47.8232	181.637	32991.8	5.67107	35.6467	2678.1	0	0	0	0	56	0.920789	0.37	0	2.3425	0	0.678571	O
AGR3	0	316.9	5.98714	42.3157	1790.62	7.47632	55.9282	335.28	0	0	0	0	56	0.974887	0	0	0.1975	0	0.375	O
AGRN	0.23	223.64	46.4846	54.1645	2933.8	1.63887	2.22231	2603.14	0	0	0	0	56	0.579693	27.125	5.995	56.8925	0.105374	1	O
AGRP	0	0.56	0.08375	0.125388	0.015722	2.21366	5.08319	4.69	0	0	0	0	56	0.683712	0.045	0	0.105	0	0.571429	O
AGT	0	401.99	12.082	57.3318	3286.93	6.20082	40.9133	676.59	0	0	0	0	56	0.945047	0.27	0.0575	0.64	0.0898438	0.875	O
AGTPBP1	2.61	39.82	10.9164	7.76296	60.2635	1.83071	3.33573	611.32	0	0	0	0	56	0.346203	8.93	6.155	11.0825	0.55538	1	O
AGTR1	0	54.57	2.59393	9.09357	82.6931	4.49554	21.7447	145.26	0	0	0	0	56	0.919563	0.025	0	0.2425	0	0.607143	O
AGTR2	0	0.02	0.000714286	0.00322329	1.03896e-05	4.9294	25.6132	0.04	0	0	0	0	56	0.955357	0	0	0	#NUM!	0.0178571	O
AGTRAP	1.63	155.95	39.1313	30.7272	944.162	1.80811	3.98543	2191.35	0	0	0	0	56	0.390931	32.715	20.06	50.09	0.400479	1	O
AGXT	0	5.65	0.209643	0.779053	0.606924	6.46921	45.1299	11.74	0	0	0	0	56	0.886834	0	0	0.12	0	0.321429	O
AGXT2	0	0.53	0.0158929	0.0710896	0.00505373	7.12624	52.298	0.89	0	0	0	0	56	0.898274	0	0	0.0025	0	0.232143	O
AHCTF1	10.59	94.44	33.0421	15.8852	252.339	1.31616	2.74164	1850.36	0	0	0	0	56	0.254985	29.22	21.785	42.51	0.512468	1	O
AHCY	51.69	779.16	204.543	113.964	12987.9	2.66309	11.0488	11454.4	0	0	0	0	56	0.262209	183	141.282	231.345	0.6107	1	O
AHCYL1	18.72	325.9	73.0664	45.4866	2069.03	3.38208	16.8391	4091.72	0	0	0	0	56	0.272578	64.41	50.1475	76.1825	0.658255	1	O
AHCYL2	3.82	218.53	12.853	28.3033	801.075	7.22923	53.3816	719.77	0	0	0	0	56	0.45174	7.785	6.3475	11.22	0.565731	1	O
AHDC1	0.59	28.54	6.75554	5.32433	28.3485	2.19032	6.88166	378.31	0	0	0	0	56	0.382634	5.775	3.2325	9.155	0.353086	1	O
AHI1	0.64	26.39	10.8429	6.0955	37.1551	0.576967	-0.575149	607.2	0	0	0	0	56	0.313713	9.755	5.6575	15.425	0.366775	1	O
AHNAK	0.2	468.57	92.4486	91.5826	8387.38	1.88999	5.34208	5177.12	0	0	0	0	56	0.497141	64.005	19.13	139.63	0.137005	1	O
AHNAK2	0	222.77	20.7307	39.1142	1529.92	3.14278	12.6393	1160.92	0	0	0	0	56	0.763031	2.3	0.1275	29.93	0.00425994	0.964286	O
AHR	0.03	50.67	10.4207	13.6643	186.713	1.93801	3.17976	583.56	0	0	0	0	56	0.618436	5.715	1.05	13.1475	0.0798631	1	O
AHRR	0.18	89.1	12.1098	19.3979	376.28	2.63816	7.17991	678.15	0	0	0	0	56	0.679607	4.4	0.8025	12.86	0.0624028	1	O
AHSA1	72.45	388.62	157.446	63.5111	4033.66	1.55994	3.51211	8817	0	0	0	0	56	0.206658	158.365	116.55	182.3	0.639331	1	O
AHSA2	2.4	27.14	9.81911	5.6827	32.2931	1.2414	1.27918	549.87	0	0	0	0	56	0.304816	7.57	6.075	13.05	0.465517	1	O
AHSG	0	1412.55	25.9245	188.688	35603.1	7.48047	55.9708	1451.77	0	0	0	0	56	0.978606	0.04	0	0.365	0	0.607143	O
AHSP	0	2.06	0.0810714	0.332996	0.110886	4.82924	25.0259	4.54	0	0	0	0	56	0.947687	0	0	0	#NUM!	0.0892857	O
AICDA	0.01	102.04	3.86143	17.3401	300.678	5.10872	25.7907	216.24	0	0	0	0	56	0.929323	0.15	0.0975	0.2525	0.386139	0.982143	O
AIDA	20.77	175.85	69.0045	38.2174	1460.57	0.910922	0.104209	3864.25	0	0	0	0	56	0.301255	59.245	39.5925	95.3575	0.415201	1	O
AIF1	0	129.7	7.61143	25.2827	639.215	3.8058	14.391	426.24	0	0	0	0	56	0.920048	0.04	0	0.28	0	0.607143	O
AIF1L	0.01	229.3	20.4612	39.793	1583.48	3.47892	14.4776	1145.83	0	0	0	0	56	0.746607	5.805	0.37	21.89	0.0169027	0.982143	O
AIFM1	22.12	111.71	53.5302	22.5403	508.065	0.745252	-0.136232	2997.69	0	0	0	0	56	0.232679	49.035	37.0375	68.23	0.542833	1	O
AIFM2	0.2	114.06	14.4136	17.5107	306.626	3.62371	18.6878	807.16	0	0	0	0	56	0.525059	9.955	4.29	20.58	0.208455	1	O
AIFM3	0	9.54	0.782857	1.72455	2.97408	3.36276	12.839	43.84	0	0	0	0	56	0.806871	0.07	0	0.8975	0	0.678571	O
AIG1	1.46	106.52	39.1325	26.0255	677.325	0.576671	-0.382047	2191.42	0	0	0	0	56	0.37046	30.82	22.1625	60.95	0.363618	1	O
AIM1	0.1	68.81	16.763	19.0727	363.768	1.31778	0.941758	938.73	0	0	0	0	56	0.586211	10.09	1.935	26.345	0.0734485	1	O
AIM1L	0	36.73	2.62607	6.76137	45.7161	3.59881	13.8588	147.06	0	0	0	0	56	0.850098	0.145	0.0475	0.9675	0.0490956	0.803571	O
AIM2	0	110.72	6.53482	17.9858	323.491	4.32981	21.6349	365.95	0	0	0	0	56	0.862839	0.135	0.0275	2.5725	0.01069	0.785714	O
AIMP1	37.95	119.18	69.4693	19.6605	386.536	0.454187	-0.0453136	3890.28	0	0	0	0	56	0.157634	65.65	56.39	83.6625	0.674018	1	O
AIMP2	20.31	133.48	61.6498	25.2817	639.164	0.574001	0.00369472	3452.39	0	0	0	0	56	0.228309	62.81	41.4675	76.865	0.539485	1	O
AIP	31.24	196.74	74.1948	34.361	1180.68	1.38977	2.15089	4154.91	0	0	0	0	56	0.242104	68.29	50.27	87.605	0.573826	1	O
AIPL1	0	6.43	0.261964	0.86392	0.746358	6.89582	49.5802	14.67	0	0	0	0	56	0.707481	0.1	0.0575	0.16	0.359375	0.964286	O
AIRE	0	0.15	0.0316071	0.0343658	0.00118101	1.71222	3.49616	1.77	0	0	0	0	56	0.544693	0.025	0	0.04	0	0.642857	O
AJ239318.1	0	0.23	0.00910714	0.0410001	0.00168101	4.70186	21.908	0.51	0	0	0	0	56	0.956232	0	0	0	#NUM!	0.0535714	O
AJAP1	0	18.29	0.842143	2.74598	7.54038	5.21525	30.8129	47.16	0	0	0	0	56	0.89035	0.02	0	0.0875	0	0.517857	O
AJUBA	0.3	159.62	39.1534	40.9711	1678.63	1.1156	0.642273	2192.59	0	0	0	0	56	0.553588	29.515	3.8925	57.6275	0.0675459	1	O
AK1	0.84	263.04	61.3145	50.5756	2557.89	1.49706	3.79611	3433.61	0	0	0	0	56	0.42835	57.235	17.9875	84.5325	0.212788	1	O
AK2	75.2	559.16	220.887	99.7434	9948.75	1.51442	2.48517	12369.6	0	0	0	0	56	0.231339	198.17	153.42	251.032	0.611156	1	O
AK3	3.89	364.12	44.9382	54.7523	2997.82	4.37503	22.6547	2516.54	0	0	0	0	56	0.447174	31.4	20.425	48.6775	0.419598	1	O
AK4	0.26	142.33	25.7307	26.9403	725.782	2.14816	6.16548	1440.92	0	0	0	0	56	0.507131	22.57	5.425	33.9075	0.159994	1	O
AK5	0	158.78	10.3379	24.8848	619.253	4.47243	23.6341	578.92	0	0	0	0	56	0.78935	1.59	0.3925	7.63	0.0514417	0.982143	O
AK6	12.71	66.88	34.4507	13.2492	175.541	0.499633	-0.386878	1929.24	0	0	0	0	56	0.214746	34.445	23.3375	41.1625	0.56696	1	O
AK7	0.1	37.97	2.80196	6.98683	48.8158	4.02102	16.7604	156.91	0	0	0	0	56	0.773163	0.48	0.3375	1.7025	0.198238	1	O
AK8	0	1.98	0.296786	0.471181	0.222011	2.2548	4.732	16.62	0	0	0	0	56	0.702768	0.1	0	0.3125	0	0.696429	O
AK9	1.41	11.11	3.90321	2.09084	4.37161	1.61661	2.99921	218.58	0	0	0	0	56	0.271396	3.595	2.3575	4.695	0.50213	1	O
AKAP1	8.87	79.48	34.66	17.3388	300.634	0.682945	-0.192972	1940.96	0	0	0	0	56	0.278134	32.125	20.7625	45.445	0.456871	1	O
AKAP10	5.44	44.03	14.5014	6.9461	48.2483	1.63298	4.78383	812.08	0	0	0	0	56	0.247024	13.99	9.06	17.115	0.52936	1	O
AKAP11	3.61	30.97	12.9275	6.24717	39.0271	0.986097	0.569987	723.94	0	0	0	0	56	0.261283	11.045	8.62	16.6025	0.519199	1	O
AKAP12	0.06	175.86	32.0098	44.3004	1962.53	1.87026	2.9843	1792.55	0	0	0	0	56	0.656182	17.265	0.57	38.02	0.0149921	1	O
AKAP13	5.03	142.38	19.8675	20.9635	439.469	4.13952	21.6482	1112.58	0	0	0	0	56	0.4105	13.605	9.2075	22.06	0.417384	1	O
AKAP14	0	2.91	0.135893	0.412208	0.169916	5.85886	38.6468	7.61	0	0	0	0	56	0.846325	0	0	0.0925	0	0.392857	O
AKAP17A	8.25	71.42	23.9309	12.9505	167.715	1.69934	3.4944	1340.13	0	0	0	0	56	0.272715	21.17	15.445	27.015	0.571719	1	O
AKAP2	0.15	225.22	49.9639	52.2259	2727.55	1.48811	2.05329	2797.98	0	0	0	0	56	0.536767	36.095	9.4975	68.1875	0.139285	1	O
AKAP3	0	4.07	0.509107	0.647665	0.41947	3.46413	16.2316	28.51	0	0	0	0	56	0.538451	0.295	0.155	0.63	0.246032	0.964286	O
AKAP4	0	0.15	0.00446429	0.0231924	0.00053789	5.59809	32.0253	0.25	0	0	0	0	56	0.966429	0	0	0	#NUM!	0.0357143	O
AKAP5	0.09	9.05	1.34286	1.47279	2.16911	3.07678	13.1585	75.2	0	0	0	0	56	0.488089	0.99	0.4375	1.635	0.267584	1	O
AKAP6	0.11	6.25	1.22304	1.32655	1.75974	2.28163	5.1358	68.49	0	0	0	0	56	0.48973	0.89	0.44	1.1975	0.367432	1	O
AKAP7	0.05	27.03	4.80982	5.03597	25.361	2.50938	8.04913	269.35	0	0	0	0	56	0.486031	3.63	1.705	6.46	0.263932	1	O
AKAP8	5.05	26.93	14.9895	4.81248	23.16	0.0341616	-0.223856	839.41	0	0	0	0	56	0.180231	15.04	11.78	17.9975	0.654535	1	O
AKAP8L	14.74	52.71	28.83	8.65101	74.84	0.586038	-0.198558	1614.48	0	0	0	0	56	0.167586	28.145	22.31	33.8125	0.659815	1	O
AKAP9	5.43	26.47	12.3663	4.71448	22.2263	1.11795	1.27183	692.51	0	0	0	0	56	0.203383	11.26	9.4675	14.06	0.673364	1	O
AKIP1	2.51	78.93	34.7918	16.482	271.655	0.790496	0.321999	1948.34	0	0	0	0	56	0.256022	28.23	24.0325	46.775	0.513789	1	O
AKIRIN1	18.99	248.22	65.3379	34.6391	1199.86	2.89252	13.3717	3658.92	0	0	0	0	56	0.245821	59.24	45.6175	72.285	0.631078	1	O
AKIRIN2	9.21	84.3	38.863	16.4524	270.681	0.798072	0.566683	2176.33	0	0	0	0	56	0.230398	36.095	26.8125	46.3075	0.57901	1	O
AKNA	0.81	81.77	12.5568	17.2625	297.994	2.2737	5.29115	703.18	0	0	0	0	56	0.60387	4.68	3.06	11.8225	0.258829	1	O
AKNAD1	0	0.76	0.04625	0.116986	0.0136857	4.602	25.6036	2.59	0	0	0	0	56	0.830185	0	0	0.03	0	0.375	O
AKR1A1	28.93	217.07	88.0873	37.8027	1429.04	0.956779	1.18294	4932.89	0	0	0	0	56	0.232307	78.75	64.13	108	0.593796	1	O
AKR1B1	0	2382.73	269.646	429.268	184271	3.21155	11.4957	15100.2	0	0	0	0	56	0.617833	147.735	72.6175	238.243	0.304805	0.982143	O
AKR1B10	0	2732.6	60.7361	371.738	138189	7.04901	51.0264	3401.22	0	0	0	0	56	0.968544	0.525	0.05	1.625	0.0307692	0.821429	O
AKR1B15	0	14.33	1.02679	2.75157	7.57116	3.69192	13.8201	57.5	0	0	0	0	56	0.810602	0.18	0.09	0.275	0.327273	0.946429	O
AKR1C1	0.06	4193.78	116.103	563.756	317821	7.13991	52.3415	6501.77	0	0	0	0	56	0.914497	3.205	0.78	28.065	0.0277926	1	O
AKR1C2	0	3017.09	135.061	511.129	261253	4.72991	22.9581	7563.42	0	0	0	0	56	0.92316	1.295	0.43	20.65	0.0208232	0.964286	O
AKR1C3	0	666.47	33.4407	100.207	10041.5	5.08331	29.8529	1872.68	0	0	0	0	56	0.864789	1.34	0.2525	13.5575	0.0186244	0.964286	O
AKR1C3_1	0	543.8	33.963	85.6155	7330.01	4.40813	23.3346	1901.93	0	0	0	0	56	0.829671	2.045	0.225	19.7425	0.0113967	0.892857	O
AKR1C4	0	6.2	0.19625	0.83516	0.697493	7.00947	50.9959	10.99	0	0	0	0	56	0.887316	0	0	0.08	0	0.446429	O
AKR1D1	0	8.66	0.317679	1.13997	1.29953	7.38429	54.9875	17.79	0	0	0	0	56	0.640137	0.17	0.0875	0.2	0.4375	0.982143	O
AKR1E2	0	19.25	2.06768	3.37305	11.3775	2.93725	11.6594	115.79	0	0	0	0	56	0.70636	0.545	0	2.745	0	0.696429	O
AKR7A2	12.46	95.16	45.0337	16.8969	285.505	0.799158	0.970444	2521.89	0	0	0	0	56	0.203546	43.75	34.355	55.8875	0.614717	1	O
AKR7A3	0	12.7	0.668393	1.70531	2.90808	6.65661	47.1458	37.43	0	0	0	0	56	0.624017	0.31	0.2	0.545	0.366972	0.982143	O
AKT1	33.02	451.89	113.54	62.4701	3902.52	2.96838	14.816	6358.25	0	0	0	0	56	0.256934	106.7	73.425	135.24	0.542924	1	O
AKT1S1	10.24	117.48	43.8427	23.8489	568.771	1.13882	1.88464	2455.19	0	0	0	0	56	0.289109	41.96	29.76	54.5125	0.54593	1	O
AKT2	15.83	146.66	50.4332	20.7734	431.533	1.92662	7.66855	2824.26	0	0	0	0	56	0.202893	49.025	39.425	57.41	0.686727	1	O
AKT3	0	64.77	14.0889	16.1942	262.253	1.23241	1.03642	788.98	0	0	0	0	56	0.598059	7.165	0.3475	23.1775	0.014993	0.982143	O
AKTIP	1.73	48.67	18.807	10.3755	107.65	0.737042	0.52163	1053.19	0	0	0	0	56	0.30288	17.44	11.4125	23.8075	0.479366	1	O
AL008723.1	0	3.18	0.202143	0.470403	0.221279	4.91059	29.6426	11.32	0	0	0	0	56	0.791835	0	0	0.24	0	0.410714	O
AL021546.6	0	10.39	1.40929	2.10854	4.44594	2.51774	6.94157	78.92	0	0	0	0	56	0.661714	0.67	0	1.6625	0	0.714286	O
AL022578.1	0	0.37	0.0353571	0.0738786	0.00545805	2.95107	9.42754	1.98	0	0	0	0	56	0.808081	0	0	0.0425	0	0.339286	O
AL023806.1	0.36	4.55	1.19625	0.817932	0.669013	2.46176	7.07384	66.99	0	0	0	0	56	0.314831	0.99	0.6475	1.4125	0.458407	1	O
AL023875.1	0	127.06	5.24536	17.2075	296.097	6.719	47.7995	293.74	0	0	0	0	56	0.745696	1.805	0.94	3.425	0.274453	0.910714	O
AL049794.1	0	0.25	0.0851786	0.0567928	0.00322542	0.641805	0.234688	4.77	0	0	0	0	56	0.369235	0.085	0.04	0.1225	0.326531	0.928571	O
AL049872.1	0	0	0	0	0	0	0	0	0	0	0	0	56	#NUM!	0	0	0	#NUM!	0	O
AL109927.1	0	17.74	0.742143	3.12625	9.77347	4.79834	23.0125	41.56	0	0	0	0	56	0.949256	0	0	0	#NUM!	0.0892857	O
AL133335.1	0	22.46	0.804643	3.22328	10.3895	5.99866	38.8748	45.06	0	0	0	0	56	0.91803	0	0	0.1425	0	0.303571	O
AL133475.1	0	0	0	0	0	0	0	0	0	0	0	0	56	#NUM!	0	0	0	#NUM!	0	O
AL135745.1	1.32	58.73	9.07607	8.86583	78.6029	3.88527	18.4742	508.26	0	0	0	0	56	0.37467	7.365	4.8025	9.4875	0.506192	1	O
AL135842.1	0	0	0	0	0	0	0	0	0	0	0	0	56	#NUM!	0	0	0	#NUM!	0	O
AL136097.1	3.47	121.03	19.0348	17.2419	297.283	4.13034	22.4035	1065.95	0	0	0	0	56	0.362896	15.265	10.8375	22.335	0.485225	1	O
AL137164.1	0	0	0	0	0	0	0	0	0	0	0	0	56	#NUM!	0	0	0	#NUM!	0	O
AL137860.1	0	4.54	0.375893	0.816355	0.666436	3.34888	13.023	21.05	0	0	0	0	56	0.810222	0	0	0.4225	0	0.375	O
AL138706.2	0	25.14	6.08821	6.81143	46.3955	1.28299	0.735042	340.94	0	0	0	0	56	0.578193	3.755	0.4425	8.59	0.0515134	0.75	O
AL138751.1	0	0	0	0	0	0	0	0	0	0	0	0	56	#NUM!	0	0	0	#NUM!	0	O
AL139333.1	0	0.8	0.0142857	0.106904	0.0114286	7.48331	56	0.8	0	0	0	0	56	0.982143	0	0	0	#NUM!	0.0178571	O
AL158839.1	0	0	0	0	0	0	0	0	0	0	0	0	56	#NUM!	0	0	0	#NUM!	0	O
AL162426.1	0	0	0	0	0	0	0	0	0	0	0	0	56	#NUM!	0	0	0	#NUM!	0	O
AL354822.1	0.02	4.52	1.45714	1.27611	1.62846	0.783805	-0.458702	81.6	0	0	0	0	56	0.480327	0.91	0.45	2.175	0.206897	1	O
AL354828.1	0	0.86	0.192143	0.136578	0.0186535	2.19467	9.31036	10.76	0	0	0	0	56	0.352363	0.175	0.1	0.25	0.4	0.964286	O
AL354828.2	0	0.7	0.179643	0.177988	0.0316799	0.971293	0.663065	10.06	0	0	0	0	56	0.533584	0.155	0	0.2825	0	0.714286	O
AL356135.1	0	0	0	0	0	0	0	0	0	0	0	0	56	#NUM!	0	0	0	#NUM!	0	O
AL356289.1	0	0.15	0.0319643	0.0335976	0.0011288	1.42526	1.95347	1.79	0	0	0	0	56	0.542199	0.02	0.01	0.0425	0.235294	0.625	O
AL356585.2	0	0.67	0.0378571	0.104355	0.0108899	4.58991	25.052	2.12	0	0	0	0	56	0.863713	0	0	0.025	0	0.267857	O
AL357140.1	0	0.27	0.0191071	0.0510713	0.00260828	3.19008	11.1243	1.07	0	0	0	0	56	0.88468	0	0	0	#NUM!	0.160714	O
AL358852.1	0	0.96	0.246607	0.211078	0.0445537	1.44758	1.91958	13.81	0	0	0	0	56	0.440429	0.18	0.1075	0.34	0.316176	0.964286	O
AL360294.1	0	0.28	0.0521429	0.0502978	0.00252987	1.86689	6.2655	2.92	0	0	0	0	56	0.490827	0.04	0.01	0.08	0.125	0.732143	O
AL365181.2	0.04	1.33	0.425357	0.234427	0.0549562	1.32255	2.93865	23.82	0	0	0	0	56	0.289448	0.38	0.2775	0.53	0.523585	1	O
AL365202.1	0	26.61	4.07268	4.05072	16.4084	3.71542	17.9202	228.07	0	0	0	0	56	0.407966	3.14	2.1125	4.675	0.451872	0.982143	O
AL365273.1	0	21.55	0.797857	3.84936	14.8176	5.09333	25.1398	44.68	0	0	0	0	56	0.959474	0	0	0	#NUM!	0.107143	O
AL445183.1	0	4.75	0.245893	0.880157	0.774676	3.96201	16.0722	13.77	0	0	0	0	56	0.933279	0	0	0	#NUM!	0.0892857	O
AL513412.1	0	2.25	0.294286	0.455938	0.207879	2.72319	9.03206	16.48	0	0	0	0	56	0.682082	0.13	0	0.4325	0	0.571429	O
AL513523.2	0	7.69	1.66821	1.74994	3.0623	1.42777	1.97035	93.42	0	0	0	0	56	0.543414	1.205	0.335	2.6175	0.127985	0.803571	O
AL589743.1	0	145.7	15.1595	24.1976	585.525	3.36579	15.0682	848.93	0	0	0	0	56	0.669848	6.515	0.155	18.2225	0.00850597	0.875	O
AL590235.1	0	24.23	1.71589	3.2902	10.8254	6.07681	41.3976	96.09	0	0	0	0	56	0.577801	1.095	0.495	1.9075	0.259502	0.857143	O
AL591806.1	0	30.12	2.90661	4.49439	20.1995	4.37155	24.5909	162.77	0	0	0	0	56	0.599723	1.57	0.6825	3.82	0.178665	0.821429	O
AL592183.1	1.45	79.73	24.4841	20.024	400.961	0.94019	0.243978	1371.11	0	0	0	0	56	0.443139	18.22	7.1	38.9625	0.182227	1	O
AL596220.1	0	6.01	1.18732	1.5425	2.37932	1.7303	2.54545	66.49	0	0	0	0	56	0.631838	0.865	0	1.4925	0	0.607143	O
AL645728.1	0	5.49	1.1775	1.18766	1.41054	1.84674	3.79442	65.94	0	0	0	0	56	0.497899	0.835	0.4575	1.55	0.295161	0.857143	O
AL645922.1	0	0.63	0.01125	0.0841873	0.0070875	7.48331	56	0.63	0	0	0	0	56	0.982143	0	0	0	#NUM!	0.0178571	O
ALAD	5.33	62.82	17.2652	9.90388	98.0868	2.24866	7.55344	966.85	0	0	0	0	56	0.278684	15.335	11.3275	20.0875	0.563908	1	O
ALAS1	12.03	171.55	45.5554	26.2491	689.015	2.25142	8.60344	2551.1	0	0	0	0	56	0.283768	38.565	28.7825	59.4125	0.484452	1	O
ALAS2	0	61.54	1.895	9.86706	97.3588	5.42887	29.4681	106.12	0	0	0	0	56	0.961206	0	0	0.0625	0	0.410714	O
ALB	0	3034.55	61.1023	405.018	164040	7.45785	55.7375	3421.73	0	0	0	0	56	0.965898	0.11	0	2.0875	0	0.678571	O
ALCAM	0.25	467.17	75.4209	93.5567	8752.86	2.03548	5.26836	4223.57	0	0	0	0	56	0.600096	33.405	12.27	115.472	0.106259	1	O
ALDH16A1	0	53.69	15.087	9.17511	84.1827	1.31834	4.39961	844.87	0	0	0	0	56	0.319648	14.19	9.4675	19.135	0.494774	0.982143	O
ALDH18A1	29.06	159.98	66.4314	26.6544	710.457	1.28791	2.37246	3720.16	0	0	0	0	56	0.210394	63.64	50.66	75.21	0.673581	1	O
ALDH1A1	0	3637.52	104.255	499.769	249769	6.73091	47.6048	5838.28	0	0	0	0	56	0.941593	0.455	0.1775	2.24	0.0792411	0.964286	O
ALDH1A2	0	352.1	21.8384	76.0142	5778.16	3.82953	13.6937	1222.95	0	0	0	0	56	0.9197	0.31	0.045	1.2775	0.035225	0.803571	O
ALDH1A3	0.14	565.72	61.5782	136.923	18747.9	2.49278	5.32699	3448.38	0	0	0	0	56	0.831006	2.48	1.13	23.755	0.0475689	1	O
ALDH1B1	0.12	114.78	28.1321	20.1275	405.118	2.16716	6.28135	1575.4	0	0	0	0	56	0.342566	24.205	15.215	31.3525	0.485288	1	O
ALDH1L1	0	175.4	7.43232	25.7718	664.187	5.4969	33.9941	416.21	0	0	0	0	56	0.890887	0.29	0.11	1.3775	0.0798548	0.892857	O
ALDH1L2	0	58.27	6.94196	11.2821	127.287	2.52709	7.48897	388.75	0	0	0	0	56	0.708523	1.84	0.1475	8.5225	0.0173071	0.910714	O
ALDH2	0.18	150.71	14.2796	23.4015	547.628	4.02526	21.0315	799.66	0	0	0	0	56	0.646784	6.675	0.8025	18.7225	0.0428629	1	O
ALDH3A1	0	4309.04	85.2009	575.53	331235	7.4505	55.6581	4771.25	0	0	0	0	56	0.972384	0.13	0.04	0.74	0.0540541	0.821429	O
ALDH3A2	0.12	115.69	22.8538	20.9105	437.249	2.08647	6.22922	1279.81	0	0	0	0	56	0.449144	16.045	10.245	29.5375	0.346847	1	O
ALDH3B1	0.13	137.98	18.0557	29.0736	845.277	2.98225	9.43615	1011.12	0	0	0	0	56	0.655491	7.99	1.9325	20.045	0.0964081	1	O
ALDH3B2	0	49.67	2.61339	9.2914	86.3302	4.71404	22.1593	146.35	0	0	0	0	56	0.909165	0.045	0	0.2175	0	0.553571	O
ALDH4A1	1.59	60.08	12.913	11.3781	129.461	2.39266	7.11628	723.13	0	0	0	0	56	0.412222	10.09	5.3975	14.495	0.37237	1	O
ALDH5A1	0.08	106.03	11.8834	18.8578	355.616	3.64717	15.2154	665.47	0	0	0	0	56	0.621393	6.91	1.585	13.5725	0.11678	1	O
ALDH6A1	2.17	54.14	9.95821	7.9311	62.9023	3.47774	17.2221	557.66	0	0	0	0	56	0.346231	8.29	5.6225	11.29	0.498007	1	O
ALDH7A1	0.01	255.63	58.5975	53.9286	2908.29	1.26816	2.48861	3281.46	0	0	0	0	56	0.483463	53.015	2.765	84.015	0.0329108	0.982143	O
ALDH8A1	0	2.75	0.703393	0.639961	0.40955	1.75578	2.61123	39.39	0	0	0	0	56	0.444325	0.56	0.285	0.835	0.341317	0.982143	O
ALDH9A1	0.11	102.11	47.6157	19.0398	362.513	0.712709	1.10179	2666.48	0	0	0	0	56	0.214598	44.04	35.5425	57.075	0.622733	1	O
ALDOA	478.13	3146.84	1141.88	475.367	225973	1.85074	5.21272	63945.2	0	0	0	0	56	0.209462	1036.88	846.548	1338.79	0.632325	1	O
ALDOB	0	17.35	1.6825	3.8945	15.1671	3.12496	9.30536	94.22	0	0	0	0	56	0.817528	0.18	0.02	1.015	0.0197044	0.803571	O
ALDOC	0.39	165.61	22.5904	30.4727	928.583	2.9152	9.90615	1265.06	0	0	0	0	56	0.575253	12.51	6.4975	25.0675	0.2592	1	O
ALG1	10.96	103.78	29.888	15.1027	228.091	2.53097	9.82667	1673.73	0	0	0	0	56	0.240874	27.05	19.8875	35.235	0.564425	1	O
ALG10	1.89	13.72	6.08786	2.87139	8.2449	0.795591	0.150857	340.92	0	0	0	0	56	0.258915	5.455	3.9625	7.87	0.503494	1	O
ALG10B	1.42	13.36	5.27911	2.4409	5.958	1.12523	2.03673	295.63	0	0	0	0	56	0.246606	4.855	3.6625	6.495	0.563895	1	O
ALG11	4.55	29.05	11.9388	4.85771	23.5973	1.33434	2.89252	668.57	0	0	0	0	56	0.212692	11.235	8.7525	14.3125	0.611528	1	O
ALG12	3.32	19.72	8.68018	3.29448	10.8536	0.984224	1.43495	486.09	0	0	0	0	56	0.202912	8.235	6.74	10.2275	0.659008	1	O
ALG13	9.87	43.61	19.7166	7.42966	55.1998	1.15277	1.30036	1104.13	0	0	0	0	56	0.200656	19.275	13.67	22.035	0.620377	1	O
ALG14	0.44	3.22	1.4475	0.583059	0.339957	0.914174	0.63444	81.06	0	0	0	0	56	0.218423	1.36	1.05	1.64	0.640244	1	O
ALG1L	0	23.6	2.63679	4.86627	23.6806	2.73357	7.64192	147.66	0	0	0	0	56	0.739036	0.68	0.2	2.56	0.078125	0.892857	O
ALG1L2	0	0.77	0.0725	0.156615	0.0245282	3.15144	10.3278	4.06	0	0	0	0	56	0.806122	0	0	0.065	0	0.392857	O
ALG2	6.78	72.75	28.7507	12.4905	156.013	0.843171	1.50794	1610.04	0	0	0	0	56	0.236649	27.6	18.9525	36.01	0.526312	1	O
ALG3	17.82	189.92	58.0727	29.9333	896.005	2.00037	6.13454	3252.07	0	0	0	0	56	0.254033	51.59	40.0075	68.6475	0.582796	1	O
ALG5	22.2	89.69	46.9868	16.2653	264.56	0.782707	0.081761	2631.26	0	0	0	0	56	0.189691	42.975	35.855	59.21	0.605556	1	O
ALG6	2.96	41.5	13.4868	6.89024	47.4754	1.57012	4.06403	755.26	0	0	0	0	56	0.264188	12.165	8.5175	16.7225	0.509344	1	O
ALG8	26.37	137.48	64.0684	26.7332	714.664	0.725768	0.116419	3587.83	0	0	0	0	56	0.2306	60.68	42.4225	79.285	0.535063	1	O
ALG9	6.28	36.57	18.8246	7.19367	51.7489	0.438654	-0.313983	1054.18	0	0	0	0	56	0.213921	18.195	13.885	23.7025	0.585803	1	O
ALK	0	36.41	0.987143	4.91963	24.2028	7.05153	51.3503	55.28	0	0	0	0	56	0.929398	0.035	0	0.16	0	0.589286	O
ALKBH1	2.36	12.83	5.39857	2.26616	5.13547	1.56064	2.61154	302.32	0	0	0	0	56	0.213814	4.895	3.77	6.15	0.613008	1	O
ALKBH2	7.63	80.56	33.5184	15.1851	230.587	0.77215	0.67142	1877.03	0	0	0	0	56	0.248003	30.25	22.415	42.93	0.522129	1	O
ALKBH3	0	54.19	23.1718	11.5357	133.072	0.28476	0.203186	1297.62	0	0	0	0	56	0.272306	20.47	16.545	30.37	0.544781	0.964286	O
ALKBH4	1.55	15.03	7.07714	3.03036	9.1831	0.825335	0.200364	396.32	0	0	0	0	56	0.232841	6.125	5.105	8.59	0.594296	1	O
ALKBH5	16.9	129.76	49.6512	23.2269	539.491	0.997505	1.3079	2780.47	0	0	0	0	56	0.254103	45.19	32.1075	63.945	0.502111	1	O
ALKBH6	3.13	17.8	8.01607	3.5333	12.4842	1.0188	0.5662	448.9	0	0	0	0	56	0.236762	7.365	5.5425	9.8925	0.560273	1	O
ALKBH7	3.45	93.97	29.7018	18.5666	344.717	1.56141	2.70018	1663.3	0	0	0	0	56	0.319398	25.25	16.7825	35.21	0.47664	1	O
ALKBH8	1.72	15.89	7.18696	3.10048	9.613	0.712894	0.62278	402.47	0	0	0	0	56	0.236993	6.8	4.8875	9.3325	0.523707	1	O
ALLC	0	4.22	0.0966071	0.564592	0.318765	7.34319	54.5221	5.41	0	0	0	0	56	0.953162	0	0	0.005	0	0.25	O
ALMS1	0.99	26.72	4.87143	3.75557	14.1043	3.69996	20.3494	272.8	0	0	0	0	56	0.33644	3.905	2.78	6.8825	0.403923	1	O
ALOX12	0.21	36.71	2.54554	5.52938	30.574	5.30674	29.7781	142.55	0	0	0	0	56	0.591383	1.335	0.8225	2.2225	0.370079	1	O
ALOX12B	0	1.25	0.190536	0.30458	0.0927688	2.07755	3.95576	10.67	0	0	0	0	56	0.719189	0.04	0	0.28	0	0.642857	O
ALOX15	0	13.7	0.663571	2.34279	5.48868	4.82636	23.5426	37.16	0	0	0	0	56	0.882516	0.05	0.01	0.1925	0.0519481	0.732143	O
ALOX15B	0	24.83	0.511607	3.31227	10.9712	7.45916	55.75	28.65	0	0	0	0	56	0.94047	0.03	0.01	0.0525	0.190476	0.732143	O
ALOX5	0	23.13	2.09554	4.94005	24.4041	2.94509	8.74726	117.35	0	0	0	0	56	0.845726	0.05	0.01	0.6825	0.014652	0.678571	O
ALOX5AP	0	900.35	46.125	150.931	22780.3	4.40049	21.0941	2583	0	0	0	0	56	0.905938	0.945	0.1575	4.24	0.0371462	0.892857	O
ALOXE3	0	5.57	0.502679	1.18153	1.39602	3.36658	11.1459	28.15	0	0	0	0	56	0.802709	0.075	0.02	0.3775	0.0529801	0.803571	O
ALPI	0	5.99	0.148393	0.803858	0.646188	7.23542	53.3842	8.31	0	0	0	0	56	0.949437	0	0	0	#NUM!	0.196429	O
ALPK1	0.33	7.06	2.48393	1.74325	3.03893	1.07146	0.460876	139.1	0	0	0	0	56	0.37604	1.96	1.235	3.3525	0.368382	1	O
ALPK2	0	44.59	4.96768	8.94938	80.0914	2.36232	6.45262	278.19	0	0	0	0	56	0.771051	0.06	0.02	5.735	0.00348736	0.767857	O
ALPK3	0.01	34.2	2.22536	5.72578	32.7846	3.90125	18.0093	124.62	0	0	0	0	56	0.841214	0.125	0.0675	0.725	0.0931034	0.964286	O
ALPL	0	103.97	5.22036	18.3099	335.252	4.6247	21.4922	292.34	0	0	0	0	56	0.891853	0.23	0.03	1.82	0.0164835	0.839286	O
ALPP	0	311.79	8.87804	43.7912	1917.67	6.42905	43.7024	497.17	0	0	0	0	56	0.950175	0.1	0.05	0.2725	0.183486	0.910714	O
ALPPL2	0	29.96	1.11875	4.99085	24.9086	5.09674	26.0657	62.65	0	0	0	0	56	0.946195	0	0	0.07	0	0.464286	O
ALS2	1.16	110.4	15.2284	14.8516	220.571	4.97966	31.2197	852.79	0	0	0	0	56	0.364255	12.01	8.3575	18.2	0.459203	1	O
ALS2CL	0	39.86	3.7225	7.67398	58.8899	2.84457	9.04425	208.46	0	0	0	0	56	0.79941	0.335	0.055	2.695	0.0204082	0.928571	O
ALS2CR11	0	7.13	0.320714	1.04075	1.08315	5.57785	34.735	17.96	0	0	0	0	56	0.860842	0.03	0.01	0.1425	0.0701754	0.553571	O
ALS2CR12	0	5.96	0.788929	0.859136	0.738115	4.41218	24.6405	44.18	0	0	0	0	56	0.417925	0.66	0.3975	0.975	0.407692	0.964286	O
ALX1	0	20.29	2.04714	4.72779	22.352	2.66592	6.71251	114.64	0	0	0	0	56	0.850576	0.025	0	0.2725	0	0.553571	O
ALX3	0.34	11.02	3.20125	1.95999	3.84155	1.34204	3.34757	179.27	0	0	0	0	56	0.323233	2.78	1.635	4.13	0.395884	1	O
ALX4	0	7.48	0.550714	1.52123	2.31414	3.2608	10.5149	30.84	0	0	0	0	56	0.878787	0.02	0.01	0.1	0.1	0.517857	O
ALYREF	30.83	564.78	185.256	100.831	10166.8	1.24948	2.73092	10374.3	0	0	0	0	56	0.287629	172.725	113.04	226.567	0.498924	1	O
AMACR	2.65	133.74	15.407	20.352	414.205	4.22103	21.4185	862.79	0	0	0	0	56	0.479023	9.845	5.78	14.175	0.40776	1	O
AMBN	0	6.22	0.137143	0.8334	0.694555	7.33268	54.3835	7.68	0	0	0	0	56	0.962007	0	0	0	#NUM!	0.214286	O
AMBP	0	862.54	16.3511	115.144	13258.2	7.481	55.9764	915.66	0	0	0	0	56	0.965054	0.275	0.03	1.205	0.0248963	0.803571	O
AMBRA1	6.75	26.09	12.7611	4.16758	17.3687	0.993384	1.21915	714.62	0	0	0	0	56	0.176025	12.46	9.6775	14.7925	0.654217	1	O
AMD1	26.71	302.19	82.5648	39.9756	1598.05	3.10493	15.8773	4623.63	0	0	0	0	56	0.222409	77.79	61.5575	102.168	0.602515	1	O
AMDHD1	0	61.27	9.72821	14.0034	196.095	2.21597	4.0693	544.78	0	0	0	0	56	0.616166	4.735	2.04	7.5575	0.269931	0.964286	O
AMDHD2	0.22	28.61	8.81268	5.63915	31.8	1.12277	1.69605	493.51	0	0	0	0	56	0.342388	7.935	5.0075	11.7075	0.427717	1	O
AMELX	0	0.1	0.00303571	0.0154825	0.000239708	5.56503	31.7446	0.17	0	0	0	0	56	0.965336	0	0	0	#NUM!	0.0357143	O
AMELY	0	0	0	0	0	0	0	0	0	0	0	0	56	#NUM!	0	0	0	#NUM!	0	O
AMER1	0.06	15.59	3.37036	2.72355	7.41772	2.23372	7.13283	188.74	0	0	0	0	56	0.391917	2.8	1.5175	4.2025	0.361095	1	O
AMER2	0	5.29	0.265893	0.960287	0.922152	4.26709	17.923	14.89	0	0	0	0	56	0.88565	0.03	0.01	0.05	0.2	0.660714	O
AMER3	0	12.28	0.32875	1.66816	2.78276	6.96705	50.2965	18.41	0	0	0	0	56	0.907378	0.03	0.01	0.05	0.2	0.732143	O
AMFR	13.91	144.84	46.373	24.2289	587.041	2.23004	6.74689	2596.89	0	0	0	0	56	0.249508	41.915	32.62	52.115	0.625923	1	O
AMH	0	15.75	1.405	2.61304	6.82799	3.71833	16.8734	78.68	0	0	0	0	56	0.708889	0.465	0.0875	1.4125	0.0619469	0.857143	O
AMHR2	0	36.18	1.12536	5.46347	29.8495	5.743	34.0495	63.02	0	0	0	0	56	0.94916	0	0	0.0725	0	0.428571	O
AMICA1	0	24.28	0.708571	3.3026	10.9072	6.89139	49.5063	39.68	0	0	0	0	56	0.922505	0.015	0	0.1525	0	0.5	O
AMIGO1	0	9.9	1.94446	2.07849	4.32013	1.98702	4.69258	108.89	0	0	0	0	56	0.523289	1.445	0.4825	2.63	0.18346	0.928571	O
AMIGO2	0.02	223.36	27.7268	51.3647	2638.34	2.4501	5.46488	1552.7	0	0	0	0	56	0.759346	4.935	0.7	25.23	0.0277447	1	O
AMIGO3	0	1.77	0.396429	0.482382	0.232692	1.4956	1.4633	22.2	0	0	0	0	56	0.608768	0.2	0.065	0.5825	0.111588	0.785714	O
AMMECR1	2.24	41.07	11.9211	7.34482	53.9464	1.66745	3.93706	667.58	0	0	0	0	56	0.31506	10.335	7.165	14.675	0.488245	1	O
AMMECR1L	7.48	35.29	18.0604	5.49847	30.2332	0.680812	0.664856	1011.38	0	0	0	0	56	0.166454	18.425	13.405	21.095	0.635459	1	O
AMN	0	6.9	0.490714	1.23552	1.52651	4.13896	17.9379	27.48	0	0	0	0	56	0.79888	0.1	0	0.3825	0	0.714286	O
AMN1	0.96	17.73	7.02893	4.10854	16.8801	0.998717	0.596728	393.62	0	0	0	0	56	0.315475	6.395	3.9825	8.79	0.453072	1	O
AMOT	0	24.78	3.02929	4.65156	21.637	2.24345	7.28151	169.64	0	0	0	0	56	0.696292	0.395	0.0575	6.17	0.00931929	0.928571	O
AMOTL1	0.06	104.29	20.1839	21.5915	466.193	1.74767	3.63942	1130.3	0	0	0	0	56	0.538079	14.13	3.235	27.475	0.117743	1	O
AMOTL2	0.02	266.96	40.1032	46.0261	2118.41	2.40907	9.61207	2245.78	0	0	0	0	56	0.555217	31.155	0.5725	61.0225	0.00938179	1	O
AMPD1	0	7.78	0.157321	1.03784	1.07712	7.46778	55.8404	8.81	0	0	0	0	56	0.954536	0	0	0.02	0	0.357143	O
AMPD2	9.67	68.54	31.1052	14.5808	212.598	0.938829	0.298042	1741.89	0	0	0	0	56	0.253351	27.63	20.3925	36.66	0.55626	1	O
AMPD3	0.19	35.65	7.18411	7.95866	63.3403	1.8208	3.78482	402.31	0	0	0	0	56	0.547016	3.78	1.1825	11.47	0.103095	1	O
AMPH	0	28.99	4.29196	8.27451	68.4675	1.8682	2.0647	240.35	0	0	0	0	56	0.801732	0.145	0.03	1.91	0.0157068	0.839286	O
AMT	0.02	18.17	2.0075	3.00907	9.0545	3.70882	16.2974	112.42	0	0	0	0	56	0.575066	1.005	0.5675	1.9675	0.288437	1	O
AMTN	0	2.68	0.113571	0.378405	0.143191	5.98381	39.9141	6.36	0	0	0	0	56	0.876516	0	0	0.07	0	0.321429	O
AMY1A	0	0.48	0.07375	0.0952425	0.00907114	2.16931	5.6803	4.13	0	0	0	0	56	0.611423	0.04	0	0.1	0	0.696429	O
AMY1B	0	0.44	0.0583929	0.0775483	0.00601373	2.93416	11.1387	3.27	0	0	0	0	56	0.587429	0.04	0.0075	0.08	0.09375	0.714286	O
AMY1C	0	0.27	0.00660714	0.0374786	0.00140464	6.68175	46.5956	0.37	0	0	0	0	56	0.97056	0	0	0	#NUM!	0.0535714	O
AMY2A	0	0.12	0.00803571	0.0224353	0.000503344	3.33029	12.0573	0.45	0	0	0	0	56	0.893254	0	0	0	#NUM!	0.142857	O
AMY2B	0	9.9	1.46643	1.77517	3.15123	2.79272	9.80597	82.12	0	0	0	0	56	0.540546	0.865	0.425	1.72	0.247093	0.982143	O
AMZ1	0.01	26.02	1.09732	3.64616	13.2945	6.12942	41.2856	61.45	0	0	0	0	56	0.839018	0.12	0.05	0.4675	0.106952	0.964286	O
AMZ2	24.41	251.36	87.5064	42.8003	1831.86	1.4175	3.04342	4900.36	0	0	0	0	56	0.255595	81.76	57.77	105.395	0.548128	1	O
ANAPC1	10.32	77.15	31.3823	15.2786	233.436	1.38231	1.78359	1757.41	0	0	0	0	56	0.252922	27.055	21.26	35.8525	0.592985	1	O
ANAPC10	4.46	36.85	16.2439	6.01835	36.2205	0.804056	1.75597	909.66	0	0	0	0	56	0.200132	15.6	12.6875	19.665	0.645182	1	O
ANAPC11	34.36	531.99	158.691	92.4984	8555.96	1.85935	4.66447	8886.71	0	0	0	0	56	0.290378	141.635	97.34	189.885	0.512626	1	O
ANAPC13	27.38	224.4	72.2761	39.0702	1526.48	2.05263	5.64454	4047.46	0	0	0	0	56	0.265247	65.03	43.985	83.74	0.525257	1	O
ANAPC15	28.88	210.68	74.1646	31.2369	975.744	2.01501	6.79004	4153.22	0	0	0	0	56	0.208468	68.855	57.24	86.695	0.660246	1	O
ANAPC16	6.35	66.34	15.7902	9.01856	81.3344	3.46148	17.4513	884.25	0	0	0	0	56	0.251102	13.6	10.8125	17.64	0.612954	1	O
ANAPC2	2.48	44.41	19.6939	8.90308	79.2649	0.692215	0.420869	1102.86	0	0	0	0	56	0.246585	18.145	14.3175	24.8675	0.575751	1	O
ANAPC4	7.25	43.81	19.4164	6.98012	48.722	0.902538	1.43186	1087.32	0	0	0	0	56	0.195628	18.485	14.515	23.2975	0.623028	1	O
ANAPC5	38.66	142.23	87.4532	26.287	691.007	0.204431	-0.535233	4897.38	0	0	0	0	56	0.169499	85.5	70.14	104.203	0.673112	1	O
ANAPC7	11.24	98.71	44.0254	16.8799	284.931	0.864555	1.07807	2465.42	0	0	0	0	56	0.207691	41.02	31.4975	53.9375	0.583963	1	O
ANG	0	105.07	5.41232	14.2085	201.883	6.53644	45.9606	303.09	0	0	0	0	56	0.670612	2.98	0.795	4.4275	0.17956	0.982143	O
ANGEL1	4.49	29.46	11.3889	4.76949	22.7481	1.47771	3.46822	637.78	0	0	0	0	56	0.218052	10.635	7.815	12.9825	0.601964	1	O
ANGEL2	3.75	37.14	11.7191	5.75205	33.0861	2.11527	6.86926	656.27	0	0	0	0	56	0.239582	10.655	8.5	14.0525	0.604875	1	O
ANGPT1	0	69.13	6.67893	13.263	175.908	3.10218	10.4589	374.02	0	0	0	0	56	0.767357	1.06	0.085	6.9325	0.0122611	0.892857	O
ANGPT2	0.02	62.6	2.16857	9.14252	83.5857	5.80144	36.4226	121.44	0	0	0	0	56	0.89528	0.16	0.11	0.32	0.34375	1	O
ANGPT4	0	47.44	0.909821	6.33138	40.0864	7.48157	55.9822	50.95	0	0	0	0	56	0.94966	0.04	0.02	0.0825	0.242424	0.803571	O
ANGPTL1	0	41.52	1.08089	5.56236	30.9399	7.24649	53.4837	60.53	0	0	0	0	56	0.908809	0.09	0.01	0.2425	0.0412371	0.732143	O
ANGPTL2	0	165.21	9.43161	24.6768	608.947	5.03387	29.7317	528.17	0	0	0	0	56	0.821346	0.15	0.04	8.24	0.00485437	0.857143	O
ANGPTL3	0	0.22	0.0253571	0.0371711	0.00138169	3.11914	13.1677	1.42	0	0	0	0	56	0.633803	0.01	0	0.03	0	0.464286	O
ANGPTL4	0	92.84	7.95464	17.6336	310.945	3.1756	10.9618	445.46	0	0	0	0	56	0.804855	0.68	0.29	3.415	0.0849195	0.964286	O
ANGPTL5	0	0.54	0.02375	0.0751619	0.00564932	6.1867	42.1093	1.33	0	0	0	0	56	0.83848	0	0	0.02	0	0.303571	O
ANGPTL6	0	51.81	1.48286	6.9318	48.0498	7.2156	53.1787	83.04	0	0	0	0	56	0.869288	0.175	0.0775	0.4075	0.190184	0.964286	O
ANGPTL7	0	48.48	0.880714	6.4764	41.9437	7.48323	55.9991	49.32	0	0	0	0	56	0.975466	0.01	0	0.03	0	0.428571	O
ANHX	0	0.03	0.00214286	0.00706188	4.98701e-05	3.20251	9.14548	0.12	0	0	0	0	56	0.919643	0	0	0	#NUM!	0.0892857	O
ANK1	0	157.91	7.88268	26.6398	709.679	4.49605	21.0986	441.43	0	0	0	0	56	0.880926	0.535	0.1875	2.01	0.0932836	0.928571	O
ANK2	0.01	60.55	5.97	10.5379	111.048	3.32862	13.3582	334.32	0	0	0	0	56	0.701109	2.155	0.3925	6.365	0.0616654	0.982143	O
ANK3	0.05	40.24	7.94875	10.2468	104.996	1.49689	1.61456	445.13	0	0	0	0	56	0.641447	3.135	0.45	12.86	0.0349922	1	O
ANKAR	0	0.5	0.120714	0.114302	0.0130649	1.68817	3.29125	6.76	0	0	0	0	56	0.478075	0.105	0.0475	0.1525	0.311475	0.857143	O
ANKDD1A	0.3	17.52	2.93089	3.62436	13.136	3.14716	9.95851	164.13	0	0	0	0	56	0.478059	1.73	1.165	2.7925	0.417189	1	O
ANKDD1B	0	1.57	0.121429	0.245405	0.0602234	4.32194	22.6465	6.8	0	0	0	0	56	0.72584	0.03	0	0.12	0	0.660714	O
ANKEF1	0.05	18.17	4.38179	4.27599	18.2841	1.16612	0.751299	245.38	0	0	0	0	56	0.515269	2.39	1.3225	6.9425	0.190493	1	O
ANKFN1	0	12.38	0.700179	1.92847	3.71898	4.66884	25.2412	39.21	0	0	0	0	56	0.832227	0.08	0.02	0.3025	0.0661157	0.803571	O
ANKFY1	3.25	42.61	18.5745	8.34185	69.5865	0.546676	0.290908	1040.17	0	0	0	0	56	0.247708	17.71	12.89	22.365	0.576347	1	O
ANKH	0.25	34.07	7.855	7.38372	54.5194	1.89227	3.42975	439.88	0	0	0	0	56	0.453137	5.665	3.045	9.5225	0.319769	1	O
ANKHD1	17.88	113.37	54.7116	18.6147	346.509	0.791254	1.30398	3063.85	0	0	0	0	56	0.184141	52.525	43.0675	62.57	0.688309	1	O
ANKHD1-EIF4EBP3	3.42	20.92	10.2332	4.08988	16.7271	0.53554	-0.149212	573.06	0	0	0	0	56	0.223182	9.86	7.21	12.47	0.578188	1	O
ANKIB1	7.12	57.88	24.8034	11.0377	121.83	1.08442	1.07537	1388.99	0	0	0	0	56	0.237798	22.365	17.175	31.185	0.550746	1	O
ANKK1	0	1.59	0.104464	0.254115	0.0645743	4.46353	22.6173	5.85	0	0	0	0	56	0.777869	0.03	0	0.0825	0	0.625	O
ANKLE1	0	47.44	5.78339	9.91194	98.2466	2.52488	6.90933	323.87	0	0	0	0	56	0.724898	0.875	0.4275	6.355	0.0672699	0.964286	O
ANKLE2	10.69	81.44	39.8445	14.6019	213.216	0.223857	0.145258	2231.29	0	0	0	0	56	0.203838	40.505	28.84	51.1325	0.564025	1	O
ANKMY1	0.59	18.42	6.9	3.89627	15.1809	0.86892	0.175023	386.4	0	0	0	0	56	0.308173	5.855	3.78	9.035	0.418373	1	O
ANKMY2	2.85	33.14	15.7305	7.14697	51.0792	0.279364	-0.2576	880.91	0	0	0	0	56	0.254943	15.495	10.9975	20.7175	0.530831	1	O
ANKRA2	1.36	22.64	7.48071	3.95158	15.615	1.43825	3.0164	418.92	0	0	0	0	56	0.275468	7.105	4.76	9.085	0.523941	1	O
ANKRD1	0	1605.45	90.9975	296.99	88203.1	4.01687	16.1942	5095.86	0	0	0	0	56	0.908059	1.135	0.275	9.7	0.0283505	0.928571	O
ANKRD10	8.25	110.47	38.1284	18.7693	352.287	1.34168	2.69529	2135.19	0	0	0	0	56	0.259225	32.635	23.9475	48.2875	0.495936	1	O
ANKRD11	8.5	47.74	25.5382	10.6705	113.859	0.258344	-0.939825	1430.14	0	0	0	0	56	0.237352	24.38	17.08	33.0525	0.516754	1	O
ANKRD12	3.27	76.44	13.2916	11.7264	137.509	3.38452	15.0659	744.33	0	0	0	0	56	0.370649	8.92	6.775	14.2875	0.474191	1	O
ANKRD13A	4.56	196.36	42.7886	42.2277	1783.18	1.82902	2.90022	2396.16	0	0	0	0	56	0.470352	26.215	16.3675	48.8025	0.335382	1	O
ANKRD13B	0.46	76.35	13.0746	15.3733	236.338	2.81328	8.78424	732.18	0	0	0	0	56	0.499339	7.63	5.05	13.465	0.375046	1	O
ANKRD13C	5.51	32.76	14.0864	5.02788	25.2796	0.855588	2.19628	788.84	0	0	0	0	56	0.192462	14.435	10.34	16.58	0.623643	1	O
ANKRD13D	1.83	82.21	17.2409	13.9131	193.574	2.80245	9.19536	965.49	0	0	0	0	56	0.347896	13.13	9.715	18.165	0.53482	1	O
ANKRD16	1.59	12.47	5.08554	2.59894	6.75448	0.952474	0.172374	284.79	0	0	0	0	56	0.276955	4.2	3.0225	6.5125	0.464107	1	O
ANKRD17	7.73	59.8	29.9023	10.3248	106.602	0.51677	0.324734	1674.53	0	0	0	0	56	0.190801	28.86	22.6175	35.435	0.638281	1	O
ANKRD18A	0	15.77	1.76893	2.58143	6.6638	3.19153	14.9706	99.06	0	0	0	0	56	0.642936	0.54	0.06	2.6675	0.022493	0.910714	O
ANKRD18B	0	17.52	3.7825	3.96885	15.7518	1.44399	1.65162	211.82	0	0	0	0	56	0.534741	2.02	0.9525	4.8125	0.197922	0.982143	O
ANKRD2	0	14.2	1.26357	2.88657	8.33226	3.09801	9.83893	70.76	0	0	0	0	56	0.825355	0.08	0.015	0.6225	0.0240964	0.75	O
ANKRD20A1	0	5.47	0.406429	0.883109	0.779882	4.2156	20.971	22.76	0	0	0	0	56	0.769944	0.065	0	0.405	0	0.571429	O
ANKRD20A2	0	9.13	0.391786	1.29223	1.66987	5.96923	39.5141	21.94	0	0	0	0	56	0.863166	0.03	0	0.1975	0	0.535714	O
ANKRD20A3	0	1.46	0.0644643	0.205408	0.0421924	6.03343	40.2663	3.61	0	0	0	0	56	0.845321	0	0	0.06	0	0.392857	O
ANKRD20A4	0	1.31	0.264643	0.313276	0.0981417	1.66752	2.26703	14.82	0	0	0	0	56	0.583333	0.16	0.0475	0.31	0.153226	0.857143	O
ANKRD22	0	43.69	2.82875	7.73463	59.8245	3.71805	15.4418	158.41	0	0	0	0	56	0.865057	0.12	0.09	0.3225	0.27907	0.964286	O
ANKRD23	0.03	27.2	1.01661	3.60574	13.0014	7.21854	53.2192	56.93	0	0	0	0	56	0.703881	0.41	0.2075	0.7325	0.283276	1	O
ANKRD24	0.01	12.43	0.65875	1.75439	3.07788	5.81739	38.1495	36.89	0	0	0	0	56	0.747952	0.15	0.08	0.525	0.152381	0.982143	O
ANKRD26	1.34	15.18	6.57339	3.29968	10.8879	0.585865	-0.153099	368.11	0	0	0	0	56	0.279816	5.935	3.945	9.0425	0.436273	1	O
ANKRD27	6.01	122.98	22.6986	16.8326	283.335	4.13363	22.8789	1271.12	0	0	0	0	56	0.300632	18.065	14.9125	24.8425	0.600282	1	O
ANKRD28	5.51	56.83	17.9082	10.1747	103.524	1.64067	3.89645	1002.86	0	0	0	0	56	0.291713	16.19	10.065	23.195	0.43393	1	O
ANKRD29	0	20.59	3.03482	4.77436	22.7945	2.27866	4.86311	169.95	0	0	0	0	56	0.692623	1.145	0.12	3.14	0.0382166	0.875	O
ANKRD30A	0	8.17	0.206786	1.13368	1.28523	6.68556	46.5351	11.58	0	0	0	0	56	0.95491	0	0	0.0125	0	0.25	O
ANKRD30B	0	41.63	0.999464	5.59473	31.301	7.22674	53.2433	55.97	0	0	0	0	56	0.954137	0	0	0.0425	0	0.321429	O
ANKRD30BL	0	0.08	0.00321429	0.0145361	0.000211299	4.7151	21.8906	0.18	0	0	0	0	56	0.956349	0	0	0	#NUM!	0.0535714	O
ANKRD31	0	1	0.143036	0.155492	0.0241779	3.38632	16.4383	8.01	0	0	0	0	56	0.478843	0.11	0.05	0.2025	0.246914	0.910714	O
ANKRD33	0	0.19	0.00660714	0.0294357	0.000866461	5.26533	29.6607	0.37	0	0	0	0	56	0.955116	0	0	0	#NUM!	0.0714286	O
ANKRD33B	0.02	44.97	5.42196	7.74255	59.9471	3.15895	12.609	303.63	0	0	0	0	56	0.606807	2.795	0.62	6.6125	0.0937618	1	O
ANKRD34A	0.04	7.46	1.60571	1.65314	2.73288	1.49388	1.96109	89.92	0	0	0	0	56	0.523759	1.025	0.385	2.2425	0.171683	1	O
ANKRD34B	0	70.95	1.46125	9.47018	89.6843	7.446	55.6132	81.83	0	0	0	0	56	0.961778	0.005	0	0.1175	0	0.375	O
ANKRD34C	0	10.06	0.206964	1.34174	1.80025	7.46404	55.8012	11.59	0	0	0	0	56	0.939218	0.01	0	0.03	0	0.410714	O
ANKRD35	0	8.14	0.927321	1.91654	3.67312	2.52574	5.7161	51.93	0	0	0	0	56	0.80646	0.045	0.0175	0.3975	0.0440252	0.75	O
ANKRD36	0.54	7.34	2.30321	1.31546	1.73043	1.16508	2.32243	128.98	0	0	0	0	56	0.306205	2.03	1.3	3.4075	0.381511	1	O
ANKRD36B	0.52	4.01	1.77143	0.815206	0.664562	0.696284	-0.318785	99.2	0	0	0	0	56	0.254615	1.555	1.16	2.375	0.488421	1	O
ANKRD36C	0.76	28.9	3.31107	3.89451	15.1672	5.39002	34.7642	185.42	0	0	0	0	56	0.40628	2.42	1.605	3.63	0.442149	1	O
ANKRD37	0.43	13.09	3.16446	2.48346	6.16755	1.82245	4.08507	177.21	0	0	0	0	56	0.392453	2.29	1.4875	3.9975	0.372108	1	O
ANKRD39	3.45	168.27	17.4382	22.2016	492.913	5.96267	40.1874	976.54	0	0	0	0	56	0.393037	12.93	8.555	18.53	0.461684	1	O
ANKRD40	9.51	67.73	32.4305	12.0818	145.969	0.984043	1.18355	1816.11	0	0	0	0	56	0.197148	30.235	26.165	37.0475	0.706255	1	O
ANKRD42	1.42	35.63	7.08679	5.22224	27.2718	3.22647	15.6635	396.86	0	0	0	0	56	0.332339	5.995	4.24	8.94	0.474273	1	O
ANKRD44	0.2	40.66	5.31036	6.98506	48.791	3.22771	12.907	297.38	0	0	0	0	56	0.551975	2.74	1.6325	6.1525	0.265339	1	O
ANKRD45	0	9.47	0.781071	1.91198	3.65568	3.57895	13.4043	43.74	0	0	0	0	56	0.828108	0.075	0	0.355	0	0.714286	O
ANKRD46	4.14	34.94	12.0771	7.45881	55.6338	1.41115	1.75429	676.32	0	0	0	0	56	0.319925	9.7	7.0075	15.3025	0.457932	1	O
ANKRD49	3.91	21.86	12.0634	4.66204	21.7346	0.213601	-0.956044	675.55	0	0	0	0	56	0.219379	11.27	8.525	16.1525	0.527782	1	O
ANKRD50	0.03	120.1	11.3304	16.6893	278.532	5.41623	33.9796	634.5	0	0	0	0	56	0.47723	7.95	5.0325	11.7475	0.428389	1	O
ANKRD52	7.3	55.85	24.0784	11.5106	132.494	0.809588	0.438921	1348.39	0	0	0	0	56	0.259882	23.385	17.195	28.225	0.609212	1	O
ANKRD53	0	0.57	0.12625	0.1372	0.0188239	1.52406	1.55055	7.07	0	0	0	0	56	0.541751	0.065	0.0375	0.16	0.234375	0.892857	O
ANKRD54	4.19	36.11	14.7559	6.58152	43.3164	1.12201	1.93133	826.33	0	0	0	0	56	0.237482	14.12	9.955	17.72	0.561795	1	O
ANKRD55	0	30.82	1.43786	4.86099	23.6293	4.9153	26.1543	80.52	0	0	0	0	56	0.876601	0.095	0.02	0.5875	0.0340426	0.803571	O
ANKRD6	0	45.77	2.90536	6.62197	43.8505	5.2888	32.8089	162.7	0	0	0	0	56	0.732121	1.07	0.175	2.5425	0.0688299	0.910714	O
ANKRD60	0	0.03	0.000535714	0.00400892	1.60714e-05	7.48331	56	0.03	0	0	0	0	56	0.982143	0	0	0	#NUM!	0.0178571	O
ANKRD61	0.12	5.7	1.13357	0.965261	0.931729	2.62944	9.12641	63.48	0	0	0	0	56	0.390202	0.885	0.5625	1.3625	0.412844	1	O
ANKRD62	0	0.31	0.0101786	0.0421465	0.00177633	6.80219	48.7864	0.57	0	0	0	0	56	0.904449	0	0	0	#NUM!	0.160714	O
ANKRD63	0	1.81	0.161964	0.334161	0.111663	3.02205	10.7299	9.07	0	0	0	0	56	0.800067	0	0	0.1025	0	0.482143	O
ANKRD65	0	54.76	2.34446	8.79027	77.2688	4.87377	25.2769	131.29	0	0	0	0	56	0.910429	0.105	0.03	0.3375	0.0888889	0.839286	O
ANKRD66	0	0.01	0.000178571	0.00133631	1.78571e-06	7.48331	56	0.01	0	0	0	0	56	0.982143	0	0	0	#NUM!	0	O
ANKRD7	0	9.54	0.715	1.73304	3.00343	3.93721	16.7161	40.04	0	0	0	0	56	0.816978	0.06	0	0.74	0	0.571429	O
ANKRD9	0.04	38.53	9.90768	7.67492	58.9043	1.42178	2.93035	554.83	0	0	0	0	56	0.405455	8.4	4.055	12.8325	0.315995	1	O
ANKS1A	3.13	65.01	10.575	9.11429	83.0702	4.34679	23.6526	592.2	0	0	0	0	56	0.327872	8.035	6.6025	11.4725	0.575507	1	O
ANKS1B	0.02	13.09	1.16232	2.22512	4.95115	4.17807	19.0253	65.09	0	0	0	0	56	0.653055	0.515	0.2275	0.9875	0.23038	1	O
ANKS3	1.27	26.78	7.0225	4.33371	18.781	1.89107	6.55418	393.26	0	0	0	0	56	0.314013	6.33	4.17	9.0525	0.460646	1	O
ANKS4B	0.01	11.2	0.476429	1.71118	2.92814	5.45017	31.1238	26.68	0	0	0	0	56	0.80408	0.11	0.06	0.16	0.375	0.964286	O
ANKS6	0.05	26.44	7.80161	5.76727	33.2614	1.4006	1.90288	436.89	0	0	0	0	56	0.382038	6.46	4.145	9.4425	0.438973	1	O
ANKUB1	0	0.27	0.0946429	0.0570793	0.00325805	0.815428	1.25245	5.3	0	0	0	0	56	0.327224	0.09	0.0575	0.13	0.442308	0.946429	O
ANKZF1	4.68	29.69	12.0209	5.46928	29.9131	1.32666	1.82793	673.17	0	0	0	0	56	0.237305	10.885	8.3475	13.62	0.612885	1	O
ANLN	5.55	626.54	112.518	122.699	15055.1	2.16675	5.44001	6300.99	0	0	0	0	56	0.512305	66.155	34.62	132.178	0.261921	1	O
ANO1	0	224.77	11.505	41.1977	1697.25	4.31974	18.5093	644.28	0	0	0	0	56	0.915943	0.26	0.09	0.925	0.0972973	0.839286	O
ANO10	0.79	117.77	31.4866	24.3302	591.957	1.35846	1.91049	1763.25	0	0	0	0	56	0.403076	25.915	14.5075	39.2775	0.369359	1	O
ANO2	0	25.68	1.25357	3.72477	13.8739	5.52927	34.7609	70.2	0	0	0	0	56	0.839123	0.14	0.01	0.76	0.0131579	0.696429	O
ANO3	0	5.99	0.325714	0.994044	0.988123	4.65043	22.9872	18.24	0	0	0	0	56	0.865602	0.02	0	0.135	0	0.517857	O
ANO4	0	26.11	1.81268	4.37966	19.1814	3.82127	17.5962	101.51	0	0	0	0	56	0.840725	0.02	0	1.3075	0	0.517857	O
ANO5	0	6.21	0.764821	1.40992	1.98787	1.98644	3.65669	42.83	0	0	0	0	56	0.787144	0.01	0	0.8625	0	0.482143	O
ANO6	7.91	95.44	34.0812	18.0292	325.054	1.33459	2.85964	1908.55	0	0	0	0	56	0.27805	32.615	21.49	41.96	0.512154	1	O
ANO7	0	2.2	0.155	0.363473	0.132113	4.46546	21.8617	8.68	0	0	0	0	56	0.773329	0.035	0	0.185	0	0.517857	O
ANO8	0.37	26.5	6.87929	5.9758	35.7101	1.7729	2.85703	385.24	0	0	0	0	56	0.426493	5.23	3.0425	8.2725	0.367785	1	O
ANO9	0	24.12	1.74375	4.19514	17.5992	3.83505	16.3032	97.65	0	0	0	0	56	0.81725	0.12	0	1.495	0	0.678571	O
ANOS1	0	36.72	1.78893	5.62363	31.6252	5.25332	29.7459	100.18	0	0	0	0	56	0.849164	0.095	0.03	1	0.03	0.803571	O
ANP32A	62.93	501.51	229.736	109.149	11913.6	0.96013	0.492506	12865.2	0	0	0	0	56	0.256659	215.815	151.79	278.882	0.544279	1	O
ANP32B	150.5	1229.33	378.286	195.567	38246.6	2.24761	6.54747	21184	0	0	0	0	56	0.246069	326.085	270.525	405.277	0.667506	1	O
ANP32D	0	0.13	0.0146429	0.0275657	0.00075987	2.28127	5.72299	0.82	0	0	0	0	56	0.789634	0	0	0.0225	0	0.285714	O
ANP32E	8.51	453.52	149.686	96.0934	9233.94	1.17501	1.4447	8382.4	0	0	0	0	56	0.342086	119.245	82.7	196.2	0.421509	1	O
ANPEP	0.06	954.02	125.827	258.769	66961.2	2.15476	3.39046	7046.32	0	0	0	0	56	0.818212	3.04	0.505	60.76	0.00831139	1	O
ANTXR1	0.07	284.76	36.1238	52.4164	2747.48	2.89558	10.054	2022.93	0	0	0	0	56	0.628766	22.205	4	46.0825	0.0868008	1	O
ANTXR2	0.03	146.45	22.2157	31.6124	999.341	2.19404	5.00486	1244.08	0	0	0	0	56	0.653738	8.195	2.13	29.8625	0.0713269	1	O
ANTXRL	0	0.49	0.0335714	0.102148	0.0104343	3.6753	12.8903	1.88	0	0	0	0	56	0.897416	0	0	0.0125	0	0.25	O
ANXA1	0.73	1580.4	370.962	398.923	159139	1.00111	0.361046	20773.8	0	0	0	0	56	0.5732	261.32	13.8525	626.01	0.0221282	1	O
ANXA10	0	140.43	5.25375	24.3688	593.84	5.12235	25.6138	294.21	0	0	0	0	56	0.950598	0.025	0	0.1825	0	0.535714	O
ANXA11	5.4	334.95	106.649	73.6511	5424.48	1.45327	2.18879	5972.36	0	0	0	0	56	0.353104	89.21	64.335	128.18	0.501911	1	O
ANXA13	0	25.33	0.8225	3.80845	14.5043	5.75035	34.2787	46.06	0	0	0	0	56	0.936442	0.02	0	0.105	0	0.535714	O
ANXA2	3.6	8330.11	1904.75	1943.38	3.77674e+06	1.00991	0.632407	106666	0	0	0	0	56	0.545585	1402.81	185.363	3417.09	0.0542458	1	O
ANXA2R	0.06	66.74	3.91018	9.44149	89.1418	5.72814	36.9545	218.97	0	0	0	0	56	0.693328	1.58	0.6	2.7025	0.222017	1	O
ANXA3	0.06	428.73	51.3095	98.6734	9736.44	2.34494	4.8452	2873.33	0	0	0	0	56	0.78615	3.595	0.6275	46.1	0.0136117	1	O
ANXA4	0.81	455.58	61.7689	87.0762	7582.27	3.18022	10.7885	3459.06	0	0	0	0	56	0.56354	32.005	15.8375	73.6325	0.215088	1	O
ANXA5	6.86	1638.28	439.478	405.838	164705	1.17555	0.541661	24610.8	0	0	0	0	56	0.483117	226.105	155.375	672.062	0.231191	1	O
ANXA6	0.42	610.78	155.514	152.655	23303.7	1.2716	1.20185	8708.76	0	0	0	0	56	0.514725	97.125	41.905	272.62	0.153712	1	O
ANXA7	31.1	641.99	98.6732	82.7752	6851.73	5.30469	34.6047	5525.7	0	0	0	0	56	0.301938	89.95	54.4475	111.945	0.486377	1	O
ANXA8	0	409.64	22.1293	68.1248	4640.98	4.47342	21.7403	1239.24	0	0	0	0	56	0.887989	0.115	0.0275	5.145	0.00534499	0.803571	O
ANXA8L1	0	384.87	18.6759	58.8094	3458.54	4.97778	28.383	1045.85	0	0	0	0	56	0.890525	0.135	0.0275	2.16	0.0127315	0.767857	O
ANXA9	0.27	113.28	7.47161	16.4206	269.635	5.26087	32.224	418.41	0	0	0	0	56	0.678151	2.645	1.5025	5.765	0.260624	1	O
AOAH	0	16.79	0.82875	2.98254	8.89556	4.4947	20.4651	46.41	0	0	0	0	56	0.915016	0.02	0	0.15	0	0.553571	O
AOC1	0	18.16	1.27732	3.47649	12.086	4.2578	18.7305	71.53	0	0	0	0	56	0.818031	0.17	0.09	0.56	0.160714	0.910714	O
AOC2	0.14	5.8	1.35661	1.24308	1.54526	1.79161	3.59031	75.97	0	0	0	0	56	0.45616	0.88	0.5275	1.8875	0.27947	1	O
AOC3	0.04	12.44	1.09768	1.91031	3.64929	4.33244	22.936	61.47	0	0	0	0	56	0.623792	0.475	0.245	0.9625	0.254545	1	O
AOX1	0	124.83	5.20429	17.0978	292.333	6.48374	45.4704	291.44	0	0	0	0	56	0.830152	0.385	0.1375	4.5	0.0305556	0.964286	O
AP000275.65	0.99	26.58	9.70161	5.16389	26.6658	0.792118	0.856483	543.29	0	0	0	0	56	0.291648	9.075	5.715	12.425	0.45996	1	O
AP000295.9	0	4.39	0.635714	1.04997	1.10245	2.13439	3.98219	35.6	0	0	0	0	56	0.730698	0.21	0	0.7775	0	0.553571	O
AP000304.12	0	7.17	0.945357	1.19699	1.43278	2.83086	12.2819	52.94	0	0	0	0	56	0.586155	0.515	0.13	1.4425	0.0901213	0.839286	O
AP000322.53	0	2	0.0871429	0.282371	0.0797335	5.99051	39.794	4.88	0	0	0	0	56	0.859558	0	0	0.07	0	0.357143	O
AP000349.2	0	0.6	0.08125	0.126363	0.0159675	2.73907	8.22638	4.55	0	0	0	0	56	0.668878	0.045	0	0.0925	0	0.660714	O
AP000350.10	0	2.36	0.525893	0.638156	0.407243	1.41595	1.30532	29.45	0	0	0	0	56	0.616463	0.27	0	0.8275	0	0.696429	O
AP000687.1	0	9.32	1.08411	1.44243	2.0806	3.72731	19.1708	60.71	0	0	0	0	56	0.562037	0.785	0.26	1.575	0.165079	0.767857	O
AP000721.4	0	0.22	0.0180357	0.0434185	0.00188516	2.76028	8.31476	1.01	0	0	0	0	56	0.860149	0	0	0	#NUM!	0.196429	O
AP000769.1	7.33	351.73	77.3527	70.1218	4917.07	1.85956	3.81661	4331.75	0	0	0	0	56	0.444634	50.17	31.0175	101.73	0.3049	1	O
AP000866.1	0	1.6	0.510179	0.384833	0.148096	0.951058	0.26491	28.57	0	0	0	0	56	0.409727	0.405	0.2375	0.745	0.318792	0.982143	O
AP001888.1	0	0	0	0	0	0	0	0	0	0	0	0	56	#NUM!	0	0	0	#NUM!	0	O
AP002962.1	0.57	3.3	1.62125	0.688857	0.474524	0.468278	-0.716135	90.79	0	0	0	0	56	0.239109	1.565	1.02	2.155	0.473318	1	O
AP003419.11	0	103.66	15.9268	22.6968	515.145	2.0837	4.0835	891.9	0	0	0	0	56	0.651083	7.805	1.2125	18.7575	0.0646408	0.857143	O
AP005242.1	0	0.45	0.015	0.0700649	0.00490909	5.26179	29.3965	0.84	0	0	0	0	56	0.959184	0	0	0	#NUM!	0.0535714	O
AP006285.2	0	1.37	0.11625	0.183853	0.033802	6.04123	40.8549	6.51	0	0	0	0	56	0.472981	0.08	0.05	0.1125	0.444444	0.964286	O
AP1AR	9.12	55.66	22.8402	10.487	109.976	1.01563	0.894987	1279.05	0	0	0	0	56	0.248737	19.965	15.215	28.875	0.526926	1	O
AP1B1	18.77	155.34	56.6155	23.8024	566.553	1.37947	3.97356	3170.47	0	0	0	0	56	0.221805	52.51	39.7475	68.4275	0.58087	1	O
AP1G1	14.9	91.96	37.6486	14.2446	202.909	1.27381	2.97489	2108.32	0	0	0	0	56	0.199767	36.69	27.6825	44.8975	0.616571	1	O
AP1G2	0.17	119.51	20.8121	22.8973	524.288	2.27196	6.60002	1165.48	0	0	0	0	56	0.522942	12.935	6.235	27.4525	0.22712	1	O
AP1M1	25.82	150.47	69.5891	28.8841	834.29	0.717318	0.109804	3896.99	0	0	0	0	56	0.229929	65.525	47.775	87.54	0.545751	1	O
AP1M2	0	211.95	32.2148	55.9957	3135.52	1.85669	2.67575	1804.03	0	0	0	0	56	0.766507	0.995	0.34	59.1075	0.00575223	0.910714	O
AP1S1	14.41	207.89	64.1632	39.9629	1597.03	1.44342	2.37376	3593.14	0	0	0	0	56	0.323188	49.985	37.365	82.2875	0.454079	1	O
AP1S2	3.73	374.02	58.2895	69.9215	4889.01	2.65316	7.9516	3264.21	0	0	0	0	56	0.52208	36.975	17.275	66.53	0.259657	1	O
AP1S3	0.05	130.54	10.7812	18.8307	354.594	4.99464	30.3155	603.75	0	0	0	0	56	0.609812	5.735	2.5625	11.0725	0.231429	1	O
AP2A1	20.14	125.39	50.4034	22.4441	503.738	1.20805	1.45858	2822.59	0	0	0	0	56	0.236287	45.84	34.12	62.1025	0.549414	1	O
AP2A2	0.87	21.41	6.08036	4.24995	18.062	1.4831	2.59919	340.5	0	0	0	0	56	0.362219	5.43	2.965	7.3825	0.401625	1	O
AP2B1	29.65	217.23	111.016	44.3385	1965.9	0.141896	-0.514554	6216.9	0	0	0	0	56	0.225565	111.51	78.4575	141.705	0.553668	1	O
AP2M1	95.1	916.8	400.49	193.612	37485.6	1.00801	0.290655	22427.4	0	0	0	0	56	0.258846	330.225	271.957	500.738	0.543114	1	O
AP2S1	71.81	606.59	205.162	95.9022	9197.24	1.54524	4.39734	11489.1	0	0	0	0	56	0.24355	196.48	137.782	255.57	0.539118	1	O
AP3B1	18.07	74.78	38.2325	12.9289	167.156	0.694856	0.212955	2141.02	0	0	0	0	56	0.186901	36.94	27.5375	45.7275	0.602209	1	O
AP3B2	0.09	26.65	2.08018	4.55362	20.7355	4.03223	17.9096	116.49	0	0	0	0	56	0.718178	0.555	0.3425	1.1975	0.286013	1	O
AP3D1	19.77	115.56	59.9936	20.2155	408.667	0.606388	0.286722	3359.64	0	0	0	0	56	0.185908	56.43	45.885	69.555	0.659694	1	O
AP3M1	19.42	244.55	49.1332	30.5822	935.271	4.90111	30.8394	2751.46	0	0	0	0	56	0.23619	45.235	35.315	53.24	0.663317	1	O
AP3M2	1.14	37.08	15.9807	7.68337	59.0342	0.373417	-0.0213765	894.92	0	0	0	0	56	0.267381	17.265	9.06	20.1725	0.449126	1	O
AP3S1	6.53	112.63	26.5632	17.1334	293.553	2.83909	11.6277	1487.54	0	0	0	0	56	0.292504	25.26	14.665	31.11	0.471392	1	O
AP3S2	5.46	73.81	31.0954	16.1971	262.346	0.897426	0.248753	1741.34	0	0	0	0	56	0.28122	28.18	20.24	35.225	0.574592	1	O
AP4B1	4.82	56.76	14.1898	7.59335	57.6589	3.28544	17.3894	794.63	0	0	0	0	56	0.241791	13.615	10.025	16.895	0.593371	1	O
AP4E1	1.6	20.49	8.29625	3.28351	10.7814	0.923982	2.40967	464.59	0	0	0	0	56	0.211912	8.16	6.11	9.935	0.614997	1	O
AP4M1	3.46	29.14	12.222	6.67797	44.5953	0.788902	-0.24554	684.43	0	0	0	0	56	0.300261	10.33	6.7675	17.2775	0.391694	1	O
AP4S1	1.07	15.11	7.93054	3.11306	9.69113	0.100543	-0.548717	444.11	0	0	0	0	56	0.221976	7.935	5.305	10.13	0.523692	1	O
AP5B1	0.46	20.24	7.81768	4.3626	19.0323	0.820623	0.390113	437.79	0	0	0	0	56	0.30534	6.87	4.855	10.66	0.455441	1	O
AP5M1	7.16	43.37	19.7286	7.63714	58.3258	0.77115	0.598368	1104.8	0	0	0	0	56	0.212467	17.79	13.6475	24.6075	0.554607	1	O
AP5S1	3.02	30.91	11.7064	6.32224	39.9707	1.02483	0.623863	655.56	0	0	0	0	56	0.291078	10.345	7.3775	15.185	0.485841	1	O
AP5Z1	1.12	23.97	12.0929	5.65282	31.9543	0.186782	-0.485623	677.2	0	0	0	0	56	0.263393	12.66	8.1075	15.605	0.519545	1	O
APAF1	1.59	30.66	9.91714	5.88621	34.6474	1.21255	1.82276	555.36	0	0	0	0	56	0.316396	8.435	5.5975	12.575	0.445129	1	O
APBA1	0	7.96	1.10643	2.07647	4.31171	2.09397	3.26487	61.96	0	0	0	0	56	0.783887	0.095	0	0.775	0	0.696429	O
APBA2	0	21.27	1.64714	3.4782	12.0979	3.9585	19.0758	92.24	0	0	0	0	56	0.772964	0.185	0.0175	1.6125	0.0108527	0.75	O
APBA3	0.7	19.73	4.78964	3.08973	9.54645	2.63434	10.2736	268.22	0	0	0	0	56	0.299027	4.41	2.99	5.5675	0.537045	1	O
APBB1	0	81.52	13.3155	16.6983	278.834	1.82818	4.13707	745.67	0	0	0	0	56	0.617643	5.58	0.6275	20.4825	0.0306359	0.982143	O
APBB1IP	0	169.41	15.4745	32.356	1046.91	3.1831	11.4167	866.57	0	0	0	0	56	0.799758	0.16	0.0475	14.4	0.00329861	0.803571	O
APBB2	0.49	151.98	24.285	26.7766	716.987	2.89162	10.576	1359.96	0	0	0	0	56	0.488835	16.955	8.0325	27.8325	0.288601	1	O
APBB3	0	7.36	1.25179	1.23666	1.52933	2.62003	9.91044	70.1	0	0	0	0	56	0.458936	0.82	0.4975	1.42	0.350352	0.982143	O
APC	2.71	20	10.1884	4.6196	21.3407	0.617932	-0.572902	570.55	0	0	0	0	56	0.251571	9.525	6.72	12.0525	0.557561	1	O
APC2	0	33.7	1.26625	4.75166	22.5783	6.19733	41.2806	70.91	0	0	0	0	56	0.832476	0.245	0.095	0.49	0.193878	0.928571	O
APCDD1	0	56.67	3.06821	9.78783	95.8017	4.40422	19.8424	171.82	0	0	0	0	56	0.868028	0.195	0.04	1.485	0.026936	0.839286	O
APCDD1L	0	65	4.02429	11.9255	142.217	3.80013	15.2069	225.36	0	0	0	0	56	0.894074	0.025	0.01	1.135	0.00881057	0.625	O
APCS	0	1.15	0.101786	0.212184	0.0450222	3.20515	11.9362	5.7	0	0	0	0	56	0.80094	0	0	0.1325	0	0.375	O
APEH	29.32	181.26	77.1768	30.8094	949.217	1.25225	2.56496	4321.9	0	0	0	0	56	0.209988	74.01	54.4425	88.765	0.613333	1	O
APELA	0	39.74	0.880179	5.30814	28.1764	7.39552	55.0757	49.29	0	0	0	0	56	0.922844	0.055	0.04	0.12	0.333333	0.946429	O
APEX1	75.33	486.21	221.894	72.6569	5279.03	1.0792	2.42451	12426.1	0	0	0	0	56	0.173419	212.07	177.037	259.335	0.682659	1	O
APEX2	8.31	35.79	19.2084	6.30498	39.7528	0.509943	-0.364311	1075.67	0	0	0	0	56	0.183875	18.305	14.3025	24.2425	0.589976	1	O
APH1A	43.3	229.11	126.819	44.239	1957.09	0.65649	-0.105506	7101.85	0	0	0	0	56	0.192631	118.37	95.4875	148.282	0.643957	1	O
APH1B	0.13	26.94	9.11446	6.95893	48.4267	0.912446	0.0637794	510.41	0	0	0	0	56	0.415421	7.36	4.0625	13.6275	0.29811	1	O
API5	36.94	233.87	95.8	36.842	1357.33	1.10207	2.28972	5364.8	0	0	0	0	56	0.20561	87.125	72.3	122.63	0.589578	1	O
APIP	6.05	78.24	28.7164	15.9253	253.615	1.5678	2.69548	1608.12	0	0	0	0	56	0.280542	24.73	18.1575	31.6425	0.573833	1	O
APITD1	4.94	51.71	22.2182	8.87487	78.7633	0.84116	2.08998	1244.22	0	0	0	0	56	0.210511	22.36	18.0575	25.27	0.714583	1	O
APITD1-CORT	0.68	25.91	7.98036	5.92033	35.0503	1.30864	1.55583	446.9	0	0	0	0	56	0.387952	6.73	4.0425	9.9775	0.405162	1	O
APLF	0.2	4.01	1.70607	0.92012	0.846621	0.433027	-0.293517	95.54	0	0	0	0	56	0.302364	1.7	0.995	2.1775	0.456946	1	O
APLN	0	419.74	12.2325	57.083	3258.47	6.88442	49.5302	685.02	0	0	0	0	56	0.922025	0.48	0.08	1.7775	0.045007	0.910714	O
APLNR	0	6.21	0.284286	1.09095	1.19016	4.65031	21.8802	15.92	0	0	0	0	56	0.923053	0.01	0	0.04	0	0.428571	O
APLP1	0.17	137.32	17.8645	29.569	874.326	2.28951	5.16751	1000.41	0	0	0	0	56	0.713456	3.88	1.1375	21.0075	0.0541473	1	O
APLP2	23.59	1506.4	367.796	332.493	110552	1.97528	3.98464	20596.5	0	0	0	0	56	0.435706	274.11	166.952	467.195	0.357351	1	O
APMAP	29.91	278.59	103.715	46.4125	2154.12	0.845605	2.00875	5808.06	0	0	0	0	56	0.243573	103.075	64.0725	138.993	0.460978	1	O
APOA1	0	1953.35	39.6268	260.987	68114	7.43161	55.4537	2219.1	0	0	0	0	56	0.963377	0.265	0.05	2.535	0.0197239	0.785714	O
APOA1BP	31.77	175.64	85.0729	34.9419	1220.94	0.938589	0.205559	4764.08	0	0	0	0	56	0.222076	75.23	61.3375	106.87	0.573945	1	O
APOA2	0	11367.4	231.983	1528.43	2.3361e+06	7.29899	53.9707	12991	0	0	0	0	56	0.97586	0.145	0	2.725	0	0.517857	O
APOA4	0	11.12	0.875179	2.39011	5.71263	2.8786	7.78576	49.01	0	0	0	0	56	0.891498	0	0	0.02	0	0.25	O
APOA5	0	40.89	0.796786	5.4568	29.7767	7.47608	55.9261	44.62	0	0	0	0	56	0.964006	0	0	0.0875	0	0.446429	O
APOB	0	736.52	13.8087	98.4094	9684.4	7.46556	55.8149	773.29	0	0	0	0	56	0.977136	0.045	0.01	0.18	0.0555556	0.714286	O
APOBEC1	0	2.43	0.0458929	0.324921	0.105574	7.4462	55.6087	2.57	0	0	0	0	56	0.980197	0	0	0	#NUM!	0.0357143	O
APOBEC2	0	3.31	0.192679	0.458561	0.210278	6.00747	40.3171	10.79	0	0	0	0	56	0.692093	0.085	0	0.1925	0	0.732143	O
APOBEC3A	0	0.65	0.187679	0.148984	0.0221963	1.16275	1.13667	10.51	0	0	0	0	56	0.423015	0.135	0.08	0.28	0.285714	0.964286	O
APOBEC3B	0	241.28	38.363	47.8725	2291.77	2.4697	7.66264	2148.33	0	0	0	0	56	0.58012	22.39	5.4975	51.335	0.107091	0.964286	O
APOBEC3C	0.18	95.99	33.4895	24.2741	589.231	0.768438	0.135426	1875.41	0	0	0	0	56	0.399417	30.405	16.055	46.43	0.345789	1	O
APOBEC3D	0	41.18	2.77464	5.91541	34.9921	5.32648	33.2082	155.38	0	0	0	0	56	0.686338	0.985	0.3175	2.8175	0.112689	0.982143	O
APOBEC3F	0.08	16.57	4.38804	3.83085	14.6754	1.57153	2.52233	245.73	0	0	0	0	56	0.444991	3.34	1.565	6.0975	0.256663	1	O
APOBEC3G	0	33.49	5.76607	8.74468	76.4695	1.80925	2.42277	322.9	0	0	0	0	56	0.702998	1.63	0.11	6.275	0.0175299	0.928571	O
APOBEC3H	0	5.37	0.567321	1.01604	1.03233	2.91465	9.82753	31.77	0	0	0	0	56	0.734301	0.145	0	0.6575	0	0.732143	O
APOBEC4	0	0.61	0.0144643	0.0815959	0.00665789	7.32736	54.373	0.81	0	0	0	0	56	0.949956	0	0	0	#NUM!	0.107143	O
APOBR	0	110.9	4.51036	16.1218	259.911	5.64405	35.749	252.58	0	0	0	0	56	0.897421	0.125	0.08	0.905	0.0883978	0.946429	O
APOC1	0.21	388.74	25.8513	62.387	3892.14	4.31176	21.7208	1447.67	0	0	0	0	56	0.789276	4.075	1.5675	16.99	0.0922602	1	O
APOC2	0	83.39	3.35357	11.7913	139.034	6.15297	40.5482	187.8	0	0	0	0	56	0.80473	0.695	0.385	1.755	0.219373	0.982143	O
APOC3	0	190.71	5.7075	27.633	763.584	6.10123	38.9649	319.62	0	0	0	0	56	0.940544	0	0	1.1875	0	0.464286	O
APOC4	0	2.04	0.260179	0.357046	0.127482	3.21151	13.0294	14.57	0	0	0	0	56	0.58909	0.19	0	0.305	0	0.732143	O
APOC4-APOC2	0	815.11	27.9714	121.593	14784.9	5.60504	33.9227	1566.4	0	0	0	0	56	0.948606	0.01	0	0.3175	0	0.5	O
APOD	0	1010.57	28.6141	140.575	19761.3	6.56444	45.4031	1602.39	0	0	0	0	56	0.942638	0.39	0.25	1.79	0.139665	0.982143	O
APOE	0.73	1417.82	57.9416	211.756	44840.7	5.42722	32.5054	3244.73	0	0	0	0	56	0.895713	2.7	1.5075	6.88	0.219113	1	O
APOF	0	3.01	0.192857	0.391708	0.153435	6.99797	51.0894	10.8	0	0	0	0	56	0.489319	0.13	0.0875	0.2025	0.432099	0.964286	O
APOH	0	847.97	17.5473	113.265	12829	7.42815	55.4227	982.65	0	0	0	0	56	0.959737	0.275	0.115	0.9975	0.115288	0.892857	O
APOL1	0.19	233.26	19.2729	40.5107	1641.12	3.82925	16.1963	1079.28	0	0	0	0	56	0.7352	4.925	1.9475	18.3125	0.106348	1	O
APOL2	2.8	109.72	28.2002	21.7233	471.9	1.69472	3.358	1579.21	0	0	0	0	56	0.389729	22.075	12.2225	37.16	0.328916	1	O
APOL3	0	42.56	4.66821	8.57489	73.5287	3.04281	10.0749	261.42	0	0	0	0	56	0.729774	1.5	0.22	4.47	0.049217	0.964286	O
APOL4	0	101.69	3.80625	15.7013	246.53	5.30315	30.0401	213.15	0	0	0	0	56	0.938828	0.01	0	0.2	0	0.5	O
APOL5	0	1.2	0.025	0.160068	0.0256218	7.45494	55.7089	1.4	0	0	0	0	56	0.956888	0	0	0	#NUM!	0.107143	O
APOL6	0.18	31.06	7.27018	6.60194	43.5857	1.46054	2.36432	407.13	0	0	0	0	56	0.471507	5.56	2.4825	11.045	0.224762	1	O
APOLD1	0.04	35.95	3.50518	5.52197	30.4921	4.18871	22.0756	196.29	0	0	0	0	56	0.601875	1.445	0.71	4.555	0.155873	1	O
APOM	0.08	2.39	0.935	0.475375	0.225982	0.439642	0.441793	52.36	0	0	0	0	56	0.280803	0.97	0.5775	1.2125	0.476289	1	O
APOO	5.39	80.75	29.1596	14.3637	206.315	1.14691	1.91575	1632.94	0	0	0	0	56	0.263298	27.05	19.215	35.375	0.54318	1	O
APOOL	1.12	29.48	12.2011	4.96017	24.6033	1.2531	2.42753	683.26	0	0	0	0	56	0.206029	11.1	9.2875	13.095	0.70924	1	O
APOPT1	11.4	51.6	26.7023	10.1496	103.014	0.505763	-0.715109	1495.33	0	0	0	0	56	0.213324	24.73	18.0325	34.6025	0.521133	1	O
APP	0.74	1516.42	398.512	335.443	112522	1.25316	2.14345	22316.7	0	0	0	0	56	0.44347	334.09	209.68	525.862	0.398735	1	O
APPBP2	2.83	85.62	19.1998	12.6115	159.049	3.05967	13.6227	1075.19	0	0	0	0	56	0.292995	16.27	12.8025	21.7275	0.58923	1	O
APPL1	1.62	50.21	21.0014	10.2993	106.075	0.893633	1.06553	1176.08	0	0	0	0	56	0.264255	19.965	14.11	25.8025	0.546846	1	O
APPL2	4.41	95.75	23.9325	19.9175	396.707	1.91925	3.91002	1340.22	0	0	0	0	56	0.406415	16.265	10.1725	28.435	0.357746	1	O
APRT	26.23	445.47	153.699	87.8623	7719.78	1.41021	2.32228	8607.12	0	0	0	0	56	0.297777	134.64	95.3525	196.02	0.486443	1	O
APTX	7.79	37.4	20.8673	6.81497	46.4438	0.374296	-0.430482	1168.57	0	0	0	0	56	0.183451	20.955	15.075	25.8325	0.583567	1	O
AQP1	0	75.7	3.55589	11.5553	133.526	5.13893	29.3006	199.13	0	0	0	0	56	0.862277	0.39	0.11	0.9875	0.111392	0.964286	O
AQP10	0	18.74	0.862679	3.40291	11.5798	4.54098	20.7037	48.31	0	0	0	0	56	0.939834	0	0	0.03	0	0.267857	O
AQP11	0.16	7.75	1.33214	1.31213	1.72168	3.0663	11.4295	74.6	0	0	0	0	56	0.419088	1.025	0.6575	1.405	0.467972	1	O
AQP12A	0	0.16	0.00535714	0.0248607	0.000618052	5.23875	29.3125	0.3	0	0	0	0	56	0.958333	0	0	0	#NUM!	0.0535714	O
AQP12B	0	0.1	0.0025	0.0143019	0.000204545	6.30839	41.5881	0.14	0	0	0	0	56	0.971939	0	0	0	#NUM!	0.0357143	O
AQP2	0	3.05	0.136607	0.482856	0.23315	4.91437	26.3251	7.65	0	0	0	0	56	0.915663	0	0	0.02	0	0.303571	O
AQP3	0	168.24	22.7698	41.3618	1710.8	2.13194	3.67384	1275.11	0	0	0	0	56	0.765247	2.86	0.6375	17.1575	0.0371558	0.982143	O
AQP4	0	2.46	0.135	0.375988	0.141367	4.83933	27.4323	7.56	0	0	0	0	56	0.856434	0	0	0.0875	0	0.375	O
AQP5	0	9.27	0.398214	1.58643	2.51675	5.09668	25.5685	22.3	0	0	0	0	56	0.900144	0.03	0	0.1025	0	0.589286	O
AQP6	0	0.6	0.1125	0.125716	0.0158045	1.92645	4.45675	6.3	0	0	0	0	56	0.550454	0.065	0.02	0.1525	0.131148	0.821429	O
AQP7	0	3.34	0.318393	0.711027	0.505559	3.33821	10.904	17.83	0	0	0	0	56	0.759204	0.09	0.0275	0.19	0.144737	0.767857	O
AQP8	0	0.8	0.04375	0.110677	0.0122493	6.05204	41.1177	2.45	0	0	0	0	56	0.744096	0.02	0	0.04	0	0.535714	O
AQP9	0	27.91	0.547321	3.72438	13.871	7.4746	55.9107	30.65	0	0	0	0	56	0.960679	0.01	0	0.045	0	0.482143	O
AQR	1.74	14.28	6.34375	2.55557	6.53092	0.793683	0.89472	355.25	0	0	0	0	56	0.219681	6.07	4.5625	7.585	0.601516	1	O
AR	0.01	28.72	2.56589	5.24085	27.4665	3.09993	11.4273	143.69	0	0	0	0	56	0.790209	0.14	0.06	2.6375	0.0227488	0.964286	O
ARAF	14.95	72.43	40.1512	13.3557	178.374	0.520864	-0.0355489	2248.47	0	0	0	0	56	0.184523	37.73	32.155	48.0025	0.669861	1	O
ARAP1	9.7	86.46	30.2193	15.1598	229.818	1.29117	2.37456	1692.28	0	0	0	0	56	0.265748	27.415	20.5225	37.9225	0.541169	1	O
ARAP2	0	12.12	2.65643	3.12914	9.79153	1.23349	0.710875	148.76	0	0	0	0	56	0.610295	1.355	0.0575	4.1525	0.0138471	0.857143	O
ARAP3	0.02	61.7	7.90143	11.8958	141.511	2.64851	8.14735	442.48	0	0	0	0	56	0.660086	4.16	0.4225	9.9525	0.0424516	1	O
ARC	0	27.83	1.76143	4.52531	20.4784	4.18179	20.5801	98.64	0	0	0	0	56	0.836045	0.11	0.03	0.91	0.032967	0.839286	O
ARCN1	42.62	230.68	120.871	41.5349	1725.15	0.819479	0.569481	6768.8	0	0	0	0	56	0.186168	110.81	93.05	142.368	0.65359	1	O
AREG	0	460.28	25.9193	83.8821	7036.21	4.12885	17.0329	1451.48	0	0	0	0	56	0.89181	0.79	0.08	8.3725	0.00955509	0.857143	O
AREL1	5.13	36.09	19.6896	7.05331	49.7492	0.231859	-0.275382	1102.62	0	0	0	0	56	0.200976	19.735	14.6275	23.7875	0.614924	1	O
ARF1	144.54	634.05	327.801	106.662	11376.8	0.752776	0.427281	18356.9	0	0	0	0	56	0.179001	316.695	247.817	391.058	0.633711	1	O
ARF3	53.96	338.56	143.231	58.8172	3459.46	0.983824	1.37574	8020.93	0	0	0	0	56	0.22112	134.77	107.39	172.472	0.62265	1	O
ARF4	39.79	563.55	222.224	133.954	17943.6	0.858625	-0.147333	12444.5	0	0	0	0	56	0.329717	184.18	109.35	311.397	0.351159	1	O
ARF5	31.34	370.42	122.57	72.7282	5289.39	1.81769	3.73639	6863.9	0	0	0	0	56	0.293109	100.74	76.735	151.018	0.50812	1	O
ARF6	21	168.35	64.075	26.89	723.072	1.52161	3.52705	3588.2	0	0	0	0	56	0.215698	60.23	45.93	73.39	0.625835	1	O
ARFGAP1	13.86	120.07	36.4598	19.6956	387.918	2.05935	5.70674	2041.75	0	0	0	0	56	0.263834	32.095	24.33	41.175	0.590893	1	O
ARFGAP2	25.69	119.82	52.2114	17.5958	309.613	1.40237	2.99928	2923.84	0	0	0	0	56	0.176517	48.09	40.215	61.165	0.657484	1	O
ARFGAP3	6.68	93.84	35.975	21.5351	463.762	0.987599	0.471059	2014.6	0	0	0	0	56	0.323696	28.265	20.345	48.4025	0.42033	1	O
ARFGEF1	3.5	55.48	20.3355	10.2291	104.634	1.23157	2.1701	1138.79	0	0	0	0	56	0.26351	18.575	14.8125	23.99	0.617445	1	O
ARFGEF2	6.36	58.75	21.1123	10.342	106.958	1.4274	2.95751	1182.29	0	0	0	0	56	0.254336	19.9	14.025	25.345	0.553364	1	O
ARFGEF3	0	16.7	2.64625	3.91025	15.2901	2.14866	4.47178	148.19	0	0	0	0	56	0.675331	0.72	0.085	3.295	0.0257967	0.928571	O
ARFIP1	9.4	46.19	24.7954	8.78929	77.2517	0.354304	-0.681976	1388.54	0	0	0	0	56	0.200309	23.925	17.4575	30.8125	0.566572	1	O
ARFIP2	14.55	147.49	43.9257	23.5375	554.012	1.78201	5.53705	2459.84	0	0	0	0	56	0.274781	38.035	27.1975	56.9575	0.477505	1	O
ARFRP1	7.57	62.82	22.4689	11.1213	123.683	1.31992	2.26134	1258.26	0	0	0	0	56	0.260607	20.125	14.485	26.845	0.539579	1	O
ARG1	0	0.74	0.102143	0.133222	0.0177481	2.65504	9.04771	5.72	0	0	0	0	56	0.583854	0.06	0.03	0.11	0.272727	0.803571	O
ARG2	0.09	34.15	9.52714	9.7341	94.7528	1.09148	0.121786	533.52	0	0	0	0	56	0.53962	5.5	1.55	13.405	0.115628	1	O
ARGFX	0	0.29	0.0601786	0.0700517	0.00490724	1.38685	1.54737	3.37	0	0	0	0	56	0.593419	0.05	0	0.08	0	0.625	O
ARGLU1	27.24	342.71	105.935	64.1983	4121.42	1.89183	4.34124	5932.37	0	0	0	0	56	0.299574	88.785	67.0225	131.607	0.50926	1	O
ARHGAP1	11.84	91.48	37.5816	18.5716	344.904	1.21777	0.93538	2104.57	0	0	0	0	56	0.260077	32.74	24.405	42.8975	0.568914	1	O
ARHGAP10	0	44.27	11.6355	8.99861	80.975	1.10703	1.88896	651.59	0	0	0	0	56	0.416802	10.215	4.495	17.1375	0.26229	0.982143	O
ARHGAP11A	3.53	155.56	50.0564	29.4419	866.823	1.27803	2.5679	2803.16	0	0	0	0	56	0.310541	42.83	30.4275	67.48	0.450911	1	O
ARHGAP11B	0.2	9.83	2.84089	2.0276	4.11116	1.47888	3.30082	159.09	0	0	0	0	56	0.371022	2.375	1.3875	3.9475	0.351488	1	O
ARHGAP12	0.96	57.08	13.153	10.1155	102.323	1.6341	5.09133	736.57	0	0	0	0	56	0.399374	12.36	5.27	18.48	0.285173	1	O
ARHGAP15	0.08	97.49	11.6671	24.9371	621.859	2.19986	3.65879	653.36	0	0	0	0	56	0.822746	0.465	0.23	3.37	0.0682493	1	O
ARHGAP17	0.06	128.06	35.3929	20.0112	400.447	1.93495	7.47759	1982	0	0	0	0	56	0.282202	31.985	24.9425	43.2325	0.576939	1	O
ARHGAP18	0.11	344.41	23.2566	48.018	2305.72	5.69812	37.539	1302.37	0	0	0	0	56	0.654142	9.205	4.2375	26.095	0.162387	1	O
ARHGAP19	2.53	51.86	14.8232	11.0704	122.554	1.37253	1.55593	830.1	0	0	0	0	56	0.387394	11.25	7.0575	18.83	0.374801	1	O
ARHGAP20	0	7.7	0.666607	1.45838	2.12687	3.24794	11.6303	37.33	0	0	0	0	56	0.809771	0.06	0	0.4425	0	0.696429	O
ARHGAP21	0.04	79.98	29.0225	18.5568	344.354	0.659745	-0.0603179	1625.26	0	0	0	0	56	0.354307	26.805	13.6875	41.595	0.329066	1	O
ARHGAP22	0	81.15	8.09786	15.2852	233.636	3.18761	11.1705	453.48	0	0	0	0	56	0.736142	1.785	0.2775	7.4225	0.0373863	0.982143	O
ARHGAP23	0.01	260.64	22.2318	37.5517	1410.13	4.94374	30.1156	1244.98	0	0	0	0	56	0.612549	10.825	4.6875	29.3475	0.159724	0.982143	O
ARHGAP24	0	100.93	10.1646	19.7919	391.719	2.91628	9.03666	569.22	0	0	0	0	56	0.75999	2.65	0.29	8.2075	0.0353335	0.892857	O
ARHGAP25	0	225.33	9.39161	31.4241	987.471	6.2031	42.2068	525.93	0	0	0	0	56	0.858515	0.4	0.07	4.4975	0.0155642	0.857143	O
ARHGAP26	0.18	61.54	9.8	10.6774	114.007	2.64578	9.52661	548.8	0	0	0	0	56	0.501372	6.455	3.28	12.915	0.253968	1	O
ARHGAP27	0.04	20.86	3.49036	4.36385	19.0432	2.04253	4.63684	195.46	0	0	0	0	56	0.596563	1.6	0.3475	4.465	0.0778275	1	O
ARHGAP28	0.15	35.6	3.79196	6.93854	48.1433	3.29051	11.7591	212.35	0	0	0	0	56	0.702016	1.18	0.3	3.6025	0.0832755	1	O
ARHGAP29	0.02	194.98	33.9271	47.0881	2217.29	1.64291	2.09255	1899.92	0	0	0	0	56	0.671258	9.115	0.5225	50.88	0.0102693	1	O
ARHGAP30	0	106.64	16.0702	29.8973	893.846	1.70761	1.66849	899.93	0	0	0	0	56	0.788855	0.525	0.16	4.815	0.0332295	0.964286	O
ARHGAP31	0.01	31.79	5.11607	6.99739	48.9635	2.24518	5.42992	286.5	0	0	0	0	56	0.632791	2.26	0.3025	6.59	0.0459029	0.982143	O
ARHGAP32	0.01	31.7	7.58786	8.14964	66.4166	1.5001	1.53284	424.92	0	0	0	0	56	0.538865	5.4	2.295	8.775	0.261538	0.982143	O
ARHGAP33	0.34	51.19	6.61161	7.98661	63.786	3.56148	17.2768	370.25	0	0	0	0	56	0.509189	3.95	2.1525	7.2875	0.295369	1	O
ARHGAP35	6.12	90.75	27.962	15.0923	227.777	1.67329	4.42997	1565.87	0	0	0	0	56	0.273705	24.21	18.31	33.7675	0.542237	1	O
ARHGAP36	0	188.21	3.41696	25.1436	632.202	7.48273	55.994	191.35	0	0	0	0	56	0.980194	0	0	0.02	0	0.285714	O
ARHGAP39	0	12.86	3.32911	3.12398	9.75926	1.03513	0.568529	186.43	0	0	0	0	56	0.505574	2.4	0.6975	5.195	0.134264	0.928571	O
ARHGAP4	0	121.69	16.3402	26.1353	683.054	1.91359	3.7982	915.05	0	0	0	0	56	0.725196	1.44	0.48	25.525	0.0188051	0.982143	O
ARHGAP40	0	14.47	1.04518	2.7904	7.78632	3.34754	11.5258	58.53	0	0	0	0	56	0.865652	0.06	0.02	0.1925	0.103896	0.785714	O
ARHGAP42	0	27.89	4.66821	5.70885	32.5909	2.23356	5.46198	261.42	0	0	0	0	56	0.569935	3.09	0.8825	5.6725	0.155575	0.946429	O
ARHGAP44	0	9.11	1.26875	1.76931	3.13045	2.35963	6.45824	71.05	0	0	0	0	56	0.622019	0.58	0.2625	1.1875	0.221053	0.964286	O
ARHGAP5	0.57	127.47	38.3836	26.0117	676.608	1.3814	2.60211	2149.48	0	0	0	0	56	0.35184	32.23	22.44	51.3675	0.436852	1	O
ARHGAP6	0	32.16	3.21589	7.02596	49.3642	2.6885	6.80791	180.09	0	0	0	0	56	0.821426	0.295	0.02	1.3825	0.0144665	0.767857	O
ARHGAP8	0	45.71	5.38911	10.7408	115.365	2.32808	4.76349	301.79	0	0	0	0	56	0.798203	0.305	0.15	3.2975	0.045489	0.946429	O
ARHGAP9	0	103.88	5.275	14.8393	220.204	5.62975	36.5327	295.4	0	0	0	0	56	0.828166	0.325	0.05	4.715	0.0106045	0.875	O
ARHGDIA	95.96	590.2	267.899	127.557	16270.8	0.96072	-0.0288312	15002.3	0	0	0	0	56	0.255802	222.815	177.303	364.885	0.485913	1	O
ARHGDIB	0	1716.09	292.329	498.48	248482	1.71972	1.78025	16370.4	0	0	0	0	56	0.760531	15.77	2.2275	311.613	0.0071483	0.982143	O
ARHGDIG	0	27.31	1.81125	5.48616	30.0979	3.76504	13.8283	101.43	0	0	0	0	56	0.876239	0.17	0	0.46	0	0.678571	O
ARHGEF1	11.38	87.56	36.9084	19.0203	361.774	0.913563	0.257768	2066.87	0	0	0	0	56	0.281188	32.655	21.3575	48.2	0.443102	1	O
ARHGEF10	0	16.97	5.23589	4.25063	18.0678	0.738343	0.243059	293.21	0	0	0	0	56	0.44736	4.54	2.1275	8.3375	0.255172	0.964286	O
ARHGEF10L	0	20.82	5.33589	5.21933	27.2414	1.14734	1.11207	298.81	0	0	0	0	56	0.520405	4.555	0.2425	7.93	0.0305801	0.946429	O
ARHGEF11	0.46	69.41	14.4023	10.2947	105.98	2.78146	14.0249	806.53	0	0	0	0	56	0.335799	12.94	9.7	18.5225	0.523687	1	O
ARHGEF12	0.11	90.08	32.5425	19.314	373.032	0.427496	0.279066	1822.38	0	0	0	0	56	0.329846	30.645	20.5475	42.6975	0.481234	1	O
ARHGEF15	0	42.45	1.37839	7.07903	50.1127	5.28525	27.4319	77.19	0	0	0	0	56	0.961817	0	0	0.02	0	0.339286	O
ARHGEF16	0	48.87	5.11196	8.77419	76.9865	2.85931	10.758	286.27	0	0	0	0	56	0.730492	0.49	0.115	7.5225	0.0152875	0.910714	O
ARHGEF17	0.03	40.84	10.8964	9.38855	88.1449	0.897224	0.504086	610.2	0	0	0	0	56	0.470733	9.485	2.91	16.455	0.176846	1	O
ARHGEF18	6.3	51.26	20.6057	8.75839	76.7095	1.07326	1.65941	1153.92	0	0	0	0	56	0.226436	18.975	14.9625	24.305	0.615614	1	O
ARHGEF19	0	23.86	3.55089	4.05629	16.4535	2.98097	11.6565	198.85	0	0	0	0	56	0.505403	2.74	0.9575	4.03	0.237593	0.964286	O
ARHGEF2	9.52	188.55	58.1054	36.0502	1299.62	1.31967	2.17811	3253.9	0	0	0	0	56	0.32733	50.96	32.565	72.93	0.446524	1	O
ARHGEF25	0	125.98	11.7541	19.3934	376.104	4.23366	22.3875	658.23	0	0	0	0	56	0.629875	6.34	1.8775	13.42	0.139903	0.982143	O
ARHGEF26	0	16.66	2.33143	3.15708	9.96718	2.30793	7.0344	130.56	0	0	0	0	56	0.634632	1.01	0.17	3.0775	0.0552396	0.910714	O
ARHGEF28	0	76.46	8.56946	13.5834	184.51	3.04521	11.6468	479.89	0	0	0	0	56	0.675148	3.51	0.2725	10.2725	0.0265271	0.964286	O
ARHGEF3	0.03	63.86	10.747	12.4916	156.04	2.69078	8.82944	601.83	0	0	0	0	56	0.523825	7.395	2.7875	14.46	0.192773	1	O
ARHGEF33	0	7.65	0.439107	1.24236	1.54346	4.93035	25.2424	24.59	0	0	0	0	56	0.772563	0.135	0.03	0.2825	0.106195	0.839286	O
ARHGEF35	0	47.09	5.72518	10.9059	118.939	2.26951	4.84608	320.61	0	0	0	0	56	0.791853	0.145	0.04	3.87	0.0103359	0.839286	O
ARHGEF37	0	24.24	2.47786	4.6687	21.7967	3.7134	14.5905	138.76	0	0	0	0	56	0.675529	0.8	0.4325	2.8075	0.154052	0.982143	O
ARHGEF38	0	11.01	0.518571	1.94467	3.78175	4.42258	19.5973	29.04	0	0	0	0	56	0.921205	0.01	0.0075	0.0325	0.230769	0.464286	O
ARHGEF39	0.16	8.37	3.10679	1.99061	3.96251	0.860116	-0.075437	173.98	0	0	0	0	56	0.348492	2.33	1.725	4.415	0.390713	1	O
ARHGEF4	0.01	88.1	6.12768	17.0138	289.469	3.96006	15.7928	343.15	0	0	0	0	56	0.844756	0.505	0.115	2.865	0.0401396	0.982143	O
ARHGEF40	0	29.06	5.86304	6.73335	45.3381	1.87643	3.25758	328.33	0	0	0	0	56	0.555661	3.915	1.09	6.9475	0.156891	0.964286	O
ARHGEF5	0	46.66	6.28929	10.0591	101.186	2.12205	4.57545	352.2	0	0	0	0	56	0.719575	1.39	0.0925	10.22	0.00905088	0.946429	O
ARHGEF6	0.01	452.94	22.5275	64.406	4148.13	5.75688	37.5072	1261.54	0	0	0	0	56	0.811025	2.945	0.475	17.2425	0.0275482	0.982143	O
ARHGEF7	9.93	66.06	31.1771	13.668	186.813	0.884951	0.350648	1745.92	0	0	0	0	56	0.237704	28.025	21.87	35.9975	0.607542	1	O
ARHGEF9	0.09	45.86	9.98589	7.92944	62.8761	2.43665	8.46933	559.21	0	0	0	0	56	0.370861	8.845	6.0825	11.78	0.516341	1	O
ARID1A	9.73	76.58	34.7739	17.4031	302.866	0.973272	0.124806	1947.34	0	0	0	0	56	0.269937	31.145	21.6425	42.43	0.510075	1	O
ARID1B	8.26	63.76	21.9427	9.47688	89.8112	1.8035	5.53945	1228.79	0	0	0	0	56	0.219865	19.03	16.145	26.1075	0.618405	1	O
ARID2	5.17	42.02	13.1266	7.36174	54.1952	2.04176	4.97439	735.09	0	0	0	0	56	0.272346	10.3	8.2975	15.43	0.537751	1	O
ARID3A	0.6	199.32	15.4191	29.4785	868.982	4.89799	28.3473	863.47	0	0	0	0	56	0.632912	6.135	3.7275	15.905	0.23436	1	O
ARID3B	0.55	86.92	10.7879	15.6295	244.281	2.84356	9.85057	604.12	0	0	0	0	56	0.607795	4.575	2.33	10.35	0.225121	1	O
ARID3C	0	2.45	0.269464	0.472554	0.223307	3.32919	11.5415	15.09	0	0	0	0	56	0.666939	0.105	0.04	0.2775	0.144144	0.892857	O
ARID4A	2.98	19.49	9.46161	3.95878	15.672	0.595052	-0.0278312	529.85	0	0	0	0	56	0.232612	9.05	6.395	11.7875	0.542524	1	O
ARID4B	5.7	23.41	13.6916	4.06205	16.5003	0.227332	-0.561709	766.73	0	0	0	0	56	0.167317	13.71	10.2875	17.0925	0.601872	1	O
ARID5A	0.22	239.99	10.3525	33.1181	1096.81	6.44718	44.0859	579.74	0	0	0	0	56	0.718021	3.99	2.0975	5.905	0.355207	1	O
ARID5B	0.04	90.6	11.2848	14.3086	204.735	3.42523	16.6323	631.95	0	0	0	0	56	0.552912	7.575	2.2375	14.5775	0.15349	1	O
ARIH1	2.59	51.16	14.8425	8.38148	70.2492	1.58677	5.16272	831.18	0	0	0	0	56	0.292529	14.165	8.535	19.4	0.439948	1	O
ARIH2	16.26	101.64	42.8905	15.934	253.892	0.911237	2.15048	2401.87	0	0	0	0	56	0.20028	42.06	34.0275	51.295	0.663369	1	O
ARIH2OS	0	2.82	0.87125	0.598674	0.358411	1.25015	1.09627	48.79	0	0	0	0	56	0.357857	0.635	0.4675	1.1575	0.403888	0.982143	O
ARL1	22.87	127.75	61.3209	25.0419	627.097	0.846128	0.23068	3433.97	0	0	0	0	56	0.223083	56.73	42.0775	75.7375	0.55557	1	O
ARL10	0.06	14.61	3.28339	3.5321	12.4758	1.57677	2.40506	183.87	0	0	0	0	56	0.543834	1.825	0.565	5.1225	0.110298	1	O
ARL11	0.01	9.32	1.21982	2.26102	5.11223	2.18975	4.3587	68.31	0	0	0	0	56	0.772191	0.1	0.0475	1.1175	0.0425056	0.964286	O
ARL13A	0	1.87	0.177321	0.277551	0.0770345	4.40917	25.2174	9.93	0	0	0	0	56	0.607521	0.105	0.04	0.2025	0.197531	0.821429	O
ARL13B	0.4	24.1	6.72536	4.86563	23.6744	1.51097	2.89915	376.62	0	0	0	0	56	0.374187	5.61	3.5725	9.2875	0.384657	1	O
ARL14	0	31.72	1.39768	4.78437	22.8902	5.2492	30.743	78.27	0	0	0	0	56	0.893544	0.055	0	0.2625	0	0.678571	O
ARL14EP	3.51	38.75	17.4071	7.10176	50.4349	0.897786	1.3985	974.8	0	0	0	0	56	0.21825	16.71	12.4675	19.82	0.629036	1	O
ARL14EPL	0	136.94	2.69714	18.2873	334.425	7.45571	55.7136	151.04	0	0	0	0	56	0.970632	0.015	0	0.0825	0	0.5	O
ARL15	0.66	49.94	13.2152	10.8248	117.177	1.67179	2.80197	740.05	0	0	0	0	56	0.411248	9.785	6.835	17.26	0.396002	1	O
ARL16	8.95	85.21	32.6404	16.048	257.537	1.22843	2.15005	1827.86	0	0	0	0	56	0.259594	32.535	20.315	40.28	0.504345	1	O
ARL17A	1.03	22.08	7.29036	5.6852	32.3215	1.22947	0.555518	408.26	0	0	0	0	56	0.406299	5.24	3.2475	9.805	0.331209	1	O
ARL17B	0.23	18.73	3.81339	3.81564	14.5591	2.13328	4.82746	213.55	0	0	0	0	56	0.470142	2.295	1.4725	4.8875	0.301279	1	O
ARL2	25.23	219.58	90.4345	43.4375	1886.82	0.952748	0.562269	5064.33	0	0	0	0	56	0.260483	79.89	59.0275	113.412	0.520467	1	O
ARL2BP	15.39	136.85	53.4832	24.8053	615.301	0.842521	0.792921	2995.06	0	0	0	0	56	0.254	46.19	36.95	71.53	0.516566	1	O
ARL3	1.4	42.23	11.832	7.68934	59.1259	1.72375	4.03916	662.59	0	0	0	0	56	0.328961	9.94	7.0175	13.9325	0.503678	1	O
ARL4A	0.04	291.31	34.8986	49.3778	2438.17	4.07351	18.0668	1954.32	0	0	0	0	56	0.505938	23.81	14.305	39.3175	0.363833	1	O
ARL4C	0.02	232.55	26.603	41.7061	1739.4	3.0267	11.3875	1489.77	0	0	0	0	56	0.667351	11.98	2.1375	31.9925	0.0668125	1	O
ARL4D	0.01	53.31	9.49679	9.82756	96.5809	2.0605	6.23751	531.82	0	0	0	0	56	0.511614	6.89	1.8375	13.615	0.134961	0.982143	O
ARL5A	17.01	91.06	42.3695	16.5758	274.756	0.880869	0.48347	2372.69	0	0	0	0	56	0.214166	39.545	30.4925	52.48	0.581031	1	O
ARL5B	3.31	36	12.4913	7.31322	53.4831	1.22327	1.21015	699.51	0	0	0	0	56	0.310126	10.23	6.9375	16.585	0.4183	1	O
ARL5C	0	0.58	0.0251786	0.0866548	0.00750906	5.3023	31.8695	1.41	0	0	0	0	56	0.906915	0	0	0	#NUM!	0.160714	O
ARL6	0.67	28.09	4.54607	3.94481	15.5615	4.19213	23.2751	254.58	0	0	0	0	56	0.348584	3.9	2.6	5.175	0.502415	1	O
ARL6IP1	61.11	697.13	247.816	124.604	15526	1.21875	1.97787	13877.7	0	0	0	0	56	0.267489	218.8	155.947	319.675	0.487831	1	O
ARL6IP4	75.01	329.16	155.484	47.2322	2230.88	0.945311	2.17503	8707.13	0	0	0	0	56	0.163581	154.705	125.835	180.643	0.696597	1	O
ARL6IP5	12.47	320.26	89.0636	65.4759	4287.09	1.58983	2.55376	4987.56	0	0	0	0	56	0.373614	69.685	45.5625	112.498	0.405009	1	O
ARL6IP6	1.07	32.07	12.323	5.57464	31.0766	0.806832	2.07174	690.09	0	0	0	0	56	0.243457	12.22	8.8875	15.82	0.561789	1	O
ARL8A	6.52	66.57	24.3525	12.2246	149.441	1.28228	2.24558	1363.74	0	0	0	0	56	0.264032	22.625	16.4225	29.5375	0.555988	1	O
ARL8B	18.8	145.22	55.8648	24.3943	595.082	1.30298	2.81185	3128.43	0	0	0	0	56	0.230375	55.02	38.06	69.0425	0.551255	1	O
ARL9	0	8.52	0.633214	1.4262	2.03406	4.54826	21.9153	35.46	0	0	0	0	56	0.696862	0.22	0.115	0.4125	0.278788	0.946429	O
ARMC1	10.45	69.07	33.7286	11.7374	137.767	0.741982	0.800534	1888.8	0	0	0	0	56	0.189067	32.415	26.5025	40.41	0.65584	1	O
ARMC10	4.22	53.57	23.7032	9.83471	96.7216	0.841322	0.851299	1327.38	0	0	0	0	56	0.223914	21.915	17.02	27.825	0.61168	1	O
ARMC12	0	4.09	0.665357	0.963563	0.928454	1.99032	3.43664	37.26	0	0	0	0	56	0.65803	0.255	0.0875	0.65	0.134615	0.910714	O
ARMC2	1.42	16.54	4.26821	2.57399	6.62541	2.36194	8.48525	239.02	0	0	0	0	56	0.291603	3.575	2.4875	5.05	0.492574	1	O
ARMC3	0	5.4	0.149464	0.722444	0.521925	7.23698	53.4087	8.37	0	0	0	0	56	0.901156	0	0	0.065	0	0.428571	O
ARMC4	0	14.97	1.21893	2.45395	6.02185	3.68495	17.6551	68.26	0	0	0	0	56	0.774617	0.09	0	1.7375	0	0.678571	O
ARMC5	0.81	37.47	6.90268	5.23033	27.3564	3.74729	20.8114	386.55	0	0	0	0	56	0.32958	5.815	4.4175	8.8275	0.500425	1	O
ARMC6	17.25	95.17	44.5061	19.9069	396.286	0.848739	-0.222729	2492.34	0	0	0	0	56	0.243608	36.665	30.3	59.72	0.507368	1	O
ARMC7	3.05	28.08	12.595	5.50256	30.2782	0.813697	0.591914	705.32	0	0	0	0	56	0.238446	11.825	8.82	15.515	0.568482	1	O
ARMC8	9.82	72.95	30.6436	12.8168	164.272	1.29129	2.04012	1716.04	0	0	0	0	56	0.219743	27.715	21.5525	35.2825	0.610855	1	O
ARMC9	0.1	222.07	20.1939	36.5642	1336.94	4.63213	22.5567	1130.86	0	0	0	0	56	0.578464	11.17	5.13	19.3025	0.265769	1	O
ARMCX1	0	84.37	12.4439	19.2611	370.988	2.1	4.46184	696.86	0	0	0	0	56	0.706429	1.88	0.0975	18.1475	0.00537264	0.910714	O
ARMCX2	0	145	18.867	32.5971	1062.57	2.13945	4.71361	1056.55	0	0	0	0	56	0.758074	0.545	0.1225	26.8325	0.00456536	0.982143	O
ARMCX3	0.14	92.54	30.7987	21.977	482.989	0.891451	0.133111	1724.73	0	0	0	0	56	0.388206	24.52	14.8425	44.7225	0.33188	1	O
ARMCX4	0	8.34	1.96321	2.35485	5.54531	1.28138	0.4956	109.94	0	0	0	0	56	0.612142	0.885	0.0425	2.685	0.0158287	0.785714	O
ARMCX5	0.02	86.14	16.6979	12.7025	161.352	3.03214	15.7248	935.08	0	0	0	0	56	0.338996	15.485	11.1275	19.2325	0.578578	1	O
ARMCX6	0.04	46.01	14.5443	9.34786	87.3825	0.999665	1.66474	814.48	0	0	0	0	56	0.344003	13.265	8.8225	18.2775	0.482697	1	O
ARMS2	0	0.36	0.0439286	0.0826972	0.00683883	2.30128	5.2315	2.46	0	0	0	0	56	0.79065	0	0	0.0525	0	0.339286	O
ARMT1	9.96	85.78	31.3439	15.9432	254.187	1.58695	2.79091	1755.26	0	0	0	0	56	0.258232	28.895	19.86	35.425	0.560621	1	O
ARNT	0.73	275.09	24.9886	34.8036	1211.29	6.98012	50.9151	1399.36	0	0	0	0	56	0.334625	19.82	15.2025	25.2075	0.603094	1	O
ARNT2	0	27.95	5.74	8.28367	68.6192	1.36263	0.631003	321.44	0	0	0	0	56	0.701798	0.555	0.05	10.4075	0.00480423	0.928571	O
ARNTL	0.02	26.24	8.53268	5.76882	33.2793	1.16564	1.71555	477.83	0	0	0	0	56	0.358924	7.765	4.625	10.6075	0.436012	1	O
ARNTL2	0.12	148.27	26.0907	29.315	859.368	2.12638	5.44882	1461.08	0	0	0	0	56	0.538008	15.33	6.695	33.1225	0.202128	1	O
ARPC1A	30.18	390.53	149.725	81.4383	6632.2	0.65242	0.00766381	8384.61	0	0	0	0	56	0.302833	139.65	80.655	196.947	0.409525	1	O
ARPC1B	16.58	699.56	191.582	144.448	20865.3	1.33398	1.77748	10728.6	0	0	0	0	56	0.392785	163.905	83.21	224.357	0.370881	1	O
ARPC2	144.01	795.64	361.399	151.072	22822.9	0.579217	-0.199898	20238.4	0	0	0	0	56	0.233502	326.705	241.257	474.29	0.508671	1	O
ARPC3	97.91	812.38	385.667	147.098	21637.7	0.684754	0.645837	21597.4	0	0	0	0	56	0.207075	365.205	293.442	449.473	0.65286	1	O
ARPC4	40.9	329.74	150.635	67.3188	4531.83	0.744438	0.240563	8435.55	0	0	0	0	56	0.245707	143.555	101.272	174.197	0.581366	1	O
ARPC4-TTLL3	0	9.13	3.02304	1.92846	3.71896	1.27453	2.08316	169.29	0	0	0	0	56	0.332318	2.63	1.9625	3.6325	0.540262	0.982143	O
ARPC5	43.37	467.48	187.749	94.9891	9022.92	1.18344	1.13443	10513.9	0	0	0	0	56	0.266692	166.43	128.425	206.757	0.621138	1	O
ARPC5L	31.71	288.66	71.5505	39.1945	1536.21	3.48279	16.8854	4006.83	0	0	0	0	56	0.236406	63.72	48.455	76.575	0.632778	1	O
ARPIN	0.07	29.88	7.12946	6.82378	46.564	1.00191	0.854644	399.25	0	0	0	0	56	0.516326	6.015	0.595	11.125	0.0534831	1	O
ARPP19	32.9	381.86	103.387	51.3647	2638.34	3.28828	15.381	5789.65	0	0	0	0	56	0.214436	91.11	79.8975	111.295	0.717889	1	O
ARPP21	0	55	2.13768	8.89048	79.0406	4.9824	25.9041	119.71	0	0	0	0	56	0.938066	0.01	0	0.165	0	0.464286	O
ARR3	0	1.6	0.404286	0.321501	0.103363	1.55768	2.9503	22.64	0	0	0	0	56	0.4089	0.325	0.1675	0.54	0.310185	0.982143	O
ARRB1	0.1	151.39	21.0814	28.5333	814.147	2.57503	8.16013	1180.56	0	0	0	0	56	0.607912	11.28	4.1675	21.9575	0.189798	1	O
ARRB2	6.71	280.75	44.1641	51.4257	2644.61	3.00748	10	2473.19	0	0	0	0	56	0.477854	29.015	17.805	39.8225	0.447109	1	O
ARRDC1	1.33	150.96	18.625	24.4957	600.041	3.46444	15.4448	1043	0	0	0	0	56	0.541036	10.225	5.91	20.345	0.290489	1	O
ARRDC2	0.1	52.07	11.6905	9.61887	92.5227	1.94184	5.27909	654.67	0	0	0	0	56	0.408136	8.815	5.72	15.6425	0.36567	1	O
ARRDC3	1.4	51.89	15.4666	11.4833	131.867	1.32549	1.73614	866.13	0	0	0	0	56	0.388668	12.13	7.9525	22.2525	0.357376	1	O
ARRDC4	0	86.98	9.61214	15.2021	231.105	3.40103	13.808	538.28	0	0	0	0	56	0.642468	4.68	0.965	12.59	0.0766481	0.982143	O
ARRDC5	0	1.94	0.0516071	0.258068	0.0665992	7.38306	54.9684	2.89	0	0	0	0	56	0.870551	0.005	0	0.03	0	0.446429	O
ARSA	0.52	58.31	10.0073	8.88685	78.9761	3.20944	15.4501	560.41	0	0	0	0	56	0.4003	8.5	3.9275	12.39	0.31699	1	O
ARSB	1.59	40.57	11.2736	7.77266	60.4143	1.58791	3.4451	631.32	0	0	0	0	56	0.354307	8.25	5.68	15.9425	0.35628	1	O
ARSD	0	23.14	4.45804	5.4056	29.2205	1.54986	2.38034	249.65	0	0	0	0	56	0.612036	2.705	0.12	6.8725	0.0174609	0.964286	O
ARSE	0	65.16	4.97375	12.1316	147.175	3.59428	13.431	278.53	0	0	0	0	56	0.821115	0.2	0.0375	3.7125	0.010101	0.875	O
ARSF	0	0.23	0.02875	0.0371759	0.00138204	3.23319	15.048	1.61	0	0	0	0	56	0.569321	0.02	0	0.04	0	0.642857	O
ARSG	0.24	20.14	4.20804	3.30102	10.8968	2.34729	8.8685	235.65	0	0	0	0	56	0.38182	3.31	1.9775	5.5175	0.358405	1	O
ARSH	0	0.13	0.00928571	0.0306806	0.000941299	3.38391	10.1249	0.52	0	0	0	0	56	0.92033	0	0	0	#NUM!	0.107143	O
ARSI	0	38.44	3.01339	6.92756	47.9911	3.56411	14.3714	168.75	0	0	0	0	56	0.817324	0.245	0.0275	1.86	0.0147849	0.892857	O
ARSJ	0	43.49	7.89429	12.2419	149.864	1.62634	1.35514	442.08	0	0	0	0	56	0.721561	1.735	0.01	9.5125	0.00105125	0.732143	O
ARSK	1.07	36.27	7.72518	5.11203	26.1328	3.2842	17.0386	432.61	0	0	0	0	56	0.299587	6.955	4.995	9.37	0.533084	1	O
ART1	0	0.03	0.00232143	0.00687315	4.72403e-05	3.14775	9.37817	0.13	0	0	0	0	56	0.90522	0	0	0	#NUM!	0.0714286	O
ART3	0	14.08	0.47375	2.01846	4.07417	6.03271	39.2914	26.53	0	0	0	0	56	0.927609	0	0	0.11	0	0.392857	O
ART4	0	22.41	0.874286	3.41321	11.65	5.28951	30.6175	48.96	0	0	0	0	56	0.919723	0.03	0.01	0.075	0.133333	0.714286	O
ART5	0	2.95	0.3975	0.683404	0.467041	1.95226	3.27685	22.26	0	0	0	0	56	0.761375	0.03	0	0.5125	0	0.517857	O
ARTN	0	62.86	4.24732	11.5728	133.93	4.6221	21.463	237.85	0	0	0	0	56	0.765339	1.19	0.4475	2.59	0.17278	0.982143	O
ARV1	9.03	55.43	28.5336	11.0243	121.534	0.262936	-0.451775	1597.88	0	0	0	0	56	0.21771	28.17	20.4425	37.935	0.538882	1	O
ARVCF	0.05	21.32	2.85196	4.65036	21.6258	2.62521	6.68244	159.71	0	0	0	0	56	0.672282	0.865	0.375	3.145	0.119237	1	O
ARX	0	5.15	0.21125	0.700924	0.491295	6.61044	46.8407	11.83	0	0	0	0	56	0.820296	0.03	0	0.145	0	0.660714	O
AS3MT	0	50.14	5.885	10.2737	105.55	2.70779	7.93298	329.56	0	0	0	0	56	0.729397	1.135	0.3575	7.0225	0.0509078	0.892857	O
ASAH1	2.21	535.97	54.0464	73.6926	5430.6	5.3536	34.141	3026.6	0	0	0	0	56	0.466433	37.13	20.5725	56.4325	0.364551	1	O
ASAH2	0	5.89	1.67661	1.25835	1.58346	1.06367	1.20838	93.89	0	0	0	0	56	0.401612	1.41	0.92	2.22	0.414414	0.946429	O
ASAH2B	0.07	24.36	5.76518	4.79687	23.01	1.67521	3.6699	322.85	0	0	0	0	56	0.42144	5.055	2.365	7.22	0.327562	1	O
ASAP1	6.08	184.67	34.547	30.5517	933.404	2.46729	9.51392	1934.63	0	0	0	0	56	0.423845	21.175	13.8775	50.505	0.274775	1	O
ASAP2	0.02	78.16	19.5505	16.6594	277.536	1.22289	2.08809	1094.83	0	0	0	0	56	0.451486	18.175	5.77	25.9075	0.222715	1	O
ASAP3	0.03	20.93	4.06143	4.87354	23.7514	2.16328	4.5919	227.44	0	0	0	0	56	0.555908	2.785	1.025	4.845	0.211558	1	O
ASB1	3.88	49.36	15.5911	9.99589	99.9178	1.6692	3.39964	873.1	0	0	0	0	56	0.325201	13.13	9.61	20.28	0.473866	1	O
ASB10	0	0	0	0	0	0	0	0	0	0	0	0	56	#NUM!	0	0	0	#NUM!	0	O
ASB11	0	0.14	0.0166071	0.0272548	0.000742825	2.93092	10.0015	0.93	0	0	0	0	56	0.68798	0.01	0	0.02	0	0.339286	O
ASB12	0	1.24	0.160357	0.274219	0.0751962	2.11406	4.16119	8.98	0	0	0	0	56	0.749364	0.015	0	0.165	0	0.5	O
ASB13	0.6	47.92	10.3471	9.82333	96.4978	2.16336	5.62495	579.44	0	0	0	0	56	0.455222	7.17	4.415	13.29	0.332205	1	O
ASB14	0.03	0.92	0.334643	0.212449	0.0451344	0.812124	-0.0801965	18.74	0	0	0	0	56	0.347919	0.28	0.185	0.4475	0.413408	1	O
ASB15	0	0.18	0.00696429	0.0255784	0.000654253	6.01019	39.6963	0.39	0	0	0	0	56	0.902473	0	0	0	#NUM!	0.107143	O
ASB16	0.42	9.09	3.10411	1.85593	3.44449	0.937118	0.767403	173.83	0	0	0	0	56	0.325245	2.53	1.785	4.37	0.408467	1	O
ASB17	0	0	0	0	0	0	0	0	0	0	0	0	56	#NUM!	0	0	0	#NUM!	0	O
ASB18	0	0.72	0.11	0.203479	0.0414036	1.92593	2.50594	6.16	0	0	0	0	56	0.791164	0	0	0.0975	0	0.375	O
ASB2	0	21.16	0.938214	3.12592	9.7714	5.40601	32.994	52.54	0	0	0	0	56	0.883545	0.04	0	0.2775	0	0.660714	O
ASB3	6.05	28.01	14.4723	5.18542	26.8886	0.660034	0.0469211	810.45	0	0	0	0	56	0.198675	14.115	10.7225	17.2975	0.619887	1	O
ASB4	0.03	5.44	0.490536	1.10561	1.22237	3.87661	14.3947	27.47	0	0	0	0	56	0.658634	0.175	0.13	0.2475	0.525253	1	O
ASB5	0	980.06	21.7134	131.208	17215.6	7.34462	54.5438	1215.95	0	0	0	0	56	0.964617	0.015	0	0.0825	0	0.5	O
ASB6	6.88	40.53	18.0746	7.71648	59.5441	0.996741	0.758402	1012.18	0	0	0	0	56	0.231023	16.53	12.1575	21.8475	0.556471	1	O
ASB7	5.38	16.37	8.50089	2.55392	6.52251	0.98663	0.302638	476.05	0	0	0	0	56	0.16193	7.7	6.4825	10.2375	0.633211	1	O
ASB8	6.51	61.49	20.9114	8.74228	76.4275	2.01652	7.4951	1171.04	0	0	0	0	56	0.208901	19.63	15.5	25.015	0.619628	1	O
ASB9	0	48.97	4.46893	7.66696	58.7824	4.08007	20.9227	250.26	0	0	0	0	56	0.658715	1.93	0.4825	5.44	0.0886949	0.982143	O
ASCC1	10.3	109.87	33.6452	15.5969	243.262	2.34314	9.60687	1884.13	0	0	0	0	56	0.223489	31.795	25.2	38.5525	0.653654	1	O
ASCC2	11.91	101.93	37.8723	13.9277	193.981	1.92793	7.17421	2120.85	0	0	0	0	56	0.183353	35.81	29.6325	41.64	0.711635	1	O
ASCC3	6.69	59.93	24.8309	11.6733	136.266	0.911159	0.878374	1390.53	0	0	0	0	56	0.255876	22.605	16.04	31.525	0.508803	1	O
ASCL1	0	63.52	1.7575	9.36425	87.6891	5.9737	37.1145	98.42	0	0	0	0	56	0.964924	0	0	0.03	0	0.339286	O
ASCL2	0	19.92	1.02821	3.73904	13.9804	4.82884	23.0513	57.58	0	0	0	0	56	0.906974	0.015	0	0.17	0	0.5	O
ASCL3	0	0.43	0.0541071	0.0898438	0.00807192	2.36609	6.90077	3.03	0	0	0	0	56	0.729432	0	0	0.09	0	0.375	O
ASCL4	0	0.11	0.00339286	0.0167632	0.000281006	5.58582	32.6571	0.19	0	0	0	0	56	0.963346	0	0	0	#NUM!	0.0535714	O
ASCL5	0	0.95	0.08875	0.176275	0.031073	3.2234	11.5779	4.97	0	0	0	0	56	0.75715	0.03	0	0.07	0	0.553571	O
ASF1A	8.35	58.05	23.5246	11.3732	129.35	1.17026	1.11857	1317.38	0	0	0	0	56	0.256946	22.23	15.0075	29.22	0.513604	1	O
ASF1B	2.06	139.91	58.7868	30.4609	927.868	0.504273	-0.203331	3292.06	0	0	0	0	56	0.288026	53.94	36.33	85.18	0.426509	1	O
ASGR1	0.16	331.6	7.29429	44.1852	1952.33	7.45225	55.6792	408.48	0	0	0	0	56	0.902293	0.72	0.4275	1.0525	0.406176	1	O
ASGR2	0	357.3	7.89411	48.153	2318.71	7.2144	53.0596	442.07	0	0	0	0	56	0.969819	0	0	0.115	0	0.446429	O
ASH1L	3.76	23.85	11.132	4.03738	16.3005	0.512179	0.427113	623.39	0	0	0	0	56	0.201026	10.485	8.3575	14.4775	0.577275	1	O
ASH2L	13.52	179.36	35.4259	25.4797	649.215	4.10095	20.3159	1983.85	0	0	0	0	56	0.275461	32.58	22.9775	36.9975	0.621055	1	O
ASIC1	0.02	30.85	5.87482	6.26285	39.2232	2.08295	4.75354	328.99	0	0	0	0	56	0.507777	3.995	2.14	7.055	0.303331	1	O
ASIC2	0	1.13	0.0601786	0.183724	0.0337545	4.78424	24.4673	3.37	0	0	0	0	56	0.864614	0	0	0.03	0	0.321429	O
ASIC3	0	13.5	2.28571	2.60778	6.80051	2.20273	5.96364	128	0	0	0	0	56	0.543075	1.535	0.425	3.0525	0.13923	0.982143	O
ASIC4	0	17.61	0.71375	2.83435	8.03356	4.85308	25.3065	39.97	0	0	0	0	56	0.935536	0	0	0.08	0	0.410714	O
ASIC5	0	0.07	0.00321429	0.0117716	0.000138571	4.33056	20.4895	0.18	0	0	0	0	56	0.934524	0	0	0	#NUM!	0.0892857	O
ASIP	0	2.68	0.414107	0.484756	0.234988	2.51584	8.19154	23.19	0	0	0	0	56	0.537924	0.28	0.11	0.5275	0.208531	0.892857	O
ASL	3.88	78.1	27.235	15.4494	238.685	0.878174	0.64529	1525.16	0	0	0	0	56	0.310519	23.055	13.51	37.015	0.364987	1	O
ASMT	0	0.7	0.0839286	0.147804	0.0218461	2.95078	9.22469	4.7	0	0	0	0	56	0.708435	0.03	0	0.09	0	0.660714	O
ASMTL	1.3	117.38	20.408	16.6206	276.244	3.78417	20.7289	1142.85	0	0	0	0	56	0.349835	17.965	11.465	23.79	0.481925	1	O
ASNA1	41.28	244	97.6664	43.4851	1890.95	1.39718	2.04032	5469.32	0	0	0	0	56	0.231096	91.325	65.775	110.02	0.597846	1	O
ASNS	5.23	403.35	110.396	100.356	10071.4	1.31919	1.02624	6182.18	0	0	0	0	56	0.471438	74.575	37.45	159.718	0.234476	1	O
ASNSD1	21.25	95.88	51.0818	16.7384	280.175	0.488243	0.0488883	2860.58	0	0	0	0	56	0.182105	50.465	39.2125	61.0875	0.641907	1	O
ASPA	0.18	3.15	0.587857	0.560087	0.313697	3.56476	13.614	32.92	0	0	0	0	56	0.359226	0.44	0.345	0.5775	0.597403	1	O
ASPDH	0	13.39	1.11268	2.70796	7.33303	3.77065	13.9653	62.31	0	0	0	0	56	0.790761	0.255	0.0475	0.755	0.0629139	0.803571	O
ASPG	0	0.86	0.1375	0.215704	0.0465282	1.86163	2.99218	7.7	0	0	0	0	56	0.722866	0.025	0	0.195	0	0.517857	O
ASPH	0.96	834.58	173.154	191.851	36806.9	1.47284	1.92448	9696.62	0	0	0	0	56	0.564416	86.045	23.3225	261.83	0.089075	1	O
ASPHD1	0.04	44.94	9.50893	12.4379	154.701	1.47745	1.15012	532.5	0	0	0	0	56	0.643714	2.985	0.6575	13.03	0.0504605	1	O
ASPHD2	0.04	15.83	3.23554	3.53082	12.4667	2.00898	4.10244	181.19	0	0	0	0	56	0.523433	2.05	0.865	4.1125	0.210334	1	O
ASPM	1.1	62.9	29.198	14.1997	201.632	0.305952	-0.3883	1635.09	0	0	0	0	56	0.273726	28.215	17.805	39.1675	0.454586	1	O
ASPN	0	11.18	0.353929	1.61487	2.60781	6.0433	38.8159	19.82	0	0	0	0	56	0.914102	0.03	0.01	0.05	0.2	0.696429	O
ASPRV1	0.05	4.52	0.65875	0.749361	0.561542	2.8831	12.0648	36.89	0	0	0	0	56	0.517092	0.35	0.19	0.98	0.193878	1	O
ASPSCR1	6.14	202.55	23.1612	26.1713	684.939	6.08357	41.6597	1297.03	0	0	0	0	56	0.344266	17.43	14.42	25.1275	0.573873	1	O
ASRGL1	0.32	132.89	17.3873	21.8534	477.57	3.30949	14.5077	973.69	0	0	0	0	56	0.540391	13.335	3.185	22.56	0.141179	1	O
ASS1	0.3	958.55	143.03	227.552	51780.1	1.98457	3.20075	8009.66	0	0	0	0	56	0.706441	30.335	12.2925	127.588	0.0963456	1	O
ASTE1	1.84	11.36	5.80107	2.21131	4.88988	0.590137	-0.134186	324.86	0	0	0	0	56	0.211388	5.49	4.305	7.0625	0.609558	1	O
ASTL	0	0.83	0.0841071	0.165944	0.0275374	3.23748	11.7239	4.71	0	0	0	0	56	0.769601	0	0	0.0925	0	0.464286	O
ASTN1	0	14.71	0.669107	2.1939	4.8132	5.18764	31.2897	37.47	0	0	0	0	56	0.899839	0	0	0.0625	0	0.375	O
ASTN2	1.13	39.66	6.87732	6.81478	46.4413	2.94358	10.5236	385.13	0	0	0	0	56	0.429311	5.02	3.3425	7.1925	0.46472	1	O
ASUN	12.18	123.25	40.7229	21.1209	446.094	1.59199	3.41579	2280.48	0	0	0	0	56	0.265396	36.16	28.0375	45.5575	0.615431	1	O
ASXL1	18.47	142.72	51.2907	25.129	631.466	1.41289	2.33041	2872.28	0	0	0	0	56	0.25483	45.995	34.95	61.1425	0.571615	1	O
ASXL2	5.83	33.4	13.0607	5.04577	25.4598	1.4121	3.46246	731.4	0	0	0	0	56	0.203225	12.175	9.95	15.855	0.627562	1	O
ASXL3	0	5.88	0.305893	1.01967	1.03973	4.13848	18.3655	17.13	0	0	0	0	56	0.916573	0	0	0.0325	0	0.267857	O
ASZ1	0	0.55	0.0132143	0.0765175	0.00585494	6.66663	46.2998	0.74	0	0	0	0	56	0.972008	0	0	0	#NUM!	0.0535714	O
ATAD1	8.25	44.46	17.3009	6.63485	44.0212	1.65033	4.13608	968.85	0	0	0	0	56	0.195448	15.575	12.755	20.1475	0.633081	1	O
ATAD2	2.73	216.51	48.3932	35.3858	1252.16	2.23565	8.19327	2710.02	0	0	0	0	56	0.359804	40.005	24.8075	61.1625	0.4056	1	O
ATAD2B	1.77	11.48	5.17732	2.80109	7.84609	0.665671	-0.750088	289.93	0	0	0	0	56	0.29941	4.24	2.8675	7.3625	0.389474	1	O
ATAD3A	7.59	122.66	48.6002	27.9254	779.829	0.864458	0.307564	2721.61	0	0	0	0	56	0.31257	41.405	30.8275	63.33	0.486776	1	O
ATAD3B	0	56.96	19.5559	13.8756	192.533	0.891495	0.378096	1095.13	0	0	0	0	56	0.386244	18.2	7.85	25.9325	0.302709	0.982143	O
ATAD3C	0.03	9.03	0.699286	1.28827	1.65963	5.25926	32.5893	39.16	0	0	0	0	56	0.590362	0.315	0.195	0.575	0.33913	1	O
ATAD5	0.56	25.65	8.00179	5.19487	26.9867	1.20467	1.62673	448.1	0	0	0	0	56	0.345516	7.055	4.1625	10.8175	0.384793	1	O
ATAT1	0.08	7.34	1.08589	1.28282	1.64562	2.90766	10.8058	60.81	0	0	0	0	56	0.522238	0.595	0.3	1.3225	0.226843	1	O
ATCAY	0.07	16.07	1.00321	2.6177	6.85235	4.65305	22.81	56.18	0	0	0	0	56	0.698088	0.31	0.22	0.545	0.40367	1	O
ATE1	6.27	42.81	18.4423	7.97434	63.5901	0.961491	0.75966	1032.77	0	0	0	0	56	0.234324	17.46	12.6075	23.465	0.53729	1	O
ATF1	12.89	66.75	30.4584	10.7803	116.214	0.760229	1.03757	1705.67	0	0	0	0	56	0.194125	30.56	21.5875	35.3025	0.611501	1	O
ATF2	6.5	39.73	22.8598	8.06356	65.021	0.183152	-0.432506	1280.15	0	0	0	0	56	0.197589	22.39	17.7925	27.13	0.655824	1	O
ATF3	0.35	127.26	18.3093	22.2812	496.451	3.02912	11.4673	1025.32	0	0	0	0	56	0.52806	11.595	5.4875	21.67	0.25323	1	O
ATF4	93.29	1056.47	423.527	193.923	37606.2	0.949493	0.959888	23717.5	0	0	0	0	56	0.248682	402.125	264.42	536.117	0.493213	1	O
ATF5	8.81	483.41	65.453	93.0387	8656.21	2.93093	8.93061	3665.37	0	0	0	0	56	0.560219	33.03	20.3625	57.27	0.355553	1	O
ATF6	4.03	42.94	18.22	7.97456	63.5936	0.872147	1.4389	1020.32	0	0	0	0	56	0.237578	17.615	12.2625	22.6575	0.541212	1	O
ATF6B	1.34	57.31	17.7879	13.1811	173.741	0.888093	0.253509	996.12	0	0	0	0	56	0.40461	14.915	7.325	25.285	0.289697	1	O
ATF7	8.73	34.96	19.2841	5.41935	29.3693	0.522886	0.288643	1079.91	0	0	0	0	56	0.155466	18.66	16.0675	23.29	0.689888	1	O
ATF7IP	4.78	58.42	21.1105	11.1171	123.59	1.51551	2.3781	1182.19	0	0	0	0	56	0.269496	17.3	13.7125	25.78	0.531905	1	O
ATF7IP2	0.01	12.75	2.91786	3.06763	9.41035	1.42289	1.67424	163.4	0	0	0	0	56	0.541679	1.73	0.6475	3.99	0.162281	0.982143	O
ATG10	2.53	21.35	8.15911	4.21152	17.7369	1.18317	1.45376	456.91	0	0	0	0	56	0.274883	7.47	5.02	9.8125	0.511592	1	O
ATG101	28.17	183.29	58.5812	30.6866	941.665	2.66755	8.00393	3280.55	0	0	0	0	56	0.232464	51.93	41.69	63.0275	0.661457	1	O
ATG12	9.82	87.4	22.7779	12.7018	161.335	2.55485	11.0393	1275.56	0	0	0	0	56	0.268886	19.865	13.8975	29.61	0.469352	1	O
ATG13	21.85	75.06	41.9698	11.5994	134.546	0.354276	-0.0902151	2350.31	0	0	0	0	56	0.154876	41.97	33.645	49.8575	0.674823	1	O
ATG14	1.56	11.94	5.75839	2.48295	6.16504	0.643663	0.123078	322.47	0	0	0	0	56	0.237707	5.635	4.1825	6.815	0.61372	1	O
ATG16L1	1.73	17.62	6.66054	2.80343	7.85919	1.15671	3.26109	372.99	0	0	0	0	56	0.222217	6.465	4.805	8.14	0.590295	1	O
ATG16L2	1.19	49.77	7.6675	7.35527	54.1	3.70318	19.0997	429.38	0	0	0	0	56	0.406822	5.375	3.46	8.815	0.392513	1	O
ATG2A	2.45	18.88	8.75661	3.85687	14.8755	0.517377	-0.341571	490.37	0	0	0	0	56	0.246831	8.55	5.61	11.12	0.504496	1	O
ATG2B	1.53	12.08	4.67232	1.92778	3.71634	1.236	2.9024	261.65	0	0	0	0	56	0.218585	4.405	3.365	5.61	0.599822	1	O
ATG3	20.88	137.88	66.7071	23.1859	537.586	0.712519	0.710171	3735.6	0	0	0	0	56	0.19031	65.515	50.7875	78.105	0.650246	1	O
ATG4A	2.12	66.73	10.6054	9.06819	82.2321	4.60277	27.0853	593.9	0	0	0	0	56	0.32823	8.76	6.31	12.2125	0.516684	1	O
ATG4B	9.66	64.34	27.1175	9.54412	91.0903	1.16337	3.13988	1518.58	0	0	0	0	56	0.185927	26.44	21.38	31.145	0.686467	1	O
ATG4C	4.13	31.32	13.46	5.51364	30.4002	0.648314	0.804844	753.76	0	0	0	0	56	0.225259	13.42	9.36	16.8625	0.555078	1	O
ATG4D	1.28	53.55	13.5793	8.69731	75.6432	2.09317	7.63668	760.44	0	0	0	0	56	0.314721	13.135	7.3975	17.15	0.431341	1	O
ATG5	11.27	49.8	26.7182	9.29864	86.4646	0.547901	-0.105376	1496.22	0	0	0	0	56	0.193173	25.81	20.44	31.36	0.651786	1	O
ATG7	8	77.76	28.4536	15.5189	240.835	1.0644	0.98818	1593.4	0	0	0	0	56	0.293973	24.385	15.64	37.39	0.418294	1	O
ATG9A	4.84	65.03	34.33	16.2436	263.855	0.196962	-0.823904	1922.48	0	0	0	0	56	0.26826	33.25	22.9475	46.9875	0.488375	1	O
ATG9B	0	2.8	0.0951786	0.384476	0.147822	6.64792	46.6659	5.33	0	0	0	0	56	0.881165	0	0	0.0525	0	0.428571	O
ATHL1	0.04	26.25	5.57268	5.46235	29.8373	1.86981	3.83023	312.07	0	0	0	0	56	0.482951	4.215	2.055	6.97	0.294835	1	O
ATIC	33.99	270.39	99.7077	43.0702	1855.04	1.52681	3.60503	5583.63	0	0	0	0	56	0.223792	88.815	72.1525	119.918	0.601684	1	O
ATL1	0.08	20.27	3.60161	4.91669	24.1738	2.30773	4.923	201.69	0	0	0	0	56	0.606018	1.68	0.6775	4.875	0.138974	1	O
ATL2	19.05	95.16	42.9459	16.682	278.289	0.87298	0.648696	2404.97	0	0	0	0	56	0.212874	40.27	31.43	52.965	0.593411	1	O
ATL3	0.19	149.81	35.0841	24.5188	601.17	2.23526	8.22806	1964.71	0	0	0	0	56	0.339252	30.73	22.23	44.865	0.495486	1	O
ATM	3.36	70.26	12.9168	9.11052	83.0016	4.64985	28.8325	723.34	0	0	0	0	56	0.279671	11.54	7.815	15.8175	0.494073	1	O
ATMIN	8.51	57.54	19.5968	8.97281	80.5113	1.82472	4.91176	1097.42	0	0	0	0	56	0.230299	18.42	13.4125	22.0225	0.609036	1	O
ATN1	5.92	171.61	54.9039	36.4905	1331.56	1.31163	2.19496	3074.62	0	0	0	0	56	0.347653	50.815	28.77	66.455	0.432925	1	O
ATOH1	0	0.41	0.0260714	0.0658284	0.00433338	4.18922	21.3397	1.46	0	0	0	0	56	0.846624	0	0	0.02	0	0.303571	O
ATOH7	0	9.15	0.246071	1.21809	1.48374	7.36054	54.7251	13.78	0	0	0	0	56	0.861912	0.045	0.015	0.0825	0.181818	0.75	O
ATOH8	0	29.06	3.78786	6.6672	44.4516	2.08882	3.98864	212.12	0	0	0	0	56	0.765717	0.19	0.03	4.3575	0.00688468	0.857143	O
ATOX1	53.58	794.45	185.114	130.123	16932.1	2.46455	8.54656	10366.4	0	0	0	0	56	0.332728	159.095	92.585	221.07	0.418804	1	O
ATP10A	0	20.18	2.47875	4.61403	21.2893	2.31445	5.0963	138.81	0	0	0	0	56	0.781882	0.095	0.01	3.0975	0.00322841	0.660714	O
ATP10B	0	13.68	0.303929	1.82371	3.32592	7.43622	55.5139	17.02	0	0	0	0	56	0.93472	0.005	0	0.0725	0	0.464286	O
ATP10D	0.03	20.53	5.93393	5.34493	28.5683	1.16015	0.549684	332.3	0	0	0	0	56	0.477011	4.08	1.7925	8.5725	0.209099	1	O
ATP11A	0.04	44.76	13.9225	9.08589	82.5533	1.27975	1.6294	779.66	0	0	0	0	56	0.342094	11.265	8.0025	17.7375	0.451163	1	O
ATP11B	3.57	97.32	32.7373	20.3388	413.668	1.41793	1.99734	1833.29	0	0	0	0	56	0.320738	27.53	19.705	40.055	0.491949	1	O
ATP11C	0.65	40.91	14.5038	7.22136	52.1481	0.734631	1.73982	812.21	0	0	0	0	56	0.272231	14.04	8.98	19.7675	0.454281	1	O
ATP12A	0	0.65	0.0492857	0.117719	0.0138577	3.54265	13.9733	2.76	0	0	0	0	56	0.835921	0	0	0.04	0	0.357143	O
ATP13A1	8.14	70.81	34.6093	15.8519	251.283	0.71034	-0.270944	1938.12	0	0	0	0	56	0.253088	32.12	23.2575	44.7325	0.519924	1	O
ATP13A2	3.71	77.38	28.682	18.121	328.372	0.935413	0.176251	1606.19	0	0	0	0	56	0.342287	25.225	16.0225	37.9575	0.422117	1	O
ATP13A3	26.78	336.56	107.034	68.4598	4686.75	1.32648	1.48612	5993.88	0	0	0	0	56	0.334693	87.81	57.35	134.952	0.424964	1	O
ATP13A4	0	4.68	0.168571	0.631533	0.398834	6.87979	49.6525	9.44	0	0	0	0	56	0.841934	0.03	0	0.085	0	0.607143	O
ATP13A5	0	1.21	0.0989286	0.18333	0.0336097	4.3498	24.623	5.54	0	0	0	0	56	0.708871	0.02	0	0.1225	0	0.5	O
ATP1A1	69.13	2305.94	333.812	321.022	103055	4.52156	26.168	18693.5	0	0	0	0	56	0.37039	257.59	169.58	384.765	0.440737	1	O
ATP1A2	0	50.81	1.56786	7.18862	51.6763	6.2466	41.8755	87.8	0	0	0	0	56	0.941157	0.03	0.01	0.095	0.105263	0.642857	O
ATP1A3	0.01	147.47	8.33607	21.8161	475.941	5.17387	31.0456	466.82	0	0	0	0	56	0.797926	1.665	0.285	4.6325	0.0615219	0.946429	O
ATP1A4	0	49.17	2.15196	9.39368	88.2412	4.67148	21.3795	120.51	0	0	0	0	56	0.952347	0	0	0	#NUM!	0.232143	O
ATP1B1	0.12	412.12	64.8384	85.7063	7345.56	2.34083	6.02077	3630.95	0	0	0	0	56	0.60474	39.885	8.23	79.6675	0.103304	1	O
ATP1B2	0	9.75	0.533036	1.42362	2.0267	5.49146	33.4938	29.85	0	0	0	0	56	0.722595	0.18	0.08	0.29	0.275862	0.964286	O
ATP1B3	75.35	529.44	185.654	85.648	7335.58	1.82393	4.62187	10396.6	0	0	0	0	56	0.231456	158.74	133.06	224.188	0.593521	1	O
ATP1B4	0	0.1	0.0301786	0.0253335	0.000641786	0.925547	0.495629	1.69	0	0	0	0	56	0.453402	0.025	0.01	0.0425	0.235294	0.714286	O
ATP2A1	0.75	27.6	7.45946	5.17952	26.8275	1.84757	4.51193	417.73	0	0	0	0	56	0.347966	6.405	3.7675	9.655	0.390212	1	O
ATP2A2	67.45	289.03	150.352	51.5185	2654.16	0.620725	0.316474	8419.71	0	0	0	0	56	0.188582	148.625	118.142	179.81	0.657041	1	O
ATP2A3	0	234.29	26.4337	50.9048	2591.3	2.57708	6.73844	1480.29	0	0	0	0	56	0.781573	2.2	0.3075	22.62	0.0135942	0.946429	O
ATP2B1	4.7	413.66	52.5086	65.2856	4262.21	3.62139	16.9072	2940.48	0	0	0	0	56	0.503051	29.925	18.385	60.7275	0.302746	1	O
ATP2B2	0	5.41	0.272679	0.941788	0.886965	4.40273	19.9244	15.27	0	0	0	0	56	0.908563	0.01	0	0.04	0	0.428571	O
ATP2B3	0	11.76	0.366786	1.64016	2.69014	6.4267	44.2333	20.54	0	0	0	0	56	0.935613	0.01	0	0.02	0	0.285714	O
ATP2B4	1.65	217.32	33.8604	41.8012	1747.34	2.53687	7.22835	1896.18	0	0	0	0	56	0.545501	19.845	9.1325	36.7825	0.248284	1	O
ATP2C1	25.8	150.84	65.7118	31.064	964.973	0.928735	0.164331	3679.86	0	0	0	0	56	0.256948	55.48	44.4475	85.495	0.519884	1	O
ATP2C2	0	24.67	1.96071	4.86238	23.6427	3.20352	10.7662	109.8	0	0	0	0	56	0.854111	0.08	0.02	0.29	0.0689655	0.803571	O
ATP4A	0	0.15	0.00982143	0.0254766	0.000649058	3.83827	17.2754	0.55	0	0	0	0	56	0.862013	0	0	0.01	0	0.142857	O
ATP4B	0	0.81	0.05625	0.144343	0.0208348	4.25902	19.1118	3.15	0	0	0	0	56	0.814796	0	0	0.05	0	0.428571	O
ATP5A1	162.53	935.46	426.562	136.89	18738.8	1.16737	2.74676	23887.5	0	0	0	0	56	0.169961	416.855	323.447	497.123	0.650639	1	O
ATP5B	411.07	1434.02	795.604	239.834	57520.2	0.48999	-0.489921	44553.8	0	0	0	0	56	0.169273	779.335	600.595	967.92	0.620501	1	O
ATP5C1	101.47	440.41	219.055	77.2312	5964.65	0.736545	0.0347805	12267.1	0	0	0	0	56	0.19498	202.255	161.045	281.183	0.572742	1	O
ATP5D	5.38	263.85	67.9823	44.4277	1973.82	2.09689	6.5197	3807.01	0	0	0	0	56	0.317808	56.965	43.485	83.605	0.520124	1	O
ATP5E	33	277.98	127.402	61.3339	3761.85	0.47015	-0.769344	7134.52	0	0	0	0	56	0.270834	119.83	73.1425	174.893	0.418214	1	O
ATP5EP2	0	0.53	0.0778571	0.120992	0.014639	1.90615	3.86665	4.36	0	0	0	0	56	0.718381	0	0	0.1425	0	0.410714	O
ATP5F1	9.45	125.01	41.1296	24.7156	610.862	1.62938	3.76144	2303.26	0	0	0	0	56	0.303395	39.68	22.2225	49.01	0.453428	1	O
ATP5G1	124.41	591.36	336.023	126.451	15990	0.570004	-0.658418	18817.3	0	0	0	0	56	0.209789	306.58	236.048	425.03	0.555367	1	O
ATP5G2	179.65	1223.87	546.163	226.238	51183.5	0.672977	0.868524	30585.1	0	0	0	0	56	0.224999	569.505	356.678	643.403	0.554361	1	O
ATP5G3	1.66	663.81	322.23	128.91	16617.8	0.363914	0.479816	18044.9	0	0	0	0	56	0.219033	304.39	226.49	387.36	0.584702	1	O
ATP5H	161.7	953.1	417.156	146.597	21490.8	1.22975	2.55025	23360.7	0	0	0	0	56	0.185644	399.905	324.457	472.103	0.687261	1	O
ATP5I	161.51	971.33	415.772	169.862	28853	0.959039	0.929224	23283.2	0	0	0	0	56	0.221252	375.325	299.312	490.752	0.609905	1	O
ATP5J	139.51	675.14	303.914	104.612	10943.6	1.06772	1.73381	17019.2	0	0	0	0	56	0.184732	292.925	233.365	346.36	0.673764	1	O
ATP5J2	454.4	2125.38	947.91	337.866	114154	1.13805	1.92893	53082.9	0	0	0	0	56	0.190813	931.565	702.658	1102.94	0.637077	1	O
ATP5J2-PTCD1	2.08	26.48	9.33429	4.66177	21.7321	1.18379	2.20098	522.72	0	0	0	0	56	0.266116	8.81	6.3725	11.5	0.55413	1	O
ATP5L	29.9	261.56	105.774	41.7931	1746.67	1.02392	2.27974	5923.36	0	0	0	0	56	0.212418	98.89	78.9425	130.215	0.606247	1	O
ATP5L2	0	0.43	0.121429	0.109036	0.0118888	0.930601	0.324078	6.8	0	0	0	0	56	0.48708	0.1	0.04	0.175	0.228571	0.785714	O
ATP5O	126.45	612.5	302.173	107.429	11541.1	0.787125	0.934144	16921.7	0	0	0	0	56	0.192497	289.695	238.34	360.955	0.660304	1	O
ATP5S	1.03	5.75	2.34875	0.940951	0.885389	1.05038	1.83588	131.53	0	0	0	0	56	0.216416	2.21	1.69	2.8825	0.586297	1	O
ATP5SL	16.97	122.94	40.393	16.1721	261.538	2.69109	11.7687	2262.01	0	0	0	0	56	0.189158	37.455	29.7425	47.4625	0.626653	1	O
ATP6AP1	31.86	304.95	100.941	51.607	2663.28	1.63691	3.88531	5652.69	0	0	0	0	56	0.260218	94.165	66.0375	115.882	0.569866	1	O
ATP6AP1L	0.17	14.35	1.77214	2.07191	4.29283	4.42803	25.045	99.24	0	0	0	0	56	0.45295	1.25	0.7925	2.2	0.360227	1	O
ATP6AP2	33.55	234.39	111.362	51.9541	2699.23	0.627874	-0.11488	6236.27	0	0	0	0	56	0.259468	102.635	71.0025	141.157	0.503002	1	O
ATP6V0A1	0.22	96.44	24.3989	18.4282	339.599	1.74209	4.64259	1366.34	0	0	0	0	56	0.379689	22.035	12.605	33.29	0.378642	1	O
ATP6V0A2	2.99	56.57	11.3634	7.80308	60.8881	3.8118	20.4333	636.35	0	0	0	0	56	0.291354	9.8	6.615	13.645	0.484793	1	O
ATP6V0A4	0	42.27	1.11964	5.64638	31.8816	7.29661	54.0379	62.7	0	0	0	0	56	0.897118	0.09	0	0.4325	0	0.678571	O
ATP6V0B	43.5	277.32	147.38	58.7438	3450.84	0.587223	-0.63694	8253.27	0	0	0	0	56	0.221054	131.85	102.03	184.833	0.552013	1	O
ATP6V0C	35.98	322.11	141.979	61.8799	3829.12	0.392741	-0.154755	7950.81	0	0	0	0	56	0.244688	135.265	85.3075	185.882	0.458932	1	O
ATP6V0D1	23.14	249.26	83.5923	44.671	1995.5	1.84817	4.00309	4681.17	0	0	0	0	56	0.263083	72.475	60.5325	95.43	0.634313	1	O
ATP6V0D2	0.02	4.91	0.515357	0.779233	0.607204	4.03804	19.2803	28.86	0	0	0	0	56	0.553262	0.3	0.1775	0.4825	0.367876	1	O
ATP6V0E1	60.8	697.47	246.059	132.799	17635.5	1.27392	2.22669	13779.3	0	0	0	0	56	0.285089	220.515	155.43	310.337	0.500842	1	O
ATP6V0E2	1.16	200.01	34.3327	33.5375	1124.76	2.72034	10.227	1922.63	0	0	0	0	56	0.445902	24.02	16.005	39.215	0.408135	1	O
ATP6V1A	9.38	76.94	35.3646	14.1184	199.33	0.973902	0.997872	1980.42	0	0	0	0	56	0.214717	32.025	26.0875	42.5	0.613824	1	O
ATP6V1B1	0	35.01	1.99982	5.6853	32.3226	4.65166	23.0424	111.99	0	0	0	0	56	0.791597	0.545	0.105	1.1225	0.0935412	0.857143	O
ATP6V1B2	18.94	240.29	65.0632	38.3624	1471.67	2.03175	6.91238	3643.54	0	0	0	0	56	0.295621	57.535	40.49	81.6175	0.496095	1	O
ATP6V1C1	12.82	89.78	42.2905	17.9818	323.346	0.764703	0.00842486	2368.27	0	0	0	0	56	0.233434	38.85	28.955	50.8825	0.569056	1	O
ATP6V1C2	0.38	71.47	3.04268	9.67664	93.6373	6.76238	47.7295	170.39	0	0	0	0	56	0.643669	1.24	0.85	1.9025	0.446781	1	O
ATP6V1D	15.11	224.41	78.5857	45.6878	2087.38	1.00248	0.758401	4400.8	0	0	0	0	56	0.314509	70.445	46.59	104.055	0.447744	1	O
ATP6V1E1	29.92	267.8	124.278	50.7345	2573.99	0.81318	0.611079	6959.54	0	0	0	0	56	0.223015	117.525	89.8575	150.695	0.596287	1	O
ATP6V1E2	0.65	13.8	3.18179	2.53016	6.40171	2.08424	5.82231	178.18	0	0	0	0	56	0.38978	2.395	1.3975	4.245	0.329211	1	O
ATP6V1F	65.66	569.85	228.752	98.8815	9777.56	1.46528	3.4706	12810.1	0	0	0	0	56	0.222083	216.165	164.785	279.39	0.589803	1	O
ATP6V1G1	47.83	469.9	161.867	78.5092	6163.69	1.91832	5.17518	9064.56	0	0	0	0	56	0.241461	146.46	108.435	186.352	0.581881	1	O
ATP6V1G2	0	3.11	0.483036	0.642851	0.413258	2.32804	5.9833	27.05	0	0	0	0	56	0.610754	0.295	0.05	0.6525	0.0766284	0.785714	O
ATP6V1G3	0	0.89	0.101429	0.194351	0.0377725	2.38612	5.67575	5.68	0	0	0	0	56	0.793385	0	0	0.1125	0	0.375	O
ATP6V1H	11.46	71.61	38.4614	16.6778	278.15	0.566817	-0.696731	2153.84	0	0	0	0	56	0.240219	32.91	26.52	48.95	0.541777	1	O
ATP7A	0.71	20.23	5.10821	4.17404	17.4226	1.93827	4.46714	286.06	0	0	0	0	56	0.401734	3.87	2.47	6.4125	0.385185	1	O
ATP7B	0.01	46.96	4.07696	8.17956	66.9051	3.69531	15.4257	228.31	0	0	0	0	56	0.718579	1.38	0.475	2.77	0.17148	0.982143	O
ATP8A1	0	33.23	3.51357	6.39975	40.9568	2.96391	9.86763	196.76	0	0	0	0	56	0.737136	0.545	0.085	3.8225	0.0222368	0.946429	O
ATP8A2	0	19.32	0.777321	2.64989	7.02193	6.50522	45.5182	43.53	0	0	0	0	56	0.827931	0.125	0.02	0.44	0.0454545	0.821429	O
ATP8B1	0.33	172.85	18.0859	30.2556	915.404	3.00599	11.9394	1012.81	0	0	0	0	56	0.705061	2.805	0.8675	23.045	0.0376437	1	O
ATP8B2	0.09	66.11	22.427	17.7969	316.728	0.702111	-0.317358	1255.91	0	0	0	0	56	0.438425	18.84	10.115	32.96	0.306887	1	O
ATP8B3	0	16.17	2.46375	3.27976	10.7568	2.59974	7.62332	137.97	0	0	0	0	56	0.592659	1.395	0.435	2.785	0.156194	0.964286	O
ATP8B4	0	60.07	2.69679	9.35366	87.4909	5.00966	27.6773	151.02	0	0	0	0	56	0.907675	0.04	0	0.32	0	0.625	O
ATP9A	0.01	67.7	14.5336	15.7229	247.21	1.29902	1.47421	813.88	0	0	0	0	56	0.565445	11.26	0.54	22.5725	0.0239229	0.982143	O
ATP9B	5.53	27.35	13.7693	5.36909	28.8271	0.49589	-0.313391	771.08	0	0	0	0	56	0.217736	13.975	9.795	16.8025	0.582949	1	O
ATPAF1	3.1	96.35	46.8459	19.1997	368.63	0.266197	0.113426	2623.37	0	0	0	0	56	0.227611	47.41	35.4575	56.585	0.626624	1	O
ATPAF2	4.76	30.96	14.1373	6.13466	37.6341	0.574357	-0.253844	791.69	0	0	0	0	56	0.242268	12.89	9.545	18.905	0.504893	1	O
ATPIF1	64.58	813.57	290.452	146.793	21548.2	1.33155	2.44366	16265.3	0	0	0	0	56	0.263054	275.855	189.327	332.317	0.569719	1	O
ATR	4.99	34.22	12.107	5.28295	27.9095	1.86637	5.45297	677.99	0	0	0	0	56	0.220358	10.925	8.535	14.5225	0.587709	1	O
ATRAID	50.08	254.51	128.98	52.406	2746.39	0.766701	-0.0885253	7222.86	0	0	0	0	56	0.223681	118.46	89.495	155.938	0.573916	1	O
ATRIP	2.68	18.53	10.0702	3.752	14.0775	0.182963	-0.663398	563.93	0	0	0	0	56	0.210923	9.625	7.145	13.075	0.546463	1	O
ATRIP_1	0	7.83	1.66589	1.59584	2.5467	2.19094	5.51393	93.29	0	0	0	0	56	0.453637	1.195	0.665	2.035	0.326781	0.982143	O
ATRN	0.04	49.33	21.3384	11.0304	121.669	0.407457	0.177106	1194.95	0	0	0	0	56	0.286934	21.525	14.045	28.6225	0.490698	1	O
ATRNL1	0	27.63	3.42661	5.55253	30.8306	2.30965	6.33785	191.89	0	0	0	0	56	0.723671	0.265	0.06	4.5575	0.0131651	0.875	O
ATRX	8.5	74.07	29.4041	13.6707	186.887	1.03582	1.31208	1646.63	0	0	0	0	56	0.25054	26.86	19.67	36.9025	0.533026	1	O
ATXN1	0.01	22.68	3.88268	3.4738	12.0673	3.05504	14.9861	217.43	0	0	0	0	56	0.407779	3.42	1.965	4.8725	0.403284	0.982143	O
ATXN10	16.96	111.3	54.7423	22.8824	523.606	0.521356	-0.462362	3065.57	0	0	0	0	56	0.232898	48.145	40.2725	74.82	0.538258	1	O
ATXN1L	3.38	25.67	12.9679	4.6071	21.2254	0.412838	-0.19553	726.2	0	0	0	0	56	0.198816	12.28	9.47	16.19	0.584929	1	O
ATXN2	11.16	49.81	27.0352	9.15064	83.7343	0.522276	-0.404787	1513.97	0	0	0	0	56	0.188409	24.64	20.665	34.1	0.606012	1	O
ATXN2L	36.94	238.57	95.6412	37.1736	1381.88	1.49594	3.41865	5355.91	0	0	0	0	56	0.200925	87.85	70.7325	108.27	0.653297	1	O
ATXN3	3.09	28.43	12.9502	5.81943	33.8658	1.02836	0.795947	725.21	0	0	0	0	56	0.240806	11.645	8.9225	15.82	0.564001	1	O
ATXN3L	0	0.03	0.000535714	0.00400892	1.60714e-05	7.48331	56	0.03	0	0	0	0	56	0.982143	0	0	0	#NUM!	0.0178571	O
ATXN7	3.1	22.39	9.27929	4.03998	16.3215	1.19969	1.91608	519.64	0	0	0	0	56	0.229229	8.595	6.98	10.56	0.660985	1	O
ATXN7L1	0.05	16.76	4.66536	3.29017	10.8252	2.00096	5.34604	261.26	0	0	0	0	56	0.339673	3.935	2.85	5.465	0.5215	1	O
ATXN7L2	0.25	9.96	2.55125	1.77136	3.13771	1.63051	4.29383	142.87	0	0	0	0	56	0.358794	2.065	1.36	3.4175	0.397952	1	O
ATXN7L3	19.08	82.99	47.3271	13.8172	190.914	0.493809	-0.0479962	2650.32	0	0	0	0	56	0.161852	44.255	37.3425	57.175	0.653126	1	O
ATXN7L3B	7.44	100.15	24.1948	15.2463	232.45	2.80841	10.8423	1354.91	0	0	0	0	56	0.285389	20.25	15.9725	27.73	0.576001	1	O
AUH	2.44	76.4	10.6211	9.86667	97.3512	5.59618	36.9942	594.78	0	0	0	0	56	0.314684	8.365	6.4725	11.7775	0.549565	1	O
AUNIP	0.5	38.97	10.8846	6.86101	47.0735	1.58519	4.16013	609.54	0	0	0	0	56	0.326084	9.71	6.005	14.5225	0.413496	1	O
AUP1	13.71	120.46	55.9677	24.9299	621.499	0.73326	0.18253	3134.19	0	0	0	0	56	0.244597	50.865	38.53	69.1825	0.556933	1	O
AURKA	7.07	333.61	99.8257	66.266	4391.18	1.71093	3.74228	5590.24	0	0	0	0	56	0.334346	84.465	53.8375	121.237	0.444066	1	O
AURKAIP1	41.3	305.59	126.135	53.6992	2883.6	0.986126	1.41992	7063.58	0	0	0	0	56	0.228933	118.4	88.79	152.702	0.581457	1	O
AURKB	2.14	214.4	87.2836	53.6107	2874.11	0.720098	-0.428451	4887.88	0	0	0	0	56	0.337731	72.37	49.64	122.328	0.405796	1	O
AURKC	0	39.06	1.50268	5.2283	27.3351	6.996	50.8406	84.15	0	0	0	0	56	0.75347	0.54	0.2025	1.0375	0.195181	0.875	O
AUTS2	0	136.62	14.218	25.1799	634.025	2.79208	9.64961	796.21	0	0	0	0	56	0.740943	2.635	0.3	20.575	0.0145808	0.928571	O
AVEN	6.31	38.9	19.0123	8.15286	66.4691	0.599216	-0.339185	1064.69	0	0	0	0	56	0.239343	17.18	12.9025	24.6275	0.523906	1	O
AVIL	0	8.32	0.801607	1.24237	1.54349	4.43366	24.6786	44.89	0	0	0	0	56	0.583661	0.43	0.2175	0.905	0.240331	0.946429	O
AVL9	0.37	42.43	17.6446	8.49848	72.2242	1.12117	1.25915	988.1	0	0	0	0	56	0.252793	15.8	11.965	21.68	0.551891	1	O
AVP	0	1.46	0.0321429	0.196272	0.0385226	7.26285	53.6335	1.8	0	0	0	0	56	0.970833	0	0	0	#NUM!	0.0714286	O
AVPI1	0.51	153.83	21.5437	33.9579	1153.14	2.53122	6.2602	1206.45	0	0	0	0	56	0.665352	8.285	2.46	20.8025	0.118255	1	O
AVPR1A	0	9.5	0.35875	1.5467	2.39229	5.28379	27.9027	20.09	0	0	0	0	56	0.923514	0.01	0	0.0825	0	0.428571	O
AVPR1B	0	0.58	0.0266071	0.0843861	0.00712101	5.52533	34.7317	1.49	0	0	0	0	56	0.874041	0	0	0.02	0	0.285714	O
AVPR2	0	4.63	0.550179	0.922574	0.851144	2.50986	7.21313	30.81	0	0	0	0	56	0.724759	0.08	0	0.8	0	0.732143	O
AWAT1	0	0.06	0.00196429	0.00922834	8.51623e-05	5.34951	30.5734	0.11	0	0	0	0	56	0.959416	0	0	0	#NUM!	0.0535714	O
AWAT2	0	0.4	0.0192857	0.0707327	0.00500312	4.61708	21.5776	1.08	0	0	0	0	56	0.926257	0	0	0	#NUM!	0.160714	O
AXDND1	0	0.56	0.0798214	0.113898	0.0129727	2.13226	5.46841	4.47	0	0	0	0	56	0.670542	0.035	0	0.125	0	0.571429	O
AXIN1	6.2	40.6	18.2421	8.50755	72.3783	0.855969	0.208174	1021.56	0	0	0	0	56	0.25474	16.69	12.335	22.8575	0.539648	1	O
AXIN2	0	53.65	4.81179	9.69397	93.9731	3.79093	15.4987	269.46	0	0	0	0	56	0.713883	1.595	0.4825	4.6475	0.103819	0.982143	O
AXL	0.08	446.32	95.6963	130.374	16997.4	1.14716	0.107839	5358.99	0	0	0	0	56	0.681738	5.975	0.4275	174.01	0.00245676	1	O
AZGP1	0	79.71	4.30179	12.6054	158.896	4.58376	24.202	240.9	0	0	0	0	56	0.871141	0.19	0	1.4	0	0.696429	O
AZI2	7.47	49.97	23.285	10.3295	106.699	0.719871	-0.290858	1303.96	0	0	0	0	56	0.244856	19.87	15.165	29.1625	0.520017	1	O
AZIN1	21.27	340.43	107.508	57.231	3275.39	1.96954	5.20577	6020.45	0	0	0	0	56	0.260201	95.92	72.98	124.69	0.585292	1	O
AZIN2	0	15.2	1.21518	2.1689	4.70412	5.13808	32.1289	68.05	0	0	0	0	56	0.632731	0.625	0.155	1.6125	0.096124	0.875	O
AZU1	0	722.57	16.5188	97.8654	9577.64	7.10087	51.7919	925.05	0	0	0	0	56	0.969206	0.05	0.01	0.13	0.0769231	0.625	O
B2M	18.32	1565.27	454.882	377.622	142598	1.22041	0.993065	25473.4	0	0	0	0	56	0.438111	367.25	181.833	663.148	0.274196	1	O
B3GALNT1	0	111.43	9.57857	17.3022	299.368	4.08758	21.7617	536.4	0	0	0	0	56	0.702514	3.705	0.2125	10.5725	0.0200993	0.946429	O
B3GALNT2	3.11	23.14	10.1395	4.42055	19.5413	0.699667	0.482646	567.81	0	0	0	0	56	0.240687	9.63	7.0725	13.275	0.532768	1	O
B3GALT1	0	33.18	1.00964	4.46901	19.972	7.04156	51.2941	56.54	0	0	0	0	56	0.876484	0.07	0.04	0.3525	0.113475	0.946429	O
B3GALT2	0	23.55	1.23839	4.34486	18.8778	4.24011	18.1414	69.35	0	0	0	0	56	0.922636	0.02	0	0.05	0	0.517857	O
B3GALT4	0	1.82	0.256964	0.408478	0.166854	2.44828	5.75017	14.39	0	0	0	0	56	0.684118	0.1	0.02	0.295	0.0677966	0.767857	O
B3GALT5	0	20.65	1.20375	3.94419	15.5567	4.54263	20.7149	67.41	0	0	0	0	56	0.876706	0.06	0.02	0.435	0.045977	0.785714	O
B3GALT6	4.99	82.86	16.1798	11.4019	130.002	3.83951	20.9982	906.07	0	0	0	0	56	0.300902	14.405	9.555	18.0925	0.528119	1	O
B3GAT1	0.02	22.97	1.795	5.23408	27.3956	3.58882	12.1416	100.52	0	0	0	0	56	0.869902	0.095	0.05	0.2625	0.190476	1	O
B3GAT2	0.02	25.97	0.666786	3.44728	11.8838	7.45317	55.6903	37.34	0	0	0	0	56	0.795805	0.155	0.1	0.245	0.408163	1	O
B3GAT3	4.67	100.28	32.8286	19.2741	371.49	1.41674	2.44505	1838.4	0	0	0	0	56	0.304619	25.79	18.86	41.545	0.453966	1	O
B3GLCT	0.48	54.98	8.23464	7.90005	62.4108	4.08805	22.4458	461.14	0	0	0	0	56	0.391725	6.08	4.13	10.1575	0.406596	1	O
B3GNT2	4.54	104.85	22.8966	16.8387	283.543	2.7372	9.97136	1282.21	0	0	0	0	56	0.33081	18.135	14.34	25.71	0.55776	1	O
B3GNT3	0	113.36	6.95268	18.4373	339.934	4.08672	20.3144	389.35	0	0	0	0	56	0.864306	0.095	0.02	1.1825	0.0169133	0.803571	O
B3GNT4	0.04	5.07	0.878036	1.14472	1.31039	2.53847	6.39685	49.17	0	0	0	0	56	0.559048	0.43	0.2725	0.99	0.275253	1	O
B3GNT5	0.01	59.91	12.5236	14.6397	214.319	1.4325	1.56263	701.32	0	0	0	0	56	0.596526	8.1	1.095	19.31	0.0567064	0.982143	O
B3GNT6	0	0.22	0.0451786	0.0425544	0.00181088	1.76265	4.47809	2.53	0	0	0	0	56	0.475932	0.03	0.02	0.0625	0.32	0.767857	O
B3GNT7	0.16	22.25	1.91714	4.12137	16.9857	3.56961	13.3344	107.36	0	0	0	0	56	0.721019	0.495	0.285	1.0825	0.263279	1	O
B3GNT8	0	5.78	0.619643	1.09392	1.19666	3.05444	10.3893	34.7	0	0	0	0	56	0.70248	0.155	0.0675	0.6425	0.105058	0.928571	O
B3GNT9	0.19	49.87	6.87536	9.16835	84.0586	2.54637	8.26015	385.02	0	0	0	0	56	0.601896	2.98	1.0825	8.07	0.134139	1	O
B3GNTL1	0	22.03	5.16929	4.64746	21.5989	1.97924	4.69172	289.48	0	0	0	0	56	0.440731	3.915	2.0575	6.7	0.30709	0.982143	O
B4GALNT1	0	33.81	6.02696	7.49031	56.1047	1.98569	4.12527	337.51	0	0	0	0	56	0.596181	3.805	0.9675	8.7975	0.109974	0.982143	O
B4GALNT2	0.54	4.78	1.62571	0.852517	0.726785	1.41776	2.39804	91.04	0	0	0	0	56	0.273581	1.365	1.01	1.9625	0.51465	1	O
B4GALNT3	0	37.34	3.10321	6.15669	37.9048	3.67915	17.2866	173.78	0	0	0	0	56	0.762487	0.355	0.04	4.1325	0.00967937	0.857143	O
B4GALNT4	0	55.68	6.655	11.949	142.779	2.82359	8.11368	372.68	0	0	0	0	56	0.730795	1.525	0.0575	8.4125	0.00683507	0.857143	O
B4GALT1	5.78	669.11	69.1891	101.469	10295.9	4.24669	22.5779	3874.59	0	0	0	0	56	0.555387	38.805	18.4575	80.285	0.2299	1	O
B4GALT2	0.9	117.07	40.413	21.917	480.353	0.939732	1.81311	2263.13	0	0	0	0	56	0.292298	38.435	23.105	52.1875	0.442731	1	O
B4GALT3	10.1	189.76	36.5391	25.9233	672.016	4.11347	22.4636	2046.19	0	0	0	0	56	0.288389	30.8	22.47	43.2475	0.519568	1	O
B4GALT4	2.79	87.17	20.4689	18.5274	343.265	1.88914	3.81759	1146.26	0	0	0	0	56	0.440502	13.925	8.8475	22.1525	0.399391	1	O
B4GALT5	2.51	100.13	41.4493	22.9817	528.157	0.680063	0.269226	2321.16	0	0	0	0	56	0.305199	38.165	25.295	54.7875	0.461693	1	O
B4GALT6	0	124.77	10.8189	17.9758	323.131	4.91364	29.9055	605.86	0	0	0	0	56	0.607909	6.825	1.6325	12.47	0.130914	0.982143	O
B4GALT7	9.41	77.21	22.2973	12.3827	153.331	2.35873	7.41221	1248.65	0	0	0	0	56	0.26331	20.015	14.785	25.2925	0.584561	1	O
B4GAT1	1.18	69.26	19.6877	13.9705	195.176	1.40041	2.38025	1102.51	0	0	0	0	56	0.370048	16.095	10.7575	25.1175	0.428287	1	O
B9D1	0.93	53.23	16.8584	14.2617	203.397	1.02967	0.211911	944.07	0	0	0	0	56	0.453915	12.68	5.615	22.4025	0.250642	1	O
B9D2	1.44	21.49	5.36232	3.35971	11.2876	2.48997	9.465	300.29	0	0	0	0	56	0.296326	4.915	3.4	6.11	0.556465	1	O
BAALC	0	73.63	4.75357	12.8172	164.281	4.03348	17.6418	266.2	0	0	0	0	56	0.832667	0.515	0.19	2.34	0.0811966	0.946429	O
BAAT	0.02	1.84	0.195714	0.27402	0.0750868	4.52093	24.4719	10.96	0	0	0	0	56	0.500456	0.13	0.06	0.2125	0.282353	1	O
BABAM1	35.27	172.52	88.7218	29.7778	886.715	0.708586	0.0232526	4968.42	0	0	0	0	56	0.185137	81.185	66.12	111.69	0.591996	1	O
BACE1	0.78	73.71	19.9796	18.2771	334.052	0.962719	0.193619	1118.86	0	0	0	0	56	0.494756	15.555	5.0075	30.115	0.166279	1	O
BACE2	0	43.92	7.70196	10.278	105.637	2.03395	4.28156	431.31	0	0	0	0	56	0.633138	4.18	0.1075	10.735	0.010014	0.928571	O
BACH1	6.05	93.41	24.1946	17.2055	296.029	2.01856	4.67966	1354.9	0	0	0	0	56	0.343417	18.8	13.3125	26.0675	0.510693	1	O
BACH2	0	102.38	4.4425	15.6376	244.536	5.37377	30.752	248.78	0	0	0	0	56	0.872537	0.355	0.0975	1.515	0.0643564	0.946429	O
BAD	9.01	107.49	43.1041	22.8364	521.503	0.808763	0.511019	2413.83	0	0	0	0	56	0.289983	40.065	26.175	56.3025	0.464899	1	O
BAG1	17.46	290.99	84.8289	56.4556	3187.24	1.84331	3.78614	4750.42	0	0	0	0	56	0.328715	68.06	47.7225	96.1175	0.496502	1	O
BAG2	0.68	30.46	11.5661	7.41641	55.0031	0.452055	-0.680227	647.7	0	0	0	0	56	0.360687	9.77	5.4825	17.32	0.316542	1	O
BAG3	0.26	127.71	40.3809	31.1858	972.555	0.937473	0.593684	2261.33	0	0	0	0	56	0.417482	37.62	16.125	55.09	0.292703	1	O
BAG4	5.72	29.96	13.4491	5.5123	30.3854	1.15555	1.58657	753.15	0	0	0	0	56	0.217069	12.8	9.5475	15.905	0.600283	1	O
BAG5	10.74	56.52	26.3282	8.31102	69.0731	0.837285	1.8139	1474.38	0	0	0	0	56	0.1716	25.715	19.895	30.7775	0.646414	1	O
BAG6	4.58	129.83	31.1579	30.621	937.643	1.46626	1.56306	1744.84	0	0	0	0	56	0.494795	15.735	9.4575	46.2825	0.204343	1	O
BAGE5	0	87.99	2.87804	11.9428	142.632	6.83806	49.1579	161.17	0	0	0	0	56	0.901492	0	0	1.0825	0	0.321429	O
BAHCC1	0	68.51	5.7575	10.9244	119.342	4.04187	20.0216	322.42	0	0	0	0	56	0.693273	1.86	0.785	4.675	0.167914	0.964286	O
BAHD1	6.4	32.67	15.3491	7.29137	53.1641	1.00452	0.167324	859.55	0	0	0	0	56	0.254862	13.91	9.8	17.7925	0.550794	1	O
BAIAP2	0.07	87.2	32.2521	25.9886	675.405	0.769875	-0.388259	1806.12	0	0	0	0	56	0.441421	27.245	14.0775	43.125	0.326435	1	O
BAIAP2L1	0.02	55.58	14.5005	15.8386	250.863	1.11909	0.328616	812.03	0	0	0	0	56	0.575074	8.76	1.0425	26.415	0.0394662	1	O
BAIAP2L2	0	29.58	3.00929	6.35993	40.4488	3.27077	10.6447	168.52	0	0	0	0	56	0.756176	0.69	0.2175	2	0.10875	0.982143	O
BAIAP3	0	17.37	1.27054	2.53383	6.4203	4.93404	30.0909	71.15	0	0	0	0	56	0.703401	0.265	0.1	1.5175	0.0658979	0.946429	O
BAK1	9.65	70.72	29.8275	12.6775	160.719	0.990559	1.14836	1670.34	0	0	0	0	56	0.2294	27.49	20.89	35.3	0.591785	1	O
BAMBI	0.06	134.91	16.6652	26.5535	705.087	2.99113	10.0421	933.25	0	0	0	0	56	0.656982	7.325	1.8475	17.9025	0.103198	1	O
BANF1	122.05	554.03	267.584	84.7328	7179.65	0.942789	1.86201	14984.7	0	0	0	0	56	0.169054	260.955	200.215	300.96	0.665255	1	O
BANF2	0	1.54	0.0492857	0.221555	0.0490868	6.06297	39.289	2.76	0	0	0	0	56	0.946558	0	0	0	#NUM!	0.142857	O
BANK1	0	23.93	1.68054	3.78472	14.3241	4.25323	22.0374	94.11	0	0	0	0	56	0.78213	0.35	0.06	1.3025	0.0460653	0.839286	O
BANP	4.83	31.34	11.9448	4.80173	23.0567	1.37596	3.57266	668.91	0	0	0	0	56	0.211951	11.42	8.625	14.42	0.598128	1	O
BAP1	10.09	71.41	45.6661	13.4159	179.987	-0.450884	-0.261288	2557.3	0	0	0	0	56	0.164519	48.3	37.53	55.8825	0.671588	1	O
BARD1	0.84	24.56	9.96679	4.85133	23.5354	0.689661	0.632616	558.14	0	0	0	0	56	0.265861	9.305	6.6775	11.9325	0.559606	1	O
BARHL1	0	19.79	0.367143	2.64283	6.98456	7.48198	55.9864	20.56	0	0	0	0	56	0.974517	0	0	0.02	0	0.285714	O
BARHL2	0	3.43	0.0983929	0.476227	0.226792	6.56515	45.6128	5.51	0	0	0	0	56	0.951484	0	0	0	#NUM!	0.178571	O
BARX1	0	61.25	2.63054	9.50299	90.3068	4.97148	27.5763	147.31	0	0	0	0	56	0.919563	0.03	0	0.28	0	0.517857	O
BARX2	0	158.66	4.99786	21.6857	470.268	6.73995	47.9955	279.88	0	0	0	0	56	0.919591	0.05	0.015	0.475	0.0315789	0.75	O
BASP1	0.1	847.28	78.5512	137.174	18816.6	4.08028	19.893	4398.87	0	0	0	0	56	0.662002	35.085	1.1025	114.475	0.00963092	1	O
BATF	0	322.39	13.9375	46.3204	2145.58	5.74404	37.043	780.5	0	0	0	0	56	0.879846	0.225	0	5.95	0	0.607143	O
BATF2	0	19.05	1.46804	3.07577	9.46036	4.33365	21.4158	82.21	0	0	0	0	56	0.711729	0.49	0.1525	1.2525	0.121756	0.964286	O
BATF3	0	360.31	9.07714	47.9067	2295.06	7.42676	55.42	508.32	0	0	0	0	56	0.867656	1.48	0.26	3.915	0.0664112	0.821429	O
BAX	39.15	294.94	131.114	62.2174	3871	0.883779	0.286348	7342.41	0	0	0	0	56	0.258168	115.79	91.3575	157.917	0.578514	1	O
BAZ1A	9.39	78.69	35	16.8269	283.144	0.624454	-0.0517289	1960	0	0	0	0	56	0.267202	31.635	21.26	45.2825	0.469497	1	O
BAZ1B	15.49	166.23	71.0729	30.1778	910.701	0.779356	0.502588	3980.08	0	0	0	0	56	0.232045	64.815	48.4525	94.74	0.511426	1	O
BAZ2A	19.38	77.85	39.1516	13.6131	185.316	0.633243	0.134753	2192.49	0	0	0	0	56	0.193181	36.79	28.3775	47.5	0.597421	1	O
BAZ2B	0.69	47.48	14.8984	9.9985	99.97	1.18017	1.24843	834.31	0	0	0	0	56	0.354945	12.95	8.3625	17.525	0.477175	1	O
BBC3	0.25	22.07	5.76964	5.11716	26.1853	1.30949	1.63176	323.1	0	0	0	0	56	0.465645	4.04	1.79	8.6675	0.206519	1	O
BBIP1	6.59	60.82	24.1971	12.0676	145.628	0.966838	0.865656	1355.04	0	0	0	0	56	0.271237	21.475	14.6025	31.18	0.468329	1	O
BBOF1	0.19	16.46	3.32571	2.98581	8.91505	1.97926	5.7653	186.24	0	0	0	0	56	0.44789	2.765	1.145	4.2975	0.266434	1	O
BBOX1	0	9.61	0.377679	1.5252	2.32624	5.25803	28.5228	21.15	0	0	0	0	56	0.923328	0	0	0.07	0	0.482143	O
BBS1	0.56	17.06	6.52857	4.06195	16.4995	0.901015	0.574873	365.6	0	0	0	0	56	0.336098	5.79	3.88	8.3525	0.464532	1	O
BBS10	2.3	17.41	8.40607	3.71862	13.8281	0.789882	0.0352395	470.74	0	0	0	0	56	0.242486	7.76	5.685	10.2175	0.556398	1	O
BBS12	0.36	7.56	2.34214	1.67431	2.80332	1.27936	1.5037	131.16	0	0	0	0	56	0.37711	1.845	1.0525	3.2275	0.326104	1	O
BBS2	1.69	49.87	16.5525	9.91281	98.2639	1.10223	1.25351	926.94	0	0	0	0	56	0.321773	14.215	8.89	22.1975	0.400496	1	O
BBS4	5.29	57.73	13.8332	9.48054	89.8807	2.78931	9.79319	774.66	0	0	0	0	56	0.308445	10.965	8.0075	16.0275	0.49961	1	O
BBS5	0.12	13.2	3.46857	2.52868	6.39423	1.51588	3.53309	194.24	0	0	0	0	56	0.375908	2.87	1.9175	4.8575	0.39475	1	O
BBS7	3.18	19.43	10.2023	4.59825	21.1439	0.347774	-0.80647	571.33	0	0	0	0	56	0.255053	10.16	6.48	13.425	0.482682	1	O
BBS9	1.15	13.6	5.15518	2.74545	7.53751	0.839457	0.335015	288.69	0	0	0	0	56	0.292577	4.53	2.91	6.6525	0.43743	1	O
BBX	3.03	75.31	25.987	12.9899	168.736	0.854302	2.65186	1455.27	0	0	0	0	56	0.266906	25.85	17.335	33.1425	0.523044	1	O
BCAM	0	278.74	31.528	57.1156	3262.2	2.63943	7.37072	1765.57	0	0	0	0	56	0.744134	7.29	1.0225	24.845	0.0411552	0.964286	O
BCAN	0	92.66	12.3686	20.5922	424.04	2.44584	6.11042	692.64	0	0	0	0	56	0.719029	2.835	0.2675	14.2975	0.0187096	0.982143	O
BCAP29	14.01	152.05	58.5988	33.9762	1154.38	0.928181	0.0485714	3281.53	0	0	0	0	56	0.315067	50.27	31.5775	74.885	0.42168	1	O
BCAP31	102.9	888.32	267.617	137.905	19017.8	2.38974	8.26044	14986.6	0	0	0	0	56	0.24557	241.3	189.528	321.27	0.589932	1	O
BCAR1	0.07	96.24	31.5118	26.2273	687.871	0.616918	-0.501945	1764.66	0	0	0	0	56	0.463805	25.48	7.7875	50.795	0.153312	1	O
BCAR3	0.09	103.86	25.2416	26.429	698.492	1.06369	0.47213	1413.53	0	0	0	0	56	0.557546	18.195	2.865	42.4575	0.0674792	1	O
BCAS1	0	278.57	9.30536	41.6902	1738.08	5.71225	34.332	521.1	0	0	0	0	56	0.938343	0.19	0.0575	0.61	0.0942623	0.946429	O
BCAS2	30.51	465.88	80.6898	61.5311	3786.07	4.79867	28.5907	4518.63	0	0	0	0	56	0.283486	67.44	51.8475	93.2825	0.555812	1	O
BCAS3	1.53	69.15	10.5302	9.56535	91.4959	4.42534	25.818	589.69	0	0	0	0	56	0.35935	8.69	5.79	12.43	0.465809	1	O
BCAS4	0.18	69.78	10.4216	13.684	187.251	2.70597	8.32518	583.61	0	0	0	0	56	0.577171	6.145	1.6125	11.4375	0.140984	1	O
BCAT1	0.14	298.35	48.6098	64.0565	4103.24	2.46055	6.93785	2722.15	0	0	0	0	56	0.602087	28.71	1.4525	72.83	0.0199437	1	O
BCAT2	3.41	204.03	37.3325	29.7343	884.131	3.71868	18.3789	2090.62	0	0	0	0	56	0.330278	31.37	22.055	41.3225	0.533729	1	O
BCCIP	51.26	195.65	108.812	36.1778	1308.84	0.432783	-0.436132	6093.47	0	0	0	0	56	0.186901	104.875	78.2725	131.123	0.596942	1	O
BCDIN3D	0.97	8.85	4.02286	1.71848	2.95317	0.81872	0.562887	225.28	0	0	0	0	56	0.232799	3.765	2.97	4.8725	0.609543	1	O
BCHE	0	542.45	16.7627	73.6311	5421.53	6.88001	49.5423	938.71	0	0	0	0	56	0.911505	0.35	0.05	2.665	0.0187617	0.875	O
BCKDHA	6.48	104.12	27.2079	17.8105	317.214	2.0994	5.93051	1523.64	0	0	0	0	56	0.318494	21.81	16.17	34.26	0.471979	1	O
BCKDHB	4.66	56.38	15.6211	9.34792	87.3836	2.19236	6.82272	874.78	0	0	0	0	56	0.291161	14.315	9.09	18.3975	0.494089	1	O
BCKDK	9.95	70.76	33.8109	12.8382	164.819	0.435706	-0.0267028	1893.41	0	0	0	0	56	0.21201	32.34	25.545	40.6175	0.628916	1	O
BCL10	4.71	73.77	16.5395	11.5367	133.095	2.80472	11.0658	926.21	0	0	0	0	56	0.320331	13.3	9.19	20.8975	0.439766	1	O
BCL11A	0	43.34	4.82339	9.3683	87.7651	2.43973	5.87354	270.11	0	0	0	0	56	0.789972	0.28	0.1	4.9725	0.0201106	0.946429	O
BCL11B	0	41.38	1.31768	5.60541	31.4207	6.90202	49.7707	73.79	0	0	0	0	56	0.895004	0.04	0.01	0.5175	0.0193237	0.696429	O
BCL2	0.2	218.47	11.7295	30.9213	956.127	5.74325	37.5443	656.85	0	0	0	0	56	0.764503	2.005	0.9075	8.205	0.110603	1	O
BCL2A1	0	329.49	9.58375	45.1981	2042.87	6.74909	47.8281	536.69	0	0	0	0	56	0.92951	0.22	0.0575	1.6325	0.0352221	0.803571	O
BCL2L1	13.09	442.21	115.188	84.6426	7164.36	1.57837	3.39611	6450.5	0	0	0	0	56	0.379299	102.805	51.7025	146.16	0.353739	1	O
BCL2L10	0	21.57	0.596964	2.9304	8.58724	6.95401	50.1057	33.43	0	0	0	0	56	0.921643	0.04	0	0.105	0	0.571429	O
BCL2L11	0.66	73.64	12.588	12.502	156.3	2.53138	9.36138	704.93	0	0	0	0	56	0.467964	8.955	3.915	15.0475	0.260176	1	O
BCL2L12	1.15	132.26	53.5668	24.4382	597.227	0.42067	0.897121	2999.74	0	0	0	0	56	0.250681	51.63	34.105	66.54	0.512549	1	O
BCL2L13	5.14	52.51	20.2859	8.45081	71.4163	1.0386	2.67001	1136.01	0	0	0	0	56	0.22217	18.925	15.39	25.265	0.609143	1	O
BCL2L14	0	1.85	0.125536	0.371909	0.138316	3.98844	15.0042	7.03	0	0	0	0	56	0.827195	0.02	0.01	0.0525	0.190476	0.589286	O
BCL2L15	0	22.48	0.86375	3.23812	10.4854	5.87484	37.7138	48.37	0	0	0	0	56	0.886046	0.08	0	0.37	0	0.642857	O
BCL2L2	1.28	47.08	21.0341	10.3275	106.657	0.437951	-0.0791221	1177.91	0	0	0	0	56	0.272767	21.415	14.08	26.6925	0.527489	1	O
BCL2L2-PABPN1	0.16	36.62	7.45554	7.08995	50.2674	2.34162	6.75908	417.51	0	0	0	0	56	0.447987	5.7	2.77	8.9025	0.311149	1	O
BCL3	0.02	65.95	10.062	12.6768	160.7	2.70636	8.57509	563.47	0	0	0	0	56	0.558549	5.895	1.9425	11.62	0.167169	1	O
BCL6	0.18	150.7	17.2948	25.6515	657.997	3.68549	15.8539	968.51	0	0	0	0	56	0.579061	9.37	4.4025	18.3725	0.239624	1	O
BCL6B	0	79.58	3.25929	12.8963	166.315	4.8172	24.7524	182.52	0	0	0	0	56	0.935236	0.04	0.01	0.2	0.05	0.660714	O
BCL7A	0.04	41.36	6.69375	8.68753	75.4733	2.57805	6.88753	374.85	0	0	0	0	56	0.560217	3.77	1.915	6.735	0.284336	1	O
BCL7B	7.74	44.78	23.9711	9.63355	92.8053	0.336477	-0.518209	1342.38	0	0	0	0	56	0.225852	22.715	17.4925	31.2025	0.560612	1	O
BCL7C	2.14	62.12	26.1707	11.2953	127.584	0.711457	0.873835	1465.56	0	0	0	0	56	0.235712	25.12	18.03	31.4175	0.573884	1	O
BCL9	0.8	42.52	8.57339	8.05944	64.9546	2.5196	7.0225	480.11	0	0	0	0	56	0.419087	5.995	4.335	9.6025	0.451445	1	O
BCL9L	0.11	85.98	26.4075	24.4986	600.182	1.00594	-0.148436	1478.82	0	0	0	0	56	0.493245	15.53	8.6225	41.9575	0.205506	1	O
BCLAF1	26.23	287	97.64	47.6364	2269.22	1.42253	3.42055	5467.84	0	0	0	0	56	0.255348	89.03	66	121.215	0.544487	1	O
BCO1	0	9.92	0.596786	1.9017	3.61644	3.7823	14.149	33.42	0	0	0	0	56	0.901641	0.01	0	0.0925	0	0.464286	O
BCO2	0	5.26	0.458393	0.760358	0.578145	5.01322	29.7351	25.67	0	0	0	0	56	0.557147	0.27	0.13	0.45	0.288889	0.982143	O
BCOR	2.84	84.48	27.0748	16.7199	279.556	1.28075	1.54656	1516.19	0	0	0	0	56	0.324522	22.67	15.06	33.475	0.449888	1	O
BCORL1	0.41	30.86	6.10161	5.07529	25.7586	2.74004	10.3379	341.69	0	0	0	0	56	0.380979	5.195	3.01	7.01	0.429387	1	O
BCR	1.21	100.26	22.7898	16.0039	256.123	2.39571	9.18331	1276.23	0	0	0	0	56	0.338191	18.645	13.4875	29.32	0.46001	1	O
BCS1L	12.67	75.06	30.403	11.6496	135.714	1.50232	3.33649	1702.57	0	0	0	0	56	0.198778	27.98	22.4625	35.7075	0.62907	1	O
BDH1	0	60.11	9.37179	10.8409	117.525	2.28226	7.7158	524.82	0	0	0	0	56	0.559611	6.405	1.37	12.46	0.109952	0.982143	O
BDH2	3.42	91.72	24.2255	19.7778	391.163	1.71708	2.5089	1356.63	0	0	0	0	56	0.40079	17.64	12.2975	27.62	0.445239	1	O
BDKRB1	0	82.45	3.43786	11.6148	134.903	6.07942	40.5382	192.52	0	0	0	0	56	0.853783	0.345	0.035	1.8025	0.0194175	0.785714	O
BDKRB2	0	75.36	4.36875	11.9919	143.806	4.60643	23.8066	244.65	0	0	0	0	56	0.834861	0.26	0.0375	3.03	0.0123762	0.803571	O
BDNF	0	45.36	5.5025	9.9858	99.7162	2.50508	6.03205	308.14	0	0	0	0	56	0.752192	1.1	0.08	4.485	0.0178372	0.928571	O
BDP1	0	6.5	1.31214	1.74484	3.04445	1.28795	0.670936	73.48	0	0	0	0	56	0.667776	0.29	0.0075	2.3525	0.0031881	0.714286	O
BEAN1	0	5.6	0.521071	1.05503	1.1131	3.46008	12.2784	29.18	0	0	0	0	56	0.699721	0.16	0.0875	0.35	0.25	0.982143	O
BECN1	27.5	118.7	61.0063	21.3842	457.286	0.616308	-0.232891	3416.35	0	0	0	0	56	0.195023	54.63	44.875	74.5225	0.602167	1	O
BECN2	0	0.31	0.00946429	0.042913	0.00184153	6.5418	45.7131	0.53	0	0	0	0	56	0.942385	0	0	0	#NUM!	0.107143	O
BEGAIN	0	149.7	4.91661	20.6572	426.72	6.61379	46.0308	275.33	0	0	0	0	56	0.876812	0.44	0.1275	2.03	0.0628079	0.964286	O
BEND2	0	0.11	0.0375	0.0232965	0.000542727	0.350078	0.392924	2.1	0	0	0	0	56	0.342687	0.04	0.02	0.05	0.4	0.821429	O
BEND3	1.04	16.59	4.17036	3.02492	9.15012	2.26396	6.1759	233.54	0	0	0	0	56	0.343514	3.4	2.115	4.8125	0.439481	1	O
BEND4	0	19.33	1.19982	3.42565	11.7351	3.69028	15.1665	67.19	0	0	0	0	56	0.889915	0.01	0	0.0925	0	0.482143	O
BEND5	0	10.24	0.619821	1.71737	2.94937	4.05244	18.8927	34.71	0	0	0	0	56	0.875216	0	0	0.185	0	0.392857	O
BEND6	0.1	21.48	5.55286	5.31341	28.2323	1.39633	1.6792	310.96	0	0	0	0	56	0.495994	4.385	1.335	7.61	0.175427	1	O
BEND7	0	17.21	4.18214	4.5003	20.2527	0.977178	0.287541	234.2	0	0	0	0	56	0.57444	3.435	0.085	6.7375	0.012616	0.875	O
BEST1	0.07	40.97	2.03982	5.58882	31.2349	6.4332	44.6891	114.23	0	0	0	0	56	0.69812	0.735	0.3775	1.6075	0.234837	1	O
BEST2	0	1.73	0.601429	0.364255	0.132682	0.839371	0.535684	33.68	0	0	0	0	56	0.331958	0.57	0.33	0.84	0.392857	0.982143	O
BEST3	0.04	43.35	2.41179	7.80249	60.8789	4.34443	18.5248	135.06	0	0	0	0	56	0.811047	0.44	0.26	1.0375	0.250602	1	O
BEST4	0.02	2.2	0.35875	0.411096	0.169	2.67678	8.09666	20.09	0	0	0	0	56	0.500667	0.21	0.1175	0.44	0.267045	1	O
BET1	9.53	87.1	31.8673	15.4438	238.512	1.41909	2.62558	1784.57	0	0	0	0	56	0.251573	29.35	21.4375	38.64	0.554801	1	O
BET1L	14.03	66.51	33.982	11.3148	128.025	0.591422	0.234787	1902.99	0	0	0	0	56	0.184142	32.23	26.85	39.8725	0.673396	1	O
BEX1	0	1114.16	89.74	199.516	39806.5	3.24289	12.6328	5025.44	0	0	0	0	56	0.826338	0.845	0.15	51.19	0.00293026	0.875	O
BEX2	0	148.82	12.0093	25.2763	638.892	3.76389	16.5062	672.52	0	0	0	0	56	0.763685	2.52	0.16	11.7	0.0136752	0.946429	O
BEX4	0	205.09	29.9175	46.9632	2205.55	1.97744	3.61212	1675.38	0	0	0	0	56	0.716646	5.95	0.4275	36.5925	0.0116827	0.982143	O
BEX5	0	39.35	1.82964	5.45988	29.8103	6.16768	42.1479	102.46	0	0	0	0	56	0.819466	0.12	0	1.9525	0	0.642857	O
BFAR	12.6	59.56	27.1859	9.20032	84.6458	1.32963	2.47031	1522.41	0	0	0	0	56	0.177401	25.065	20.7625	31.4125	0.660963	1	O
BFSP1	0	14.89	2.17	2.70155	7.29838	2.51435	8.27797	121.52	0	0	0	0	56	0.571775	1.23	0.405	2.7375	0.147945	0.928571	O
BFSP2	0	1.78	0.0780357	0.317882	0.101049	4.95683	24.155	4.37	0	0	0	0	56	0.934088	0	0	0	#NUM!	0.214286	O
BGLAP	0	2.81	0.325	0.431168	0.185905	3.70267	19.6118	18.2	0	0	0	0	56	0.57029	0.22	0	0.44	0	0.732143	O
BGN	0	455.76	30.9988	86.4183	7468.12	3.52641	12.8266	1735.93	0	0	0	0	56	0.884219	0.245	0.02	2.3025	0.00868621	0.767857	O
BHLHA15	0	63.99	3.18268	11.2667	126.94	4.56463	20.9805	178.23	0	0	0	0	56	0.897585	0.18	0.045	0.74	0.0608108	0.785714	O
BHLHA9	0	0.16	0.00964286	0.0296012	0.000876234	3.66063	14.1047	0.54	0	0	0	0	56	0.910053	0	0	0	#NUM!	0.142857	O
BHLHB9	0	11.47	2.71857	2.2053	4.86337	1.67012	4.36392	152.24	0	0	0	0	56	0.414918	2.53	1.1725	3.5575	0.329585	0.982143	O
BHLHE22	0	52.64	1.01946	7.02987	49.4191	7.46263	55.786	57.09	0	0	0	0	56	0.974755	0	0	0.01	0	0.232143	O
BHLHE23	0	10.45	0.217321	1.39532	1.94692	7.43338	55.483	12.17	0	0	0	0	56	0.966589	0	0	0	#NUM!	0.178571	O
BHLHE40	0.14	406.63	39.155	64.5878	4171.58	3.93119	19.2099	2192.68	0	0	0	0	56	0.625127	20.91	7.1175	37.9475	0.187562	1	O
BHLHE41	0.02	98.24	7.10214	15.4758	239.501	4.29432	22.2994	397.72	0	0	0	0	56	0.759959	1.655	0.2275	6.5275	0.0348525	1	O
BHMG1	0	3.06	0.135	0.427781	0.182996	6.18711	41.5237	7.56	0	0	0	0	56	0.79606	0.03	0.0075	0.1	0.075	0.642857	O
BHMT	0	2.42	0.14	0.400264	0.160211	4.42312	21.3046	7.84	0	0	0	0	56	0.852086	0.02	0	0.0775	0	0.517857	O
BHMT2	0	53.66	2.31375	7.81531	61.079	5.60174	35.1781	129.57	0	0	0	0	56	0.87664	0.12	0.06	0.36	0.166667	0.946429	O
BICC1	0	111.42	11.4477	22.0498	486.194	2.71425	8.19572	641.07	0	0	0	0	56	0.781486	0.66	0.0375	9.275	0.00404313	0.928571	O
BICD1	0.68	82.12	17.4052	12.7096	161.535	2.66114	11.3745	974.69	0	0	0	0	56	0.346842	15.325	9.4675	20.3975	0.46415	1	O
BICD2	7.76	88	22.3689	12.2911	151.071	3.17851	14.533	1252.66	0	0	0	0	56	0.243795	20.23	15.97	26.165	0.610357	1	O
BID	10.08	168.54	51.1518	32.0437	1026.8	1.28382	2.17121	2864.5	0	0	0	0	56	0.332062	41.43	28.8625	71.435	0.404039	1	O
BIK	0	117.33	8.86929	19.5415	381.871	4.12278	19.4132	496.68	0	0	0	0	56	0.767787	1.63	0.22	7.0725	0.0311064	0.910714	O
BIN1	0.04	95.21	23.9695	22.7189	516.15	1.08055	1.07278	1342.29	0	0	0	0	56	0.507887	20.82	3.9325	37.8675	0.103849	1	O
BIN2	0	116.26	11.5586	25.6258	656.684	2.50143	5.98672	647.28	0	0	0	0	56	0.842258	0.095	0	0.8825	0	0.714286	O
BIN3	3.45	70.9	13.4223	11.1645	124.646	3.69837	16.1886	751.65	0	0	0	0	56	0.333052	10.555	7.655	15.8225	0.483805	1	O
BIRC2	0.18	148.68	39.0721	30.6282	938.089	1.76865	3.01785	2188.04	0	0	0	0	56	0.385039	30.35	19.285	44.6125	0.432278	1	O
BIRC3	0.03	106.25	11.8793	23.0631	531.907	2.84667	7.98144	665.24	0	0	0	0	56	0.751259	2.35	0.695	10.3575	0.0671011	1	O
BIRC5	3.2	198.71	84.8532	43.0423	1852.64	0.521077	-0.0731056	4751.78	0	0	0	0	56	0.281904	81.945	53.98	109.338	0.493701	1	O
BIRC6	5.06	33.17	14.1161	6.77147	45.8528	0.953077	0.231291	790.5	0	0	0	0	56	0.260425	12.315	8.765	17.2825	0.50716	1	O
BIRC7	0	145.2	4.77643	20.2598	410.459	6.37395	43.7853	267.48	0	0	0	0	56	0.928299	0.045	0	0.325	0	0.553571	O
BIRC8	0	0.03	0.000535714	0.00400892	1.60714e-05	7.48331	56	0.03	0	0	0	0	56	0.982143	0	0	0	#NUM!	0.0178571	O
BIVM	0.04	36.56	11.2955	7.4235	55.1084	0.897262	1.60217	632.55	0	0	0	0	56	0.354632	11.09	6.005	14.6875	0.408851	1	O
BIVM-ERCC5	0	12.02	4.29232	3.00874	9.05249	0.606236	-0.117598	240.37	0	0	0	0	56	0.390391	3.86	1.8225	6.3875	0.285323	0.982143	O
BLACE	0	6.91	0.258036	1.00658	1.01321	5.74746	36.235	14.45	0	0	0	0	56	0.898851	0.02	0	0.05	0	0.642857	O
BLCAP	13.56	282.66	64.2139	53.549	2867.49	2.26365	5.5431	3595.98	0	0	0	0	56	0.384188	47.81	32.3925	65.135	0.497313	1	O
BLID	0	1.77	0.159821	0.318824	0.101649	3.36807	13.3589	8.95	0	0	0	0	56	0.774202	0	0	0.19	0	0.464286	O
BLK	0	100.32	5.34839	17.2815	298.649	4.03868	17.8817	299.51	0	0	0	0	56	0.912994	0.04	0	0.1625	0	0.642857	O
BLM	0.2	24.4	8.86839	5.45103	29.7137	0.627188	0.00609343	496.63	0	0	0	0	56	0.342207	8.05	4.8225	12.51	0.385492	1	O
BLMH	0.17	157.3	53.305	35.8191	1283.01	1.30971	1.3527	2985.08	0	0	0	0	56	0.34781	45.19	30.0725	61.785	0.486728	1	O
BLNK	0	171.71	9.07911	31.7516	1008.16	4.38693	19.4477	508.43	0	0	0	0	56	0.916618	0.1	0	0.6925	0	0.696429	O
BLOC1S1	60.97	235.65	119.414	39.4827	1558.89	1.09384	1.5833	6687.16	0	0	0	0	56	0.176829	114.73	89.3025	147.675	0.604723	1	O
BLOC1S2	19.73	109.49	61.8568	20.9561	439.16	0.111624	-0.613697	3463.98	0	0	0	0	56	0.191425	58.805	48.7625	78.9075	0.61797	1	O
BLOC1S3	1.85	17.02	8.26893	3.58509	12.8529	0.641006	-0.115277	463.06	0	0	0	0	56	0.240597	7.475	5.3825	10.31	0.522066	1	O
BLOC1S4	4.93	27.01	12.1059	4.38558	19.2333	1.25014	1.90581	677.93	0	0	0	0	56	0.191264	10.835	8.95	14.16	0.632062	1	O
BLOC1S5	2.21	36.93	10.803	5.87886	34.561	1.75945	5.92639	604.97	0	0	0	0	56	0.278835	9.845	6.855	13.4225	0.51071	1	O
BLOC1S5_1	0	7.14	1.20768	1.30182	1.69472	2.04676	6.73351	67.63	0	0	0	0	56	0.536409	0.96	0.105	1.8525	0.0566802	0.75	O
BLOC1S6	21.73	122.68	55.3496	22.9804	528.097	0.741338	0.294998	3099.58	0	0	0	0	56	0.229559	52.02	36.63	69.8825	0.524166	1	O
BLVRA	0.17	211.29	57.5843	39.9112	1592.9	1.62116	4.19021	3224.72	0	0	0	0	56	0.352199	49.535	35.5275	77.175	0.46035	1	O
BLVRB	0.85	442.3	80.8075	90.2921	8152.67	2.34152	6.48034	4525.22	0	0	0	0	56	0.522024	52.82	25.8875	99.6775	0.259713	1	O
BLZF1	5.49	49.14	22.0389	10.6766	113.99	0.613022	-0.283715	1234.18	0	0	0	0	56	0.269913	21.315	13.57	28.8825	0.469835	1	O
BMF	0.11	38.91	6.48768	7.83795	61.4334	2.08183	4.87456	363.31	0	0	0	0	56	0.571117	3.775	1.2475	8.345	0.149491	1	O
BMI1	7.5	481.32	63.0382	84.3387	7113.02	4.41289	20.2908	3530.14	0	0	0	0	56	0.443187	42.125	30.985	66.6225	0.465083	1	O
BMP1	0.37	31.47	7.77696	7.29523	53.2204	1.44661	1.84254	435.51	0	0	0	0	56	0.483271	4.815	2.26	11.0275	0.204942	1	O
BMP10	0	0.39	0.0116071	0.0533181	0.00284283	6.77621	48.3291	0.65	0	0	0	0	56	0.93544	0	0	0	#NUM!	0.125	O
BMP15	0	0.01	0.000178571	0.00133631	1.78571e-06	7.48331	56	0.01	0	0	0	0	56	0.982143	0	0	0	#NUM!	0	O
BMP2	0	25.62	2.36321	4.78246	22.8719	3.3344	12.3739	132.34	0	0	0	0	56	0.768958	0.42	0.03	2.05	0.0146341	0.803571	O
BMP2K	2.46	93.45	13.9571	16.807	282.476	3.86161	16.4766	781.6	0	0	0	0	56	0.455524	9.975	5.87	15.44	0.380181	1	O
BMP3	0	12.28	0.798036	2.66414	7.09763	3.71633	12.934	44.69	0	0	0	0	56	0.910882	0.02	0.01	0.0575	0.173913	0.553571	O
BMP4	0	263.02	20.6416	49.3824	2438.63	3.68948	14.6163	1155.93	0	0	0	0	56	0.816656	2.065	0.275	13.76	0.0199855	0.982143	O
BMP5	0	27.46	1.00393	4.69322	22.0263	5.1663	26.1329	56.22	0	0	0	0	56	0.949039	0.015	0	0.05	0	0.5	O
BMP6	0.01	161.23	10.8591	27.8059	773.17	3.82844	16.5742	608.11	0	0	0	0	56	0.847942	0.445	0.0575	5.91	0.00972927	0.964286	O
BMP7	0	163.3	14.4182	36.2408	1313.39	3.15362	9.53563	807.42	0	0	0	0	56	0.858763	0.27	0.085	5.925	0.014346	0.875	O
BMP8A	0	12.56	0.901071	1.87108	3.50094	4.92767	28.3643	50.46	0	0	0	0	56	0.682662	0.315	0.1275	0.95	0.134211	0.946429	O
BMP8B	0.03	82	6.23143	14.2063	201.819	3.95311	17.0701	348.96	0	0	0	0	56	0.759815	1.935	0.31	4.61	0.0672451	1	O
BMPER	0	24.56	2.50804	5.33668	28.4802	2.78789	8.09547	140.45	0	0	0	0	56	0.821178	0.03	0	1.795	0	0.607143	O
BMPR1A	0.12	52.37	11.9843	9.35443	87.5053	2.14799	6.83695	671.12	0	0	0	0	56	0.378676	9.185	6.9325	15.7625	0.43981	1	O
BMPR1B	0	21.13	2.17143	4.2005	17.6442	3.31596	12.3352	121.6	0	0	0	0	56	0.74973	0.235	0.0775	2.735	0.0283364	0.964286	O
BMPR2	0.56	48.47	11.8134	9.57442	91.6695	2.15554	5.93811	661.55	0	0	0	0	56	0.389814	10.11	5.9825	14.465	0.413585	1	O
BMS1	10.87	53.15	23.2118	8.98713	80.7685	1.0212	1.80076	1299.86	0	0	0	0	56	0.207206	22.615	17.2075	27.2575	0.631294	1	O
BMX	0	294.47	5.41911	39.3313	1546.95	7.48158	55.9823	303.47	0	0	0	0	56	0.978251	0.005	0	0.0625	0	0.392857	O
BNC1	0	92.04	6.04	15.6552	245.086	3.74039	16.7778	338.24	0	0	0	0	56	0.866604	0.04	0.01	0.74	0.0135135	0.642857	O
BNC2	0.02	28.93	5.26161	6.88248	47.3686	1.34457	1.23281	294.65	0	0	0	0	56	0.655184	1.695	0.0975	9.4075	0.0103641	1	O
BNIP1	6.95	31.82	18.6275	5.83127	34.0037	0.371375	-0.330682	1043.14	0	0	0	0	56	0.174537	17.845	14.9075	21.955	0.679003	1	O
BNIP2	15.98	87.29	51.3559	17.9829	323.385	0.116774	-0.70232	2875.93	0	0	0	0	56	0.197801	50.015	40.495	64.9675	0.623312	1	O
BNIP3	0.53	339.75	54.6832	71.0371	5046.28	2.86554	8.72078	3062.26	0	0	0	0	56	0.546008	32.9	18.075	61.73	0.292807	1	O
BNIP3L	6.62	259.73	69.7323	56.6019	3203.77	1.61509	2.575	3905.01	0	0	0	0	56	0.410998	51.29	30.5925	86.795	0.352468	1	O
BNIPL	0.11	44.39	1.58161	5.856	34.2927	7.3613	54.7389	88.57	0	0	0	0	56	0.662126	0.685	0.425	0.94	0.452128	1	O
BOC	0	73.47	4.69554	11.3476	128.768	4.67928	25.5489	262.95	0	0	0	0	56	0.789655	0.54	0.08	4.42	0.0180995	0.910714	O
BOD1	10.23	167.2	58.9614	34.6595	1201.28	0.81058	0.315874	3301.84	0	0	0	0	56	0.323836	56.285	30.8425	82.25	0.374985	1	O
BOD1L1	5.8	40.01	18.6343	6.7618	45.7219	0.666928	0.976203	1043.52	0	0	0	0	56	0.196923	17.475	14.585	22.1475	0.658539	1	O
BOD1L2	0	0.14	0.00517857	0.0205374	0.000421786	5.62197	35.1321	0.29	0	0	0	0	56	0.935345	0	0	0	#NUM!	0.0892857	O
BOK	0.08	55.59	12.9582	14.3536	206.025	1.10686	0.602636	725.66	0	0	0	0	56	0.584599	8.54	0.3425	23.0825	0.0148381	1	O
BOLA1	0.05	42.12	8.91196	8.38845	70.3662	1.4901	3.09283	499.07	0	0	0	0	56	0.487413	5.51	2.405	14.89	0.161518	1	O
BOLA2	1.31	85.47	24.7427	15.7625	248.455	1.44812	2.96879	1385.59	0	0	0	0	56	0.33214	22.35	12.825	30.4375	0.421355	1	O
BOLA2B	4.04	433.7	83.5664	84.2905	7104.88	2.42093	6.29949	4679.72	0	0	0	0	56	0.45346	67.14	32.5875	89.1725	0.365443	1	O
BOLA3	30.17	159.69	76.6611	32.0988	1030.33	0.850706	0.221383	4293.02	0	0	0	0	56	0.22841	71.26	54.4525	92.5	0.588676	1	O
BOLL	0	0.49	0.0458929	0.0766284	0.00587192	3.95999	20.6905	2.57	0	0	0	0	56	0.668774	0.025	0	0.07	0	0.553571	O
BOP1	10.83	441.52	77.9884	66.3966	4408.51	3.21014	15.6051	4367.35	0	0	0	0	56	0.385019	63.365	38.8725	94.7675	0.410188	1	O
BORA	2.4	56.42	15.6788	9.50152	90.279	1.86958	5.45984	878.01	0	0	0	0	56	0.304823	14.5	8.75	18.5225	0.472398	1	O
BORCS5	1.9	13.16	4.03661	2.00817	4.03276	2.32159	7.32455	226.05	0	0	0	0	56	0.236636	3.515	2.705	4.45	0.607865	1	O
BORCS6	1.1	10.62	3.49429	1.93324	3.73741	1.62286	3.22077	195.68	0	0	0	0	56	0.28186	3	2.1675	4.035	0.537175	1	O
BORCS7	4.88	35.53	16.4323	7.41166	54.9327	0.695667	-0.295627	920.21	0	0	0	0	56	0.250054	15.165	10.605	19.83	0.534796	1	O
BORCS8	4.26	28.17	10.9682	4.94282	24.4315	1.17786	1.54595	614.22	0	0	0	0	56	0.240619	9.48	7.4325	13.93	0.533561	1	O
BORCS8-MEF2B	0	7.88	1.04554	1.45178	2.10767	3.10909	11.3486	58.55	0	0	0	0	56	0.587023	0.585	0.23	1.2	0.191667	0.875	O
BPGM	5.11	145.48	23.6427	22.5996	510.743	3.86502	17.8548	1323.99	0	0	0	0	56	0.376115	17.765	13.34	26.5725	0.502023	1	O
BPHL	7.57	78.95	27.6025	13.7494	189.046	1.00784	2.08175	1545.74	0	0	0	0	56	0.269459	26.645	16.845	36.2	0.465331	1	O
BPI	0	3.34	0.280536	0.67188	0.451423	3.30383	10.5479	15.71	0	0	0	0	56	0.809709	0.06	0	0.17	0	0.571429	O
BPIFA1	0	0.34	0.0241071	0.06384	0.00407555	3.23887	11.541	1.35	0	0	0	0	56	0.881878	0	0	0	#NUM!	0.178571	O
BPIFA2	0	0.96	0.0317857	0.136982	0.018764	6.08644	40.1172	1.78	0	0	0	0	56	0.941212	0	0	0	#NUM!	0.125	O
BPIFA3	0	0.02	0.000357143	0.00267261	7.14286e-06	7.48331	56	0.02	0	0	0	0	56	0.982143	0	0	0	#NUM!	0.0178571	O
BPIFB1	0	3.12	0.225357	0.571174	0.32624	3.68422	14.6543	12.62	0	0	0	0	56	0.852417	0	0	0.13	0	0.410714	O
BPIFB2	0	147.09	2.64268	19.6536	386.265	7.48323	55.9991	147.99	0	0	0	0	56	0.981453	0	0	0.0025	0	0.178571	O
BPIFB3	0	3.38	0.103571	0.541336	0.293045	5.43319	29.5385	5.8	0	0	0	0	56	0.965579	0	0	0	#NUM!	0.107143	O
BPIFB4	0	4.07	0.1	0.555177	0.308222	6.93293	49.9039	5.6	0	0	0	0	56	0.965753	0	0	0	#NUM!	0.0892857	O
BPIFB6	0	0.03	0.000892857	0.00477752	2.28247e-05	5.46359	29.9581	0.05	0	0	0	0	56	0.967857	0	0	0	#NUM!	0.0357143	O
BPIFC	0	1.53	0.0776786	0.249793	0.0623963	4.63175	23.1358	4.35	0	0	0	0	56	0.884688	0	0	0.03	0	0.375	O
BPNT1	12.47	127.5	36.4373	19.1369	366.221	2.11134	8.00885	2040.49	0	0	0	0	56	0.262551	31.85	23.755	46.5225	0.510613	1	O
BPTF	20.47	125.3	47.8368	21.8585	477.795	1.22423	1.59014	2678.86	0	0	0	0	56	0.242777	41.31	30.745	62.2725	0.493717	1	O
BPY2	0	0.22	0.00392857	0.0293987	0.000864286	7.48331	56	0.22	0	0	0	0	56	0.982143	0	0	0	#NUM!	0.0178571	O
BPY2B	0	0.22	0.00392857	0.0293987	0.000864286	7.48331	56	0.22	0	0	0	0	56	0.982143	0	0	0	#NUM!	0.0178571	O
BPY2C	0	0.22	0.00392857	0.0293987	0.000864286	7.48331	56	0.22	0	0	0	0	56	0.982143	0	0	0	#NUM!	0.0178571	O
BRAF	4.82	27.21	11.6905	4.81825	23.2156	0.930508	0.992616	654.67	0	0	0	0	56	0.224773	11	8.2975	14.52	0.571453	1	O
BRAP	6.2	32.52	17.4062	5.36353	28.7674	0.557418	0.511348	974.75	0	0	0	0	56	0.169603	16.575	13.9225	20.6775	0.673316	1	O
BRAT1	1.46	46.1	18.0825	10.8968	118.739	0.773533	-0.0824569	1012.62	0	0	0	0	56	0.332257	16.535	9.1075	24.2525	0.375528	1	O
BRCA1	3.28	76.49	34.6548	16.6806	278.242	0.549287	0.230441	1940.67	0	0	0	0	56	0.262994	34.865	25.3025	42.4025	0.596722	1	O
BRCA2	0.26	17.24	5.3525	3.24935	10.5583	1.25057	2.21961	299.74	0	0	0	0	56	0.321574	4.97	3.0025	6.55	0.458397	1	O
BRCC3	8.71	71.79	28.6979	14.0242	196.678	1.18699	1.42198	1607.08	0	0	0	0	56	0.260151	25.485	18.2	35.7025	0.509768	1	O
BRD1	3.04	30.69	13.0645	5.57432	31.073	0.995438	1.32637	731.61	0	0	0	0	56	0.228744	11.91	9.54	15.875	0.600945	1	O
BRD2	8.79	165.36	48.2225	29.3173	859.504	1.47788	3.53958	2700.46	0	0	0	0	56	0.317048	44.09	23.8025	58.7525	0.405132	1	O
BRD3	2.13	55.9	17.7093	11.827	139.879	1.31643	1.5227	991.72	0	0	0	0	56	0.349502	15.06	8.9025	22.4425	0.39668	1	O
BRD4	14.07	92.3	40.4598	15.5969	243.262	0.746144	0.865497	2265.75	0	0	0	0	56	0.212143	38.02	28.4975	50.4575	0.564782	1	O
BRD7	4.96	138.35	68.1159	27.5313	757.973	0.391021	0.298758	3814.49	0	0	0	0	56	0.222486	63.33	50.11	84.1325	0.595608	1	O
BRD8	16.84	94.34	36.2329	15.2712	233.209	1.42185	2.54564	2029.04	0	0	0	0	56	0.219517	31.435	25.83	43.225	0.597571	1	O
BRD9	4.76	85.64	18.5096	12.2242	149.43	3.4421	16.688	1036.54	0	0	0	0	56	0.286659	15.83	11.84	21.76	0.544118	1	O
BRDT	0	19.04	0.462321	2.53057	6.40377	7.45694	55.731	25.89	0	0	0	0	56	0.853177	0.105	0	0.2025	0	0.678571	O
BRE	12.51	79.8	34.4162	12.1213	146.926	1.38227	3.02866	1927.31	0	0	0	0	56	0.181537	32.905	26.1325	38.84	0.672824	1	O
BRF1	5.16	43.93	14.6107	7.93796	63.0112	1.41129	2.20457	818.2	0	0	0	0	56	0.282386	11.94	8.9325	17.2775	0.517002	1	O
BRF2	5.85	23.21	12.4738	4.4608	19.8987	0.721194	-0.0861417	698.53	0	0	0	0	56	0.196446	11.845	9.475	14.395	0.658215	1	O
BRI3	7.48	222.99	68.1884	55.7964	3113.24	1.3801	1.55965	3818.55	0	0	0	0	56	0.424755	53.875	25.39	92.8175	0.273548	1	O
BRI3BP	3.51	93.83	21.4088	17.7346	314.515	2.2362	5.9392	1198.89	0	0	0	0	56	0.391946	16.27	10.685	24.675	0.433029	1	O
BRICD5	0.5	16.73	4.74768	3.55155	12.6135	1.43242	2.47582	265.87	0	0	0	0	56	0.390202	3.67	2.12	7.145	0.296711	1	O
BRINP1	0	16.83	0.6725	2.54525	6.47831	5.43407	31.83	37.66	0	0	0	0	56	0.917447	0	0	0.065	0	0.428571	O
BRINP2	0	7.39	0.382857	1.35644	1.83993	4.56325	21.0517	21.44	0	0	0	0	56	0.919709	0	0	0.02	0	0.303571	O
BRINP3	0	17.08	0.409643	2.30559	5.31574	7.1473	52.2807	22.94	0	0	0	0	56	0.953652	0	0	0.0375	0	0.321429	O
BRIP1	0.39	77.76	15.6102	13.9887	195.685	2.22221	6.56648	874.17	0	0	0	0	56	0.42844	10.765	6.29	19.605	0.320837	1	O
BRIX1	17.2	125.24	55.6418	23.4745	551.05	0.680863	0.330453	3115.94	0	0	0	0	56	0.233268	51.945	40.1325	72.3625	0.554604	1	O
BRK1	74.18	458.12	190.22	65.7036	4316.96	1.18263	3.69553	10652.3	0	0	0	0	56	0.183502	188.145	143.435	229.928	0.623827	1	O
BRMS1	17.19	134.84	59.9336	22.6439	512.744	0.824346	1.03616	3356.28	0	0	0	0	56	0.206106	56.22	44.195	72.2625	0.61159	1	O
BRMS1L	2.93	24.34	9.33107	4.89537	23.9647	0.970093	0.710608	522.54	0	0	0	0	56	0.284023	8.84	5.65	12.665	0.446111	1	O
BROX	10.55	63.2	29.357	12.3554	152.657	0.577931	0.0320283	1643.99	0	0	0	0	56	0.234284	26.975	21.0725	37.8625	0.556553	1	O
BRPF1	5.75	80.79	15.5039	10.5083	110.425	4.49344	27.2456	868.22	0	0	0	0	56	0.273473	13.85	9.7825	18.3125	0.534198	1	O
BRPF3	2.49	41.33	13.3914	6.88761	47.4391	1.47753	3.81327	749.92	0	0	0	0	56	0.267265	11.87	9.0475	16.47	0.549332	1	O
BRS3	0	0.08	0.00607143	0.0159178	0.000253377	3.40171	12.2086	0.34	0	0	0	0	56	0.87395	0	0	0	#NUM!	0.125	O
BRSK1	0	65.86	10.5202	13.7981	190.387	2.19841	5.25326	589.13	0	0	0	0	56	0.610265	5.605	1.2075	13.5025	0.0894279	0.964286	O
BRSK2	0	75	3.54054	10.9535	119.979	5.48417	34.1168	198.27	0	0	0	0	56	0.85377	0.25	0.08	1.5275	0.0523732	0.910714	O
BRWD1	5.61	45.3	15.1771	7.77684	60.4793	1.65953	3.78415	849.92	0	0	0	0	56	0.262086	13.035	9.9125	19.1375	0.517962	1	O
BRWD3	0.71	13.67	4.73929	2.6147	6.83666	1.49009	2.50062	265.4	0	0	0	0	56	0.283334	4.305	2.8975	5.63	0.514654	1	O
BSCL2	2.1	209.76	30.4225	41.5802	1728.91	2.81852	8.42407	1703.66	0	0	0	0	56	0.568943	14.3	8.5475	31.1575	0.274332	1	O
BSDC1	13.85	70.06	33.2657	10.9952	120.895	0.694766	1.06389	1862.88	0	0	0	0	56	0.180919	32.11	25.325	39.655	0.638633	1	O
BSG	135.95	1108.22	526.772	218.274	47643.6	0.463735	0.0797252	29499.2	0	0	0	0	56	0.22993	503.54	381.29	659.67	0.578001	1	O
BSN	0	5.2	0.389643	0.806927	0.651131	4.6514	24.5832	21.82	0	0	0	0	56	0.669847	0.145	0.0775	0.3825	0.202614	0.946429	O
BSND	0	8.03	0.195893	1.0696	1.14404	7.40571	55.1885	10.97	0	0	0	0	56	0.868782	0.03	0.01	0.06	0.166667	0.732143	O
BSPH1	0	0.66	0.0221429	0.0993747	0.00987533	5.46337	32.4797	1.24	0	0	0	0	56	0.954205	0	0	0	#NUM!	0.0714286	O
BSPRY	0	46.93	4.7425	9.88565	97.726	2.63769	7.02542	265.58	0	0	0	0	56	0.81558	0.1	0	3.09	0	0.553571	O
BST1	0.19	60.4	7.50768	13.3025	176.957	2.60576	6.60332	420.43	0	0	0	0	56	0.72024	1.715	0.63	6.93	0.0909091	1	O
BST2	0	583.02	131.791	147.967	21894.2	0.997684	0.150558	7380.28	0	0	0	0	56	0.59425	94.21	1.7075	248.33	0.00687593	0.982143	O
BSX	0	0.51	0.0194643	0.0865589	0.00749244	4.68965	22.415	1.09	0	0	0	0	56	0.955275	0	0	0	#NUM!	0.0535714	O
BTAF1	3.84	35.92	17.3186	6.08135	36.9828	0.699501	0.99919	969.84	0	0	0	0	56	0.189508	15.805	13.745	20.875	0.658443	1	O
BTBD1	17.68	93.77	53.315	18.7811	352.729	0.165373	-0.536139	2985.64	0	0	0	0	56	0.198956	51.765	39.8525	66.02	0.603643	1	O
BTBD10	9.36	72.9	30.1525	13.9519	194.655	0.742919	0.62081	1688.54	0	0	0	0	56	0.254653	27.505	19.765	37.84	0.522331	1	O
BTBD11	0	22.9	2.41536	4.35026	18.9248	2.67055	8.63653	135.26	0	0	0	0	56	0.752654	0.295	0.0675	2.685	0.0251397	0.928571	O
BTBD16	0	27.04	0.679821	3.62413	13.1343	7.2571	53.59	38.07	0	0	0	0	56	0.928041	0.025	0	0.1525	0	0.571429	O
BTBD17	0	12.85	0.36	1.80592	3.26136	6.39461	43.5278	20.16	0	0	0	0	56	0.956987	0	0	0.0025	0	0.232143	O
BTBD18	0	0.29	0.0592857	0.0624021	0.00389403	2.33428	6.22691	3.32	0	0	0	0	56	0.489458	0.05	0.02	0.0725	0.275862	0.785714	O
BTBD19	0	9.72	0.7975	1.46394	2.14311	4.55672	25.6139	44.66	0	0	0	0	56	0.672014	0.3	0.0925	0.855	0.108187	0.803571	O
BTBD2	16.35	111.89	48.6161	22.3459	499.341	0.606107	-0.00246623	2722.5	0	0	0	0	56	0.255458	48.63	31.365	62.2775	0.503633	1	O
BTBD3	0.13	223.46	22.8171	34.8712	1216	4.23366	21.1023	1277.76	0	0	0	0	56	0.547571	13.495	7.8825	20.77	0.379514	1	O
BTBD6	0	76.23	30.7352	19.431	377.563	0.120054	-0.691349	1721.17	0	0	0	0	56	0.357513	30.87	12.49	43.9725	0.284041	0.982143	O
BTBD7	1.66	24.72	6.66286	3.69637	13.6632	2.32682	9.31984	373.12	0	0	0	0	56	0.271124	6.19	4.045	8.245	0.4906	1	O
BTBD8	0.04	3.13	0.723036	0.611457	0.37388	2.23951	5.91088	40.49	0	0	0	0	56	0.398868	0.59	0.3475	0.8	0.434375	1	O
BTBD9	1.77	13.24	5.36536	2.44038	5.95546	1.09868	1.54607	300.46	0	0	0	0	56	0.243029	5.07	3.71	6.565	0.565118	1	O
BTC	0	13.57	1.06554	2.21464	4.90462	3.87249	18.7195	59.67	0	0	0	0	56	0.772077	0.115	0.02	1.075	0.0186047	0.767857	O
BTD	0.96	30.39	9.32518	6.57731	43.261	1.27313	2.00829	522.21	0	0	0	0	56	0.372358	9.155	4.3275	12.7975	0.338152	1	O
BTF3	480.44	1759.02	958.503	257.512	66312.7	0.670379	0.456065	53676.1	0	0	0	0	56	0.148439	911.14	773	1116.94	0.692071	1	O
BTF3L4	21.65	203.92	77.3057	31.3648	983.748	1.23281	3.52313	4329.12	0	0	0	0	56	0.214914	73.51	55.1225	94.5225	0.583168	1	O
BTG1	4.14	127.45	28.4796	23.61	557.431	2.40823	7.21517	1594.86	0	0	0	0	56	0.387496	21.67	15.5975	35.1825	0.443331	1	O
BTG2	0.35	189.72	27.3398	40.0623	1604.99	2.14743	4.76988	1531.03	0	0	0	0	56	0.656839	9.235	3.5525	35.3525	0.100488	1	O
BTG3	0.04	104.49	44.7745	29.4963	870.029	0.248482	-1.17807	2507.37	0	0	0	0	56	0.373026	40.375	20.56	74.82	0.274793	1	O
BTG4	0	3.29	0.250536	0.654082	0.427823	3.76731	13.9058	14.03	0	0	0	0	56	0.825921	0.03	0	0.1675	0	0.571429	O
BTK	0	868.97	32.2029	122.523	15011.8	6.13306	41.1993	1803.36	0	0	0	0	56	0.910889	0.18	0.0425	1.1775	0.0360934	0.839286	O
BTLA	0	1.36	0.0589286	0.19166	0.0367334	6.07771	40.3057	3.3	0	0	0	0	56	0.816991	0.01	0	0.03	0	0.392857	O
BTN1A1	0	3.82	0.129464	0.521154	0.271602	6.73275	47.8766	7.25	0	0	0	0	56	0.872143	0.02	0	0.0525	0	0.535714	O
BTN2A1	1.18	48.4	16.9612	10.6677	113.801	1.07794	0.523659	949.83	0	0	0	0	56	0.335296	13.325	9.5375	23.515	0.405592	1	O
BTN2A2	0.87	52.45	12.5913	10.1453	102.926	1.85887	4.50264	705.11	0	0	0	0	56	0.403605	9.695	5.605	16.1375	0.347328	1	O
BTN3A1	0.3	37.24	9.80839	8.46207	71.6067	1.52052	2.07436	549.27	0	0	0	0	56	0.439887	6.995	3.925	13.9475	0.281412	1	O
BTN3A2	0.5	70.17	18.3809	15.7188	247.08	1.62518	2.68208	1029.33	0	0	0	0	56	0.43364	13.475	7.3	23.53	0.310242	1	O
BTN3A3	0.04	43.32	7.50214	9.12432	83.2532	2.3464	6.30911	420.12	0	0	0	0	56	0.558448	3.725	2.1975	10.345	0.212421	1	O
BTNL2	0	0.2	0.00821429	0.031858	0.00101494	4.87469	25.7492	0.46	0	0	0	0	56	0.938665	0	0	0	#NUM!	0.0892857	O
BTNL3	0	0.42	0.0376786	0.0938081	0.00879997	2.98657	8.48663	2.11	0	0	0	0	56	0.865521	0	0	0.0125	0	0.25	O
BTNL8	0	31.48	0.675714	4.19795	17.6228	7.44667	55.6227	37.84	0	0	0	0	56	0.947486	0	0	0.115	0	0.464286	O
BTNL9	0	25.52	1.00964	3.50701	12.2991	6.49058	45.2986	56.54	0	0	0	0	56	0.817815	0.15	0.095	0.2825	0.336283	0.982143	O
BTRC	2.03	23.93	9.11196	4.06458	16.5208	1.06851	2.44384	510.27	0	0	0	0	56	0.236941	8.895	6.1375	11.2275	0.546649	1	O
BUB1	1.99	244.59	60.6391	37.6247	1415.62	2.21849	9.31402	3395.79	0	0	0	0	56	0.3061	55.985	33.64	75.3375	0.446524	1	O
BUB1B	1.43	101.41	44.3191	20.2187	408.796	0.276634	0.117242	2481.87	0	0	0	0	56	0.254415	43.08	30.275	58.1075	0.521017	1	O
BUB3	68.7	380.7	192.86	71.6458	5133.12	0.459904	-0.345113	10800.1	0	0	0	0	56	0.207737	186.745	137.593	257.085	0.535202	1	O
BUD13	5.88	49.26	21.7707	9.3832	88.0445	0.618932	0.621174	1219.16	0	0	0	0	56	0.23698	21.6	14.56	26.9275	0.540711	1	O
BUD31	52.64	236.13	111.08	42.9083	1841.12	0.948032	0.471242	6220.46	0	0	0	0	56	0.210134	99.475	75.87	138.898	0.54623	1	O
BVES	0.05	29.87	4.82196	6.89111	47.4873	1.97001	4.16545	270.03	0	0	0	0	56	0.674633	1.325	0.1	7.6775	0.0130251	1	O
BX004987.4	0	22.42	2.53	4.08474	16.6851	3.31934	13.0492	141.68	0	0	0	0	56	0.657841	0.83	0.2575	3.405	0.0756241	0.928571	O
BX072566.1	0	0.2	0.00428571	0.0271599	0.000737662	7.09413	51.5675	0.24	0	0	0	0	56	0.97619	0	0	0	#NUM!	0.0357143	O
BYSL	7.36	89.46	30.6732	15.2624	232.941	1.36916	3.17432	1717.7	0	0	0	0	56	0.260776	28.45	21.245	38.445	0.552608	1	O
BZRAP1	0	164.98	9.71607	28.1371	791.696	4.36379	20.4561	544.1	0	0	0	0	56	0.863174	0.42	0.075	4.48	0.0167411	0.839286	O
BZW1	90.28	534.13	254.581	103.347	10680.6	0.59185	-0.0483377	14256.5	0	0	0	0	56	0.226174	241.57	171.757	324.75	0.528891	1	O
BZW2	24.84	329.02	116.601	58.9131	3470.76	1.49521	3.60578	6529.68	0	0	0	0	56	0.261287	111.17	77.1725	140.243	0.550279	1	O
C10orf10	0	137.13	9.46143	23.9342	572.847	4.01774	17.5505	529.84	0	0	0	0	56	0.811798	1.215	0.31	6.195	0.0500404	0.982143	O
C10orf105	0	2.61	0.0771429	0.350971	0.123181	7.09221	51.8436	4.32	0	0	0	0	56	0.896825	0.005	0	0.03	0	0.357143	O
C10orf107	0	21.69	0.711429	2.99405	8.96431	6.58685	45.9123	39.84	0	0	0	0	56	0.90028	0.03	0	0.2175	0	0.642857	O
C10orf11	0.03	72.01	6.84357	13.6662	186.764	2.87381	9.37785	383.24	0	0	0	0	56	0.778504	0.735	0.2875	6.025	0.0477178	1	O
[truncated: 17,629 more rows]

## Sheet: CCLE
Gene	Min	Max	Mean	Std..deviation	RSD	Variance	Skewness	Kurtosis	Overall.sum	No..missings	No..NaNs	No....s	No....s.1	Row.count	gini	Median	pc25	pc75	pc25.pc75	frac	S/A/O
MARCH1	0	37	3.01113	3.09146	102.668	9.55711	3.85165	24.9333	2812.4	0	0	0	0	934	0.441346	2	1	4	0.25	0.997859	O
MARC1	0	106	4.97141	8.11724	163.278	65.8896	4.51267	36.8307	4643.3	0	0	0	0	934	0.678553	2	0.1	7	0.0142857	0.840471	O
SEPT1	0.1	426	9.63373	32.2762	335.033	1041.75	6.17498	52.4754	8997.9	0	0	0	0	934	0.853148	1	0.6	2	0.3	1	O
DEC1	0	10	0.138009	0.586578	425.03	0.344074	10.9001	145.323	128.9	0	0	0	0	934	0.872892	0	0	0.1	0	0.332976	O
MARC2	0	117	10.5401	11.686	110.871	136.561	2.53408	13.4699	9844.5	0	0	0	0	934	0.548326	8	0.9	16	0.05625	0.874732	O
MARCH2	0.9	314	15.7825	13.6858	86.7147	187.301	11.5266	241.413	14740.9	0	0	0	0	934	0.343522	13	8	20	0.4	1	O
SEPT2	30	637	208.27	87.643	42.0815	7681.3	0.933318	1.66865	194524	0	0	0	0	934	0.229909	197	149	254.75	0.584887	1	O
MARCH3	0	72	4.67152	6.75368	144.571	45.6122	4.00221	24.6784	4363.2	0	0	0	0	934	0.593437	2	1	5	0.2	0.995717	O
SEPT3	0	348	13.1206	34.6716	264.254	1202.12	4.80689	27.9637	12254.6	0	0	0	0	934	0.820668	2	0.2	8	0.025	0.958244	O
MARCH4	0	227	12.6946	27.2227	214.443	741.077	3.28835	13.4888	11856.8	0	0	0	0	934	0.812565	0.5	0.1	10	0.01	0.751606	O
SEPT4	0	34	1.27955	3.32035	259.493	11.0247	5.72761	40.3211	1195.1	0	0	0	0	934	0.777827	0.2	0.1	1	0.1	0.826552	O
MARCH5	4	109	36.6809	14.7776	40.2867	218.376	0.989453	1.75285	34260	0	0	0	0	934	0.219012	35	27	44	0.613636	1	O
SEPT5	0	199	13.3813	21.4639	160.403	460.699	3.19565	14.0547	12498.1	0	0	0	0	934	0.677887	5	0.9	16	0.05625	0.971092	O
MARCH6	7	489	73.9101	44.5285	60.2469	1982.79	3.15818	18.4683	69032	0	0	0	0	934	0.282335	63	46	88	0.522727	1	O
SEPT6	0.1	1063	46.2883	95.7568	206.87	9169.37	4.68977	30.3317	43233.3	0	0	0	0	934	0.708972	14.5	7	33	0.212121	1	O
MARCH7	3	172	52.939	19.8548	37.505	394.212	1.06942	3.11165	49445	0	0	0	0	934	0.20315	51	39	63	0.619048	1	O
SEPT7	14	285	89.5867	42.366	47.2905	1794.88	1.13958	2.09686	83674	0	0	0	0	934	0.255447	83	60	110	0.545455	1	O
MARCH8	0	108	11.9979	8.47373	70.627	71.8041	3.77863	28.605	11206	0	0	0	0	934	0.326301	11	7	15	0.466667	0.997859	O
SEPT8	0	193	37.2964	23.6836	63.501	560.911	1.90663	6.98424	34834.8	0	0	0	0	934	0.323132	34	22	47.75	0.460733	0.998929	O
MARCH9	0.1	488	14.4303	20.537	142.319	421.769	14.2458	307.567	13477.9	0	0	0	0	934	0.44823	11	6	17	0.352941	1	O
SEPT9	0.3	915	96.1381	77.2635	80.3672	5969.65	4.2427	31.0317	89793	0	0	0	0	934	0.351047	80	53	117	0.452991	1	O
MARCH10	0	11	0.285546	0.8136	284.928	0.661945	7.39535	71.6925	266.7	0	0	0	0	934	0.792215	0.1	0	0.2	0	0.56424	O
SEPT10	0	431	61.8511	47.9636	77.547	2300.51	1.26477	4.35205	57768.9	0	0	0	0	934	0.418169	56	28	88	0.318182	0.997859	O
MARCH11	0	517	2.31617	22.0351	951.362	485.547	17.9782	374.834	2163.3	0	0	0	0	934	0.978438	0	0	0	#NUM!	0.223769	O
SEPT11	0.2	652	69.2796	65.6671	94.7857	4312.16	3.2943	15.5384	64707.1	0	0	0	0	934	0.414839	53	34	82	0.414634	1	O
SEPT12	0	14	0.166916	0.629183	376.945	0.395871	13.5625	262.074	155.9	0	0	0	0	934	0.834781	0	0	0.1	0	0.426124	O
SEPT14	0	42	0.485332	2.13153	439.19	4.54342	14.5191	241.462	453.3	0	0	0	0	934	0.62093	0.2	0.1	0.4	0.25	0.958244	O
5_8S_rRNA	0	1	0.00256959	0.0402808	1567.59	0.00162254	19.5293	433.835	2.4	0	0	0	0	934	0.996074	0	0	0	#NUM!	0.00535332	O
5_8S_rRNA_1	0	0.8	0.00117773	0.027947	2372.95	0.000781034	26.3969	731.156	1.1	0	0	0	0	934	0.998345	0	0	0	#NUM!	0.00214133	O
5S_rRNA	0	1	0.00353319	0.0471973	1335.83	0.00222759	15.4362	268.162	3.3	0	0	0	0	934	0.994776	0	0	0	#NUM!	0.00642398	O
5S_rRNA_1	0	0.7	0.0019272	0.034902	1811.02	0.00121815	18.7817	360.503	1.8	0	0	0	0	934	0.997145	0	0	0	#NUM!	0.00321199	O
5S_rRNA_10	0	2	0.00845824	0.109482	1294.38	0.0119863	15.1986	252.039	7.9	0	0	0	0	934	0.994538	0	0	0	#NUM!	0.00749465	O
5S_rRNA_2	0	52	0.164882	1.96551	1192.07	3.86325	21.3259	530.908	154	0	0	0	0	934	0.98912	0	0	0	#NUM!	0.0374732	O
5S_rRNA_3	0	5	0.157602	0.458083	290.659	0.20984	4.98033	34.2221	147.2	0	0	0	0	934	0.884381	0	0	0	#NUM!	0.175589	O
5S_rRNA_4	0	5	0.0331906	0.227647	685.879	0.0518233	13.8862	261.528	31	0	0	0	0	934	0.972646	0	0	0	#NUM!	0.0417559	O
5S_rRNA_5	0	11	0.654711	1.06441	162.577	1.13296	3.22178	16.0403	611.5	0	0	0	0	934	0.695169	0.4	0	0.9	0	0.536403	O
5S_rRNA_6	0	7	0.0423983	0.309411	729.773	0.0957353	14.7992	291.174	39.6	0	0	0	0	934	0.975445	0	0	0	#NUM!	0.0428266	O
5S_rRNA_7	0	37	0.828373	2.00552	242.103	4.0221	8.93701	128.563	773.7	0	0	0	0	934	0.762292	0	0	1	0	0.482869	O
5S_rRNA_8	0	17	0.755353	1.15354	152.716	1.33066	4.85842	47.9913	705.5	0	0	0	0	934	0.639935	0.5	0	1	0	0.610278	O
5S_rRNA_9	0	2	0.040257	0.208003	516.687	0.0432651	6.77605	53.334	37.6	0	0	0	0	934	0.965055	0	0	0	#NUM!	0.0503212	O
7SK	0.4	3738	54.7317	128.757	235.251	16578.3	25.2345	719.524	51119.4	0	0	0	0	934	0.466249	38	23	64	0.359375	1	O
7SK_1	0	35	0.109101	1.24952	1145.29	1.5613	24.7027	665.612	101.9	0	0	0	0	934	0.960051	0	0	0	#NUM!	0.125268	O
7SK_2	0	3	0.0994647	0.259833	261.231	0.0675131	6.42149	58.4973	92.9	0	0	0	0	934	0.825809	0	0	0.2	0	0.280514	O
7SK_3	0	0.6	0.00824411	0.0499359	605.716	0.00249359	6.78815	51.4292	7.7	0	0	0	0	934	0.975208	0	0	0	#NUM!	0.0299786	O
7SK_4	0	0.3	0.00107066	0.016659	1555.95	0.000277523	16.0694	264.532	1	0	0	0	0	934	0.996146	0	0	0	#NUM!	0.00428265	O
A1BG	0	9	0.55803	0.684709	122.701	0.468826	3.61699	28.3281	521.2	0	0	0	0	934	0.562235	0.4	0.1	0.8	0.125	0.784797	O
A1BG-AS1	0	21	3.26895	3.09315	94.6221	9.56757	1.08299	1.93599	3053.2	0	0	0	0	934	0.513109	3	0.3	5	0.06	0.880086	O
A1CF	0	111	1.48148	7.50748	506.757	56.3623	8.7403	95.0563	1383.7	0	0	0	0	934	0.949317	0	0	0.1	0	0.37152	O
A2M	0	3295	25.4709	187.964	737.955	35330.3	12.3564	173.498	23789.8	0	0	0	0	934	0.967535	0.1	0.1	0.5	0.2	0.807281	O
A2M-AS1	0	13	0.651606	1.10297	169.269	1.21654	4.0622	25.7943	608.6	0	0	0	0	934	0.674593	0.3	0.1	0.8	0.125	0.753747	O
A2ML1	0	134	1.53887	8.26558	537.122	68.3198	9.79491	121.912	1437.3	0	0	0	0	934	0.945792	0	0	0.1	0	0.411135	O
A2ML1-AS1	0	2	0.0243041	0.108573	446.728	0.0117881	10.0051	141.61	22.7	0	0	0	0	934	0.932595	0	0	0	#NUM!	0.114561	O
A2ML1-AS2	0	9	1.9606	1.27413	64.9866	1.6234	1.32777	2.77522	1831.2	0	0	0	0	934	0.337556	2	1	3	0.333333	0.982869	O
A2MP1	0	14	0.0832976	0.529089	635.179	0.279935	20.6541	519.59	77.8	0	0	0	0	934	0.909071	0	0	0	#NUM!	0.238758	O
A3GALT2	0	9	0.253961	0.623083	245.345	0.388232	8.00215	85.0828	237.2	0	0	0	0	934	0.704667	0.1	0	0.3	0	0.675589	O
A4GALT	0	133	10.6675	15.7822	147.947	249.076	3.38927	17.0828	9963.4	0	0	0	0	934	0.645221	5	0.5	15	0.0333333	0.883298	O
A4GNT	0	21	0.302248	1.18375	391.649	1.40127	11.6391	161.67	282.3	0	0	0	0	934	0.808671	0.1	0	0.2	0	0.531049	O
AA06	0	1	0.00278373	0.0372236	1337.19	0.0013856	22.0579	562.652	2.6	0	0	0	0	934	0.992752	0	0	0	#NUM!	0.012848	O
AAAS	7	132	46.1124	16.8982	36.6456	285.549	0.785112	1.27508	43069	0	0	0	0	934	0.201835	45	34	56	0.607143	1	O
AACS	0.5	79	10.4744	6.54496	62.4852	42.8364	2.97806	18.4963	9783.1	0	0	0	0	934	0.298932	9	7	12	0.583333	1	O
AACSP1	0	74	2.54015	8.03831	316.45	64.6144	5.52986	36.2732	2372.5	0	0	0	0	934	0.875636	0.1	0	0.8	0	0.657388	O
AADAC	0	497	5.63094	26.9642	478.857	727.067	11.8412	178.265	5259.3	0	0	0	0	934	0.915728	0.1	0	0.8	0	0.555675	O
AADACL2	0	70	0.104176	2.31257	2219.87	5.34797	29.7205	897.429	97.3	0	0	0	0	934	0.99238	0	0	0	#NUM!	0.0685225	O
AADACL2-AS1	0	49	0.537045	2.62683	489.127	6.90026	12.5006	190.383	501.6	0	0	0	0	934	0.89537	0	0	0.2	0	0.440043	O
AADACL3	0	128	0.229336	4.42996	1931.65	19.6246	26.5335	749.555	214.2	0	0	0	0	934	0.996253	0	0	0	#NUM!	0.0396146	O
AADACL4	0	28	0.0670236	0.956012	1426.38	0.91396	27.1561	785.146	62.6	0	0	0	0	934	0.980564	0	0	0	#NUM!	0.0877944	O
AADACP1	0	113	3.32848	10.4154	312.918	108.481	5.3474	35.4671	3108.8	0	0	0	0	934	0.883619	0.1	0	1	0	0.559957	O
AADAT	0	341	11.5168	16.1393	140.137	260.478	9.93757	186.919	10756.7	0	0	0	0	934	0.544651	8	3	15	0.2	0.915418	O
AAED1	0.1	49	11.6372	7.57612	65.1029	57.3977	0.999889	1.54255	10869.1	0	0	0	0	934	0.355305	10	6	16	0.375	1	O
AAGAB	12	248	64.5278	26.2276	40.6455	687.889	1.64477	5.9023	60269	0	0	0	0	934	0.211512	60	47	77	0.61039	1	O
AAK1	0.1	48	8.46467	4.99213	58.9761	24.9214	1.81081	7.48979	7906	0	0	0	0	934	0.305226	8	5	11	0.454545	1	O
AAMDC	2	363	20.3116	19.5532	96.2664	382.328	8.29082	116.997	18971	0	0	0	0	934	0.360172	17	10	25	0.4	1	O
AAMP	25	285	119.419	38.1586	31.9537	1456.08	0.480486	0.404645	111537	0	0	0	0	934	0.178746	115	92	142.75	0.644483	1	O
AANAT	0	36	0.920985	2.30375	250.14	5.30725	9.16791	109.108	860.2	0	0	0	0	934	0.669261	0.4	0.2	0.9	0.222222	0.914347	O
AAR2	7	141	47.4101	17.4713	36.8515	305.248	1.1147	2.41453	44281	0	0	0	0	934	0.19785	45	36	56	0.642857	1	O
AARD	0	1494	7.60096	69.3588	912.501	4810.65	16.4259	302.514	7099.3	0	0	0	0	934	0.951798	0.1	0	1	0	0.585653	O
AARS	21	1592	259.04	168.465	65.0345	28380.5	2.61505	11.5843	241943	0	0	0	0	934	0.3118	219.5	155	312	0.496795	1	O
AARS2	3	249	28.5332	16.8788	59.155	284.894	4.53277	43.9584	26650	0	0	0	0	934	0.270408	26	19	34	0.558824	1	O
AARSD1	1	47	11.2216	5.12994	45.7148	26.3163	1.36115	4.27159	10481	0	0	0	0	934	0.243003	10	8	14	0.571429	1	O
AARSP1	0	0.2	0.000321199	0.0073135	2276.94	5.34873e-05	24.5803	633.643	0.3	0	0	0	0	934	0.998216	0	0	0	#NUM!	0.00214133	O
AASDH	2	145	11.4518	6.92119	60.4374	47.9028	8.30538	148.801	10696	0	0	0	0	934	0.261926	10	7	14	0.5	1	O
AASDHPPT	4	518	34.151	23.0726	67.5605	532.343	10.3805	207.344	31897	0	0	0	0	934	0.277392	30	22	43	0.511628	1	O
AASS	0.1	177	10.2192	13.9363	136.374	194.219	4.04541	30.4212	9544.7	0	0	0	0	934	0.594474	6	1	14	0.0714286	1	O
AATBC	0	49	1.4636	3.16117	215.986	9.99299	8.30562	90.3122	1367	0	0	0	0	934	0.602102	0.7	0.4	1	0.4	0.990364	O
AATF	7	504	69.939	35.5283	50.799	1262.26	4.00224	41.8088	65323	0	0	0	0	934	0.24686	66	47	86	0.546512	1	O
AATK	0	136	3.19465	8.1448	254.951	66.3377	8.12289	102.498	2983.8	0	0	0	0	934	0.771882	0.65	0.2	3	0.0666667	0.889722	O
AATK-AS1	0	6	0.203961	0.422689	207.24	0.178666	5.9282	54.7507	190.5	0	0	0	0	934	0.728409	0.1	0	0.2	0	0.568522	O
AB015752.1	0	29	0.318308	1.07331	337.193	1.152	21.1234	549.993	297.3	0	0	0	0	934	0.695409	0.1	0	0.3	0	0.690578	O
ABALON	0	53	4.997	5.16264	103.315	26.6528	3.08096	14.9237	4667.2	0	0	0	0	934	0.464821	3	2	6	0.333333	0.998929	O
ABAT	0	150	5.89036	12.5089	212.362	156.473	5.75015	43.4339	5501.6	0	0	0	0	934	0.689682	2	0.7	6	0.116667	0.985011	O
ABBA01006766.1	0	107	0.682334	5.33393	781.718	28.4508	13.0222	208.805	637.3	0	0	0	0	934	0.978523	0	0	0	#NUM!	0.110278	O
ABBA01006766.2	0	8	0.0495717	0.42818	863.759	0.183339	15.1281	263.37	46.3	0	0	0	0	934	0.981369	0	0	0	#NUM!	0.0406852	O
ABCA1	0	154	10.4186	16.8941	162.153	285.41	3.44759	16.3843	9731	0	0	0	0	934	0.673558	4	0.8	13	0.0615385	0.977516	A
ABCA10	0	172	0.982976	7.00698	712.833	49.0978	20.7307	463.987	918.1	0	0	0	0	934	0.800533	0.2	0.1	0.6	0.166667	0.890792	A
ABCA11P	0	21	2.303	1.77394	77.0273	3.14685	2.62778	16.4007	2151	0	0	0	0	934	0.377173	2	1	3	0.333333	0.991435	A
ABCA12	0	121	3.43116	10.743	313.102	115.412	6.48435	53.444	3204.7	0	0	0	0	934	0.84613	0.3	0.1	1.75	0.0571429	0.899358	A
ABCA13	0	354	1.65268	12.6819	767.354	160.83	23.6731	642.976	1543.6	0	0	0	0	934	0.901414	0.1	0	0.5	0	0.673448	A
ABCA17P	0	13	0.704604	1.27398	180.808	1.62303	4.75515	28.3187	658.1	0	0	0	0	934	0.631725	0.3	0.1	0.7	0.142857	0.921842	A
ABCA2	0	185	22.6136	18.9821	83.9409	360.318	2.22677	9.83163	21121.1	0	0	0	0	934	0.421924	19	9	30	0.3	0.998929	A
ABCA3	0	203	18.9867	29.2073	153.83	853.067	2.41914	6.87363	17733.6	0	0	0	0	934	0.688529	6	0.9	24	0.0375	0.993576	A
ABCA4	0	195	2.01445	11.192	555.583	125.26	12.1241	173.907	1881.5	0	0	0	0	934	0.901749	0.1	0	0.6	0	0.703426	A
ABCA5	0	273	5.40353	12.2878	227.403	150.99	14.0702	269.884	5046.9	0	0	0	0	934	0.590564	3	1	6	0.166667	0.965739	A
ABCA6	0	100	0.630728	4.42414	701.434	19.573	16.0694	312.493	589.1	0	0	0	0	934	0.941982	0	0	0.1	0	0.344754	A
ABCA7	0.2	186	13.3691	13.7206	102.63	188.255	3.9753	32.4215	12486.7	0	0	0	0	934	0.46229	9	5	17	0.294118	1	A
ABCA8	0	112	0.943041	4.91334	521.011	24.141	14.484	291.637	880.8	0	0	0	0	934	0.930301	0	0	0.1	0	0.367238	A
ABCA9	0	56	0.613919	3.05323	497.335	9.32223	10.61	146.593	573.4	0	0	0	0	934	0.888107	0.1	0	0.2	0	0.61242	A
ABCA9-AS1	0	20	0.187687	0.929848	495.424	0.864618	12.848	234.512	175.3	0	0	0	0	934	0.929641	0	0	0	#NUM!	0.22591	O
ABCB1	0	406	8.98501	33.8909	377.193	1148.59	7.21565	64.3914	8392	0	0	0	0	934	0.899648	0.2	0	2	0	0.730193	A
ABCB10	5	488	30.4979	25.8583	84.7874	668.653	7.98782	114.498	28485	0	0	0	0	934	0.320934	25	18	35	0.514286	1	A
ABCB10P1	0	71	0.336081	3.47265	1033.28	12.0593	15.4374	262.553	313.9	0	0	0	0	934	0.984086	0	0	0	#NUM!	0.109208	O
ABCB10P3	0	12	0.0583512	0.584683	1002.01	0.341854	15.5521	269.893	54.5	0	0	0	0	934	0.984985	0	0	0	#NUM!	0.0588865	O
ABCB10P4	0	38	0.118522	1.53897	1298.46	2.36843	20.8204	468.014	110.7	0	0	0	0	934	0.986826	0	0	0	#NUM!	0.0728051	O
ABCB11	0	60	0.221842	2.04927	923.753	4.1995	26.846	778.619	207.2	0	0	0	0	934	0.931819	0	0	0.1	0	0.260171	A
ABCB4	0	153	1.42645	6.41044	449.4	41.0938	15.8276	343.542	1332.3	0	0	0	0	934	0.876591	0.1	0	0.4	0	0.657388	A
ABCB5	0	115	0.825375	6.46219	782.94	41.7599	12.8889	194.793	770.9	0	0	0	0	934	0.972754	0	0	0	#NUM!	0.228051	A
ABCB6	0	43	6.51124	5.74262	88.1954	32.9777	2.04096	6.86034	6081.5	0	0	0	0	934	0.443734	5	2	9	0.222222	0.998929	A
ABCB7	4	134	36.5899	17.4791	47.7701	305.518	1.19848	2.4571	34175	0	0	0	0	934	0.25725	34	24	46	0.521739	1	A
ABCB8	2	69	15.1702	7.29871	48.112	53.2711	1.31145	4.18622	14169	0	0	0	0	934	0.257642	14	10	19	0.526316	1	A
ABCB9	0.1	76	3.1166	3.82566	122.751	14.6357	11.5979	196.967	2910.9	0	0	0	0	934	0.403738	2	2	4	0.5	1	A
ABCC1	0.2	398	59.8503	43.9827	73.4878	1934.47	2.83705	12.8348	55900.2	0	0	0	0	934	0.34434	49	33	73	0.452055	1	A
ABCC10	1	100	13.6017	6.71067	49.3369	45.0331	3.11605	30.2855	12704	0	0	0	0	934	0.247373	13	9	17	0.529412	1	A
ABCC11	0	136	1.07452	8.07749	751.731	65.2458	12.4056	177.637	1003.6	0	0	0	0	934	0.900886	0.1	0.1	0.2	0.5	0.842612	A
ABCC12	0	21	0.131799	1.22509	929.515	1.50084	14.8327	234.486	123.1	0	0	0	0	934	0.973173	0	0	0	#NUM!	0.135974	A
ABCC13	0	13	0.0637045	0.573494	900.241	0.328896	16.6339	326.066	59.5	0	0	0	0	934	0.973914	0	0	0	#NUM!	0.0995717	A
ABCC2	0.1	629	20.4284	58.3636	285.699	3406.31	5.13995	34.8209	19080.1	0	0	0	0	934	0.852278	1	0.6	5	0.12	1	A
ABCC3	0	382	36.3471	57.7478	158.879	3334.81	2.42279	6.80332	33948.2	0	0	0	0	934	0.709888	9	0.4	48	0.00833333	0.995717	A
ABCC4	0	481	23.0421	34.9489	151.674	1221.42	7.33227	73.2029	21521.3	0	0	0	0	934	0.498005	16	9	26	0.346154	0.996788	A
ABCC5	0.7	301	25.6024	25.2236	98.5207	636.231	4.70367	34.697	23912.6	0	0	0	0	934	0.400512	19	13	30	0.433333	1	A
ABCC5-AS1	0	4	0.259529	0.416089	160.325	0.17313	4.48933	29.747	242.4	0	0	0	0	934	0.647369	0.1	0	0.3	0	0.649893	O
ABCC6	0	48	1.61831	3.57546	220.938	12.7839	5.94787	51.3815	1511.5	0	0	0	0	934	0.71286	0.5	0.2	1	0.2	0.977516	A
ABCC6P1	0	41	0.8197	3.07966	375.706	9.48433	9.21137	103.763	765.6	0	0	0	0	934	0.859707	0.1	0	0.475	0	0.551392	O
ABCC6P2	0	19	0.799251	1.7712	221.607	3.13714	5.09846	34.0694	746.5	0	0	0	0	934	0.754237	0.2	0	0.775	0	0.682013	O
ABCC8	0	345	1.77623	13.2983	748.682	176.846	19.745	482.797	1659	0	0	0	0	934	0.953612	0	0	0.1	0	0.332976	A
ABCC9	0.3	68	4.52655	5.86804	129.636	34.4339	5.83854	44.8292	4227.8	0	0	0	0	934	0.443531	3	2	5	0.4	1	A
ABCD1	0	267	17.8859	20.0558	112.132	402.234	4.66152	38.63	16705.4	0	0	0	0	934	0.473794	13	6	21.75	0.275862	0.998929	A
ABCD1P2	0	0.3	0.000963597	0.0126429	1312.05	0.000159842	17.3103	358.978	0.9	0	0	0	0	934	0.993933	0	0	0	#NUM!	0.00749465	O
ABCD1P3	0	0.1	0.000428266	0.00653367	1525.61	4.26888e-05	15.2068	229.739	0.4	0	0	0	0	934	0.995717	0	0	0	#NUM!	0.00428265	O
ABCD1P4	0	6	0.01606	0.223437	1391.27	0.049924	22.3456	566.173	15	0	0	0	0	934	0.992505	0	0	0	#NUM!	0.0246253	O
ABCD1P5	0	0.3	0.00235546	0.0220789	937.351	0.000487479	10.8553	127.544	2.2	0	0	0	0	934	0.989585	0	0	0	#NUM!	0.0139186	O
ABCD2	0	86	1.22709	5.38567	438.898	29.0054	7.96097	86.514	1146.1	0	0	0	0	934	0.928465	0	0	0.2	0	0.422912	A
ABCD3	5	356	34.1681	21.3365	62.4457	455.246	4.97769	59.2146	31913	0	0	0	0	934	0.286383	30	22	42	0.52381	1	A
ABCD4	2	68	14.1799	7.7085	54.3623	59.421	2.23409	8.59026	13244	0	0	0	0	934	0.269723	12	9	17	0.529412	1	A
ABCE1	11	273	79.0653	36.2688	45.8719	1315.42	1.34287	3.15235	73847	0	0	0	0	934	0.244259	72	54	97	0.556701	1	A
ABCF1	13	503	113.344	50.6402	44.6784	2564.43	1.49406	5.98285	105863	0	0	0	0	934	0.237373	107	77	139.75	0.550984	1	A
ABCF2	7	259	80.9882	36.3665	44.9035	1322.52	0.969668	1.85507	75643	0	0	0	0	934	0.24519	76	55	102	0.539216	1	A
ABCF2P1	0	0.4	0.00353319	0.0221643	627.316	0.000491255	9.28286	124.542	3.3	0	0	0	0	934	0.97252	0	0	0	#NUM!	0.0310493	O
ABCF2P2	0	1	0.0116702	0.0774928	664.021	0.00600514	8.90799	92.3944	10.9	0	0	0	0	934	0.977988	0	0	0	#NUM!	0.0321199	O
ABCF3	7	128	39.4004	13.4806	34.2143	181.726	1.17526	3.30934	36800	0	0	0	0	934	0.183095	38	30	46	0.652174	1	A
ABCG1	0	183	6.18448	13.2005	213.446	174.254	5.25344	46.1443	5776.3	0	0	0	0	934	0.768192	1	0.125	6	0.0208333	0.898287	A
ABCG2	0	315	7.53137	22.1754	294.44	491.747	7.59955	76.0202	7034.3	0	0	0	0	934	0.805291	1	0.2	5	0.04	0.868308	A
ABCG4	0	22	0.408244	1.2741	312.093	1.62333	10.2024	142.571	381.3	0	0	0	0	934	0.778484	0.1	0	0.4	0	0.633833	A
ABCG5	0	15	0.150535	0.781604	519.217	0.610905	13.909	230.159	140.6	0	0	0	0	934	0.868078	0	0	0.1	0	0.388651	A
ABCG8	0	29	0.13651	1.22028	893.918	1.48909	19.2785	412.609	127.5	0	0	0	0	934	0.932866	0	0	0.1	0	0.269807	A
ABHD1	0	7	0.697323	0.73279	105.086	0.536981	3.25778	16.8524	651.3	0	0	0	0	934	0.465739	0.5	0.3	0.9	0.333333	0.986081	O
ABHD10	0.1	270	41.6206	20.9502	50.3362	438.911	2.42073	16.8763	38873.6	0	0	0	0	934	0.25489	38	28	51	0.54902	1	O
ABHD11	0	456	44.2634	41.8172	94.4735	1748.68	3.5127	21.3909	41342	0	0	0	0	934	0.42307	32	19	54.75	0.347032	0.998929	O
ABHD11-AS1	0	164	3.84358	8.13783	211.726	66.2243	10.1908	169.429	3589.9	0	0	0	0	934	0.639307	2	0.8	4	0.2	0.975375	O
ABHD12	6	322	74.1927	43.1768	58.1955	1864.24	1.46282	3.27175	69296	0	0	0	0	934	0.307159	63.5	43	97	0.443299	1	O
ABHD12B	0	61	1.51028	4.97244	329.24	24.7252	7.36236	63.1994	1410.6	0	0	0	0	934	0.760402	0.4	0.2	1	0.2	0.950749	O
ABHD13	3	98	15.6435	8.28862	52.9846	68.7013	2.43845	13.5394	14611	0	0	0	0	934	0.264112	14	10	19	0.526316	1	O
ABHD14A	0.3	38	6.73041	4.5213	67.1772	20.4421	2.20823	8.46955	6286.2	0	0	0	0	934	0.333392	6	4	8.75	0.457143	1	O
ABHD14A-ACY1	0	5	0.65546	0.525682	80.2005	0.276342	2.72369	11.8241	612.2	0	0	0	0	934	0.374607	0.5	0.3	0.8	0.375	0.981799	O
ABHD14B	3	204	42.7891	27.9885	65.4104	783.356	1.41115	2.62235	39965	0	0	0	0	934	0.345258	36	23	57	0.403509	1	O
ABHD15	0.3	155	14.8472	12.0466	81.1369	145.12	4.43935	35.0808	13867.3	0	0	0	0	934	0.354018	13	8	18	0.444444	1	O
ABHD15-AS1	0	1	0.0253747	0.109116	430.019	0.0119063	5.27815	32.3973	23.7	0	0	0	0	934	0.951305	0	0	0	#NUM!	0.0642398	O
ABHD16A	0.2	24	6.68522	3.18409	47.6287	10.1384	1.25326	2.46933	6244	0	0	0	0	934	0.253235	6	5	8	0.625	1	O
ABHD17A	4	84	26.2313	11.6682	44.4819	136.146	1.05391	2.13836	24500	0	0	0	0	934	0.241137	25	18	32	0.5625	1	O
ABHD17AP1	0	3	0.403105	0.303465	75.2819	0.0920911	2.52987	14.729	376.5	0	0	0	0	934	0.37569	0.4	0.2	0.5	0.4	0.95182	O
ABHD17AP3	0	5	0.107281	0.227928	212.46	0.0519512	13.7	259.916	100.2	0	0	0	0	934	0.604	0.1	0	0.1	0	0.609208	O
ABHD17AP4	0	27	0.262634	1.23851	471.575	1.53392	12.9835	243.487	245.3	0	0	0	0	934	0.917451	0	0	0.1	0	0.310493	O
ABHD17AP5	0	19	0.385332	1.59091	412.868	2.53101	7.13518	59.4296	359.9	0	0	0	0	934	0.871938	0.1	0	0.1	0	0.574946	O
ABHD17AP6	0	26	0.208779	1.23852	593.217	1.53392	14.0752	243.206	195	0	0	0	0	934	0.850033	0.1	0	0.1	0	0.504283	O
ABHD17AP7	0	2	0.00428265	0.0702382	1640.06	0.00493341	25.3089	703.702	4	0	0	0	0	934	0.995128	0	0	0	#NUM!	0.0107066	O
ABHD17AP8	0	24	0.0474304	0.822245	1733.58	0.676087	27.0425	777.016	44.3	0	0	0	0	934	0.993743	0	0	0	#NUM!	0.0299786	O
ABHD17AP9	0	3	0.00813705	0.113401	1393.64	0.0128598	21.6004	534.643	7.6	0	0	0	0	934	0.993435	0	0	0	#NUM!	0.0171306	O
ABHD17B	0.1	232	25.1875	18.9321	75.1649	358.426	3.9603	26.44	23525.1	0	0	0	0	934	0.326197	21	15	30	0.5	1	O
ABHD17C	0	159	24.274	24.313	100.161	591.121	2.11457	5.1012	22671.9	0	0	0	0	934	0.480451	16	9	29	0.310345	0.998929	O
ABHD18	1	39	8.45503	5.20487	61.5595	27.0907	1.75526	4.35623	7897	0	0	0	0	934	0.314318	7	5	11	0.454545	1	O
ABHD2	1	907	62.2024	81.6186	131.215	6661.6	5.4297	41.2108	58097	0	0	0	0	934	0.475115	39	25	68	0.367647	1	O
ABHD3	1	226	24.3351	20.3335	83.5562	413.451	3.57852	23.3436	22729	0	0	0	0	934	0.381505	20	12	30	0.4	1	O
ABHD4	0	247	30.9975	30.0555	96.9608	903.332	2.59989	10.2317	28951.7	0	0	0	0	934	0.458134	22	12	38.75	0.309677	0.998929	O
ABHD5	0.1	265	17.3813	14.3607	82.6218	206.23	6.73541	97.3399	16234.1	0	0	0	0	934	0.349435	14	10	21	0.47619	1	O
ABHD6	0	398	9.56028	16.7684	175.397	281.18	15.3272	322.2	8929.3	0	0	0	0	934	0.457466	7	4	11	0.363636	0.998929	O
ABHD8	0.5	101	15.5481	11.8968	76.5162	141.534	2.02921	7.32861	14521.9	0	0	0	0	934	0.388083	13	7	21	0.333333	1	O
ABI1	14	237	55.5578	26.0942	46.9676	680.907	1.9632	6.97192	51891	0	0	0	0	934	0.238384	51	38	66	0.575758	1	O
ABI1P1	0	2	0.046788	0.128331	274.281	0.0164688	9.34456	123.71	43.7	0	0	0	0	934	0.786556	0	0	0.1	0	0.308351	O
ABI2	0	66	12.7103	8.33618	65.5861	69.4919	1.71442	4.22117	11871.4	0	0	0	0	934	0.336077	11	7	16	0.4375	0.998929	O
ABI3	0	133	3.14989	11.7699	373.659	138.529	5.8184	41.1228	2942	0	0	0	0	934	0.920384	0.1	0	0.3	0	0.526767	O
ABI3BP	0	1073	10.5654	56.2128	532.045	3159.88	11.1374	167.278	9868.1	0	0	0	0	934	0.933445	0.2	0.1	1	0.1	0.946467	O
ABL1	5	346	60.561	36.8037	60.7712	1354.51	1.63239	5.34685	56564	0	0	0	0	934	0.318841	52	35	79	0.443038	1	O
ABL2	2	130	22.5525	16.6568	73.8582	277.45	1.85633	5.1281	21064	0	0	0	0	934	0.374809	17	11	29	0.37931	1	O
ABLIM1	0.1	370	42.9066	48.4496	112.919	2347.36	2.55987	9.71976	40074.8	0	0	0	0	934	0.536878	29	10	59	0.169492	1	O
ABLIM2	0	63	2.13512	5.70235	267.074	32.5168	5.8313	43.2323	1994.2	0	0	0	0	934	0.791438	0.4	0.1	2	0.05	0.82334	O
ABLIM3	0	241	16.1168	26.7421	165.927	715.14	3.16108	14.3518	15053.1	0	0	0	0	934	0.709419	4	0.2	22	0.00909091	0.900428	O
ABO	0	178	5.48929	14.8734	270.952	221.217	4.86045	33.6037	5127	0	0	0	0	934	0.865496	0.1	0	2	0	0.511777	O
ABR	0.2	162	30.7156	21.2986	69.3412	453.63	1.41008	3.28025	28688.4	0	0	0	0	934	0.367809	26	15	41	0.365854	1	O
ABRA	0	2	0.0622056	0.137252	220.642	0.018838	7.44708	88.8578	58.1	0	0	0	0	934	0.740474	0	0	0.1	0	0.385439	O
ABRACL	0.4	667	119.993	91.813	76.515	8429.63	1.88272	4.88799	112074	0	0	0	0	934	0.385546	95	60	152	0.394737	1	O
ABRAXAS1	0.4	33	5.20835	4.0349	77.4697	16.2804	2.81483	12.0729	4864.6	0	0	0	0	934	0.360509	4	3	6	0.5	1	O
ABRAXAS2	7	156	31.4176	12.0117	38.2326	144.282	2.33438	16.5615	29344	0	0	0	0	934	0.1961	30	23	37	0.621622	1	O
ABT1	5	115	38.3158	16.328	42.6143	266.604	1.0222	1.73955	35787	0	0	0	0	934	0.230954	36	27	46	0.586957	1	O
ABT1P1	0	2	0.0541756	0.111401	205.63	0.0124102	7.79853	110.802	50.6	0	0	0	0	934	0.730599	0	0	0.1	0	0.367238	O
ABTB1	0.2	62	10.8616	8.75055	80.5644	76.5721	2.106	6.35929	10144.7	0	0	0	0	934	0.398881	9	5	14	0.357143	1	O
ABTB2	0.3	272	16.1055	17.0755	106.023	291.571	5.60309	66.1618	15042.5	0	0	0	0	934	0.46615	12	6	22	0.272727	1	O
AC000032.1	0	10	0.122056	0.600094	491.656	0.360113	13.4369	208.329	114	0	0	0	0	934	0.898862	0	0	0	#NUM!	0.246253	O
AC000036.1	0	2	0.0298715	0.121162	405.609	0.0146802	10.7459	156.235	27.9	0	0	0	0	934	0.904826	0	0	0	#NUM!	0.157388	O
AC000041.1	0	9	0.0383298	0.365541	953.674	0.13362	18.3611	409.089	35.8	0	0	0	0	934	0.983515	0	0	0	#NUM!	0.0364026	O
AC000058.1	0	5	0.053212	0.205408	386.017	0.0421922	16.4913	370.498	49.7	0	0	0	0	934	0.853724	0	0	0.1	0	0.253747	O
AC000061.1	0	37	0.22334	1.68134	752.813	2.82689	15.2245	286.214	208.6	0	0	0	0	934	0.971199	0	0	0	#NUM!	0.103854	O
AC000067.1	0	35	0.158779	1.47983	932.001	2.18989	17.0265	354.907	148.3	0	0	0	0	934	0.983682	0	0	0	#NUM!	0.0588865	O
AC000068.1	0	19	1.67891	1.7806	106.057	3.17054	3.09211	15.992	1568.1	0	0	0	0	934	0.476102	1	0.6	2	0.3	0.992505	O
AC000068.2	0	13	1.24358	1.33285	107.179	1.77648	3.2458	16.273	1161.5	0	0	0	0	934	0.473322	0.9	0.5	2	0.25	0.957173	O
AC000077.1	0	0.2	0.00203426	0.0155684	765.308	0.000242374	8.42926	78.7676	1.9	0	0	0	0	934	0.983489	0	0	0	#NUM!	0.0182013	O
AC000078.1	0	42	2.28672	2.74284	119.946	7.52315	5.7316	59.8484	2135.8	0	0	0	0	934	0.480834	2	0.9	3	0.3	0.978587	O
AC000081.1	0	12	0.0489293	0.40415	825.988	0.163338	27.8259	821.903	45.7	0	0	0	0	934	0.913492	0	0	0	#NUM!	0.146681	O
AC000089.1	0	11	0.412955	0.85508	207.064	0.731161	6.51932	57.6735	385.7	0	0	0	0	934	0.643197	0.2	0.1	0.4	0.25	0.841542	O
AC000099.1	0	0.7	0.00481799	0.0338384	702.335	0.00114504	12.127	206.234	4.5	0	0	0	0	934	0.977421	0	0	0	#NUM!	0.0310493	O
AC000111.1	0	4	0.0366167	0.272395	743.909	0.074199	10.8802	133.547	34.2	0	0	0	0	934	0.980108	0	0	0	#NUM!	0.0417559	O
AC000111.2	0	2	0.0271949	0.172459	634.159	0.029742	8.4206	81.2054	25.4	0	0	0	0	934	0.976471	0	0	0	#NUM!	0.0396146	O
AC000111.3	0	23	0.168737	1.14393	677.94	1.30858	12.914	212.093	157.6	0	0	0	0	934	0.97083	0	0	0	#NUM!	0.0792291	O
AC000120.1	0	12	1.49122	1.25213	83.9669	1.56783	2.46836	10.8265	1392.8	0	0	0	0	934	0.403064	1	0.7	2	0.35	0.986081	O
AC000123.1	0	69	9.44968	7.10657	75.2044	50.5034	2.49205	11.1487	8826	0	0	0	0	934	0.36667	8	5	12	0.416667	0.997859	O
AC000123.2	0	48	5.89454	4.78945	81.2523	22.9388	2.57214	11.8535	5505.5	0	0	0	0	934	0.392768	5	3	8	0.375	0.991435	O
AC000123.3	0.2	23	4.06135	2.50572	61.6967	6.27862	1.91531	6.72489	3793.3	0	0	0	0	934	0.311421	3	2	5	0.4	1	O
AC000124.1	0	2	0.0278373	0.107372	385.712	0.0115287	9.91425	142.102	26	0	0	0	0	934	0.89323	0	0	0	#NUM!	0.167024	O
AC000362.1	0	0.6	0.00353319	0.0330374	935.058	0.00109147	11.7411	162.02	3.3	0	0	0	0	934	0.989391	0	0	0	#NUM!	0.0149893	O
AC000367.1	0	4	0.0150964	0.141183	935.212	0.0199326	24.5168	682.793	14.1	0	0	0	0	934	0.970014	0	0	0	#NUM!	0.0599572	O
AC000372.1	0	2	0.0125268	0.108302	864.564	0.0117293	14.7109	250.851	11.7	0	0	0	0	934	0.981909	0	0	0	#NUM!	0.0396146	O
AC000374.1	0	0.5	0.00385439	0.0275106	713.747	0.000756832	10.4095	142.427	3.6	0	0	0	0	934	0.979776	0	0	0	#NUM!	0.0267666	O
AC000403.1	0	8	0.283619	0.607403	214.162	0.368938	5.72217	48.4082	264.9	0	0	0	0	934	0.741185	0.1	0	0.3	0	0.577088	O
AC001226.1	0	4	0.353533	0.408699	115.604	0.167035	3.32142	19.3013	330.2	0	0	0	0	934	0.531094	0.3	0.1	0.5	0.2	0.820128	O
AC002044.1	0	5	0.144004	0.388254	269.613	0.150741	7.4507	81.7575	134.5	0	0	0	0	934	0.833082	0	0	0.2	0	0.252677	O
AC002044.2	0	4	0.11606	0.208293	179.47	0.043386	9.26894	144.289	108.4	0	0	0	0	934	0.622943	0.1	0	0.2	0	0.59743	O
AC002044.3	0	4	0.210171	0.287863	136.966	0.0828654	4.56523	40.7056	196.3	0	0	0	0	934	0.591957	0.1	0	0.3	0	0.694861	O
AC002056.1	0	2	0.227837	0.2337	102.573	0.0546155	2.43664	11.1591	212.8	0	0	0	0	934	0.498976	0.2	0.1	0.3	0.333333	0.809422	O
AC002056.2	0	7	0.144861	0.410148	283.132	0.168221	7.85556	99.4018	135.3	0	0	0	0	934	0.84422	0	0	0.2	0	0.285867	O
AC002059.1	0	14	0.99636	1.41539	142.056	2.00333	3.35426	16.0179	930.6	0	0	0	0	934	0.598412	0.5	0.2	1	0.2	0.877944	O
AC002064.1	0	15	0.234904	0.772964	329.056	0.597473	13.1622	224.375	219.4	0	0	0	0	934	0.778051	0.1	0	0.2	0	0.531049	O
AC002064.2	0	82	2.31124	5.29979	229.305	28.0877	9.3055	116.776	2158.7	0	0	0	0	934	0.670069	1	0.3	2	0.15	0.827623	O
AC002064.3	0	2	0.0746253	0.166962	223.734	0.0278763	4.71623	39.9998	69.7	0	0	0	0	934	0.817371	0	0	0.1	0	0.267666	O
AC002066.1	0	30	1.46488	3.14938	214.992	9.91859	4.6333	28.1811	1368.2	0	0	0	0	934	0.763454	0.3	0	2	0	0.697002	O
AC002069.1	0	0.8	0.00417559	0.0329623	789.404	0.00108651	16.8022	373.867	3.9	0	0	0	0	934	0.976418	0	0	0	#NUM!	0.0310493	O
AC002069.2	0	0.1	0.00139186	0.0117216	842.153	0.000137396	8.31156	67.226	1.3	0	0	0	0	934	0.986081	0	0	0	#NUM!	0.0139186	O
AC002070.1	0	49	0.34743	2.38993	687.888	5.71178	13.8233	232.245	324.5	0	0	0	0	934	0.933823	0	0	0.1	0	0.373662	O
AC002075.1	0	7	0.082227	0.309868	376.845	0.0960182	14.1384	280.397	76.8	0	0	0	0	934	0.854061	0	0	0.1	0	0.29015	O
AC002075.2	0	81	0.22045	2.6663	1209.48	7.10913	29.8827	905.843	205.9	0	0	0	0	934	0.875336	0	0	0.2	0	0.317987	O
AC002076.1	0	177	0.968308	6.01499	621.185	36.1801	27.1001	789.019	904.4	0	0	0	0	934	0.791767	0.2	0	0.9	0	0.607066	O
AC002076.2	0	23	0.202784	1.03158	508.708	1.06415	14.9263	287.357	189.4	0	0	0	0	934	0.916512	0	0	0	#NUM!	0.170236	O
AC002090.1	0	0.6	0.00224839	0.0297413	1322.78	0.000884543	18.0229	352.016	2.1	0	0	0	0	934	0.993627	0	0	0	#NUM!	0.0107066	O
AC002091.1	0	39	0.881263	2.65376	301.132	7.04247	6.10451	58.014	823.1	0	0	0	0	934	0.881114	0	0	0.3	0	0.336188	O
AC002091.2	0	37	1.00011	2.96947	296.915	8.81774	5.31151	39.2406	934.1	0	0	0	0	934	0.883694	0	0	0.3	0	0.311563	O
AC002094.1	0	2	0.149572	0.194167	129.815	0.0377008	3.36517	20.3632	139.7	0	0	0	0	934	0.57712	0.1	0	0.2	0	0.687366	O
AC002094.3	0	0.6	0.00396146	0.0329887	832.742	0.00108826	11.8743	168.883	3.7	0	0	0	0	934	0.98504	0	0	0	#NUM!	0.0224839	O
AC002094.4	0	9	0.568201	1.00441	176.77	1.00884	3.77377	18.4487	530.7	0	0	0	0	934	0.696275	0.2	0	0.7	0	0.646681	O
AC002094.5	0	8	0.480835	0.718241	149.374	0.51587	4.15974	25.6944	449.1	0	0	0	0	934	0.602445	0.3	0.1	0.6	0.166667	0.82334	O
AC002101.1	0	5	0.0296574	0.253821	855.843	0.064425	16.6157	315.791	27.7	0	0	0	0	934	0.978258	0	0	0	#NUM!	0.0524625	O
AC002115.1	0	3	0.0732334	0.21842	298.252	0.0477072	6.67834	62.0126	68.4	0	0	0	0	934	0.859849	0	0	0.1	0	0.268737	O
AC002116.1	0	0.2	0.00449679	0.0217437	483.539	0.00047279	5.01146	26.3477	4.2	0	0	0	0	934	0.959111	0	0	0	#NUM!	0.0428266	O
AC002116.2	0	29	5.794	3.86218	66.6582	14.9164	1.41401	3.70642	5411.6	0	0	0	0	934	0.353152	5	3	8	0.375	0.996788	O
AC002127.1	0	3	0.0295503	0.166047	561.914	0.0275717	10.9122	155.56	27.6	0	0	0	0	934	0.960176	0	0	0	#NUM!	0.0653105	O
AC002127.2	0	3	0.0353319	0.174389	493.575	0.0304116	10.7894	143.481	33	0	0	0	0	934	0.929706	0	0	0	#NUM!	0.141328	O
AC002128.1	0	19	2.68533	2.31796	86.3195	5.37296	1.95616	6.08711	2508.1	0	0	0	0	934	0.433424	2	1	4	0.25	0.991435	O
AC002128.2	0	35	2.02313	2.79838	138.32	7.83095	3.38439	24.6393	1889.6	0	0	0	0	934	0.636789	1	0	3	0	0.726981	O
AC002306.1	0	3	0.161028	0.247174	153.497	0.0610948	4.29685	31.7571	150.4	0	0	0	0	934	0.640611	0.1	0	0.2	0	0.625268	O
AC002310.1	0	27	3.33865	3.42505	102.588	11.7309	2.62805	9.57524	3118.3	0	0	0	0	934	0.475397	2	1	4	0.25	0.992505	O
AC002310.2	0	8	0.328694	0.496063	150.919	0.246078	6.45226	73.5517	307	0	0	0	0	934	0.564545	0.2	0.1	0.4	0.25	0.840471	O
AC002310.3	0	8	0.354176	0.592684	167.342	0.351274	5.60982	51.8083	330.8	0	0	0	0	934	0.636989	0.2	0	0.4	0	0.747323	O
AC002310.4	0	0.2	0.00235546	0.0195012	827.916	0.000380298	8.90432	82.0859	2.2	0	0	0	0	934	0.986665	0	0	0	#NUM!	0.01606	O
AC002310.5	0	1	0.0512848	0.0937115	182.728	0.00878184	4.20323	30.6122	47.9	0	0	0	0	934	0.726221	0	0	0.1	0	0.362955	O
AC002310.6	0	51	5.0257	4.24148	84.3959	17.9902	3.4668	23.3878	4694	0	0	0	0	934	0.390117	4	2	6	0.333333	0.998929	O
AC002347.1	0	15	0.378801	0.631183	166.627	0.398393	13.9863	309.662	353.8	0	0	0	0	934	0.563575	0.3	0.1	0.5	0.2	0.786938	O
AC002347.2	0	10	0.792398	0.877915	110.792	0.770735	2.91058	17.6703	740.1	0	0	0	0	934	0.525414	0.6	0.3	1	0.3	0.776231	O
AC002350.1	0	5	0.304925	0.426579	139.896	0.181969	3.88499	25.673	284.8	0	0	0	0	934	0.607799	0.2	0	0.4	0	0.67773	O
AC002350.2	0	17	3.78983	2.11612	55.8369	4.47798	1.46221	3.58589	3539.7	0	0	0	0	934	0.290281	3	2	5	0.4	0.998929	O
AC002351.1	0	88	1.71745	7.0721	411.779	50.0146	7.33459	65.0133	1604.1	0	0	0	0	934	0.893084	0.2	0	0.4	0	0.710921	O
AC002366.1	0	0.5	0.00695931	0.0359344	516.35	0.00129128	7.44291	71.2583	6.5	0	0	0	0	934	0.961473	0	0	0	#NUM!	0.0503212	O
AC002367.1	0	27	0.0342612	0.884064	2580.36	0.781569	30.4818	930.731	32	0	0	0	0	934	0.995831	0	0	0	#NUM!	0.0256959	O
AC002368.1	0	7	0.110493	0.517411	468.277	0.267714	7.93641	76.974	103.2	0	0	0	0	934	0.946002	0	0	0	#NUM!	0.133833	O
AC002375.1	0	3	0.00845824	0.120036	1419.16	0.0144086	21.6018	495.06	7.9	0	0	0	0	934	0.990364	0	0	0	#NUM!	0.0256959	O
AC002378.1	0	34	0.663919	2.26409	341.02	5.12612	10.302	131.158	620.1	0	0	0	0	934	0.804503	0.2	0	0.6	0	0.520343	O
AC002381.1	0	3	0.0721627	0.1868	258.859	0.0348941	6.67301	79.2176	67.4	0	0	0	0	934	0.840786	0	0	0	#NUM!	0.231263	O
AC002383.1	0	8	0.0505353	0.418765	828.658	0.175364	15.8335	284.109	47.2	0	0	0	0	934	0.967522	0	0	0	#NUM!	0.103854	O
AC002384.1	0	83	2.90021	7.3406	253.106	53.8845	5.13844	35.7037	2708.8	0	0	0	0	934	0.827796	0.1	0	2	0	0.607066	O
AC002386.1	0	2	0.0124197	0.0924591	744.456	0.00854869	13.8816	253.291	11.6	0	0	0	0	934	0.978218	0	0	0	#NUM!	0.0396146	O
AC002398.1	0	23	3.44914	2.41764	70.094	5.84499	2.52789	11.4339	3221.5	0	0	0	0	934	0.337782	3	2	4	0.5	0.992505	O
AC002398.2	0	3	0.0373662	0.163384	437.252	0.0266944	11.0908	162.503	34.9	0	0	0	0	934	0.911896	0	0	0	#NUM!	0.164882	O
AC002400.1	0	8	0.463919	0.610935	131.69	0.373241	4.43542	34.0855	433.3	0	0	0	0	934	0.544466	0.3	0.1	0.575	0.173913	0.877944	O
AC002401.1	0	5	0.360064	0.402298	111.73	0.161844	3.58522	26.2895	336.3	0	0	0	0	934	0.519235	0.3	0.1	0.5	0.2	0.798715	O
AC002401.2	0	36	0.848073	1.72576	203.491	2.97823	11.0172	193.68	792.1	0	0	0	0	934	0.620501	0.45	0.2	0.975	0.205128	0.841542	O
AC002401.3	0	31	0.996146	1.76869	177.553	3.12826	8.06365	105.51	930.4	0	0	0	0	934	0.60012	0.6	0.2	1	0.2	0.874732	O
AC002401.4	0	218	4.12024	11.1954	271.718	125.337	9.64856	152.457	3848.3	0	0	0	0	934	0.79696	0.6	0	4	0	0.743041	O
AC002428.1	0	3	0.0125268	0.113237	903.958	0.0128225	20.8312	525.609	11.7	0	0	0	0	934	0.977626	0	0	0	#NUM!	0.0460385	O
AC002428.2	0	20	0.0773019	0.730956	945.586	0.534297	22.6407	597.081	72.2	0	0	0	0	934	0.970867	0	0	0	#NUM!	0.0931478	O
AC002429.1	0	2	0.0320128	0.15506	484.369	0.0240437	7.0556	66.2342	29.9	0	0	0	0	934	0.958645	0	0	0	#NUM!	0.0567452	O
AC002429.2	0	7	0.0614561	0.396194	644.677	0.156969	13.7998	212.094	57.4	0	0	0	0	934	0.925483	0	0	0	#NUM!	0.197002	O
AC002451.1	0	8	0.22227	0.540728	243.275	0.292387	6.30904	61.2568	207.6	0	0	0	0	934	0.7866	0	0	0.2	0	0.48394	O
AC002451.2	0	11	0.128266	0.527623	411.352	0.278386	12.8573	217.91	119.8	0	0	0	0	934	0.770049	0.1	0	0.1	0	0.517131	O
AC002454.1	0	2134	15.3574	111.957	729.013	12534.5	14.5373	244.34	14343.8	0	0	0	0	934	0.938922	0.7	0.1	2	0.05	0.844754	O
AC002456.1	0	128	2.39968	6.08174	253.44	36.9875	11.4447	205.51	2241.3	0	0	0	0	934	0.744257	0.65	0	3	0	0.748394	O
AC002456.2	0	0.6	0.00471092	0.0333752	708.464	0.0011139	9.85838	129.861	4.4	0	0	0	0	934	0.980339	0	0	0	#NUM!	0.0256959	O
AC002460.1	0	0.4	0.0019272	0.018992	985.476	0.000360698	13.8055	238.382	1.8	0	0	0	0	934	0.989293	0	0	0	#NUM!	0.0139186	O
AC002463.1	0	18	0.061242	0.617637	1008.52	0.381476	26.6685	766.556	57.2	0	0	0	0	934	0.938938	0	0	0	#NUM!	0.174518	O
AC002464.1	0	142	0.878373	6.12558	697.379	37.5228	15.1585	312.611	820.4	0	0	0	0	934	0.973046	0	0	0	#NUM!	0.0963597	O
AC002465.1	0	1	0.00813705	0.0669193	822.403	0.0044782	11.3889	146.986	7.6	0	0	0	0	934	0.984954	0	0	0	#NUM!	0.0246253	O
AC002467.1	0.3	38	6.49882	3.7849	58.2398	14.3255	1.8294	7.01233	6069.9	0	0	0	0	934	0.2995	6	4	8	0.5	1	O
AC002470.1	0	31	2.23951	2.4968	111.489	6.23403	4.11722	29.6672	2091.7	0	0	0	0	934	0.47609	2	0.9	3	0.3	0.978587	O
AC002472.1	0	4	0.106103	0.310093	292.257	0.0961578	6.889	62.4496	99.1	0	0	0	0	934	0.841649	0	0	0.1	0	0.329764	O
AC002480.1	0	19	0.719807	1.73295	240.752	3.00311	4.88298	32.6541	672.3	0	0	0	0	934	0.81097	0.1	0	0.6	0	0.544968	O
AC002480.2	0	67	2.70824	6.54247	241.576	42.804	4.65269	28.84	2529.5	0	0	0	0	934	0.818945	0.2	0	2	0	0.64561	O
AC002480.3	0	43	1.14604	3.15321	275.14	9.94272	6.18906	55.5771	1070.4	0	0	0	0	934	0.840225	0	0	0.8	0	0.497859	O
AC002480.4	0	17	0.0650964	0.645125	991.031	0.416187	21.5326	528.918	60.8	0	0	0	0	934	0.954359	0	0	0	#NUM!	0.153105	O
AC002486.1	0	26	0.128908	1.17198	909.164	1.37355	18.8315	385.112	120.4	0	0	0	0	934	0.960369	0	0	0	#NUM!	0.141328	O
AC002486.2	0	4	0.0216274	0.167969	776.647	0.0282134	16.8597	360.554	20.2	0	0	0	0	934	0.975173	0	0	0	#NUM!	0.0535332	O
AC002487.1	0	0.1	0.000107066	0.0032721	3056.14	1.07066e-05	30.5614	934	0.1	0	0	0	0	934	0.998929	0	0	0	#NUM!	0.00107066	O
AC002504.1	0	6	0.043576	0.270834	621.52	0.073351	16.3796	314.342	40.7	0	0	0	0	934	0.92564	0	0	0	#NUM!	0.162741	O
AC002511.1	0	26	0.158994	1.24842	785.204	1.55856	15.2247	272.192	148.5	0	0	0	0	934	0.961327	0	0	0	#NUM!	0.180942	O
AC002511.2	0	34	0.22334	1.78668	799.981	3.19223	14.2144	230.911	208.6	0	0	0	0	934	0.968473	0	0	0	#NUM!	0.1606	O
AC002519.1	0	13	0.15621	0.475531	304.418	0.22613	21.5034	572.061	145.9	0	0	0	0	934	0.682863	0.1	0	0.2	0	0.598501	O
AC002519.2	0	2	0.0141328	0.0735958	520.746	0.00541634	21.371	569.328	13.2	0	0	0	0	934	0.906593	0	0	0	#NUM!	0.114561	O
AC002524.1	0	3	0.0182013	0.146303	803.808	0.0214047	15.0245	258.865	17	0	0	0	0	934	0.971596	0	0	0	#NUM!	0.0642398	O
AC002525.1	0	21	0.457816	1.19402	260.807	1.42568	8.79255	116.547	427.6	0	0	0	0	934	0.760171	0.1	0	0.4	0	0.64561	O
AC002540.1	0	7	0.0980728	0.397496	405.307	0.158003	10.5352	141.784	91.6	0	0	0	0	934	0.863516	0	0	0.1	0	0.32334	O
AC002542.1	0	4	0.197109	0.373739	189.61	0.139681	4.23671	29.8188	184.1	0	0	0	0	934	0.751939	0	0	0.3	0	0.374732	O
AC002543.1	0	3	0.113383	0.19507	172.045	0.0380522	7.3468	80.8408	105.9	0	0	0	0	934	0.584313	0.1	0	0.1	0	0.64454	O
AC002545.1	0	3	0.0104925	0.129212	1231.47	0.0166958	18.1765	373.139	9.8	0	0	0	0	934	0.992352	0	0	0	#NUM!	0.0149893	O
AC002546.1	0	32	2.43148	4.07355	167.534	16.5938	3.45296	14.9309	2271	0	0	0	0	934	0.677447	0.9	0.2	3	0.0666667	0.88758	O
AC002546.2	0	4	0.0490364	0.203596	415.194	0.0414514	11.4362	180.046	45.8	0	0	0	0	934	0.897165	0	0	0	#NUM!	0.200214	O
AC002550.1	0	1	0.0283726	0.068031	239.777	0.00462822	7.19157	90.5984	26.5	0	0	0	0	934	0.796909	0	0	0	#NUM!	0.238758	O
AC002550.2	0	20	2.74711	2.06725	75.2517	4.27351	2.23698	9.8653	2565.8	0	0	0	0	934	0.372868	2	1	4	0.25	0.980728	O
AC002551.1	0	2	0.0720557	0.163629	227.087	0.0267745	6.75186	66.5653	67.3	0	0	0	0	934	0.758012	0	0	0.1	0	0.384368	O
AC002553.1	0	54	3.7454	3.4936	93.2773	12.2053	4.98053	53.1336	3498.2	0	0	0	0	934	0.40823	3	2	5	0.4	0.995717	O
AC002553.2	0	3	0.0617773	0.172447	279.143	0.0297379	8.08875	109.917	57.7	0	0	0	0	934	0.848064	0	0	0	#NUM!	0.228051	O
AC002553.4	0	48	4.73587	3.92626	82.9048	15.4155	3.06143	20.1047	4423.3	0	0	0	0	934	0.395339	4	2	6	0.333333	0.991435	O
AC002558.1	0	6	0.394968	0.459724	116.395	0.211347	4.98357	41.4618	368.9	0	0	0	0	934	0.485993	0.3	0.1	0.5	0.2	0.889722	O
AC002558.2	0	5	0.273019	0.379936	139.161	0.144352	5.47893	47.5847	255	0	0	0	0	934	0.552084	0.2	0.1	0.4	0.25	0.79015	O
AC002558.3	0	9	0.456424	0.644306	141.164	0.41513	5.19564	46.0455	426.3	0	0	0	0	934	0.569361	0.3	0.1	0.6	0.166667	0.798715	O
AC002563.1	0	12	1.19475	1.25568	105.099	1.57672	2.4508	9.64263	1115.9	0	0	0	0	934	0.497576	0.9	0.4	2	0.2	0.926124	O
AC002984.1	0	4	0.2	0.344175	172.088	0.118457	4.63664	36.7588	186.8	0	0	0	0	934	0.69574	0.1	0	0.3	0	0.558887	O
AC002985.1	0	2	0.112848	0.194197	172.087	0.0377126	4.91523	38.7507	105.4	0	0	0	0	934	0.679532	0.1	0	0.2	0	0.523555	O
AC002985.2	0	25	0.788865	1.86492	236.405	3.47793	7.76172	78.82	736.8	0	0	0	0	934	0.71107	0.3	0	0.9	0	0.745182	O
AC002996.1	0	2	0.0562098	0.128887	229.297	0.016612	6.10508	65.5466	52.5	0	0	0	0	934	0.793627	0	0	0.1	0	0.314775	O
AC003001.1	0	7	0.153854	0.44486	289.144	0.1979	7.59013	86.025	143.7	0	0	0	0	934	0.842818	0	0	0.1	0	0.353319	O
AC003001.2	0	3	0.0715203	0.234675	328.123	0.0550723	6.21472	51.6322	66.8	0	0	0	0	934	0.89469	0	0	0	#NUM!	0.214133	O
AC003002.1	0	41	10.6582	5.47638	51.3816	29.9907	0.959993	2.54145	9954.8	0	0	0	0	934	0.274665	10	7	13	0.538462	0.98394	O
AC003002.2	0	0.5	0.00278373	0.0247769	890.061	0.000613893	12.5131	200.219	2.6	0	0	0	0	934	0.987317	0	0	0	#NUM!	0.0171306	O
AC003002.3	0	7	0.606638	0.728591	120.103	0.530845	2.87949	12.8112	566.6	0	0	0	0	934	0.548289	0.4	0.1	0.8	0.125	0.85546	O
AC003002.4	0	3	0.40364	0.347256	86.0311	0.120587	1.98919	7.63217	377	0	0	0	0	934	0.438034	0.3	0.2	0.6	0.333333	0.894004	O
AC003005.1	0	6	0.675268	1.07773	159.6	1.1615	1.8313	2.86775	630.7	0	0	0	0	934	0.734978	0.1	0	1	0	0.531049	O
AC003005.2	0	39	0.654818	1.59205	243.128	2.53461	17.1788	379.682	611.6	0	0	0	0	934	0.559954	0.4	0.2	0.8	0.25	0.917559	O
AC003006.1	0	3	0.273555	0.307946	112.572	0.0948304	3.28066	19.0755	255.5	0	0	0	0	934	0.518486	0.2	0.1	0.4	0.25	0.821199	O
AC003009.1	0	3	0.0343683	0.201832	587.262	0.0407361	10.5107	129.612	32.1	0	0	0	0	934	0.956797	0	0	0	#NUM!	0.102784	O
AC003029.1	0	3	0.277516	0.297989	107.377	0.0887973	2.60269	13.3889	259.2	0	0	0	0	934	0.523759	0.2	0.1	0.4	0.25	0.795503	O
AC003035.1	0	6	0.603854	0.583321	96.5997	0.340264	3.1604	16.2114	564	0	0	0	0	934	0.437758	0.5	0.3	0.8	0.375	0.938972	O
AC003035.2	0	35	0.136081	1.32339	972.497	1.75135	21.1616	528.39	127.1	0	0	0	0	934	0.968796	0	0	0	#NUM!	0.159529	O
AC003043.1	0	3	0.136081	0.28935	212.63	0.0837235	4.1167	24.3159	127.1	0	0	0	0	934	0.79471	0	0	0.2	0	0.343683	O
AC003045.1	0	0.3	0.0012848	0.0138302	1076.45	0.000191274	14.3373	256.953	1.2	0	0	0	0	934	0.990899	0	0	0	#NUM!	0.0107066	O
AC003070.1	0	46	5.08073	6.01692	118.426	36.2034	2.17369	6.45726	4745.4	0	0	0	0	934	0.571999	3	0.925	7	0.132143	0.943255	O
AC003070.2	0	10	0.248929	0.595782	239.338	0.354956	7.71682	94.9916	232.5	0	0	0	0	934	0.773485	0	0	0.3	0	0.452891	O
AC003071.1	0	1	0.00588865	0.0462716	785.776	0.00214106	14.3278	263.452	5.5	0	0	0	0	934	0.979735	0	0	0	#NUM!	0.0321199	O
AC003071.2	0	27	0.0632762	0.899416	1421.41	0.80895	28.9211	865.021	59.1	0	0	0	0	934	0.973103	0	0	0	#NUM!	0.0802998	O
AC003072.1	0	20	3.01392	2.75229	91.3194	7.57511	2.48455	8.10299	2815	0	0	0	0	934	0.42645	2	1	4	0.25	0.991435	O
AC003075.1	0	9	0.465525	0.734373	157.752	0.539303	5.2621	41.5312	434.8	0	0	0	0	934	0.597349	0.3	0.1	0.6	0.166667	0.801927	O
AC003080.1	0	2	0.0420771	0.114895	273.058	0.0132008	7.54127	99.9423	39.3	0	0	0	0	934	0.844105	0	0	0	#NUM!	0.237687	O
AC003084.1	0	1	0.0217345	0.084544	388.986	0.00714768	5.90578	45.5015	20.3	0	0	0	0	934	0.935955	0	0	0	#NUM!	0.0995717	O
AC003087.1	0	0.4	0.001606	0.0209012	1301.45	0.000436861	16.355	293.174	1.5	0	0	0	0	934	0.994218	0	0	0	#NUM!	0.00856531	O
AC003092.1	0	801	10.6063	54.4263	513.15	2962.22	9.42564	107.554	9906.3	0	0	0	0	934	0.931082	0.2	0.1	2	0.05	0.764454	O
AC003092.2	0	45	0.860707	3.85398	447.769	14.8531	7.45483	63.828	803.9	0	0	0	0	934	0.926109	0	0	0.2	0	0.357602	O
AC003098.1	0	3	0.0300857	0.169687	564.014	0.0287938	12.811	205.844	28.1	0	0	0	0	934	0.948254	0	0	0	#NUM!	0.107066	O
AC003101.1	0	3	0.156317	0.303989	194.469	0.0924091	4.50672	30.8271	146	0	0	0	0	934	0.750406	0	0	0.2	0	0.448608	O
AC003101.2	0	5	0.468094	0.671059	143.36	0.450321	2.57218	8.28224	437.2	0	0	0	0	934	0.65027	0.2	0	0.7	0	0.665953	O
AC003102.1	0	27	3.09839	3.14683	101.563	9.90254	2.86747	13.1406	2893.9	0	0	0	0	934	0.471505	2	1	4	0.25	0.998929	O
AC003102.2	0	2	0.170557	0.23029	135.023	0.0530336	2.97222	14.3825	159.3	0	0	0	0	934	0.608498	0.1	0	0.2	0	0.671306	O
AC003659.1	0	0.6	0.00342612	0.0350935	1024.29	0.00123155	13.1756	197.167	3.2	0	0	0	0	934	0.990966	0	0	0	#NUM!	0.0139186	O
AC003666.1	0	1	0.0256959	0.0748224	291.184	0.00559839	5.31178	45.0923	24	0	0	0	0	934	0.88286	0	0	0	#NUM!	0.162741	O
AC003669.1	0	0.7	0.00931478	0.0442753	475.323	0.0019603	7.93442	88.0129	8.7	0	0	0	0	934	0.951451	0	0	0	#NUM!	0.0653105	O
AC003681.1	0	3	0.422056	0.293198	69.4691	0.0859653	2.96836	17.4049	394.2	0	0	0	0	934	0.331771	0.4	0.2	0.5	0.4	0.992505	O
AC003682.1	0	7	0.60364	0.851861	141.121	0.725667	3.16522	14.4278	563.8	0	0	0	0	934	0.62015	0.4	0	0.8	0	0.747323	O
AC003684.1	0	0.6	0.00321199	0.0301899	939.912	0.00091143	13.4976	217.364	3	0	0	0	0	934	0.988009	0	0	0	#NUM!	0.0182013	O
AC003685.1	0	0.3	0.00246253	0.019211	780.135	0.000369063	9.45968	105.272	2.3	0	0	0	0	934	0.984126	0	0	0	#NUM!	0.0192719	O
AC003685.2	0	1	0.00385439	0.041748	1083.13	0.0017429	17.3473	369.198	3.6	0	0	0	0	934	0.990483	0	0	0	#NUM!	0.01606	O
AC003686.1	0	7	0.0163812	0.25799	1574.92	0.0665588	23.4559	599.249	15.3	0	0	0	0	934	0.989622	0	0	0	#NUM!	0.0374732	O
AC003687.1	0	2	0.012848	0.0914679	711.925	0.00836637	14.178	263.431	12	0	0	0	0	934	0.973697	0	0	0	#NUM!	0.0492505	O
AC003688.1	0	3	0.14379	0.283824	197.388	0.0805563	3.59569	20.6022	134.3	0	0	0	0	934	0.786091	0	0	0.2	0	0.369379	O
AC003688.2	0	1	0.0219486	0.0817812	372.603	0.00668816	6.15099	53.1134	20.5	0	0	0	0	934	0.928172	0	0	0	#NUM!	0.108137	O
AC003956.1	0	21	1.6879	1.64221	97.2928	2.69684	4.72493	43.2194	1576.5	0	0	0	0	934	0.430382	1	0.8	2	0.4	0.950749	O
AC003957.1	0	22	0.333405	1.35283	405.761	1.83014	8.60486	103.669	311.4	0	0	0	0	934	0.911233	0	0	0.1	0	0.334047	O
AC003958.1	0	0.7	0.00331906	0.0333822	1005.77	0.00111437	14.6278	253.51	3.1	0	0	0	0	934	0.989328	0	0	0	#NUM!	0.0171306	O
AC003958.2	0	14	0.0960385	0.720423	750.139	0.519009	13.3648	210.184	89.7	0	0	0	0	934	0.966124	0	0	0	#NUM!	0.130621	O
AC003965.1	0	12	1.44529	1.56485	108.273	2.44876	2.51577	9.45022	1349.9	0	0	0	0	934	0.508901	0.9	0.5	2	0.25	0.956103	O
AC003965.2	0	244	3.59261	11.69	325.391	136.657	11.621	204.527	3355.5	0	0	0	0	934	0.838491	0.2	0	3	0	0.526767	O
AC003973.1	0	3	0.00792291	0.102704	1296.29	0.0105481	26.7778	774.73	7.4	0	0	0	0	934	0.984663	0	0	0	#NUM!	0.0321199	O
AC003973.2	0	13	0.0546039	0.61715	1130.23	0.380874	19.9487	415.017	51	0	0	0	0	934	0.97142	0	0	0	#NUM!	0.108137	O
AC003973.3	0	73	1.29797	5.74303	442.464	32.9823	7.76895	72.6222	1212.3	0	0	0	0	934	0.931621	0	0	0.2	0	0.330835	O
AC003975.1	0	39	1.58437	2.70327	170.621	7.30764	6.81191	67.0006	1479.8	0	0	0	0	934	0.554673	0.9	0.5	2	0.25	0.976445	O
AC003982.1	0	6	0.151499	0.47593	314.147	0.226509	5.89149	47.9081	141.5	0	0	0	0	934	0.890227	0	0	0	#NUM!	0.247323	O
AC003982.2	0	2	0.00588865	0.0726	1232.88	0.00527075	23.1182	615.631	5.5	0	0	0	0	934	0.989897	0	0	0	#NUM!	0.0192719	O
AC003984.1	0	13	0.0453961	0.490177	1079.78	0.240274	21.6817	539.697	42.4	0	0	0	0	934	0.977688	0	0	0	#NUM!	0.0813704	O
AC003985.1	0	11	0.0528908	0.503479	951.922	0.253491	16.9491	317.63	49.4	0	0	0	0	934	0.975986	0	0	0	#NUM!	0.0717345	O
AC003985.2	0	26	0.0767666	1.11624	1454.07	1.24599	20.6739	444.533	71.7	0	0	0	0	934	0.989038	0	0	0	#NUM!	0.0610278	O
AC003986.1	0	52	0.231799	2.64743	1142.12	7.00888	14.4984	231.148	216.5	0	0	0	0	934	0.99103	0	0	0	#NUM!	0.0674518	O
AC003986.2	0	37	0.557602	2.4642	441.928	6.07228	9.75378	112.281	520.8	0	0	0	0	934	0.87797	0	0	0.3	0	0.468951	O
AC003986.3	0	15	0.333084	1.0304	309.352	1.06172	9.16709	113.662	311.1	0	0	0	0	934	0.826026	0	0	0.3	0	0.449679	O
AC003988.1	0	14	0.0695931	0.592501	851.378	0.351057	18.5388	388.77	65	0	0	0	0	934	0.951557	0	0	0	#NUM!	0.147752	O
AC003989.1	0	14	0.126231	0.667647	528.908	0.445753	16.2746	295.792	117.9	0	0	0	0	934	0.818747	0	0	0.1	0	0.420771	O
AC003989.2	0	6	0.230086	0.489465	212.732	0.239576	4.68489	34.2341	214.9	0	0	0	0	934	0.784888	0	0	0.3	0	0.347966	O
AC003991.1	0.1	8	0.698501	0.615152	88.0674	0.378411	4.83441	37.4028	652.4	0	0	0	0	934	0.355593	0.6	0.4	0.9	0.444444	1	O
AC003991.2	0	18	1.05803	1.28118	121.091	1.64143	5.27029	47.0935	988.2	0	0	0	0	934	0.477689	0.8	0.4	1	0.4	0.955032	O
AC004000.1	0	6	0.392934	0.559966	142.509	0.313562	4.69086	33.6505	367	0	0	0	0	934	0.58196	0.3	0	0.5	0	0.734475	O
AC004004.1	0	40	0.143148	1.56948	1096.41	2.46327	20.1653	471.251	133.7	0	0	0	0	934	0.984757	0	0	0	#NUM!	0.0588865	O
AC004006.1	0	101	0.173983	3.35777	1929.94	11.2746	29.1752	874.333	162.5	0	0	0	0	934	0.99189	0	0	0	#NUM!	0.0588865	O
AC004009.1	0	29	0.475589	2.44555	514.215	5.98071	7.54223	64.471	444.2	0	0	0	0	934	0.959191	0	0	0	#NUM!	0.155246	O
AC004009.2	0	12	0.177516	0.990938	558.225	0.981959	8.439	80.0692	165.8	0	0	0	0	934	0.962501	0	0	0	#NUM!	0.123126	O
AC004009.3	0	3	0.0407923	0.21367	523.799	0.0456547	8.07128	78.9662	38.1	0	0	0	0	934	0.961841	0	0	0	#NUM!	0.0792291	O
AC004012.1	0	18	0.543255	1.50116	276.327	2.25348	5.58486	41.0884	507.4	0	0	0	0	934	0.830745	0.1	0	0.4	0	0.506424	O
AC004014.1	0	0.7	0.00588865	0.0405959	689.393	0.00164803	9.78767	121.79	5.5	0	0	0	0	934	0.979112	0	0	0	#NUM!	0.0310493	O
AC004014.2	0	0.4	0.0832976	0.0619394	74.3591	0.00383649	0.532049	1.60758	77.8	0	0	0	0	934	0.357995	0.1	0	0.1	0	0.724839	O
AC004022.1	0	2	0.0595289	0.200989	337.633	0.0403968	6.26185	49.5471	55.6	0	0	0	0	934	0.898129	0	0	0	#NUM!	0.201285	O
AC004022.2	0	4	0.0579229	0.255982	441.935	0.0655267	8.29031	93.5554	54.1	0	0	0	0	934	0.941422	0	0	0	#NUM!	0.0995717	O
AC004023.1	0	7	0.219914	0.755551	343.566	0.570857	5.6379	36.6684	205.4	0	0	0	0	934	0.894312	0	0	0.1	0	0.317987	O
AC004024.1	0	14	0.883298	1.29281	146.362	1.67136	4.18792	26.6687	825	0	0	0	0	934	0.594306	0.5	0.2	1	0.2	0.798715	O
AC004034.1	0	126	2.56906	7.14376	278.069	51.0334	10.9969	149.176	2399.5	0	0	0	0	934	0.600736	1	0.8	2	0.4	0.981799	O
AC004039.1	0	16	2.34786	1.39707	59.504	1.9518	2.36799	13.795	2192.9	0	0	0	0	934	0.291352	2	2	3	0.666667	0.998929	O
AC004052.1	0	0.5	0.00674518	0.039929	591.963	0.00159432	8.75039	91.585	6.3	0	0	0	0	934	0.969019	0	0	0	#NUM!	0.0438972	O
AC004053.1	0	15	0.090364	0.660259	730.665	0.435941	17.0172	338.509	84.4	0	0	0	0	934	0.939168	0	0	0	#NUM!	0.188437	O
AC004054.1	0	3	0.0278373	0.148722	534.254	0.0221181	12.3777	208.75	26	0	0	0	0	934	0.950667	0	0	0	#NUM!	0.0781585	O
AC004057.1	0	85	8.74101	5.70075	65.2185	32.4986	3.97688	39.3095	8164.1	0	0	0	0	934	0.308919	8	5	11	0.454545	0.997859	O
AC004062.1	0	0.4	0.00374732	0.0292252	779.894	0.00085411	10.4131	124.168	3.5	0	0	0	0	934	0.983328	0	0	0	#NUM!	0.0235546	O
AC004063.1	0	2	0.0230193	0.109736	476.712	0.0120419	9.99126	138.756	21.5	0	0	0	0	934	0.942707	0	0	0	#NUM!	0.101713	O
AC004066.1	0	2	0.0262313	0.119068	453.917	0.0141772	8.58832	102.99	24.5	0	0	0	0	934	0.94239	0	0	0	#NUM!	0.105996	O
AC004066.2	0	13	0.389507	1.15415	296.31	1.33207	5.19672	35.5619	363.8	0	0	0	0	934	0.880596	0	0	0.1	0	0.314775	O
AC004067.1	0	17	2.32612	1.83949	79.0795	3.38371	2.09692	7.91216	2172.6	0	0	0	0	934	0.39218	2	1	3	0.333333	0.990364	O
AC004069.1	0	78	1.97548	3.55815	180.116	12.6604	11.8751	228.419	1845.1	0	0	0	0	934	0.568936	1	0.5	2	0.25	0.962527	O
AC004069.2	0	0.8	0.0116702	0.0456323	391.015	0.00208231	8.92446	126.019	10.9	0	0	0	0	934	0.917854	0	0	0	#NUM!	0.0974304	O
AC004074.1	0	0.1	0.000535332	0.00730094	1363.82	5.33037e-05	13.5793	182.789	0.5	0	0	0	0	934	0.994647	0	0	0	#NUM!	0.00535332	O
AC004076.1	0	3	0.39015	0.459401	117.75	0.21105	2.79569	10.0388	364.4	0	0	0	0	934	0.531457	0.3	0.1	0.5	0.2	0.880086	O
AC004076.2	0	15	1.22099	1.47997	121.211	2.19032	3.93586	23.2686	1140.4	0	0	0	0	934	0.500282	0.8	0.4	1	0.4	0.991435	O
AC004080.1	0	86	0.619807	4.63828	748.343	21.5137	12.2964	178.567	578.9	0	0	0	0	934	0.965724	0	0	0.1	0	0.259101	O
AC004080.2	0	37	1.15974	3.03406	261.614	9.20549	6.57426	55.2886	1083.2	0	0	0	0	934	0.775771	0.3	0	1	0	0.663812	O
AC004080.3	0	5	0.0980728	0.348564	355.413	0.121497	7.23125	69.9749	91.6	0	0	0	0	934	0.902228	0	0	0	#NUM!	0.216274	O
AC004080.4	0	14	0.338651	1.00534	296.867	1.01071	7.07338	66.2362	316.3	0	0	0	0	934	0.819377	0.1	0	0.2	0	0.521413	O
AC004080.5	0	14	0.297002	1.2899	434.308	1.66385	7.05882	56.5785	277.4	0	0	0	0	934	0.934607	0	0	0	#NUM!	0.183084	O
AC004080.6	0	3	0.048394	0.148925	307.734	0.0221786	10.3511	173.614	45.2	0	0	0	0	934	0.844067	0	0	0.1	0	0.255889	O
AC004112.1	0	20	0.964454	1.51535	157.12	2.29629	5.47232	51.2692	900.8	0	0	0	0	934	0.600937	0.5	0.2	1	0.2	0.9197	O
AC004129.1	0	2	0.0108137	0.0787141	727.91	0.00619591	18.9411	449.632	10.1	0	0	0	0	934	0.96346	0	0	0	#NUM!	0.0599572	O
AC004129.2	0	22	0.276981	1.15104	415.568	1.3249	11.275	169.929	258.7	0	0	0	0	934	0.889438	0	0	0.2	0	0.278373	O
AC004130.1	0	130	3.55246	6.93947	195.343	48.1563	9.62245	145.503	3318	0	0	0	0	934	0.646667	2	0.3	4	0.075	0.865096	O
AC004134.1	0	18	1.07484	1.37565	127.986	1.89241	4.34655	34.4903	1003.9	0	0	0	0	934	0.544488	0.7	0.3	1	0.3	0.840471	O
AC004147.1	0	2	0.00620985	0.0729414	1174.61	0.00532045	22.6881	602.403	5.8	0	0	0	0	934	0.988813	0	0	0	#NUM!	0.0182013	O
AC004147.2	0	4	0.0220557	0.171513	777.635	0.0294166	16.2135	333.946	20.6	0	0	0	0	934	0.974294	0	0	0	#NUM!	0.0610278	O
AC004147.3	0	0.5	0.00224839	0.0237276	1055.31	0.000562999	13.9461	238.364	2.1	0	0	0	0	934	0.99118	0	0	0	#NUM!	0.0117773	O
AC004147.4	0	17	0.152248	0.995354	653.77	0.990729	12.2199	174.754	142.2	0	0	0	0	934	0.958092	0	0	0	#NUM!	0.1606	O
AC004147.5	0	0.4	0.00214133	0.0211085	985.769	0.000445571	12.2562	177.759	2	0	0	0	0	934	0.990257	0	0	0	#NUM!	0.012848	O
AC004148.1	0	1	0.0431478	0.108636	251.778	0.0118019	3.74034	19.3875	40.3	0	0	0	0	934	0.862464	0	0	0	#NUM!	0.198073	O
AC004148.2	0.4	65	9.57548	7.73276	80.7558	59.7955	2.39536	8.37649	8943.5	0	0	0	0	934	0.388047	8	5	12	0.416667	1	O
AC004149.1	0	78	0.631692	4.49482	711.553	20.2034	13.3035	197.967	590	0	0	0	0	934	0.937162	0	0	0.1	0	0.396146	O
AC004156.1	0	8	0.355889	0.444283	124.838	0.197388	6.93495	97.4381	332.4	0	0	0	0	934	0.501362	0.2	0.1	0.5	0.2	0.900428	O
AC004158.1	0	22	0.134261	1.11442	830.039	1.24193	15.4607	273.649	125.4	0	0	0	0	934	0.956463	0	0	0	#NUM!	0.207709	O
AC004160.1	0	19	0.197216	1.06741	541.24	1.13937	14.057	221.343	184.2	0	0	0	0	934	0.855488	0	0	0.1	0	0.457173	O
AC004160.2	0	37	0.219914	2.0395	927.407	4.15956	16.405	281.445	205.4	0	0	0	0	934	0.949292	0	0	0.1	0	0.255889	O
AC004217.1	0	4	0.342827	0.391259	114.127	0.153084	3.47104	19.5231	320.2	0	0	0	0	934	0.51078	0.2	0.1	0.4	0.25	0.87045	O
AC004217.2	0	3	0.0346895	0.121865	351.302	0.0148511	16.4521	379.847	32.4	0	0	0	0	934	0.833459	0	0	0	#NUM!	0.234475	O
AC004217.3	0	0.7	0.0273019	0.0581402	212.953	0.00338028	3.45236	23.2065	25.5	0	0	0	0	934	0.805496	0	0	0	#NUM!	0.228051	O
AC004221.1	0	16	0.475589	0.922218	193.911	0.850486	8.09275	104.728	444.2	0	0	0	0	934	0.633546	0.2	0.1	0.5	0.2	0.836188	O
AC004223.1	0	11	0.228373	0.50315	220.32	0.25316	11.9048	230.725	213.3	0	0	0	0	934	0.711473	0	0	0.3	0	0.486081	O
AC004223.2	0	4	0.255889	0.327553	128.006	0.107291	3.80012	28.0101	239	0	0	0	0	934	0.578927	0.2	0	0.4	0	0.721627	O
AC004223.3	0	0.3	0.00856531	0.0298528	348.531	0.000891187	3.79702	17.373	8	0	0	0	0	934	0.922564	0	0	0	#NUM!	0.0813704	O
AC004223.4	0	12	1.64058	1.52351	92.8643	2.32108	2.33836	9.03243	1532.3	0	0	0	0	934	0.450202	1	0.7	2	0.35	0.948608	O
AC004224.1	0	2	0.0695931	0.148939	214.013	0.0221827	6.05618	63.1314	65	0	0	0	0	934	0.769152	0	0	0.1	0	0.362955	O
AC004224.2	0	2	0.0594218	0.134476	226.307	0.0180837	5.48197	54.9417	55.5	0	0	0	0	934	0.804987	0	0	0.1	0	0.305139	O
AC004231.1	0	38	0.610814	2.03312	332.854	4.13357	9.72868	141.068	570.5	0	0	0	0	934	0.828012	0.1	0	0.375	0	0.626338	O
AC004231.3	0	5	0.104818	0.402868	384.35	0.162303	8.21872	84.4004	97.9	0	0	0	0	934	0.903606	0	0	0	#NUM!	0.189507	O
AC004232.3	0	12	1.24411	1.01859	81.8725	1.03752	2.75674	16.4996	1162	0	0	0	0	934	0.388798	1	0.6	2	0.3	0.978587	O
AC004233.1	0	16	0.840364	1.26776	150.858	1.60721	3.98781	29.2654	784.9	0	0	0	0	934	0.643772	0.4	0.1	1	0.1	0.755889	O
AC004233.2	0	343	4.09336	17.6564	431.342	311.748	10.9654	167.43	3823.2	0	0	0	0	934	0.87166	0.4	0.1	2	0.05	0.814775	O
AC004233.3	0	81	3.606	5.22161	144.804	27.2653	5.22087	56.9767	3368	0	0	0	0	934	0.611087	2	0.4	5	0.08	0.95182	O
AC004233.4	0	8	0.618951	0.847868	136.985	0.718879	3.51335	18.6983	578.1	0	0	0	0	934	0.586757	0.4	0.1	0.8	0.125	0.819058	O
AC004241.1	0	9	0.729657	0.826081	113.215	0.68241	4.44375	30.4489	681.5	0	0	0	0	934	0.455019	0.5	0.3	0.9	0.333333	0.988223	O
AC004241.2	0	157	1.06478	5.43648	510.576	29.5554	25.6455	728.277	994.5	0	0	0	0	934	0.689154	0.5	0.2	1	0.2	0.85439	O
AC004241.3	0	28	2.52163	2.27624	90.2687	5.18127	3.63146	25.3292	2355.2	0	0	0	0	934	0.408943	2	1	3	0.333333	0.991435	O
AC004241.4	0	9	0.414454	0.662593	159.871	0.43903	5.86827	52.744	387.1	0	0	0	0	934	0.591807	0.2	0.1	0.5	0.2	0.841542	O
AC004241.5	0	131	0.835653	4.50959	539.649	20.3364	26.0963	746.681	780.5	0	0	0	0	934	0.666714	0.4	0.2	0.7	0.285714	0.957173	O
AC004253.1	0	19	3.60707	2.61195	72.4122	6.82231	1.84014	5.34642	3369	0	0	0	0	934	0.365818	3	2	5	0.4	0.990364	O
AC004253.2	0	5	0.0406852	0.287529	706.717	0.0826731	12.8326	185.005	38	0	0	0	0	934	0.965716	0	0	0	#NUM!	0.0835118	O
AC004257.1	0	9	0.260064	0.492647	189.433	0.242701	9.46164	137.535	242.9	0	0	0	0	934	0.649431	0.2	0	0.4	0	0.579229	O
AC004263.1	0	9	0.218522	0.501263	229.387	0.251264	11.0222	169.131	204.1	0	0	0	0	934	0.69944	0.1	0	0.3	0	0.510707	O
AC004263.2	0	6	0.831478	0.77832	93.6069	0.605782	2.35375	7.80159	776.6	0	0	0	0	934	0.443898	0.65	0.4	1	0.4	0.953961	O
AC004264.1	0	90	4.83833	7.82592	161.748	61.245	4.36239	30.1888	4519	0	0	0	0	934	0.652901	2	0.3	6	0.05	0.865096	O
AC004264.2	0	6	0.363597	0.562324	154.656	0.316208	4.69063	29.7638	339.6	0	0	0	0	934	0.585524	0.2	0.1	0.4	0.25	0.85546	O
AC004381.1	0	25	0.475054	1.46231	307.821	2.13836	8.83555	110.575	443.7	0	0	0	0	934	0.803336	0.1	0	0.4	0	0.535332	O
AC004383.1	0	23	2.9454	2.95031	100.167	8.70432	2.09726	6.39217	2751	0	0	0	0	934	0.493317	2	0.9	4	0.225	0.961456	O
AC004386.1	0	0.2	0.00235546	0.0158644	673.518	0.000251681	7.08273	53.9398	2.2	0	0	0	0	934	0.978489	0	0	0	#NUM!	0.0224839	O
AC004386.2	0	0.5	0.00342612	0.0396803	1158.17	0.00157453	11.6365	135.106	3.2	0	0	0	0	934	0.992907	0	0	0	#NUM!	0.00749465	O
AC004408.1	0	2	0.0244111	0.101243	414.742	0.0102502	10.5946	170.459	22.8	0	0	0	0	934	0.920264	0	0	0	#NUM!	0.12955	O
AC004408.2	0	2	0.032334	0.135948	420.448	0.0184818	9.04232	107.476	30.2	0	0	0	0	934	0.920097	0	0	0	#NUM!	0.14561	O
AC004415.1	0	9	0.0146681	0.296621	2022.22	0.087984	29.8714	905.33	13.7	0	0	0	0	934	0.992849	0	0	0	#NUM!	0.0235546	O
AC004448.1	0.2	122	29.6847	20.3683	68.6157	414.869	1.16799	1.92121	27725.5	0	0	0	0	934	0.369417	26	16	40	0.4	1	O
AC004448.2	0	4	0.0464668	0.264521	569.269	0.0699714	10.0363	114.661	43.4	0	0	0	0	934	0.948421	0	0	0	#NUM!	0.131692	O
AC004448.3	0	1	0.00802998	0.0499708	622.303	0.00249708	11.3659	182.755	7.5	0	0	0	0	934	0.970378	0	0	0	#NUM!	0.0449679	O
AC004448.4	0	3	0.0559957	0.191685	342.321	0.0367432	8.40823	95.9303	52.3	0	0	0	0	934	0.869934	0	0	0	#NUM!	0.245182	O
AC004448.5	0	3	0.0250535	0.169842	677.918	0.0288465	13.8387	222.442	23.4	0	0	0	0	934	0.960907	0	0	0	#NUM!	0.0856531	O
AC004449.1	0	13	1.26317	1.35678	107.411	1.84085	2.97664	14.8183	1179.8	0	0	0	0	934	0.494352	0.9	0.4	2	0.2	0.940043	O
AC004453.1	0	2	0.208565	0.229524	110.049	0.0526811	1.949	8.21333	194.8	0	0	0	0	934	0.559015	0.2	0	0.3	0	0.670236	O
AC004453.2	0	13	0.271199	0.609988	224.922	0.372085	11.7133	213.86	253.3	0	0	0	0	934	0.655964	0.1	0.1	0.3	0.333333	0.751606	O
AC004461.1	0	5	0.326124	0.420639	128.981	0.176937	4.69465	40.7025	304.6	0	0	0	0	934	0.56316	0.2	0	0.5	0	0.738758	O
AC004461.2	0	17	1.70128	1.28466	75.5112	1.65035	3.16997	24.7709	1589	0	0	0	0	934	0.358968	1	0.9	2	0.45	0.990364	O
AC004466.1	0	13	0.809743	0.914807	112.975	0.836872	5.82843	57.7027	756.3	0	0	0	0	934	0.44747	0.6	0.3	1	0.3	0.968951	O
AC004466.2	0	13	1.53844	1.61642	105.069	2.61281	2.87065	12.1631	1436.9	0	0	0	0	934	0.47898	1	0.6	2	0.3	0.958244	O
AC004466.3	0	25	0.974625	1.59887	164.05	2.55639	6.67018	71.5384	910.3	0	0	0	0	934	0.581874	0.6	0.225	1	0.225	0.894004	O
AC004467.1	0	3	0.0491435	0.184949	376.345	0.0342061	8.28285	99.2443	45.9	0	0	0	0	934	0.914088	0	0	0	#NUM!	0.14454	O
AC004470.1	0	0.8	0.00663812	0.0529802	798.122	0.00280691	9.99332	114.625	6.2	0	0	0	0	934	0.985218	0	0	0	#NUM!	0.0203426	O
AC004471.1	0	26	1.35707	1.40357	103.427	1.97002	6.96258	104.117	1267.5	0	0	0	0	934	0.431248	1	0.6	2	0.3	0.971092	O
AC004471.2	0	4	0.232548	0.300608	129.267	0.090365	5.1559	45.6264	217.2	0	0	0	0	934	0.53095	0.2	0.1	0.3	0.333333	0.807281	O
AC004477.1	0	25	1.35749	1.42741	105.15	2.03749	6.66941	87.3516	1267.9	0	0	0	0	934	0.418652	1	0.6	2	0.3	0.995717	O
AC004477.3	0	27	2.31991	1.82257	78.5618	3.32175	4.02103	39.0359	2166.8	0	0	0	0	934	0.361541	2	1	3	0.333333	0.994647	O
AC004485.1	0	86	0.171734	2.92213	1701.54	8.53886	27.6068	802.282	160.4	0	0	0	0	934	0.988383	0	0	0	#NUM!	0.0899358	O
AC004486.1	0	4	0.284475	0.444865	156.381	0.197904	2.93907	13.1295	265.7	0	0	0	0	934	0.693155	0	0	0.4	0	0.495717	O
AC004490.1	0	2	0.186081	0.176239	94.7106	0.0310601	2.70718	15.5447	173.8	0	0	0	0	934	0.451271	0.1	0.1	0.2	0.5	0.841542	O
AC004491.1	0	1	0.0301927	0.069515	230.238	0.00483233	5.0774	48.7471	28.2	0	0	0	0	934	0.810644	0	0	0	#NUM!	0.235546	O
AC004492.1	0	68	3.55375	3.48036	97.9348	12.1129	7.68261	126.534	3319.2	0	0	0	0	934	0.409227	3	2	4	0.5	0.995717	O
AC004494.1	0	19	0.603961	1.53778	254.616	2.36478	5.36697	38.0487	564.1	0	0	0	0	934	0.743237	0.2	0.1	0.3	0.333333	0.888651	O
AC004520.1	0	148	3.51563	6.57355	186.981	43.2115	13.275	261.894	3283.6	0	0	0	0	934	0.544014	2	1	4	0.25	0.990364	O
AC004522.1	0	12	0.0729122	0.580225	795.786	0.336661	14.2166	241.585	68.1	0	0	0	0	934	0.974802	0	0	0	#NUM!	0.0888651	O
AC004522.2	0	19	0.178801	0.811506	453.86	0.658543	15.8669	329.617	167	0	0	0	0	934	0.849833	0	0	0.1	0	0.410064	O
AC004528.1	0	7	0.47591	0.546241	114.778	0.298379	4.13254	31.4806	444.5	0	0	0	0	934	0.501588	0.3	0.2	0.675	0.296296	0.898287	O
AC004534.1	0	1	0.0102784	0.0634936	617.74	0.00403143	10.8389	145.906	9.6	0	0	0	0	934	0.968059	0	0	0	#NUM!	0.0524625	O
AC004540.1	0	44	1.54914	3.81932	246.544	14.5872	5.71875	41.7228	1446.9	0	0	0	0	934	0.770427	0.4	0.1	1	0.1	0.755889	O
AC004540.2	0	198	4.83758	19.9733	412.877	398.932	6.32824	44.5688	4518.3	0	0	0	0	934	0.910342	0.3	0.1	1	0.1	0.755889	O
AC004543.1	0	13	0.196039	0.797931	407.028	0.636694	9.67065	117.645	183.1	0	0	0	0	934	0.886793	0	0	0.1	0	0.29015	O
AC004551.1	0	14	0.344968	0.804976	233.348	0.647986	9.23126	126.3	322.2	0	0	0	0	934	0.695382	0.1	0	0.4	0	0.706638	O
AC004552.1	0	2	0.198287	0.237252	119.651	0.0562886	2.01686	7.84692	185.2	0	0	0	0	934	0.593979	0.2	0	0.3	0	0.598501	O
AC004554.1	0	1	0.00663812	0.0485463	731.327	0.00235675	13.9127	241.561	6.2	0	0	0	0	934	0.973406	0	0	0	#NUM!	0.0406852	O
AC004584.1	0	8	0.550535	0.573321	104.139	0.328697	5.26032	49.9635	514.2	0	0	0	0	934	0.440373	0.4	0.2	0.7	0.285714	0.929336	O
AC004584.2	0	3	0.132655	0.217493	163.954	0.0473033	3.96823	34.7105	123.9	0	0	0	0	934	0.706205	0	0	0.2	0	0.481799	O
AC004584.3	0	2	0.117024	0.205078	175.245	0.0420572	5.12863	38.6166	109.3	0	0	0	0	934	0.657447	0.1	0	0.1	0	0.574946	O
AC004585.1	0	343	7.23191	28.7384	397.384	825.896	7.71139	68.5842	6754.6	0	0	0	0	934	0.860861	0.9	0.1	4	0.025	0.843683	O
AC004585.2	0	0.6	0.00460385	0.0329051	714.73	0.00108275	11.7263	176.427	4.3	0	0	0	0	934	0.977516	0	0	0	#NUM!	0.0310493	O
AC004590.1	0	1	0.0124197	0.0559046	450.129	0.00312533	8.84988	120.324	11.6	0	0	0	0	934	0.944381	0	0	0	#NUM!	0.0781585	O
AC004593.1	0	22	0.313062	1.37215	438.301	1.88281	9.23061	107.841	292.4	0	0	0	0	934	0.904413	0	0	0.1	0	0.365096	O
AC004594.1	0	7	0.244647	0.534359	218.421	0.285539	5.07638	39.2867	228.5	0	0	0	0	934	0.767811	0.1	0	0.2	0	0.521413	O
AC004596.1	0	9	1.65921	1.10235	66.4383	1.21517	1.40255	3.91188	1549.7	0	0	0	0	934	0.344743	2	0.9	2	0.45	0.988223	O
AC004597.1	0	23	0.185439	1.20373	649.124	1.44896	11.7401	174.777	173.2	0	0	0	0	934	0.964206	0	0	0	#NUM!	0.154176	O
AC004623.1	0	18	0.894433	1.0753	120.221	1.15626	6.61839	80.1127	835.4	0	0	0	0	934	0.456981	0.6	0.4	1	0.4	0.985011	O
AC004637.1	0	54	0.55439	2.07234	373.805	4.29457	20.0991	487.221	517.8	0	0	0	0	934	0.660623	0.3	0.1	0.6	0.166667	0.797645	O
AC004656.1	0	131	9.67944	10.3057	106.47	106.208	3.58569	25.8462	9040.6	0	0	0	0	934	0.486842	7	3	13	0.230769	0.993576	O
AC004672.1	0	22	0.0714133	0.726417	1017.2	0.527681	29.5623	892.805	66.7	0	0	0	0	934	0.849685	0	0	0.1	0	0.316916	O
AC004672.2	0	2	0.0459315	0.113596	247.317	0.0129041	7.6188	104.078	42.9	0	0	0	0	934	0.81169	0	0	0.1	0	0.275161	O
AC004674.1	0	127	0.98394	7.04097	715.589	49.5752	10.9632	149.504	919	0	0	0	0	934	0.975905	0	0	0	#NUM!	0.214133	O
AC004678.1	0	6	0.932869	0.859086	92.0907	0.738029	2.1481	6.0075	871.3	0	0	0	0	934	0.442259	0.7	0.4	1	0.4	0.970021	O
AC004678.2	0	8	0.870557	0.989072	113.614	0.978264	2.85576	10.7636	813.1	0	0	0	0	934	0.505212	0.6	0.3	1	0.3	0.961456	O
AC004686.1	0	23	1.22024	1.43616	117.695	2.06256	6.37593	72.9806	1139.7	0	0	0	0	934	0.468085	0.9	0.5	2	0.25	0.946467	O
AC004687.1	0	429	18.8236	49.4737	262.829	2447.65	3.29864	12.79	17581.2	0	0	0	0	934	0.881221	0.1	0	0.5	0	0.653105	O
AC004690.1	0	0.3	0.000642398	0.0138749	2159.86	0.000192513	21.5754	464.491	0.6	0	0	0	0	934	0.997859	0	0	0	#NUM!	0.00214133	O
AC004690.2	0	29	0.0390792	0.951832	2435.65	0.905985	30.2656	921.536	36.5	0	0	0	0	934	0.995433	0	0	0	#NUM!	0.0321199	O
AC004691.1	0	9	0.311135	0.499221	160.452	0.249222	7.57443	106.25	290.6	0	0	0	0	934	0.608392	0.2	0	0.4	0	0.736617	O
AC004691.2	0	1	0.0309422	0.0796278	257.344	0.00634059	4.97858	38.8594	28.9	0	0	0	0	934	0.845732	0	0	0	#NUM!	0.210921	O
AC004692.1	0	3	0.141221	0.354791	251.232	0.125877	4.1421	21.8226	131.9	0	0	0	0	934	0.852239	0	0	0.1	0	0.280514	O
AC004692.2	0	0.6	0.0156317	0.0493449	315.672	0.00243492	4.98744	38.0247	14.6	0	0	0	0	934	0.900927	0	0	0	#NUM!	0.122056	O
AC004696.1	0	29	1.19251	2.4271	203.529	5.89079	4.01461	26.9693	1113.8	0	0	0	0	934	0.788992	0	0	1	0	0.462527	O
AC004696.2	0	19	0.863383	1.80688	209.28	3.26483	3.73989	20.7242	806.4	0	0	0	0	934	0.80045	0	0	1	0	0.407923	O
AC004702.1	0	17	2.43105	1.76047	72.416	3.09925	2.22356	11.2245	2270.6	0	0	0	0	934	0.361432	2	1	3	0.333333	0.963597	O
AC004704.1	0	189	1.6394	10.3378	630.587	106.871	11.6652	169.525	1531.2	0	0	0	0	934	0.954597	0	0	0.2	0	0.40257	O
AC004706.1	0	49	1.62463	3.07758	189.433	9.47153	6.65617	73.0271	1517.4	0	0	0	0	934	0.647697	0.7	0.3	2	0.15	0.941113	O
AC004706.2	0	0.2	0.000642398	0.0113227	1762.57	0.000128204	17.5878	307.989	0.6	0	0	0	0	934	0.996788	0	0	0	#NUM!	0.00321199	O
AC004706.3	0	51	1.21274	3.0249	249.427	9.15001	7.92592	96.974	1132.7	0	0	0	0	934	0.749645	0.3	0.1	1	0.1	0.814775	O
AC004707.1	0	9	0.226338	0.441269	194.96	0.194718	10.4488	178.18	211.4	0	0	0	0	934	0.645411	0.1	0	0.3	0	0.673448	O
AC004754.1	0	18	0.189615	0.865133	456.259	0.748456	14.9392	259.249	177.1	0	0	0	0	934	0.725434	0.1	0	0.2	0	0.640257	O
AC004771.1	0	14	1.48437	1.3398	90.2605	1.79506	3.18005	20.1964	1386.4	0	0	0	0	934	0.422312	1	0.7	2	0.35	0.976445	O
AC004771.2	0	8	0.499786	0.604414	120.935	0.365316	4.56736	38.1385	466.8	0	0	0	0	934	0.518201	0.4	0.2	0.7	0.285714	0.836188	O
AC004771.3	0	30	3.97345	3.61228	90.9104	13.0485	2.55518	10.6696	3711.2	0	0	0	0	934	0.435616	3	2	5	0.4	0.991435	O
AC004771.4	0	2	0.0843683	0.198472	235.244	0.039391	5.79964	47.3166	78.8	0	0	0	0	934	0.79546	0	0	0.1	0	0.346895	O
AC004771.5	0	30	3.28801	3.63944	110.688	13.2455	3.00495	12.3927	3071	0	0	0	0	934	0.493312	2	1	4	0.25	0.980728	O
AC004775.1	0	3	0.169165	0.263768	155.923	0.0695734	3.73322	24.1235	158	0	0	0	0	934	0.666771	0.1	0	0.2	0	0.593148	O
AC004777.1	0	6	0.447645	0.704152	157.302	0.49583	3.32913	15.189	418.1	0	0	0	0	934	0.666807	0.2	0	0.6	0	0.622056	O
AC004790.1	0	0.7	0.00321199	0.0360178	1121.35	0.00129728	16.5583	305.73	3	0	0	0	0	934	0.990507	0	0	0	#NUM!	0.01606	O
AC004790.2	0	0.3	0.00139186	0.0142023	1020.38	0.000201705	13.5776	232.866	1.3	0	0	0	0	934	0.98987	0	0	0	#NUM!	0.0117773	O
AC004801.1	0	4	0.228694	0.321156	140.431	0.103141	3.76809	27.6586	213.6	0	0	0	0	934	0.627499	0.2	0	0.3	0	0.593148	O
AC004801.2	0	28	3.5469	3.26045	91.9241	10.6305	2.34303	9.00033	3312.8	0	0	0	0	934	0.447688	3	1	5	0.2	0.991435	O
AC004801.3	0	1	0.0211991	0.085624	403.903	0.00733146	7.54587	70.4758	19.8	0	0	0	0	934	0.919798	0	0	0	#NUM!	0.125268	O
AC004801.4	0	0.5	0.00728051	0.0363161	498.812	0.00131886	7.91111	84.6419	6.8	0	0	0	0	934	0.95604	0	0	0	#NUM!	0.0556745	O
AC004801.5	0	19	0.116274	0.76469	657.662	0.584751	19.0029	430.659	108.6	0	0	0	0	934	0.923504	0	0	0	#NUM!	0.230193	O
AC004801.6	0	20	1.54625	1.56722	101.356	2.45616	4.42509	35.0991	1444.2	0	0	0	0	934	0.429648	1	0.7	2	0.35	0.987152	O
AC004801.7	0	0.5	0.00256959	0.0225357	877.016	0.00050786	14.2963	271.419	2.4	0	0	0	0	934	0.985011	0	0	0	#NUM!	0.0192719	O
AC004803.1	0	16	2.39732	2.01718	84.1429	4.06901	2.05581	6.28726	2239.1	0	0	0	0	934	0.414588	2	1	3	0.333333	0.995717	O
AC004805.1	0	7	0.134904	0.518595	384.419	0.268941	7.33796	68.8152	126	0	0	0	0	934	0.90412	0	0	0.1	0	0.271949	O
AC004805.2	0	8	0.0396146	0.284457	718.061	0.0809156	24.0734	661.488	37	0	0	0	0	934	0.927015	0	0	0	#NUM!	0.148822	O
AC004805.3	0	8	0.0901499	0.366393	406.426	0.134244	13.6896	255.86	84.2	0	0	0	0	934	0.879132	0	0	0	#NUM!	0.217345	O
AC004808.1	0	0.3	0.00471092	0.0261759	555.643	0.000685179	6.75947	53.946	4.4	0	0	0	0	934	0.968902	0	0	0	#NUM!	0.0374732	O
AC004808.2	0	4	0.0487152	0.241186	495.095	0.0581709	9.43127	116.58	45.5	0	0	0	0	934	0.94573	0	0	0	#NUM!	0.12848	O
AC004812.1	0	6	0.0950749	0.338582	356.122	0.114638	9.0359	125.365	88.8	0	0	0	0	934	0.902652	0	0	0	#NUM!	0.147752	O
AC004812.2	0.6	29	4.31981	2.75236	63.7148	7.57546	2.76809	14.1625	4034.7	0	0	0	0	934	0.303292	4	3	5	0.6	1	O
AC004815.1	0	0.1	0.000107066	0.0032721	3056.14	1.07066e-05	30.5614	934	0.1	0	0	0	0	934	0.998929	0	0	0	#NUM!	0.00107066	O
AC004816.1	0	463	17.2969	27.7944	160.69	772.53	7.372	88.0697	16155.3	0	0	0	0	934	0.567606	11	4	20	0.2	0.976445	O
AC004816.2	0	19	0.94197	1.68077	178.431	2.82499	4.52853	29.804	879.8	0	0	0	0	934	0.681992	0.4	0	1	0	0.704497	O
AC004817.1	0	5	0.0571734	0.238221	416.663	0.0567491	12.1708	214.171	53.4	0	0	0	0	934	0.900308	0	0	0	#NUM!	0.205567	O
AC004817.2	0	7	0.0761242	0.353148	463.91	0.124713	10.7704	171.755	71.1	0	0	0	0	934	0.936277	0	0	0	#NUM!	0.155246	O
AC004817.3	0	61	0.730942	3.28081	448.847	10.7637	10.4596	153.218	682.7	0	0	0	0	934	0.916859	0	0	0.2	0	0.410064	O
AC004817.4	0	2	0.127409	0.145818	114.449	0.0212629	5.84201	61.6476	119	0	0	0	0	934	0.445013	0.1	0.1	0.2	0.5	0.793362	O
AC004825.1	0	1	0.0108137	0.0664583	614.574	0.0044167	9.95389	122.526	10.1	0	0	0	0	934	0.970308	0	0	0	#NUM!	0.0503212	O
AC004825.2	0	16	1.89668	1.75572	92.568	3.08255	2.72391	12.3797	1771.5	0	0	0	0	934	0.43527	1	0.8	2	0.4	0.976445	O
AC004828.1	0	10	0.228051	0.82832	363.217	0.686115	6.61472	52.0982	213	0	0	0	0	934	0.891443	0	0	0.1	0	0.334047	O
AC004830.1	0	11	1.05268	1.63519	155.336	2.67384	2.24632	5.79047	983.2	0	0	0	0	934	0.705646	0.3	0	2	0	0.692719	O
AC004832.1	0	4	0.0569593	0.27766	487.471	0.0770951	10.0978	120.49	53.2	0	0	0	0	934	0.927211	0	0	0	#NUM!	0.170236	O
AC004832.2	0	1	0.024197	0.0809453	334.526	0.00655214	5.47421	41.8672	22.6	0	0	0	0	934	0.911419	0	0	0	#NUM!	0.132762	O
AC004832.3	0	0.2	0.00310493	0.0179614	578.48	0.000322611	5.96293	37.236	2.9	0	0	0	0	934	0.971018	0	0	0	#NUM!	0.0299786	O
AC004832.4	0	26	0.858565	1.24359	144.845	1.54652	10.2685	183.089	801.9	0	0	0	0	934	0.50074	0.6	0.3	1	0.3	0.90257	O
AC004832.5	0	14	1.54893	1.55997	100.713	2.43352	3.28564	16.1454	1446.7	0	0	0	0	934	0.44509	1	0.7	2	0.35	0.959315	O
AC004832.6	0	13	0.614454	1.03237	168.014	1.06578	4.80229	34.6928	573.9	0	0	0	0	934	0.627726	0.3	0.1	0.7	0.142857	0.857602	O
AC004835.1	0	33	1.39165	1.52883	109.857	2.33731	10.7027	198.774	1299.8	0	0	0	0	934	0.37065	1	0.8	2	0.4	0.997859	O
AC004835.2	0	0.2	0.000642398	0.00923752	1437.97	8.53318e-05	16.1423	288.743	0.6	0	0	0	0	934	0.99536	0	0	0	#NUM!	0.00535332	O
AC004836.1	0	26	0.258458	1.47657	571.3	2.18027	12.1409	170.469	241.4	0	0	0	0	934	0.909856	0	0	0.1	0	0.344754	O
AC004837.2	0	26	1.38448	1.66073	119.953	2.75801	7.87547	96.7357	1293.1	0	0	0	0	934	0.429489	1	0.6	2	0.3	0.986081	O
AC004837.3	0	8	0.0282655	0.283852	1004.23	0.0805721	25.0479	681.022	26.4	0	0	0	0	934	0.946045	0	0	0	#NUM!	0.116702	O
AC004839.1	0	5	0.495396	0.478912	96.6726	0.229357	2.85871	14.4441	462.7	0	0	0	0	934	0.456368	0.4	0.2	0.7	0.285714	0.895075	O
AC004840.1	0	5	0.291542	0.363211	124.583	0.131922	4.4936	39.6402	272.3	0	0	0	0	934	0.548301	0.2	0.1	0.4	0.25	0.778373	O
AC004840.2	0	3	0.0857602	0.210039	244.914	0.0441164	5.68321	55.7327	80.1	0	0	0	0	934	0.832595	0	0	0	#NUM!	0.248394	O
AC004846.1	0	25	1.39293	2.57089	184.566	6.60947	3.559	18.8082	1301	0	0	0	0	934	0.738979	0.3	0.1	2	0.05	0.765525	O
AC004846.2	0	12	1.3076	1.17003	89.4793	1.36898	2.84466	13.6878	1221.3	0	0	0	0	934	0.411614	1	0.6	2	0.3	0.982869	O
AC004847.1	0	377	6.76724	27.0478	399.688	731.585	6.8668	62.712	6320.6	0	0	0	0	934	0.930501	0.1	0	0.2	0	0.533191	O
AC004852.2	0	406	0.685332	13.5757	1980.89	184.299	28.7091	854.489	640.1	0	0	0	0	934	0.995501	0	0	0	#NUM!	0.0556745	O
AC004852.3	0	4	0.0150964	0.178589	1182.99	0.031894	16.5716	314.65	14.1	0	0	0	0	934	0.992399	0	0	0	#NUM!	0.0171306	O
AC004853.1	0	0.9	0.00513919	0.0381138	741.631	0.00145266	16.0046	340.626	4.8	0	0	0	0	934	0.973367	0	0	0	#NUM!	0.0364026	O
AC004853.2	0	0.8	0.00449679	0.0330823	735.688	0.00109444	16.3205	363.692	4.2	0	0	0	0	934	0.973335	0	0	0	#NUM!	0.0342612	O
AC004854.1	0	13	0.314561	0.651243	207.032	0.424118	9.74039	162.933	293.8	0	0	0	0	934	0.706326	0.2	0	0.4	0	0.544968	O
AC004854.2	0	9	0.799251	0.839824	105.076	0.705305	3.18019	17.1338	746.5	0	0	0	0	934	0.472312	0.6	0.3	1	0.3	0.971092	O
AC004858.1	0	6	0.0859743	0.279692	325.32	0.0782275	12.4184	230.872	80.3	0	0	0	0	934	0.850295	0	0	0	#NUM!	0.226981	O
AC004862.1	0	15	0.0524625	0.604653	1152.54	0.365605	19.4768	436.844	49	0	0	0	0	934	0.987117	0	0	0	#NUM!	0.0567452	O
AC004865.1	0	1	0.0464668	0.0842554	181.324	0.00709897	4.4374	37.758	43.4	0	0	0	0	934	0.720912	0	0	0.1	0	0.353319	O
AC004865.2	0	100	2.00171	7.6229	380.819	58.1086	8.1976	81.1946	1869.6	0	0	0	0	934	0.798666	0.5	0.2	0.9	0.222222	0.948608	O
AC004866.1	0	18	0.0549251	0.678227	1234.82	0.459992	21.5942	540.086	51.3	0	0	0	0	934	0.990811	0	0	0	#NUM!	0.0203426	O
AC004866.2	0	3	0.00781585	0.106352	1360.72	0.0113108	24.5152	675.494	7.3	0	0	0	0	934	0.991625	0	0	0	#NUM!	0.0182013	O
AC004869.1	0	3	0.00802998	0.106638	1328	0.0113717	24.7275	673.954	7.5	0	0	0	0	934	0.987623	0	0	0	#NUM!	0.0289079	O
AC004869.2	0	1	0.00567452	0.049865	878.754	0.00248652	12.2782	194.716	5.3	0	0	0	0	934	0.987011	0	0	0	#NUM!	0.0171306	O
AC004870.1	0	120	0.222377	3.99206	1795.18	15.9365	29.1108	871.561	207.7	0	0	0	0	934	0.969435	0	0	0	#NUM!	0.233405	O
AC004870.2	0	95	1.86049	6.20977	333.77	38.5613	7.00741	71.8859	1737.7	0	0	0	0	934	0.88676	0	0	0.6	0	0.475375	O
AC004870.3	0	8	0.112955	0.428529	379.38	0.183637	9.73673	140.558	105.5	0	0	0	0	934	0.899456	0	0	0	#NUM!	0.233405	O
AC004870.4	0	11	0.105996	0.539805	509.271	0.29139	12.2923	203.81	99	0	0	0	0	934	0.929976	0	0	0	#NUM!	0.200214	O
AC004872.1	0	0.3	0.000749465	0.0126574	1688.86	0.000160209	19.4201	408.424	0.7	0	0	0	0	934	0.996788	0	0	0	#NUM!	0.00428265	O
AC004875.1	0	1	0.0162741	0.0866961	532.725	0.00751622	7.4433	64.4755	15.2	0	0	0	0	934	0.965542	0	0	0	#NUM!	0.0556745	O
AC004877.1	0	3	0.203854	0.304637	149.439	0.092804	4.59288	33.1491	190.4	0	0	0	0	934	0.607472	0.1	0	0.3	0	0.716274	O
AC004877.2	0	17	2.91617	2.41439	82.7933	5.82929	1.3947	2.64553	2723.7	0	0	0	0	934	0.436071	2	1	4	0.25	0.982869	O
AC004882.1	0	108	0.651606	5.54454	850.904	30.742	14.5044	239.074	608.6	0	0	0	0	934	0.9618	0	0	0.1	0	0.367238	O
AC004884.1	0	1	0.0657388	0.141435	215.147	0.0200039	2.80097	9.65709	61.4	0	0	0	0	934	0.826594	0	0	0	#NUM!	0.239829	O
AC004884.2	0	13	1.13148	1.30357	115.209	1.69929	3.91342	23.2424	1056.8	0	0	0	0	934	0.480537	0.8	0.4	1	0.4	0.957173	O
AC004888.1	0	25	0.150428	1.00082	665.315	1.00165	18.2477	420.497	140.5	0	0	0	0	934	0.947871	0	0	0	#NUM!	0.175589	O
AC004889.1	0	22	0.989829	1.57278	158.894	2.47363	5.52685	51.936	924.5	0	0	0	0	934	0.624833	0.6	0.1	1	0.1	0.770878	O
AC004890.1	0	24	0.57955	1.05478	182	1.11256	13.1087	266.623	541.3	0	0	0	0	934	0.58025	0.4	0	0.8	0	0.701285	O
AC004890.2	0.1	43	5.00514	5.04702	100.837	25.4724	2.7029	10.7084	4674.8	0	0	0	0	934	0.467636	3	2	6	0.333333	1	O
AC004890.3	0	10	1.72377	1.46451	84.9599	2.14479	1.99859	5.86247	1610	0	0	0	0	934	0.419254	1	0.8	2	0.4	0.985011	O
AC004893.1	0	5	0.474946	0.45978	96.8066	0.211397	3.59975	22.1467	443.6	0	0	0	0	934	0.435686	0.4	0.2	0.6	0.333333	0.946467	O
AC004893.2	0.1	22	3.39036	2.51321	74.1281	6.31624	2.36141	8.96378	3166.6	0	0	0	0	934	0.357707	3	2	4	0.5	1	O
AC004895.1	0	3	0.457709	0.402057	87.8413	0.16165	2.14425	7.04782	427.5	0	0	0	0	934	0.434325	0.4	0.2	0.6	0.333333	0.933619	O
AC004898.1	0	10	0.44561	0.632148	141.861	0.399611	7.70229	89.7605	416.2	0	0	0	0	934	0.50214	0.3	0.1	0.6	0.166667	0.90257	O
AC004899.1	0	0.1	0.000214133	0.00462497	2159.86	2.13903e-05	21.5754	464.491	0.2	0	0	0	0	934	0.997859	0	0	0	#NUM!	0.00214133	O
AC004899.2	0	0.1	0.000214133	0.00462497	2159.86	2.13903e-05	21.5754	464.491	0.2	0	0	0	0	934	0.997859	0	0	0	#NUM!	0.00214133	O
AC004906.1	0	3	0.120021	0.279365	232.762	0.0780446	4.22158	25.5556	112.1	0	0	0	0	934	0.829044	0	0	0.1	0	0.315846	O
AC004908.1	0	52	7.47773	6.14607	82.1916	37.7741	2.38141	9.46538	6984.2	0	0	0	0	934	0.402327	6	4	10	0.4	0.989293	O
AC004908.2	0	48	5.85846	4.41754	75.4045	19.5146	2.73599	15.873	5471.8	0	0	0	0	934	0.367227	5	3	7	0.428571	0.992505	O
AC004908.3	0	17	1.81692	2.01347	110.818	4.05408	2.95653	12.7853	1697	0	0	0	0	934	0.498093	1	0.7	2	0.35	0.966809	O
AC004910.1	0	1	0.00952891	0.0660085	692.718	0.00435712	10.6287	133.316	8.9	0	0	0	0	934	0.977251	0	0	0	#NUM!	0.0396146	O
AC004911.1	0	13	0.122698	0.865399	705.308	0.748916	11.2436	142.812	114.6	0	0	0	0	934	0.963831	0	0	0	#NUM!	0.156317	O
AC004917.1	0	8	0.237794	0.61433	258.345	0.377402	6.96088	64.6055	222.1	0	0	0	0	934	0.775826	0.1	0	0.2	0	0.529979	O
AC004918.1	0.2	75	6.30407	5.775	91.6076	33.3507	4.15503	32.6065	5888	0	0	0	0	934	0.406347	5	3	8	0.375	1	O
AC004918.3	0	95	10.3836	8.91026	85.8108	79.3928	2.95505	16.7353	9698.3	0	0	0	0	934	0.4069	8	5	13	0.384615	0.998929	O
AC004920.1	0	6	0.0641328	0.308557	481.122	0.0952073	11.4751	181.451	59.9	0	0	0	0	934	0.937617	0	0	0	#NUM!	0.139186	O
AC004921.1	0	2	0.0845824	0.166928	197.355	0.0278649	4.97262	41.6238	79	0	0	0	0	934	0.748605	0	0	0.1	0	0.405782	O
AC004923.1	0	36	1.1288	2.52075	223.312	6.35419	6.91935	67.689	1054.3	0	0	0	0	934	0.703065	0.4	0.1	1	0.1	0.814775	O
AC004923.2	0	11	0.0704497	0.571683	811.477	0.326821	15.4592	264.396	65.8	0	0	0	0	934	0.963239	0	0	0	#NUM!	0.11242	O
AC004923.3	0	0.3	0.00182013	0.0192826	1059.41	0.000371818	11.2511	132.341	1.7	0	0	0	0	934	0.99175	0	0	0	#NUM!	0.00963597	O
AC004923.4	0	64	4.09657	4.33149	105.735	18.7618	5.43236	53.0629	3826.2	0	0	0	0	934	0.432581	3	2	5	0.4	0.997859	O
AC004924.1	0	5	0.0713062	0.307935	431.849	0.0948242	9.84019	121.425	66.6	0	0	0	0	934	0.904598	0	0	0	#NUM!	0.221627	O
AC004925.1	0	7	0.195396	0.557123	285.125	0.310386	6.73742	58.7874	182.5	0	0	0	0	934	0.825556	0	0	0.2	0	0.41863	O
AC004930.1	0	32	0.325803	1.97775	607.037	3.91148	10.1197	122.909	304.3	0	0	0	0	934	0.963471	0	0	0	#NUM!	0.134904	O
AC004936.1	0	124	0.225589	4.28728	1900.48	18.3808	26.6104	752.553	210.7	0	0	0	0	934	0.995307	0	0	0	#NUM!	0.0449679	O
AC004938.1	0	0.4	0.00642398	0.0409095	636.824	0.00167359	6.96029	51.7612	6	0	0	0	0	934	0.977409	0	0	0	#NUM!	0.0267666	O
AC004941.1	0	1	0.0222698	0.059263	266.113	0.0035121	6.91913	90.2146	20.8	0	0	0	0	934	0.840605	0	0	0	#NUM!	0.187366	O
AC004941.2	0	1	0.0174518	0.0868993	497.938	0.00755149	6.21527	45.6001	16.3	0	0	0	0	934	0.963052	0	0	0	#NUM!	0.0492505	O
AC004943.1	0	11	1.22934	1.18071	96.0446	1.39408	2.93039	14.1829	1148.2	0	0	0	0	934	0.438814	1	0.5	2	0.25	0.989293	O
AC004943.2	0	33	6.40021	4.38229	68.471	19.2045	1.59101	3.69301	5977.8	0	0	0	0	934	0.354881	5	3	8	0.375	0.997859	O
AC004943.3	0	5	0.288972	0.410077	141.909	0.168163	4.82118	38.1663	269.9	0	0	0	0	934	0.586151	0.2	0.1	0.4	0.25	0.755889	O
AC004945.1	0	3	0.0412206	0.145172	352.185	0.021075	10.9282	192.015	38.5	0	0	0	0	934	0.887269	0	0	0	#NUM!	0.192719	O
AC004946.1	0	1	0.00364026	0.037437	1028.42	0.00140153	21.1608	542.234	3.4	0	0	0	0	934	0.985074	0	0	0	#NUM!	0.0224839	O
AC004947.1	0	96	0.391863	3.87857	989.776	15.0433	20.2768	456.601	366	0	0	0	0	934	0.952564	0	0	0.1	0	0.291221	O
AC004947.2	0	87	0.409422	3.38952	827.881	11.4889	19.6173	468.26	382.4	0	0	0	0	934	0.957419	0	0	0.1	0	0.252677	O
AC004948.1	0	6	0.305032	0.50645	166.032	0.256491	5.0887	37.8224	284.9	0	0	0	0	934	0.632974	0.2	0	0.4	0	0.736617	O
AC004951.1	0.8	74	12.0251	8.84963	73.5932	78.3159	2.01671	6.38061	11231.4	0	0	0	0	934	0.369141	10	6	16	0.375	1	O
AC004951.2	0	24	1.50503	1.70802	113.487	2.91733	7.45154	79.0217	1405.7	0	0	0	0	934	0.388159	1	0.8	2	0.4	0.991435	O
AC004951.3	0	18	2.11777	1.7299	81.685	2.99257	2.71444	14.4685	1978	0	0	0	0	934	0.391337	2	1	3	0.333333	0.996788	O
AC004951.4	0	4	0.453747	0.403311	88.8846	0.16266	2.91659	15.7358	423.8	0	0	0	0	934	0.420743	0.3	0.2	0.6	0.333333	0.958244	O
AC004965.1	0	2	0.00781585	0.0822574	1052.44	0.00676629	17.9988	394.786	7.3	0	0	0	0	934	0.988956	0	0	0	#NUM!	0.0182013	O
AC004967.1	3	165	30.5792	17.6786	57.8123	312.531	2.0543	8.67828	28561	0	0	0	0	934	0.294971	27	18	38	0.473684	1	O
AC004969.1	0	29	1.43576	2.2919	159.63	5.25282	5.30831	46.0917	1341	0	0	0	0	934	0.61933	0.7	0.2	2	0.1	0.90364	O
AC004972.1	0	9	0.0237687	0.331828	1396.07	0.11011	23.3665	598.264	22.2	0	0	0	0	934	0.987364	0	0	0	#NUM!	0.0460385	O
AC004973.1	0	4	0.107388	0.239236	222.778	0.0572337	7.81992	95.279	100.3	0	0	0	0	934	0.732094	0	0	0.1	0	0.46788	O
AC004975.1	0	27	3.40803	2.74013	80.4023	7.50833	1.84473	7.32113	3183.1	0	0	0	0	934	0.413316	3	2	4	0.5	0.965739	O
AC004975.2	0	9	0.361135	0.801646	221.98	0.642636	4.59716	30.2049	337.3	0	0	0	0	934	0.789054	0.1	0	0.3	0	0.509636	O
AC004980.1	0.4	62	6.50749	4.89142	75.166	23.926	5.13816	41.1518	6078	0	0	0	0	934	0.304988	6	4	8	0.5	1	O
AC004980.2	0	24	2.18779	2.25003	102.844	5.06262	3.53057	22.0314	2043.4	0	0	0	0	934	0.463063	2	0.9	3	0.3	0.973233	O
AC004980.3	0	53	1.42216	2.62368	184.485	6.8837	10.3333	171.762	1328.3	0	0	0	0	934	0.577575	0.8	0.4	2	0.2	0.923983	O
AC004980.4	0	26	0.252141	1.26582	502.029	1.60231	12.4678	211.027	235.5	0	0	0	0	934	0.931049	0	0	0	#NUM!	0.182013	O
AC004982.1	0	19	0.899143	1.37216	152.608	1.88283	5.24277	45.7717	839.8	0	0	0	0	934	0.585667	0.5	0.2	1	0.2	0.941113	O
AC004982.2	0	62	3.99818	5.13899	128.533	26.4093	4.81272	37.8676	3734.3	0	0	0	0	934	0.523643	2	1	5	0.2	0.995717	O
AC004986.1	0	3	0.0308351	0.128775	417.625	0.016583	14.5943	309.206	28.8	0	0	0	0	934	0.901454	0	0	0	#NUM!	0.1606	O
AC004987.1	0	0.6	0.00256959	0.0248	965.134	0.000615041	17.0106	372.543	2.4	0	0	0	0	934	0.986527	0	0	0	#NUM!	0.0182013	O
AC004987.2	0	6	0.357709	0.439526	122.872	0.193183	4.87939	40.9356	334.1	0	0	0	0	934	0.500477	0.2	0.1	0.4	0.25	0.905782	O
AC004987.3	0	2	0.0283726	0.106277	374.578	0.0112949	10.153	150.512	26.5	0	0	0	0	934	0.893148	0	0	0	#NUM!	0.165953	O
AC004987.4	0	12	0.274304	0.47774	174.164	0.228235	16.2032	389.459	256.2	0	0	0	0	934	0.579043	0.2	0	0.4	0	0.663812	O
AC004988.1	0	118	0.706103	5.7574	815.377	33.1476	15.0208	262.236	659.5	0	0	0	0	934	0.958561	0	0	0.1	0	0.350107	O
AC004990.1	0	43	0.677623	2.70032	398.498	7.29171	8.1902	89.9151	632.9	0	0	0	0	934	0.893532	0	0	0.2	0	0.482869	O
AC004994.1	0	3	0.0640257	0.208376	325.456	0.0434204	7.24541	74.07	59.8	0	0	0	0	934	0.886101	0	0	0	#NUM!	0.182013	O
AC004997.1	0	2	0.17666	0.202903	114.855	0.0411695	4.14675	29.1156	165	0	0	0	0	934	0.493152	0.1	0.1	0.2	0.5	0.794433	O
AC005000.1	0	85	3.31585	3.36074	101.354	11.2946	15.7815	374.859	3097	0	0	0	0	934	0.341359	3	2	4	0.5	0.977516	O
AC005000.2	0	2	0.0511777	0.141246	275.991	0.0199504	5.18128	46.7197	47.8	0	0	0	0	934	0.875346	0	0	0	#NUM!	0.180942	O
AC005002.1	0	0.2	0.000856531	0.0103173	1204.54	0.000106447	13.4422	201.91	0.8	0	0	0	0	934	0.993308	0	0	0	#NUM!	0.00749465	O
AC005002.2	0	0.5	0.0019272	0.0230692	1197.03	0.000532188	14.9713	266.915	1.8	0	0	0	0	934	0.9931	0	0	0	#NUM!	0.00856531	O
AC005005.1	0	0.8	0.0389722	0.0838606	215.181	0.0070326	3.99511	24.889	36.4	0	0	0	0	934	0.798827	0	0	0.1	0	0.269807	O
AC005005.2	0	4	0.0444325	0.194253	437.186	0.0377342	12.0782	207.539	41.5	0	0	0	0	934	0.919463	0	0	0	#NUM!	0.139186	O
AC005005.3	0	12	1.66874	1.70387	102.105	2.90316	2.17194	6.33813	1558.6	0	0	0	0	934	0.491715	1	0.6	2	0.3	0.965739	O
AC005005.4	0	1	0.0900428	0.0820255	91.0961	0.00672819	3.32702	26.4351	84.1	0	0	0	0	934	0.387401	0.1	0	0.1	0	0.733405	O
AC005006.1	0	45	0.579122	2.41234	416.551	5.81938	10.9776	160.58	540.9	0	0	0	0	934	0.853526	0	0	0.4	0	0.461456	O
AC005008.1	0	11	0.0914347	0.737752	806.862	0.544278	11.0467	132.265	85.4	0	0	0	0	934	0.980269	0	0	0	#NUM!	0.0856531	O
AC005008.2	0	67	0.432227	3.53308	817.413	12.4826	12.4972	185.309	403.7	0	0	0	0	934	0.98002	0	0	0	#NUM!	0.140257	O
AC005009.1	0	14	0.33651	1.08131	321.33	1.16922	6.61518	57.4174	314.3	0	0	0	0	934	0.873343	0	0	0.2	0	0.316916	O
AC005009.2	0	7	0.210493	0.605846	287.823	0.367049	5.62468	39.8237	196.6	0	0	0	0	934	0.845945	0	0	0.1	0	0.404711	O
AC005011.1	0	2	0.00920771	0.0913212	991.791	0.00833957	15.0069	276.897	8.6	0	0	0	0	934	0.989343	0	0	0	#NUM!	0.0171306	O
AC005013.1	0	17	0.261777	1.17212	447.756	1.37388	9.27656	101.525	244.5	0	0	0	0	934	0.905289	0	0	0.1	0	0.307281	O
AC005014.1	0	1	0.0486081	0.0870697	179.126	0.00758113	3.2891	19.9845	45.4	0	0	0	0	934	0.739697	0	0	0.1	0	0.343683	O
AC005014.2	0	8	0.74379	0.806777	108.468	0.650889	3.24759	18.1856	694.7	0	0	0	0	934	0.490781	0.5	0.225	1	0.225	0.922912	O
AC005014.3	0	13	0.430407	0.87894	204.212	0.772536	5.75036	55.6934	402	0	0	0	0	934	0.739567	0	0	0.6	0	0.486081	O
AC005017.1	0	0.4	0.001606	0.0187381	1166.76	0.000351116	14.9247	262.184	1.5	0	0	0	0	934	0.992934	0	0	0	#NUM!	0.00963597	O
AC005019.1	0	4	0.00995717	0.135766	1363.5	0.0184324	27.4315	802.26	9.3	0	0	0	0	934	0.985368	0	0	0	#NUM!	0.0321199	O
AC005019.2	0	19	0.128587	0.880652	684.87	0.775548	14.0533	252.018	120.1	0	0	0	0	934	0.960549	0	0	0	#NUM!	0.125268	O
AC005020.1	0	8	0.454283	0.527525	116.123	0.278283	5.37847	55.533	424.3	0	0	0	0	934	0.490915	0.3	0.2	0.6	0.333333	0.873662	O
AC005020.2	0	6	0.511563	0.828379	161.931	0.686211	3.29045	12.8861	477.8	0	0	0	0	934	0.661725	0.2	0.1	0.6	0.166667	0.763383	O
AC005021.1	0	12	0.867345	1.21097	139.618	1.46645	4.00756	24.5968	810.1	0	0	0	0	934	0.585916	0.5	0.2	1	0.2	0.800857	O
AC005033.1	0	1	0.0163812	0.0624557	381.266	0.00390072	6.90457	76.7881	15.3	0	0	0	0	934	0.929357	0	0	0	#NUM!	0.0995717	O
AC005034.1	0	2	0.0134904	0.105325	780.739	0.0110933	15.4764	276.944	12.6	0	0	0	0	934	0.971908	0	0	0	#NUM!	0.0556745	O
AC005034.2	0	8	0.655567	0.754583	115.104	0.569396	3.58635	20.6058	612.3	0	0	0	0	934	0.501627	0.5	0.2	0.8	0.25	0.894004	O
AC005034.3	2	53	13.9047	6.41847	46.1604	41.1967	1.58084	5.16147	12987	0	0	0	0	934	0.241481	13	10	17	0.588235	1	O
AC005034.4	0	7	0.381478	0.623916	163.552	0.389271	5.06546	37.756	356.3	0	0	0	0	934	0.617682	0.2	0.1	0.5	0.2	0.805139	O
AC005034.5	0.2	20	4.37281	2.54241	58.1414	6.46385	1.6459	4.88008	4084.2	0	0	0	0	934	0.299168	4	3	5	0.6	1	O
AC005035.1	0	63	0.946253	4.41727	466.818	19.5123	8.07251	81.1738	883.8	0	0	0	0	934	0.935695	0	0	0.1	0	0.351178	O
AC005037.1	0	7	0.785011	0.75389	96.0356	0.56835	2.72213	12.2039	733.2	0	0	0	0	934	0.448386	0.6	0.3	1	0.3	0.956103	O
AC005040.1	0	2	0.00310493	0.0696107	2241.95	0.00484565	26.4583	738.408	2.9	0	0	0	0	934	0.998117	0	0	0	#NUM!	0.00321199	O
AC005041.1	0	39	4.04315	4.54073	112.307	20.6183	3.11206	14.2219	3776.3	0	0	0	0	934	0.501787	3	1	5	0.2	0.994647	O
AC005041.2	0	15	0.148501	0.819022	551.526	0.670796	13.0359	200.656	138.7	0	0	0	0	934	0.921476	0	0	0	#NUM!	0.206638	O
AC005041.3	0	19	2.69743	2.6384	97.8117	6.96117	2.00021	5.60141	2519.4	0	0	0	0	934	0.485007	2	0.9	4	0.225	0.977516	O
AC005042.1	0	16	0.935225	1.24324	132.935	1.54565	4.57166	35.218	873.5	0	0	0	0	934	0.540142	0.6	0.3	1	0.3	0.933619	O
AC005042.2	0	1	0.0130621	0.0776162	594.209	0.00602427	9.94138	113.588	12.2	0	0	0	0	934	0.963703	0	0	0	#NUM!	0.0631692	O
AC005042.3	0	3	0.0175589	0.128859	733.865	0.0166045	15.2273	317.085	16.4	0	0	0	0	934	0.976354	0	0	0	#NUM!	0.0353319	O
AC005046.1	0	167	12.5244	16.1815	129.2	261.841	2.96502	14.2522	11697.8	0	0	0	0	934	0.583931	7	2	16	0.125	0.995717	O
AC005050.1	0	23	0.505353	1.25033	247.416	1.56332	8.85294	125.538	472	0	0	0	0	934	0.748085	0.1	0	0.5	0	0.650964	O
AC005052.1	0	10	0.163383	0.609946	373.322	0.372034	10.3774	136.302	152.6	0	0	0	0	934	0.853374	0	0	0.1	0	0.384368	O
AC005056.1	0	56	1.34079	3.58293	267.225	12.8374	6.72363	71.6133	1252.3	0	0	0	0	934	0.817138	0.2	0	1	0	0.61242	O
AC005062.1	0	15	0.389293	1.02055	262.153	1.04151	8.6571	101.65	363.6	0	0	0	0	934	0.760412	0.1	0	0.4	0	0.59636	O
AC005064.1	0	16	0.104283	0.773934	742.15	0.598974	14.3601	247.735	97.4	0	0	0	0	934	0.963362	0	0	0	#NUM!	0.146681	O
AC005066.1	0	1	0.00524625	0.0424882	809.877	0.00180525	16.0253	336.607	4.9	0	0	0	0	934	0.979657	0	0	0	#NUM!	0.0310493	O
AC005070.1	0	3	0.0640257	0.203852	318.39	0.0415555	7.69195	81.3646	59.8	0	0	0	0	934	0.869909	0	0	0	#NUM!	0.215203	O
AC005070.2	0	9	0.558351	0.774825	138.77	0.600354	4.00099	26.7905	521.5	0	0	0	0	934	0.591842	0.3	0	0.7	0	0.730193	O
AC005070.3	0	7	1.27024	0.932303	73.396	0.869188	1.77785	4.14531	1186.4	0	0	0	0	934	0.362178	1	0.7	2	0.35	0.994647	O
AC005072.1	0	2	0.10803	0.17376	160.845	0.0301927	5.47793	48.1644	100.9	0	0	0	0	934	0.622251	0.1	0	0.1	0	0.584582	O
AC005076.1	0	43	3.97452	3.56684	89.7426	12.7223	3.68726	27.0326	3712.2	0	0	0	0	934	0.411116	3	2	5	0.4	0.996788	O
AC005077.1	0	9	0.350107	0.78467	224.123	0.615707	6.58156	56.6285	327	0	0	0	0	934	0.712526	0.2	0	0.4	0	0.61349	O
AC005077.2	0	20	0.543897	1.40163	257.701	1.96457	8.07738	90.9523	508	0	0	0	0	934	0.747259	0.2	0	0.5	0	0.699143	O
AC005077.3	0	3	0.0938972	0.186739	198.876	0.0348716	5.43709	65.0612	87.7	0	0	0	0	934	0.774359	0	0	0.2	0	0.335118	O
AC005077.4	0	103	3.31831	8.26651	249.118	68.3353	5.3713	40.4444	3099.3	0	0	0	0	934	0.791237	0.6	0.2	2	0.1	0.916488	O
AC005082.1	0	34	0.552141	2.47084	447.501	6.10503	7.35744	66.9173	515.7	0	0	0	0	934	0.89409	0.1	0	0.1	0	0.59636	O
AC005083.1	0	262	8.32077	19.7711	237.611	390.896	6.50836	57.0228	7771.6	0	0	0	0	934	0.755315	2	0.1	9	0.0111111	0.83833	O
AC005084.1	0	2	0.0957173	0.207219	216.491	0.0429398	4.54716	31.9984	89.4	0	0	0	0	934	0.795805	0	0	0.2	0	0.304069	O
AC005086.1	0	3	0.16531	0.23639	142.997	0.05588	4.66308	37.5705	154.4	0	0	0	0	934	0.595781	0.1	0	0.2	0	0.67773	O
AC005086.2	0	9	0.0602784	0.374447	621.196	0.14021	19.0388	416.01	56.3	0	0	0	0	934	0.920974	0	0	0	#NUM!	0.138116	O
AC005086.3	0	13	0.913169	0.936166	102.518	0.876407	4.21578	38.2888	852.9	0	0	0	0	934	0.461535	0.8	0.3	1	0.3	0.866167	O
AC005086.4	0	4	0.223769	0.383883	171.553	0.147366	3.73957	22.1958	209	0	0	0	0	934	0.714047	0	0	0.3	0	0.445396	O
AC005088.1	0	3	0.109957	0.289542	263.322	0.0838343	5.56915	42.3543	102.7	0	0	0	0	934	0.841434	0	0	0.2	0	0.268737	O
AC005089.1	0	17	0.44743	1.31407	293.693	1.72678	6.91287	65.7775	417.9	0	0	0	0	934	0.831429	0.1	0	0.3	0	0.525696	O
AC005090.1	0	5	0.0211991	0.242044	1141.76	0.0585855	18.9396	384.038	19.8	0	0	0	0	934	0.987055	0	0	0	#NUM!	0.0364026	O
AC005091.1	0	2	0.170985	0.173556	101.504	0.0301219	2.75441	16.6622	159.7	0	0	0	0	934	0.485804	0.1	0.1	0.2	0.5	0.786938	O
AC005094.1	0	2	0.00813705	0.077737	955.347	0.00604304	19.3112	467.89	7.6	0	0	0	0	934	0.984983	0	0	0	#NUM!	0.0246253	O
AC005096.1	0	4	0.287045	0.374328	130.407	0.140121	3.83046	23.1494	268.1	0	0	0	0	934	0.563319	0.2	0.1	0.4	0.25	0.785867	O
AC005099.1	0	9	0.0503212	0.348131	691.817	0.121195	20.5771	491.834	47	0	0	0	0	934	0.90349	0	0	0	#NUM!	0.207709	O
AC005102.1	0	4	0.117559	0.40122	341.293	0.160978	6.2246	46.2526	109.8	0	0	0	0	934	0.896167	0	0	0	#NUM!	0.236617	O
AC005104.1	0	154	8.95642	7.09794	79.2497	50.3807	9.74283	187.536	8365.3	0	0	0	0	934	0.327338	8	5	12	0.416667	0.993576	O
AC005104.2	0	3	0.393041	0.463484	117.923	0.214818	2.73346	10.0293	367.1	0	0	0	0	934	0.541861	0.3	0.1	0.5	0.2	0.835118	O
AC005105.1	0	3	0.0343683	0.150835	438.877	0.0227511	12.0031	197.007	32.1	0	0	0	0	934	0.911835	0	0	0	#NUM!	0.158458	O
AC005150.1	0	86	1.13062	4.96033	438.727	24.6049	10.2025	129.181	1056	0	0	0	0	934	0.821665	0.3	0.1	0.6	0.166667	0.793362	O
AC005154.1	0.3	27	4.59133	3.07713	67.0204	9.4687	1.89954	6.15857	4288.3	0	0	0	0	934	0.339322	4	2	6	0.333333	1	O
AC005154.2	0	30	2.75632	2.65389	96.2839	7.04313	3.06674	19.817	2574.4	0	0	0	0	934	0.459439	2	1	4	0.25	0.975375	O
AC005154.3	0	20	2.18908	2.22941	101.842	4.97026	2.35936	8.77711	2044.6	0	0	0	0	934	0.48918	2	0.7	3	0.233333	0.988223	O
AC005154.5	0	29	2.99743	3.07076	102.446	9.42958	2.71648	12.0163	2799.6	0	0	0	0	934	0.481455	2	1	4	0.25	0.96788	O
AC005154.6	0	2	0.0901499	0.159075	176.456	0.0253048	4.03631	29.3124	84.2	0	0	0	0	934	0.720524	0	0	0.1	0	0.442184	O
AC005156.1	0	3	0.128587	0.203787	158.482	0.0415292	5.62219	58.276	120.1	0	0	0	0	934	0.64175	0.1	0	0.2	0	0.572805	O
AC005160.1	0	4	0.0246253	0.152695	620.075	0.0233158	19.8419	497.025	23	0	0	0	0	934	0.944223	0	0	0	#NUM!	0.0931478	O
AC005162.1	0	4	0.064454	0.271749	421.618	0.0738477	9.03504	107.463	60.2	0	0	0	0	934	0.922564	0	0	0	#NUM!	0.158458	O
AC005162.2	0	7	0.125803	0.48936	388.989	0.239473	7.74372	76.3416	117.5	0	0	0	0	934	0.907257	0	0	0	#NUM!	0.239829	O
AC005162.3	0	17	0.211991	0.927758	437.639	0.860735	10.9761	155.016	198	0	0	0	0	934	0.887072	0	0	0.1	0	0.358672	O
AC005165.1	0	103	0.543041	3.91137	720.272	15.2988	20.7043	513.803	507.2	0	0	0	0	934	0.901745	0	0	0.2	0	0.474304	O
AC005165.2	0	724	0.798287	23.6904	2967.66	561.235	30.5569	933.816	745.6	0	0	0	0	934	0.998369	0	0	0	#NUM!	0.0481799	O
AC005176.1	0	8	0.0284797	0.344615	1210.04	0.118759	19.3364	405.516	26.6	0	0	0	0	934	0.98712	0	0	0	#NUM!	0.0471092	O
AC005176.2	0	2	0.00685225	0.0870878	1270.94	0.00758429	16.6788	328.26	6.4	0	0	0	0	934	0.994078	0	0	0	#NUM!	0.00856531	O
AC005178.1	0	0.9	0.00385439	0.0377009	978.128	0.00142136	16.7695	357.295	3.6	0	0	0	0	934	0.987806	0	0	0	#NUM!	0.0192719	O
AC005180.1	0	68	1.18651	3.21367	270.851	10.3277	12.8329	227.461	1108.2	0	0	0	0	934	0.706072	0.5	0	1	0	0.740899	O
AC005180.2	0	69	1.35054	3.27807	242.723	10.7457	12.0026	212.094	1261.4	0	0	0	0	934	0.691523	0.55	0.1	2	0.05	0.785867	O
AC005181.1	0	1	0.0143469	0.0707315	493.009	0.00500295	8.63966	93.679	13.4	0	0	0	0	934	0.950382	0	0	0	#NUM!	0.0792291	O
AC005183.1	0	2	0.138651	0.184253	132.89	0.0339493	4.67133	36.4272	129.5	0	0	0	0	934	0.545767	0.1	0	0.2	0	0.707709	O
AC005185.1	0	49	0.0568522	1.60372	2820.86	2.57193	30.5309	932.742	53.1	0	0	0	0	934	0.997514	0	0	0	#NUM!	0.0278373	O
AC005186.1	0	12	0.230407	0.72139	313.094	0.520403	7.46754	88.0613	215.2	0	0	0	0	934	0.869602	0	0	0.1	0	0.32334	O
AC005189.1	0	3	0.128373	0.240574	187.403	0.0578758	4.01146	30.4003	119.9	0	0	0	0	934	0.759795	0	0	0.2	0	0.361884	O
AC005191.1	0	0.2	0.000214133	0.0065442	3056.14	4.28266e-05	30.5614	934	0.2	0	0	0	0	934	0.998929	0	0	0	#NUM!	0.00107066	O
AC005197.1	0	6	0.497109	0.821341	165.223	0.6746	2.78414	9.23884	464.3	0	0	0	0	934	0.705876	0.2	0	0.6	0	0.6606	O
AC005208.1	0	37	0.265739	1.82385	686.333	3.32643	14.8749	266.014	248.2	0	0	0	0	934	0.95821	0	0	0	#NUM!	0.187366	O
AC005209.1	0	14	0.0436831	0.480351	1099.63	0.230737	26.5636	766.411	40.8	0	0	0	0	934	0.97348	0	0	0	#NUM!	0.0620985	O
AC005220.1	0	19	0.236617	0.912006	385.436	0.831755	12.7739	221.089	221	0	0	0	0	934	0.82319	0.1	0	0.2	0	0.502141	O
AC005224.1	0	20	2.03158	1.65384	81.4062	2.73517	2.98054	19.4706	1897.5	0	0	0	0	934	0.3881	2	1	3	0.333333	0.994647	O
AC005224.2	0	2	0.0235546	0.0973486	413.289	0.00947674	11.9142	203.377	22	0	0	0	0	934	0.903631	0	0	0	#NUM!	0.14561	O
AC005224.3	0	2	0.0563169	0.157818	280.232	0.0249065	6.31488	57.7852	52.6	0	0	0	0	934	0.845645	0	0	0.1	0	0.266595	O
AC005224.4	0	67	2.81606	6.84453	243.054	46.8476	5.11703	33.4727	2630.2	0	0	0	0	934	0.791317	0.5	0	2	0	0.747323	O
AC005225.1	0	3	0.265203	0.371779	140.186	0.13822	3.54621	17.5779	247.7	0	0	0	0	934	0.594076	0.1	0.1	0.3	0.333333	0.768737	O
AC005225.2	0	12	0.325268	0.74303	228.437	0.552094	6.84013	78.1369	303.8	0	0	0	0	934	0.759018	0.1	0	0.3	0	0.583512	O
AC005225.3	0	15	0.848822	1.46158	172.189	2.13622	4.86489	34.1314	792.8	0	0	0	0	934	0.649197	0.4	0.1	1	0.1	0.808351	O
AC005225.4	0	0.6	0.00856531	0.0433273	505.846	0.00187725	8.06092	87.018	8	0	0	0	0	934	0.958539	0	0	0	#NUM!	0.0567452	O
AC005225.5	0	13	1.03555	1.26874	122.518	1.60969	3.261	16.4334	967.2	0	0	0	0	934	0.538423	0.7	0.3	1	0.3	0.931478	O
AC005229.1	0	0.6	0.00481799	0.037732	783.15	0.00142371	10.8311	137.742	4.5	0	0	0	0	934	0.983702	0	0	0	#NUM!	0.0246253	O
AC005229.2	0	7	0.0296574	0.304008	1025.07	0.0924207	18.3199	376.212	27.7	0	0	0	0	934	0.982788	0	0	0	#NUM!	0.0438972	O
AC005229.3	0	4	0.0191649	0.185737	969.154	0.0344983	16.6802	311.865	17.9	0	0	0	0	934	0.981177	0	0	0	#NUM!	0.0406852	O
AC005229.4	0.1	18	3.52441	2.33153	66.1538	5.43604	1.75779	4.98898	3291.8	0	0	0	0	934	0.336517	3	2	4	0.5	1	O
AC005230.1	0	14	0.313812	0.619383	197.374	0.383635	12.4556	257.102	293.1	0	0	0	0	934	0.662891	0.2	0	0.4	0	0.584582	O
AC005234.1	0	3	0.0479657	0.171779	358.13	0.0295082	8.75522	116.876	44.8	0	0	0	0	934	0.90321	0	0	0	#NUM!	0.171306	O
AC005237.1	0	24	0.363704	1.40364	385.928	1.9702	10.9996	146.498	339.7	0	0	0	0	934	0.818479	0.1	0	0.3	0	0.549251	O
AC005237.2	0	8	0.547645	0.976042	178.225	0.952658	3.97804	20.7774	511.5	0	0	0	0	934	0.694338	0.3	0	0.7	0	0.604925	O
AC005242.1	0	4	0.0131692	0.143109	1086.7	0.0204802	23.8365	649.589	12.3	0	0	0	0	934	0.983052	0	0	0	#NUM!	0.0374732	O
AC005244.1	0	4	0.345503	0.453279	131.194	0.205462	3.17887	15.6243	322.7	0	0	0	0	934	0.589919	0.2	0	0.5	0	0.697002	O
AC005244.2	0	21	0.0421842	0.692324	1641.19	0.479312	29.825	902.92	39.4	0	0	0	0	934	0.957391	0	0	0	#NUM!	0.12955	O
AC005252.1	0	0.1	0.000642398	0.00799347	1244.32	6.38956e-05	12.376	151.489	0.6	0	0	0	0	934	0.993576	0	0	0	#NUM!	0.00642398	O
AC005252.2	0	0.3	0.00353319	0.0226427	640.856	0.000512691	7.57686	66.3744	3.3	0	0	0	0	934	0.976867	0	0	0	#NUM!	0.0278373	O
AC005252.3	0	1	0.0126338	0.0696871	551.591	0.00485629	8.41204	89.0249	11.8	0	0	0	0	934	0.966519	0	0	0	#NUM!	0.0546039	O
AC005253.1	0.5	32	6.28919	3.62075	57.571	13.1098	1.77463	5.63233	5874.1	0	0	0	0	934	0.29493	5.5	4	8	0.5	1	O
AC005255.1	0	9	0.0662741	0.410458	619.334	0.168475	16.6624	328.337	61.9	0	0	0	0	934	0.942103	0	0	0	#NUM!	0.111349	O
AC005256.1	0	29	1.30899	3.09049	236.097	9.55113	4.18701	22.7548	1222.6	0	0	0	0	934	0.824226	0.1	0	1	0	0.506424	O
AC005258.1	0	0.8	0.0216274	0.051381	237.574	0.00264001	5.10535	58.2359	20.2	0	0	0	0	934	0.825386	0	0	0	#NUM!	0.19379	O
AC005261.1	0	28	2.67066	2.54638	95.3465	6.48407	3.42083	20.9355	2494.4	0	0	0	0	934	0.432307	2	1	3	0.333333	0.996788	O
AC005261.2	0	89	13.8201	9.62411	69.6384	92.6236	2.38147	9.59513	12908	0	0	0	0	934	0.339385	11	8	17	0.470588	0.998929	O
AC005261.3	0	5	0.983191	0.808838	82.2666	0.654219	1.61216	3.61474	918.3	0	0	0	0	934	0.417192	0.9	0.5	1	0.5	0.927195	O
AC005261.4	0	43	4.05632	2.6547	65.4461	7.04744	4.53976	51.7856	3788.6	0	0	0	0	934	0.301314	4	2	5	0.4	0.996788	O
AC005261.5	0	12	0.0432548	0.426095	985.081	0.181557	24.7364	674.424	40.4	0	0	0	0	934	0.951449	0	0	0	#NUM!	0.11349	O
AC005261.6	0	44	2.32655	2.70532	116.28	7.31876	6.22592	71.0528	2173	0	0	0	0	934	0.451657	2	1	3	0.333333	0.993576	O
AC005262.1	0	9	0.124304	0.518591	417.196	0.268937	11.2472	161.339	116.1	0	0	0	0	934	0.885985	0	0	0.1	0	0.25803	O
AC005264.1	0	7	0.294861	0.743486	252.148	0.552771	5.02234	29.7102	275.4	0	0	0	0	934	0.795379	0.1	0	0.2	0	0.536403	O
AC005274.1	0	30	0.314347	1.17171	372.745	1.37291	18.439	446.512	293.6	0	0	0	0	934	0.809745	0	0	0.3	0	0.481799	O
AC005277.2	0	19	0.451285	1.17862	261.17	1.38915	9.00442	121.667	421.5	0	0	0	0	934	0.791655	0	0	0.5	0	0.473233	O
AC005280.1	0	12	0.354604	0.962577	271.451	0.926554	5.85298	47.4083	331.2	0	0	0	0	934	0.834902	0	0	0.3	0	0.447537	O
AC005281.1	0	9	0.347216	1.07433	309.411	1.15418	4.94885	27.2813	324.3	0	0	0	0	934	0.876375	0	0	0.2	0	0.394004	O
AC005288.1	6	812	59.1445	48.0595	81.2578	2309.72	7.9378	93.1454	55241	0	0	0	0	934	0.283588	51.5	38	69	0.550725	1	O
AC005291.1	0	111	1.8334	8.29001	452.165	68.7242	6.95653	60.5431	1712.4	0	0	0	0	934	0.948136	0	0	0.1	0	0.289079	O
AC005291.2	0	264	4.09411	18.723	457.314	350.549	7.13458	65.9447	3823.9	0	0	0	0	934	0.949502	0	0	0.1	0	0.33833	O
AC005294.1	0	4	0.029015	0.242804	836.821	0.0589536	11.2433	142.394	27.1	0	0	0	0	934	0.985805	0	0	0	#NUM!	0.0299786	O
AC005296.1	0	1	0.0296574	0.113639	383.171	0.0129137	4.6878	25.6217	27.7	0	0	0	0	934	0.939374	0	0	0	#NUM!	0.0792291	O
AC005297.1	0	0.8	0.0012848	0.0269663	2098.87	0.000727179	28.1209	827.991	1.2	0	0	0	0	934	0.997145	0	0	0	#NUM!	0.00535332	O
AC005297.2	0	0.4	0.000535332	0.0134878	2519.52	0.000181921	28.3343	830.144	0.5	0	0	0	0	934	0.998501	0	0	0	#NUM!	0.00214133	O
AC005297.3	0	0.3	0.00117773	0.0156566	1329.38	0.000245128	16.2859	291.842	1.1	0	0	0	0	934	0.994452	0	0	0	#NUM!	0.00749465	O
AC005300.1	0	10	0.0835118	0.394749	472.686	0.155826	18.1454	432.561	78	0	0	0	0	934	0.897548	0	0	0	#NUM!	0.202355	O
AC005301.1	0	2	0.0102784	0.0890664	866.542	0.00793283	15.9513	306.202	9.6	0	0	0	0	934	0.979323	0	0	0	#NUM!	0.0417559	O
AC005303.1	0	2	0.00620985	0.0702467	1131.21	0.0049346	24.9751	698.758	5.8	0	0	0	0	934	0.981946	0	0	0	#NUM!	0.0321199	O
AC005304.1	0	7	0.369593	0.713021	192.921	0.508399	4.4582	26.1864	345.2	0	0	0	0	934	0.717949	0.2	0	0.4	0	0.583512	O
AC005304.2	0	4	0.27955	0.313401	112.109	0.0982202	5.67844	52.7399	261.1	0	0	0	0	934	0.445893	0.2	0.1	0.3	0.333333	0.91863	O
AC005304.3	0	9	0.314882	0.619168	196.635	0.383369	7.50113	88.5144	294.1	0	0	0	0	934	0.690047	0.1	0	0.4	0	0.624197	O
AC005306.1	0	13	1.66756	1.33263	79.9153	1.77591	2.32713	9.95733	1557.5	0	0	0	0	934	0.388277	1	0.8	2	0.4	0.989293	O
AC005307.1	0	138	1.63223	9.97922	611.387	99.5849	9.86923	106.121	1524.5	0	0	0	0	934	0.950215	0	0	0.2	0	0.364026	O
AC005323.1	0	3	0.0406852	0.171851	422.391	0.0295326	9.04672	119.247	38	0	0	0	0	934	0.931015	0	0	0	#NUM!	0.134904	O
AC005323.2	0	3	0.062848	0.274029	436.019	0.075092	6.16787	42.9498	58.7	0	0	0	0	934	0.946739	0	0	0	#NUM!	0.122056	O
AC005324.1	0	7	0.0295503	0.26359	892.003	0.0694795	21.9141	545.413	27.6	0	0	0	0	934	0.949035	0	0	0	#NUM!	0.115632	O
AC005324.2	0	2	0.0101713	0.0949608	933.614	0.00901755	14.3513	247.948	9.5	0	0	0	0	934	0.987208	0	0	0	#NUM!	0.0256959	O
AC005324.3	0	7	0.295824	0.500068	169.042	0.250068	5.2976	46.2353	276.3	0	0	0	0	934	0.634199	0.1	0.1	0.3	0.333333	0.777302	O
AC005324.4	0	0.5	0.0152034	0.0470355	309.374	0.00221234	4.73348	33.0475	14.2	0	0	0	0	934	0.896327	0	0	0	#NUM!	0.124197	O
AC005324.5	0	6	0.619914	0.639525	103.163	0.408992	2.58489	11.1313	579	0	0	0	0	934	0.490547	0.5	0.2	0.8	0.25	0.892934	O
AC005324.6	0	1	0.00985011	0.0566043	574.657	0.00320405	10.7123	151.307	9.2	0	0	0	0	934	0.962922	0	0	0	#NUM!	0.0567452	O
AC005326.1	0	22	0.815739	1.71509	210.25	2.94154	5.80692	49.0519	761.9	0	0	0	0	934	0.735682	0.4	0	1	0	0.531049	O
AC005329.1	0	8	0.717238	1.03004	143.612	1.06098	2.62657	8.2645	669.9	0	0	0	0	934	0.632273	0.3	0.1	0.875	0.114286	0.836188	O
AC005329.3	0	4	0.374732	0.319203	85.1815	0.10189	3.26976	25.3108	350	0	0	0	0	934	0.412648	0.3	0.2	0.5	0.4	0.916488	O
AC005330.1	0	12	0.584797	1.29489	221.426	1.67675	4.90875	30.7423	546.2	0	0	0	0	934	0.757741	0.1	0	0.6	0	0.640257	O
AC005332.1	0	6	0.881478	0.727156	82.4929	0.528756	2.55062	9.5012	823.3	0	0	0	0	934	0.382022	0.7	0.4	1	0.4	0.993576	O
AC005332.10	0	158	2.08662	8.81623	422.513	77.726	10.0212	137.918	1948.9	0	0	0	0	934	0.867884	0.3	0.1	0.7	0.142857	0.825482	O
AC005332.3	0	33	0.511242	2.20361	431.03	4.85588	8.71688	93.765	477.5	0	0	0	0	934	0.902919	0	0	0.2	0	0.43469	O
AC005332.4	0	6	0.42334	0.630377	148.905	0.397375	3.54402	17.4444	395.4	0	0	0	0	934	0.625464	0.2	0.1	0.5	0.2	0.756959	O
AC005332.5	0	107	1.38887	6.00514	432.378	36.0618	10.5486	149.169	1297.2	0	0	0	0	934	0.840766	0.2	0.1	0.4	0.25	0.943255	O
AC005332.6	0	109	11.2958	10.4174	92.2239	108.523	2.74742	13.447	10550.3	0	0	0	0	934	0.438401	9	5	14	0.357143	0.975375	O
AC005332.7	0	32	4.39615	4.32265	98.3283	18.6853	2.24699	6.65781	4106	0	0	0	0	934	0.471396	3	2	5	0.4	0.998929	O
AC005332.8	0	57	4.54079	4.42733	97.5013	19.6013	3.70786	27.5889	4241.1	0	0	0	0	934	0.44335	3	2	6	0.333333	0.974304	O
AC005332.9	0	134	25.7588	18.698	72.5889	349.615	1.95071	6.06393	24058.7	0	0	0	0	934	0.365294	22	14	33	0.424242	0.998929	O
AC005336.1	0	234	6.16006	19.5885	317.991	383.708	5.50207	37.8295	5753.5	0	0	0	0	934	0.876766	0.2	0	3	0	0.695931	O
AC005336.2	0	40	0.26349	1.99525	757.237	3.98101	14.044	230.622	246.1	0	0	0	0	934	0.949926	0	0	0.1	0	0.281585	O
AC005336.3	0	27	0.207173	1.54106	743.849	2.37486	13.6401	208.751	193.5	0	0	0	0	934	0.95495	0	0	0	#NUM!	0.230193	O
AC005341.1	0	1	0.00246253	0.0362251	1471.05	0.00131226	23.4979	624.431	2.3	0	0	0	0	934	0.994088	0	0	0	#NUM!	0.0107066	O
AC005342.1	0	2	0.09197	0.191261	207.96	0.0365807	4.73243	34.7368	85.9	0	0	0	0	934	0.769548	0	0	0.1	0	0.397216	O
AC005342.2	0	27	0.208351	1.33669	641.557	1.78675	12.1425	196.215	194.6	0	0	0	0	934	0.967585	0	0	0	#NUM!	0.103854	O
AC005344.1	0	15	0.0525696	0.505669	961.903	0.255701	27.8086	820.681	49.1	0	0	0	0	934	0.94636	0	0	0	#NUM!	0.124197	O
AC005345.1	0	6	0.00974304	0.199574	2048.38	0.0398299	29.1188	872.717	9.1	0	0	0	0	934	0.995941	0	0	0	#NUM!	0.0107066	O
AC005351.1	0	2	0.040257	0.11438	284.126	0.0130829	8.0915	107.11	37.6	0	0	0	0	934	0.841735	0	0	0	#NUM!	0.238758	O
AC005355.1	0	23	0.430086	1.22368	284.52	1.49739	9.20351	135.707	401.7	0	0	0	0	934	0.796708	0.1	0	0.3	0	0.587794	O
AC005355.2	0	11	0.516702	0.855848	165.637	0.732475	6.7184	66.8356	482.6	0	0	0	0	934	0.600573	0.3	0.1	0.6	0.166667	0.795503	O
AC005357.1	0	9	0.0379015	0.317003	836.388	0.100491	24.6673	687.972	35.4	0	0	0	0	934	0.95551	0	0	0	#NUM!	0.0835118	O
AC005357.2	0	3	0.0947537	0.268784	283.666	0.0722447	5.60747	42.9667	88.5	0	0	0	0	934	0.860684	0	0	0.1	0	0.286938	O
AC005358.1	0	0.4	0.00642398	0.0340458	529.98	0.00115912	7.42812	68.5423	6	0	0	0	0	934	0.963562	0	0	0	#NUM!	0.0471092	O
AC005358.2	0	2	0.040364	0.116433	288.457	0.0135566	8.04479	102.02	37.7	0	0	0	0	934	0.83365	0	0	0.075	0	0.250535	O
AC005363.2	0	7	0.851071	0.900978	105.864	0.811762	2.5249	9.42871	794.9	0	0	0	0	934	0.498549	0.6	0.3	1	0.3	0.860814	O
AC005377.1	0	1	0.0480728	0.126506	263.155	0.0160038	4.19752	23.0389	44.9	0	0	0	0	934	0.866749	0	0	0	#NUM!	0.206638	O
AC005379.1	0	6	0.472698	0.636404	134.632	0.405009	2.86394	12.9794	441.5	0	0	0	0	934	0.614283	0.2	0	0.7	0	0.703426	O
AC005381.1	0	292	1.87238	14.2233	759.638	202.302	14.8042	254.912	1748.8	0	0	0	0	934	0.950354	0	0	0.2	0	0.43469	O
AC005383.1	0	24	0.344861	1.11775	324.115	1.24936	11.9454	221.929	322.1	0	0	0	0	934	0.840002	0	0	0.3	0	0.40257	O
AC005387.1	0	15	1.89625	1.46174	77.0859	2.1367	2.35836	14.045	1771.1	0	0	0	0	934	0.385876	2	1	3	0.333333	0.966809	O
AC005387.2	0	20	1.66638	1.35712	81.4414	1.84178	3.89531	38.3789	1556.4	0	0	0	0	934	0.379757	1	0.9	2	0.45	0.974304	O
AC005391.1	0	8	0.381049	0.664789	174.463	0.441945	4.35176	29.7892	355.9	0	0	0	0	934	0.689741	0.2	0	0.5	0	0.610278	O
AC005392.1	0	23	0.391113	1.5005	383.649	2.25151	8.82601	99.0778	365.3	0	0	0	0	934	0.886186	0	0	0.2	0	0.361884	O
AC005392.2	0	256	3.25803	15.123	464.175	228.704	10.238	128.974	3043	0	0	0	0	934	0.889242	0.2	0	1	0	0.616702	O
AC005392.3	0	20	0.209101	0.95321	455.862	0.908609	13.7872	248.542	195.3	0	0	0	0	934	0.89683	0	0	0.1	0	0.298715	O
AC005393.1	0	20	1.83544	2.43121	132.459	5.91078	3.39015	15.4392	1714.3	0	0	0	0	934	0.557562	1	0.5	2	0.25	0.959315	O
AC005394.1	0	37	0.185332	1.48952	803.706	2.21868	17.9887	410.228	173.1	0	0	0	0	934	0.966866	0	0	0	#NUM!	0.167024	O
AC005410.1	0	2	0.0920771	0.142709	154.989	0.0203659	4.5169	40.9009	86	0	0	0	0	934	0.647981	0.1	0	0.1	0	0.525696	O
AC005410.2	0	5	0.32955	0.475469	144.278	0.226071	3.58121	20.6959	307.8	0	0	0	0	934	0.62608	0.2	0	0.4	0	0.70985	O
AC005412.1	0	16	2.8257	2.51008	88.8305	6.3005	2.00013	5.39471	2639.2	0	0	0	0	934	0.438845	2	1	4	0.25	0.993576	O
AC005412.2	0	0.5	0.0175589	0.0649184	369.718	0.0042144	4.33354	21.0724	16.4	0	0	0	0	934	0.935564	0	0	0	#NUM!	0.0835118	O
AC005412.3	0	8	0.0280514	0.28308	1009.15	0.080134	24.7898	680.765	26.2	0	0	0	0	934	0.952548	0	0	0	#NUM!	0.109208	O
AC005476.1	0	21	0.184797	0.751436	406.629	0.564656	23.2878	634.41	172.6	0	0	0	0	934	0.757705	0	0	0.2	0	0.46788	O
AC005476.2	0	56	2.6833	3.80905	141.954	14.5089	5.0441	49.1471	2506.2	0	0	0	0	934	0.589112	2	0.5	3	0.166667	0.959315	O
AC005479.1	0	7	0.687473	0.830942	120.869	0.690465	2.97743	12.3897	642.1	0	0	0	0	934	0.53965	0.4	0.2	0.9	0.222222	0.874732	O
AC005479.2	0	8	0.599893	0.837627	139.629	0.701618	3.33036	16.2372	560.3	0	0	0	0	934	0.600478	0.3	0.1	0.8	0.125	0.827623	O
AC005479.3	0	5	0.504818	0.707583	140.166	0.500673	2.62187	8.44476	471.5	0	0	0	0	934	0.630012	0.3	0	0.7	0	0.733405	O
AC005480.1	0	5	0.206103	0.251672	122.11	0.0633389	10.0459	162.065	192.5	0	0	0	0	934	0.419205	0.2	0.1	0.3	0.333333	0.910064	O
AC005480.2	0	3	0.103319	0.194566	188.316	0.0378561	5.00535	55.1549	96.5	0	0	0	0	934	0.756504	0	0	0.2	0	0.381156	O
AC005481.1	0	37	0.512313	2.05542	401.205	4.22477	10.7809	148.852	478.5	0	0	0	0	934	0.86297	0	0	0.3	0	0.464668	O
AC005482.1	0	10	0.0802998	0.533183	663.991	0.284285	13.5264	221.416	75	0	0	0	0	934	0.964137	0	0	0	#NUM!	0.101713	O
AC005486.1	0	6	0.393576	0.806752	204.98	0.650848	3.86637	18.3897	367.6	0	0	0	0	934	0.768901	0	0	0.5	0	0.450749	O
AC005487.1	0	13	0.136617	0.744301	544.81	0.553985	11.153	147.431	127.6	0	0	0	0	934	0.912749	0	0	0.1	0	0.279443	O
AC005495.1	0	20	0.126767	0.937221	739.328	0.878382	15.9451	289.787	118.4	0	0	0	0	934	0.944958	0	0	0	#NUM!	0.201285	O
AC005498.1	0	11	0.0908994	0.476627	524.346	0.227173	17.9847	375.316	84.9	0	0	0	0	934	0.888978	0	0	0	#NUM!	0.233405	O
AC005498.2	0	21	0.471199	1.01213	214.799	1.02441	12.1321	216.146	440.1	0	0	0	0	934	0.668366	0.2	0	0.7	0	0.633833	O
AC005498.3	0	20	0.81349	1.26331	155.295	1.59596	5.90664	66.8739	759.8	0	0	0	0	934	0.624558	0.5	0	1	0	0.737687	O
AC005514.1	0	4	0.277088	0.456641	164.8	0.208521	3.26108	16.2268	258.8	0	0	0	0	934	0.707453	0	0	0.4	0	0.465739	O
AC005515.1	0	7	0.0586724	0.439117	748.422	0.192824	10.9986	137.544	54.8	0	0	0	0	934	0.980165	0	0	0	#NUM!	0.0481799	O
AC005517.1	0	95	4.20846	5.65393	134.347	31.967	6.94687	85.7331	3930.7	0	0	0	0	934	0.515426	3	1	5	0.2	0.928266	O
AC005517.2	0	5	0.376338	0.544412	144.66	0.296385	3.47112	16.9329	351.5	0	0	0	0	934	0.620121	0.2	0	0.5	0	0.724839	O
AC005518.1	0	4	0.0142398	0.150955	1060.09	0.0227874	22.3256	553.837	13.3	0	0	0	0	934	0.974264	0	0	0	#NUM!	0.0567452	O
AC005518.2	0	0.5	0.00107066	0.0201529	1882.28	0.000406141	20.837	464.693	1	0	0	0	0	934	0.99743	0	0	0	#NUM!	0.00321199	O
AC005519.1	0	0.4	0.00214133	0.0205945	961.764	0.000424134	12.475	188.402	2	0	0	0	0	934	0.989507	0	0	0	#NUM!	0.0139186	O
AC005519.2	0	21	3.12366	2.66155	85.2062	7.08387	2.54083	9.6431	2917.5	0	0	0	0	934	0.401784	2	2	4	0.5	0.996788	O
AC005520.1	0	0.9	0.161135	0.120107	74.5382	0.0144257	1.36578	3.82594	150.5	0	0	0	0	934	0.381877	0.1	0.1	0.2	0.5	0.864026	O
AC005520.2	0	100	4.07216	5.28948	129.894	27.9786	8.15064	124.181	3803.4	0	0	0	0	934	0.49717	3	1	5	0.2	0.993576	O
AC005520.3	0	8	0.399786	0.525797	131.52	0.276463	5.69948	60.7463	373.4	0	0	0	0	934	0.54734	0.3	0.1	0.5	0.2	0.773019	O
AC005520.4	0	2	0.0263383	0.145722	553.269	0.0212348	6.61727	54.5769	24.6	0	0	0	0	934	0.970117	0	0	0	#NUM!	0.0364026	O
AC005521.1	0	2	0.0139186	0.121526	873.117	0.0147686	14.5118	229.699	13	0	0	0	0	934	0.978834	0	0	0	#NUM!	0.0481799	O
AC005522.1	0	0.7	0.0202355	0.0728206	359.865	0.00530284	4.80905	29.0085	18.9	0	0	0	0	934	0.928594	0	0	0	#NUM!	0.0952891	O
AC005522.2	0	4	0.273876	0.47738	174.305	0.227891	3.79939	18.7694	255.8	0	0	0	0	934	0.696515	0.1	0	0.3	0	0.595289	O
AC005523.1	0	7	0.48576	0.638779	131.501	0.408039	3.81665	23.9649	453.7	0	0	0	0	934	0.568094	0.3	0.1	0.7	0.142857	0.804069	O
AC005529.1	0	2	0.119058	0.202134	169.778	0.0408583	2.76109	12.2423	111.2	0	0	0	0	934	0.73425	0	0	0.2	0	0.381156	O
AC005531.1	0	0.7	0.027409	0.0639729	233.401	0.00409253	4.16333	27.3001	25.6	0	0	0	0	934	0.820421	0	0	0	#NUM!	0.219486	O
AC005532.1	0	36	0.706424	1.98118	280.451	3.92506	10.0605	137.755	659.8	0	0	0	0	934	0.688078	0.3	0.1	0.6	0.166667	0.885439	O
AC005532.2	0	17	0.641542	1.57363	245.289	2.47632	5.16214	35.2225	599.2	0	0	0	0	934	0.804659	0.1	0	0.5	0	0.535332	O
AC005534.1	0	14	1.78619	2.04561	114.524	4.18451	2.63263	8.97429	1668.3	0	0	0	0	934	0.523708	1	0.5	2	0.25	0.964668	O
AC005534.2	0	24	1.0182	1.70676	167.625	2.91304	5.24788	47.2713	951	0	0	0	0	934	0.648751	0.5	0.1	1	0.1	0.794433	O
AC005537.1	0	19	0.389186	1.01583	261.015	1.03192	8.60811	128.342	363.5	0	0	0	0	934	0.807201	0.1	0	0.3	0	0.511777	O
AC005538.1	0	2	0.0185225	0.110196	594.931	0.0121432	9.9065	134.303	17.3	0	0	0	0	934	0.970139	0	0	0	#NUM!	0.0556745	O
AC005539.1	0	0.4	0.00267666	0.0217978	814.365	0.000475143	11.5554	167.514	2.5	0	0	0	0	934	0.98394	0	0	0	#NUM!	0.0203426	O
AC005540.1	0	31	1.3818	2.13668	154.631	4.56541	6.97805	70.163	1290.6	0	0	0	0	934	0.509762	0.9	0.5	2	0.25	0.982869	O
AC005544.1	0	31	1.14218	2.82721	247.527	7.99314	4.50206	27.6772	1066.8	0	0	0	0	934	0.832237	0.1	0	0.9	0	0.51606	O
AC005546.1	0	18	2.40375	1.96478	81.7382	3.86036	2.184	8.91987	2245.1	0	0	0	0	934	0.405773	2	1	3	0.333333	0.974304	O
AC005549.1	0	0.9	0.00963597	0.0657488	682.327	0.00432291	9.66902	105.554	9	0	0	0	0	934	0.977516	0	0	0	#NUM!	0.0396146	O
AC005550.1	0	183	0.457066	6.21788	1360.39	38.662	27.4117	799.206	426.9	0	0	0	0	934	0.976595	0	0	0	#NUM!	0.143469	O
AC005550.2	0	5	0.0453961	0.190771	420.236	0.0363936	19.2104	488.658	42.4	0	0	0	0	934	0.881525	0	0	0	#NUM!	0.168094	O
AC005550.3	0	15	0.219165	1.05652	482.066	1.11623	7.56421	70.7642	204.7	0	0	0	0	934	0.951601	0	0	0	#NUM!	0.163812	O
AC005552.1	0	0.8	0.00417559	0.0375241	898.653	0.00140806	15.5818	289.69	3.9	0	0	0	0	934	0.983116	0	0	0	#NUM!	0.0256959	O
AC005559.1	0	2	0.0316916	0.0970184	306.132	0.00941257	10.4252	185.585	29.6	0	0	0	0	934	0.856054	0	0	0	#NUM!	0.205567	O
AC005562.1	0	7	1.81638	0.979927	53.9494	0.960257	0.982011	1.49942	1696.5	0	0	0	0	934	0.283752	2	1	2	0.5	0.996788	O
AC005578.1	0	54	0.310814	1.84308	592.987	3.39696	26.8898	775.635	290.3	0	0	0	0	934	0.657137	0.2	0.1	0.3	0.333333	0.808351	O
AC005580.1	0	25	0.118951	1.11288	935.577	1.23849	16.2628	309.862	111.1	0	0	0	0	934	0.971252	0	0	0	#NUM!	0.139186	O
AC005586.1	0	91	8.2924	7.09285	85.5344	50.3085	4.00947	32.4358	7745.1	0	0	0	0	934	0.393499	7	4	11	0.363636	0.996788	O
AC005586.2	0	177	2.3273	7.87406	338.334	62.0008	14.4398	284.792	2173.7	0	0	0	0	934	0.777693	0.6	0.1	2	0.05	0.802998	O
AC005587.1	0	0.3	0.00107066	0.0130515	1219.01	0.000170342	16.1793	318.769	1	0	0	0	0	934	0.992934	0	0	0	#NUM!	0.00856531	O
AC005588.1	0	6	0.0729122	0.329384	451.754	0.108494	11.4271	174.221	68.1	0	0	0	0	934	0.926756	0	0	0	#NUM!	0.119914	O
AC005592.1	0	5	0.150107	0.392501	261.48	0.154057	6.33073	58.3574	140.2	0	0	0	0	934	0.815354	0	0	0.1	0	0.407923	O
AC005593.1	0	5	0.348715	0.419837	120.395	0.176263	3.98081	27.0929	325.7	0	0	0	0	934	0.527549	0.3	0.1	0.5	0.2	0.814775	O
AC005597.1	0	4	0.0383298	0.222014	579.221	0.0492902	11.3742	161.817	35.8	0	0	0	0	934	0.958944	0	0	0	#NUM!	0.0867238	O
AC005606.2	0	4	0.0428266	0.173628	405.422	0.0301468	15.0175	308.469	40	0	0	0	0	934	0.872232	0	0	0	#NUM!	0.218415	O
AC005609.1	0	8	0.208887	0.621098	297.337	0.385762	6.06343	49.5725	195.1	0	0	0	0	934	0.86319	0	0	0.1	0	0.336188	O
AC005609.5	0	4	0.143362	0.370703	258.579	0.137421	4.81075	30.6722	133.9	0	0	0	0	934	0.847079	0	0	0.1	0	0.311563	O
AC005614.1	0	2	0.423126	0.239194	56.5302	0.0572138	2.02489	9.19479	395.2	0	0	0	0	934	0.286736	0.4	0.3	0.5	0.6	0.992505	O
AC005614.2	0	4	0.0759101	0.195359	257.356	0.038165	10.5995	185.686	70.9	0	0	0	0	934	0.79586	0	0	0.1	0	0.334047	O
AC005616.1	0	27	0.358779	1.01593	283.163	1.03211	20.1602	510.717	335.1	0	0	0	0	934	0.599448	0.2	0.1	0.4	0.25	0.814775	O
AC005618.1	0	26	1.36221	2.05894	151.148	4.23925	4.55226	35.2432	1272.3	0	0	0	0	934	0.605369	0.7	0.2	2	0.1	0.957173	O
AC005618.2	0	4	0.277516	0.364602	131.38	0.132934	3.6126	22.2019	259.2	0	0	0	0	934	0.581818	0.2	0.1	0.4	0.25	0.762313	O
AC005625.1	0	12	0.252141	0.634833	251.777	0.403013	9.21323	137.479	235.5	0	0	0	0	934	0.764966	0.1	0	0.3	0	0.531049	O
AC005632.1	0	12	0.231156	0.984436	425.875	0.969114	7.30026	61.2796	215.9	0	0	0	0	934	0.917326	0	0	0.1	0	0.284797	O
AC005632.2	0	260	1.51638	8.7847	579.32	77.171	27.5784	806.574	1416.3	0	0	0	0	934	0.60131	0.8	0.5	1	0.5	0.985011	O
AC005632.3	0	12	0.137045	0.736448	537.377	0.542356	10.4338	132.345	128	0	0	0	0	934	0.945321	0	0	0	#NUM!	0.152034	O
AC005632.4	0	42	0.17591	1.62842	925.712	2.65176	20.771	496.362	164.3	0	0	0	0	934	0.960469	0	0	0	#NUM!	0.179872	O
AC005668.1	0	17	0.0443255	0.62597	1412.21	0.391838	23.634	606.072	41.4	0	0	0	0	934	0.987835	0	0	0	#NUM!	0.0503212	O
AC005670.1	0	7	1.1045	1.02346	92.6626	1.04746	1.71277	4.03976	1031.6	0	0	0	0	934	0.468798	0.8	0.4	2	0.2	0.936831	O
AC005670.2	0	0.2	0.00588865	0.0253086	429.787	0.000640528	4.52228	21.6184	5.5	0	0	0	0	934	0.949056	0	0	0	#NUM!	0.0546039	O
AC005674.1	0	37	0.565096	2.32549	411.521	5.40791	9.91438	119.695	527.8	0	0	0	0	934	0.86868	0	0	0.3	0	0.452891	O
AC005674.2	0	15	2.47698	2.19443	88.5929	4.81551	1.9443	5.09995	2313.5	0	0	0	0	934	0.43952	2	1	3	0.333333	0.998929	O
AC005682.1	0	20	1.49582	2.08933	139.677	4.36529	3.67939	19.8054	1397.1	0	0	0	0	934	0.587705	0.8	0.3	2	0.15	0.9197	O
AC005691.1	0	8	0.0480728	0.379727	789.899	0.144192	13.6332	235.335	44.9	0	0	0	0	934	0.980096	0	0	0	#NUM!	0.0535332	O
AC005692.1	0	5	0.0234475	0.187488	799.605	0.0351517	21.6765	547.12	21.9	0	0	0	0	934	0.95006	0	0	0	#NUM!	0.101713	O
AC005692.2	0	0.9	0.0159529	0.0640898	401.744	0.00410751	6.84577	65.1044	14.9	0	0	0	0	934	0.934	0	0	0	#NUM!	0.0963597	O
AC005695.1	0	2	0.0421842	0.120369	285.342	0.0144887	7.50846	90.0451	39.4	0	0	0	0	934	0.842835	0	0	0	#NUM!	0.244111	O
AC005695.2	0	2	0.0411135	0.143831	349.838	0.0206873	7.28276	80.0305	38.4	0	0	0	0	934	0.908447	0	0	0	#NUM!	0.12955	O
AC005695.3	0	8	0.696895	0.924202	132.617	0.854149	3.04374	14.0116	650.9	0	0	0	0	934	0.595121	0.5	0	1	0	0.720557	O
AC005696.1	0	31	3.89251	4.16352	106.962	17.3349	2.16861	6.49552	3635.6	0	0	0	0	934	0.520217	3	1	5	0.2	0.975375	O
AC005696.3	0	298	1.70278	13.1887	774.536	173.941	18.9401	376.077	1590.4	0	0	0	0	934	0.722001	0.7	0.3	1	0.3	0.88651	O
AC005696.4	0	43	2.10096	6.25148	297.553	39.081	4.13201	17.7551	1962.3	0	0	0	0	934	0.848103	0.2	0.1	0.6	0.166667	0.956103	O
AC005697.1	0	4	0.0163812	0.153973	939.942	0.0237078	21.1358	510.806	15.3	0	0	0	0	934	0.970994	0	0	0	#NUM!	0.0631692	O
AC005697.2	0	0.9	0.025803	0.0640551	248.247	0.00410305	4.98032	45.7535	24.1	0	0	0	0	934	0.839023	0	0	0	#NUM!	0.200214	O
AC005699.1	0	25	0.623019	1.92901	309.623	3.72109	7.08652	64.012	581.9	0	0	0	0	934	0.837727	0.1	0	0.4	0	0.537473	O
AC005702.1	0	15	1.60642	1.40135	87.2344	1.9638	2.94902	16.3526	1500.4	0	0	0	0	934	0.405145	1	0.8	2	0.4	0.995717	O
AC005702.2	0	0.7	0.0276231	0.072376	262.012	0.00523829	3.64142	17.5219	25.8	0	0	0	0	934	0.871728	0	0	0	#NUM!	0.175589	O
AC005702.3	0	3	0.125482	0.214065	170.594	0.0458237	6.72332	65.5565	117.2	0	0	0	0	934	0.604532	0.1	0	0.2	0	0.634904	O
AC005702.4	0	5	0.214668	0.473645	220.641	0.22434	4.90866	32.1071	200.5	0	0	0	0	934	0.777006	0	0	0.2	0	0.449679	O
AC005702.5	0	7	0.0298715	0.260917	873.465	0.0680778	22.2346	564.933	27.9	0	0	0	0	934	0.960431	0	0	0	#NUM!	0.0899358	O
AC005703.1	0	2	0.0109208	0.0751462	688.104	0.00564695	20.5792	528.885	10.2	0	0	0	0	934	0.955557	0	0	0	#NUM!	0.0674518	O
AC005703.2	0	4	0.0682013	0.314572	461.241	0.0989556	7.46922	66.1468	63.7	0	0	0	0	934	0.946499	0	0	0	#NUM!	0.114561	O
AC005703.3	0	3	0.0703426	0.228111	324.286	0.0520348	6.49574	57.1695	65.7	0	0	0	0	934	0.890742	0	0	0	#NUM!	0.195931	O
AC005703.4	0	3	0.142827	0.248138	173.734	0.0615723	4.12043	29.6308	133.4	0	0	0	0	934	0.714306	0	0	0.2	0	0.498929	O
AC005703.5	0	1	0.035546	0.078024	219.501	0.00608775	4.36066	34.3482	33.2	0	0	0	0	934	0.804475	0	0	0.1	0	0.255889	O
AC005703.6	0	15	0.717987	1.19656	166.654	1.43174	5.39027	49.2071	670.6	0	0	0	0	934	0.657036	0.3	0	1	0	0.737687	O
AC005722.1	0	2	0.030621	0.116874	381.678	0.0136594	11.3199	175.432	28.6	0	0	0	0	934	0.887386	0	0	0	#NUM!	0.17666	O
AC005722.2	0	31	0.284475	1.3761	483.734	1.89366	14.634	286.331	265.7	0	0	0	0	934	0.88145	0	0	0.1	0	0.422912	O
AC005722.3	0	104	0.900321	4.94904	549.697	24.493	12.899	225.121	840.9	0	0	0	0	934	0.940457	0	0	0.1	0	0.275161	O
AC005725.1	0	21	0.111028	0.812889	732.149	0.660789	20.5681	492.531	103.7	0	0	0	0	934	0.875195	0	0	0.1	0	0.352248	O
AC005726.2	0.3	43	7.82719	5.32165	67.9892	28.3199	1.84238	5.51752	7310.6	0	0	0	0	934	0.347122	7	4	10	0.4	1	O
AC005726.3	0	6	0.434475	0.432582	99.5643	0.187127	4.27594	36.5634	405.8	0	0	0	0	934	0.442765	0.3	0.2	0.6	0.333333	0.937901	O
AC005726.4	0	93	7.41552	6.36934	85.892	40.5685	4.13748	38.9588	6926.1	0	0	0	0	934	0.39454	6	4	9.75	0.410256	0.997859	O
AC005726.5	0	0.8	0.0331906	0.0961816	289.786	0.0092509	3.67761	16.684	31	0	0	0	0	934	0.895496	0	0	0	#NUM!	0.134904	O
AC005726.6	0	9	0.44197	0.512517	115.962	0.262674	6.53878	88.1971	412.8	0	0	0	0	934	0.483923	0.3	0.1	0.6	0.166667	0.911135	O
AC005730.1	0	2	0.0271949	0.121041	445.087	0.0146509	8.01821	94.2271	25.4	0	0	0	0	934	0.946678	0	0	0	#NUM!	0.0856531	O
AC005730.2	0	18	0.417773	1.12404	269.054	1.26346	8.42342	103.21	390.2	0	0	0	0	934	0.781927	0.1	0	0.4	0	0.594218	O
AC005730.3	0	10	0.571092	0.660442	115.645	0.436184	4.82677	49.5376	533.4	0	0	0	0	934	0.504509	0.4	0.2	0.8	0.25	0.849036	O
AC005736.1	0	51	1.99518	4.22626	211.823	17.8613	6.32241	54.4586	1863.5	0	0	0	0	934	0.669125	0.7	0.4	2	0.2	0.988223	O
AC005736.2	0	46	1.25621	2.99956	238.779	8.99736	6.55624	67.4067	1173.3	0	0	0	0	934	0.758442	0.3	0.1	1	0.1	0.801927	O
AC005736.3	0	1	0.0276231	0.0979277	354.514	0.00958984	4.64004	28.6095	25.8	0	0	0	0	934	0.928075	0	0	0	#NUM!	0.0920771	O
AC005740.1	0	17	0.390685	1.39071	355.967	1.93407	5.98492	44.3219	364.9	0	0	0	0	934	0.89697	0	0	0.2	0	0.364026	O
AC005740.2	0	4	0.0900428	0.275388	305.841	0.0758386	8.42046	98.4642	84.1	0	0	0	0	934	0.843852	0	0	0.1	0	0.295503	O
AC005740.3	0	8	0.885011	0.83266	94.0847	0.693323	2.5276	11.7344	826.6	0	0	0	0	934	0.451755	0.7	0.4	1	0.4	0.901499	O
AC005740.4	0	4	0.457066	0.490016	107.209	0.240116	2.62389	10.0457	426.9	0	0	0	0	934	0.50417	0.3	0.1	0.6	0.166667	0.90257	O
AC005741.1	0	0.3	0.00556745	0.0305549	548.813	0.0009336	6.60033	49.1357	5.2	0	0	0	0	934	0.968992	0	0	0	#NUM!	0.0396146	O
AC005746.1	0	20	0.600321	1.09122	181.773	1.19077	9.21959	133.805	560.7	0	0	0	0	934	0.581965	0.3	0.2	0.6	0.333333	0.912206	O
AC005746.2	0	39	0.56606	2.04874	361.93	4.19734	11.471	173.503	528.7	0	0	0	0	934	0.814863	0.1	0	0.4	0	0.589936	O
AC005746.3	0	7	0.152141	0.438294	288.083	0.192102	8.08739	91.8204	142.1	0	0	0	0	934	0.821526	0	0	0.2	0	0.356531	O
AC005753.1	0	29	0.550428	1.65855	301.319	2.75078	9.43069	129.739	514.1	0	0	0	0	934	0.827825	0	0	0.5	0	0.477516	O
AC005757.1	0	5	0.273983	0.361042	131.775	0.130351	4.34923	38.6586	255.9	0	0	0	0	934	0.584054	0.2	0	0.4	0	0.711991	O
AC005758.1	0	0.7	0.00920771	0.0431952	469.12	0.00186582	7.93222	91.1226	8.6	0	0	0	0	934	0.950774	0	0	0	#NUM!	0.0653105	O
AC005759.1	0	5	0.346253	0.537771	155.312	0.289198	3.96547	21.571	323.4	0	0	0	0	934	0.620151	0.2	0.1	0.4	0.25	0.79015	O
AC005771.1	0	0.8	0.00749465	0.0609635	813.427	0.00371655	9.85891	107.051	7	0	0	0	0	934	0.986296	0	0	0	#NUM!	0.0203426	O
AC005772.1	0	0.9	0.00578158	0.0477666	826.186	0.00228165	13.9444	228.083	5.4	0	0	0	0	934	0.980332	0	0	0	#NUM!	0.0321199	O
AC005774.1	0	0.9	0.011349	0.0680434	599.552	0.0046299	8.32452	82.3689	10.6	0	0	0	0	934	0.973153	0	0	0	#NUM!	0.0438972	O
AC005775.1	0	5	0.518308	0.466633	90.0299	0.217746	2.66888	13.2414	484.1	0	0	0	0	934	0.430949	0.4	0.2	0.7	0.285714	0.946467	O
AC005776.1	0	13	0.952141	1.13959	119.687	1.29866	4.17821	29.1592	889.3	0	0	0	0	934	0.510693	0.7	0.3	1	0.3	0.885439	O
AC005776.2	0	16	0.816274	0.91789	112.449	0.842522	7.24812	93.6323	762.4	0	0	0	0	934	0.42591	0.6	0.4	1	0.4	0.988223	O
AC005777.1	0	3	0.0147752	0.121601	823.01	0.0147868	17.457	397.654	13.8	0	0	0	0	934	0.979595	0	0	0	#NUM!	0.0310493	O
AC005779.1	0	4	0.174839	0.31768	181.698	0.10092	4.8099	37.2289	163.3	0	0	0	0	934	0.706405	0.1	0	0.2	0	0.551392	O
AC005779.2	0	4	0.204604	0.30288	148.033	0.0917366	4.09179	33.2851	191.1	0	0	0	0	934	0.646387	0.1	0	0.3	0	0.619914	O
AC005785.1	0	24	1.78244	1.3455	75.4863	1.81037	6.06918	83.3177	1664.8	0	0	0	0	934	0.324881	2	1	2	0.5	0.998929	O
AC005785.2	0	38	2.50396	2.22146	88.7177	4.93487	5.54974	72.9456	2338.7	0	0	0	0	934	0.398369	2	1	3	0.333333	0.987152	O
AC005786.1	0	17	0.613276	1.10066	179.471	1.21144	7.07946	82.7302	572.8	0	0	0	0	934	0.661615	0.4	0	0.9	0	0.594218	O
AC005786.2	0	31	0.470021	1.80397	383.807	3.25432	9.18893	112.742	439	0	0	0	0	934	0.824408	0.1	0	0.3	0	0.556745	O
AC005786.4	0	3	0.187901	0.267242	142.225	0.0714183	3.90021	25.8062	175.5	0	0	0	0	934	0.617746	0.1	0	0.3	0	0.648822	O
AC005790.1	0	9	0.567238	1.03615	182.666	1.07361	3.3634	14.8184	529.8	0	0	0	0	934	0.736434	0.2	0	0.7	0	0.588865	O
AC005796.1	0	12	0.0841542	0.497179	590.795	0.247187	16.9009	367.723	78.6	0	0	0	0	934	0.929658	0	0	0	#NUM!	0.182013	O
AC005798.1	0	7	0.0280514	0.245266	874.346	0.0601555	24.9896	702.356	26.2	0	0	0	0	934	0.958187	0	0	0	#NUM!	0.0856531	O
AC005808.1	0	18	0.344004	1.23512	359.043	1.52553	7.38619	73.3254	321.3	0	0	0	0	934	0.888374	0	0	0.2	0	0.334047	O
AC005821.1	0	9	0.098394	0.383569	389.829	0.147125	15.012	318.397	91.9	0	0	0	0	934	0.85674	0	0	0.1	0	0.314775	O
AC005822.1	0	27	0.134797	0.897334	665.695	0.805208	28.869	863.785	125.9	0	0	0	0	934	0.717005	0.1	0	0.1	0	0.563169	O
AC005823.1	0	5	0.0172377	0.221106	1282.69	0.048888	19.3594	395.767	16.1	0	0	0	0	934	0.98664	0	0	0	#NUM!	0.0417559	O
AC005823.2	0	4	0.00942184	0.133214	1413.89	0.0177461	28.9121	865.706	8.8	0	0	0	0	934	0.977443	0	0	0	#NUM!	0.0449679	O
AC005828.1	0	6	0.245182	0.480391	195.932	0.230775	5.77647	47.7031	229	0	0	0	0	934	0.700419	0.1	0	0.3	0	0.591006	O
AC005828.2	0	3	0.0482869	0.147332	305.117	0.0217066	10.6153	181.639	45.1	0	0	0	0	934	0.844488	0	0	0.075	0	0.250535	O
AC005828.3	0	2	0.0546039	0.145365	266.217	0.021131	6.81538	73.4094	51	0	0	0	0	934	0.835508	0	0	0.1	0	0.269807	O
AC005828.4	0	61	0.829015	2.89761	349.524	8.39615	14.9831	276.782	774.3	0	0	0	0	934	0.73056	0.3	0.1	0.7	0.142857	0.768737	O
AC005828.5	0	17	0.342398	1.02761	300.123	1.05599	8.4749	105.295	319.8	0	0	0	0	934	0.828204	0	0	0.3	0	0.429336	O
AC005828.6	0	9	0.799572	1.15201	144.078	1.32712	2.69788	9.82881	746.8	0	0	0	0	934	0.648864	0.4	0	1	0	0.673448	O
AC005828.7	0	0.9	0.0592077	0.113295	191.352	0.0128358	2.74907	10.253	55.3	0	0	0	0	934	0.784998	0	0	0.1	0	0.315846	O
AC005829.1	0	13	1.2743	1.52682	119.816	2.33117	3.34147	15.692	1190.2	0	0	0	0	934	0.513415	0.8	0.4	2	0.2	0.964668	O
AC005829.2	0	16	0.969058	2.14099	220.935	4.58383	2.75041	8.35867	905.1	0	0	0	0	934	0.837946	0	0	0.2	0	0.429336	O
AC005831.1	0	131	8.32077	12.4401	149.506	154.755	3.42668	21.0208	7771.6	0	0	0	0	934	0.665052	3	0.2	12	0.0166667	0.948608	O
AC005832.1	0	6	0.250857	0.402956	160.632	0.162373	6.4375	70.4606	234.3	0	0	0	0	934	0.621455	0.1	0	0.3	0	0.703426	O
AC005832.2	0	0.5	0.0152034	0.046115	303.32	0.00212659	4.33971	27.3081	14.2	0	0	0	0	934	0.895904	0	0	0	#NUM!	0.124197	O
AC005832.3	0	3	0.0599572	0.205504	342.751	0.0422319	7.72094	80.0663	56	0	0	0	0	934	0.888039	0	0	0	#NUM!	0.210921	O
AC005832.4	0	2	0.0421842	0.100577	238.423	0.0101157	9.71647	163.227	39.4	0	0	0	0	934	0.768063	0	0	0.1	0	0.30621	O
AC005833.2	0	94	1.06638	5.21311	488.86	27.1765	10.9563	153.364	996	0	0	0	0	934	0.847752	0.2	0.1	0.4	0.25	0.811563	O
AC005833.3	0	1	0.0732334	0.0973983	132.997	0.00948643	3.06743	19.6693	68.4	0	0	0	0	934	0.599484	0.1	0	0.1	0	0.523555	O
AC005833.4	0	157	1.94176	10.6598	548.976	113.631	9.00122	99.7579	1813.6	0	0	0	0	934	0.961809	0	0	0	#NUM!	0.223769	O
AC005837.1	0	8	0.944754	0.921791	97.5695	0.849699	2.69156	10.8622	882.4	0	0	0	0	934	0.449675	0.7	0.4	1	0.4	0.976445	O
AC005837.2	0	0.5	0.00813705	0.0343077	421.624	0.00117702	6.08304	55.9471	7.6	0	0	0	0	934	0.9441	0	0	0	#NUM!	0.0663812	O
AC005837.3	0	18	0.805567	1.35589	168.314	1.83843	4.74588	39.8935	752.4	0	0	0	0	934	0.678581	0.3	0	1	0	0.670236	O
AC005838.2	0	32	2.00953	2.45384	122.11	6.02131	4.27689	33.3588	1876.9	0	0	0	0	934	0.525461	1	0.6	3	0.2	0.897216	O
AC005839.1	0	52	2.76424	2.48399	89.8616	6.17021	9.30534	167.85	2581.8	0	0	0	0	934	0.356305	2	1	3	0.333333	0.998929	O
AC005840.1	0	233	0.821627	7.73594	941.538	59.8447	29.1052	872.497	767.4	0	0	0	0	934	0.815131	0.2	0	0.7	0	0.595289	O
AC005840.2	0	2	0.0296574	0.111736	376.757	0.012485	8.43277	115.574	27.7	0	0	0	0	934	0.919383	0	0	0	#NUM!	0.119914	O
AC005840.3	0	52	3.06006	4.01705	131.273	16.1367	4.14227	33.5669	2858.1	0	0	0	0	934	0.582114	2	0.4	4	0.1	0.815846	O
AC005840.4	0	2	0.0836188	0.163691	195.758	0.0267946	5.25289	45.3886	78.1	0	0	0	0	934	0.730307	0	0	0.1	0	0.432548	O
AC005840.5	0	35	2.46478	2.70134	109.598	7.29725	5.05373	43.8819	2302.1	0	0	0	0	934	0.45087	2	1	3	0.333333	0.980728	O
AC005841.1	0	50	1.49797	2.49705	166.696	6.23525	10.6561	173.811	1399.1	0	0	0	0	934	0.532374	1	0.5	2	0.25	0.913276	O
AC005842.1	0	41	0.247109	1.69118	684.386	2.86009	20.9944	464.56	230.8	0	0	0	0	934	0.737803	0.1	0	0.2	0	0.671306	O
AC005845.1	0	8	0.261991	0.499604	190.695	0.249604	6.86782	76.1957	244.7	0	0	0	0	934	0.664023	0.1	0	0.3	0	0.686296	O
AC005856.1	0	31	0.604283	2.1044	348.247	4.42849	9.86547	113.46	564.4	0	0	0	0	934	0.737772	0.2	0	0.6	0	0.678801	O
AC005858.1	0	8	0.093469	0.445425	476.548	0.198403	9.68938	129.451	87.3	0	0	0	0	934	0.938688	0	0	0	#NUM!	0.169165	O
AC005858.2	0	0.2	0.000749465	0.0108322	1445.33	0.000117337	15.8482	266.783	0.7	0	0	0	0	934	0.995564	0	0	0	#NUM!	0.00535332	O
AC005858.3	0	0.2	0.000535332	0.00980694	1831.94	9.61761e-05	19.1954	377.612	0.5	0	0	0	0	934	0.997216	0	0	0	#NUM!	0.00321199	O
AC005858.4	0	0.2	0.00246253	0.0161828	657.162	0.000261882	6.88899	50.8358	2.3	0	0	0	0	934	0.977423	0	0	0	#NUM!	0.0235546	O
AC005863.1	0	22	0.280835	1.49449	532.161	2.23351	9.72592	115.065	262.3	0	0	0	0	934	0.950086	0	0	0	#NUM!	0.183084	O
AC005865.1	0	220	0.891113	7.38321	828.538	54.5118	28.1467	833.835	832.3	0	0	0	0	934	0.848452	0.1	0	0.6	0	0.615632	O
AC005865.2	0	535	1.05878	17.6351	1665.61	310.998	29.8342	903.532	988.9	0	0	0	0	934	0.931057	0.1	0	0.3	0	0.555675	O
AC005868.1	0	8	0.0280514	0.29683	1058.17	0.0881083	22.3373	571.521	26.2	0	0	0	0	934	0.979559	0	0	0	#NUM!	0.0503212	O
AC005871.1	0	4	0.0305139	0.258241	846.306	0.0666885	12.9471	185.892	28.5	0	0	0	0	934	0.982685	0	0	0	#NUM!	0.0449679	O
AC005871.2	0	126	0.669272	6.86458	1025.68	47.1225	14.7258	244.326	625.1	0	0	0	0	934	0.989434	0	0	0	#NUM!	0.0717345	O
AC005884.1	0	4	0.0440043	0.24552	557.946	0.0602802	11.5285	161.005	41.1	0	0	0	0	934	0.945584	0	0	0	#NUM!	0.120985	O
AC005884.2	0	21	0.0464668	0.696787	1499.54	0.485513	29.2623	879.272	43.4	0	0	0	0	934	0.971072	0	0	0	#NUM!	0.0760171	O
AC005885.1	0	26	0.161135	1.0907	676.886	1.18962	16.2096	348.1	150.5	0	0	0	0	934	0.959196	0	0	0	#NUM!	0.163812	O
AC005899.1	0	14	2.27495	1.44315	63.4368	2.08269	2.09981	9.21849	2124.8	0	0	0	0	934	0.313294	2	1	3	0.333333	0.996788	O
AC005899.2	0	5	0.219272	0.576972	263.131	0.332897	3.76139	17.1733	204.8	0	0	0	0	934	0.8718	0	0	0	#NUM!	0.194861	O
AC005899.3	0	1	0.0200214	0.0916422	457.721	0.00839829	6.21724	46.182	18.7	0	0	0	0	934	0.954076	0	0	0	#NUM!	0.0642398	O
AC005899.4	0	0.4	0.00770878	0.0337778	438.173	0.00114094	5.65657	40.5448	7.2	0	0	0	0	934	0.949738	0	0	0	#NUM!	0.0610278	O
AC005899.5	0	5	0.173769	0.306009	176.101	0.0936413	6.23209	76.1697	162.3	0	0	0	0	934	0.696493	0.1	0	0.2	0	0.541756	O
AC005899.6	0	13	0.923876	1.26522	136.946	1.60077	3.8194	24.5824	862.9	0	0	0	0	934	0.591382	0.5	0.2	1	0.2	0.805139	O
AC005899.7	0	10	1.02377	0.991741	96.8716	0.98355	3.05562	15.2718	956.2	0	0	0	0	934	0.437907	0.8	0.4	1	0.4	0.959315	O
AC005899.8	0	2	0.175803	0.165429	94.099	0.0273667	3.06835	19.8009	164.2	0	0	0	0	934	0.433049	0.1	0.1	0.2	0.5	0.861884	O
AC005901.1	0	3	0.0411135	0.192744	468.81	0.0371503	10.7127	142.402	38.4	0	0	0	0	934	0.924736	0	0	0	#NUM!	0.153105	O
AC005906.1	0	0.5	0.00653105	0.0388771	595.265	0.00151143	7.73433	69.2785	6.1	0	0	0	0	934	0.972988	0	0	0	#NUM!	0.0385439	O
AC005906.2	0	65	0.250964	2.51172	1000.83	6.30874	20.0039	483.562	234.4	0	0	0	0	934	0.980829	0	0	0	#NUM!	0.117773	O
AC005908.1	0	3	0.0135974	0.116842	859.293	0.013652	19.2767	465.483	12.7	0	0	0	0	934	0.979101	0	0	0	#NUM!	0.0364026	O
AC005908.2	0	50	0.0997859	1.69465	1698.29	2.87185	27.8149	810.599	93.2	0	0	0	0	934	0.98729	0	0	0	#NUM!	0.0781585	O
AC005909.1	0	2	0.0149893	0.0893597	596.157	0.00798516	14.0171	273.194	14	0	0	0	0	934	0.958825	0	0	0	#NUM!	0.0717345	O
AC005911.1	0	29	2.97591	2.738	92.0056	7.49666	3.47718	20.7145	2779.5	0	0	0	0	934	0.412334	2	1	4	0.25	0.987152	O
AC005912.1	0	30	4.74615	3.67126	77.3525	13.4782	2.18149	7.47196	4432.9	0	0	0	0	934	0.381206	4	2	6	0.333333	0.990364	O
AC005912.2	0	4	0.0458244	0.151868	331.414	0.023064	19.443	494.411	42.8	0	0	0	0	934	0.774495	0	0	0.1	0	0.314775	O
AC005915.1	0	3	0.00802998	0.101065	1258.6	0.0102141	27.9513	825.734	7.5	0	0	0	0	934	0.976203	0	0	0	#NUM!	0.0428266	O
AC005920.1	0	10	0.182013	0.548503	301.354	0.300855	8.82546	122.826	170	0	0	0	0	934	0.840775	0	0	0.1	0	0.37045	O
AC005920.2	0	5	0.188972	0.3497	185.054	0.12229	6.0288	60.949	176.5	0	0	0	0	934	0.699515	0	0	0.2	0	0.494647	O
AC005920.3	0	3	0.062848	0.203298	323.475	0.0413299	9.02274	110.893	58.7	0	0	0	0	934	0.854975	0	0	0.1	0	0.266595	O
AC005920.4	0	31	0.318094	1.40041	440.249	1.96114	15.0437	290.608	297.1	0	0	0	0	934	0.851878	0	0	0.2	0	0.455032	O
AC005921.1	0	2	0.00781585	0.0763092	976.339	0.00582309	20.2447	504.148	7.3	0	0	0	0	934	0.984204	0	0	0	#NUM!	0.0246253	O
AC005921.3	0	6	0.283191	0.354312	125.114	0.125537	8.27156	110.737	264.5	0	0	0	0	934	0.46092	0.2	0.1	0.4	0.25	0.905782	O
AC005943.1	0	2	0.100857	0.143674	142.454	0.0206424	4.35272	38.5371	94.2	0	0	0	0	934	0.603288	0.1	0	0.1	0	0.588865	O
AC005951.1	0	0.1	0.000214133	0.00462497	2159.86	2.13903e-05	21.5754	464.491	0.2	0	0	0	0	934	0.997859	0	0	0	#NUM!	0.00214133	O
AC005951.2	0	0.2	0.000535332	0.00864522	1614.93	7.47399e-05	18.0994	359.375	0.5	0	0	0	0	934	0.99636	0	0	0	#NUM!	0.00428265	O
AC005954.1	0	8	0.640792	0.725567	113.23	0.526448	3.09306	17.0024	598.5	0	0	0	0	934	0.519386	0.5	0.2	0.9	0.222222	0.840471	O
AC005954.2	0	3	0.232548	0.239843	103.137	0.0575247	2.6377	19.4528	217.2	0	0	0	0	934	0.514811	0.2	0.1	0.3	0.333333	0.771949	O
AC005962.1	0	12	0.118201	0.659477	557.927	0.43491	12.7303	200.276	110.4	0	0	0	0	934	0.936181	0	0	0	#NUM!	0.202355	O
AC005962.2	0	23	1.0243	1.82048	177.728	3.31415	5.32562	43.6067	956.7	0	0	0	0	934	0.654265	0.4	0.2	1	0.2	0.858672	O
AC005972.1	0	19	0.56349	1.37433	243.897	1.88879	7.53038	76.7893	526.3	0	0	0	0	934	0.722581	0.2	0.1	0.5	0.2	0.756959	O
AC005972.2	0	0.9	0.0240899	0.0866673	359.766	0.00751123	4.89963	30.6693	22.5	0	0	0	0	934	0.929065	0	0	0	#NUM!	0.0974304	O
AC005972.3	0	5	0.0164882	0.17504	1061.6	0.0306389	25.3007	708.392	15.4	0	0	0	0	934	0.969618	0	0	0	#NUM!	0.0663812	O
AC005993.1	0	89	2.57934	6.67036	258.608	44.4937	5.95264	52.9239	2409.1	0	0	0	0	934	0.834993	0	0	2	0	0.497859	O
AC005996.1	0	5	0.519807	0.462441	88.9639	0.213852	3.39006	19.7581	485.5	0	0	0	0	934	0.402912	0.4	0.3	0.7	0.428571	0.963597	O
AC005996.2	0	3	0.103533	0.314116	303.397	0.0986692	6.038	43.2829	96.7	0	0	0	0	934	0.854287	0	0	0.1	0	0.312634	O
AC005999.1	0	13	0.0426124	0.495147	1161.98	0.24517	21.1621	519.198	39.8	0	0	0	0	934	0.986657	0	0	0	#NUM!	0.0513919	O
AC006001.1	0	2	0.201285	0.239637	119.054	0.057426	2.01824	7.44869	188	0	0	0	0	934	0.592971	0.1	0	0.3	0	0.648822	O
AC006001.2	0.1	27	5.49946	4.00616	72.8464	16.0493	1.77714	4.21618	5136.5	0	0	0	0	934	0.369322	5	3	7	0.428571	1	O
AC006001.3	0.4	21	4.24229	2.4968	58.8549	6.234	1.3837	3.45414	3962.3	0	0	0	0	934	0.310497	4	2	5	0.4	1	O
AC006001.4	4	150	31.6777	15.9397	50.3184	254.075	1.39645	4.27987	29587	0	0	0	0	934	0.268268	29	21	40	0.525	1	O
AC006003.1	0	2	0.0286938	0.134869	470.029	0.0181897	9.13545	109.697	26.8	0	0	0	0	934	0.942871	0	0	0	#NUM!	0.109208	O
AC006004.1	0	20	0.033833	0.666927	1971.23	0.444792	28.9493	864.018	31.6	0	0	0	0	934	0.993264	0	0	0	#NUM!	0.0374732	O
AC006006.1	0	0.8	0.00717345	0.0585822	816.653	0.00343187	8.83531	83.8962	6.7	0	0	0	0	934	0.986337	0	0	0	#NUM!	0.01606	O
AC006007.1	0	14	0.0503212	0.527217	1047.7	0.277958	21.4935	538.34	47	0	0	0	0	934	0.980582	0	0	0	#NUM!	0.0685225	O
AC006011.2	0	2	0.180942	0.243546	134.599	0.0593149	3.2035	16.7755	169	0	0	0	0	934	0.602285	0.1	0	0.2	0	0.688437	O
AC006012.1	0	17	0.53469	1.31587	246.099	1.73151	5.21921	41.5348	499.4	0	0	0	0	934	0.821203	0	0	0.5	0	0.479657	O
AC006013.1	0	18	0.0400428	0.727416	1816.6	0.529134	22.244	506.552	37.4	0	0	0	0	934	0.993255	0	0	0	#NUM!	0.0417559	O
AC006015.1	0	0.1	0.000856531	0.00922011	1076.45	8.50105e-05	10.6829	112.366	0.8	0	0	0	0	934	0.991435	0	0	0	#NUM!	0.00856531	O
AC006017.1	0	8	1.26574	1.02575	81.0394	1.05216	2.0577	6.88047	1182.2	0	0	0	0	934	0.398239	1	0.6	2	0.3	0.976445	O
AC006019.1	0	4	0.100857	0.273596	271.272	0.0748546	7.94367	82.6767	94.2	0	0	0	0	934	0.759705	0	0	0.1	0	0.45182	O
AC006019.2	0	2	0.0172377	0.120434	698.665	0.0145043	12.0031	172.709	16.1	0	0	0	0	934	0.973686	0	0	0	#NUM!	0.0556745	O
AC006019.3	0	0.6	0.00364026	0.0347649	955.013	0.0012086	13.4374	207.059	3.4	0	0	0	0	934	0.988538	0	0	0	#NUM!	0.0182013	O
AC006020.1	0	1	0.0522484	0.119889	229.459	0.0143733	3.89254	20.4657	48.8	0	0	0	0	934	0.8246	0	0	0.1	0	0.271949	O
AC006022.1	0	1	0.00931478	0.0597329	641.27	0.00356802	10.8517	148.099	8.7	0	0	0	0	934	0.971535	0	0	0	#NUM!	0.0417559	O
AC006023.1	0	11	0.305353	0.599601	196.363	0.359521	9.78108	142.822	285.2	0	0	0	0	934	0.65359	0.2	0	0.4	0	0.5803	O
AC006023.2	0	12	0.692719	0.859578	124.088	0.738875	3.82423	34.5476	647	0	0	0	0	934	0.569852	0.5	0	1	0	0.699143	O
AC006026.1	0	5	0.0110278	0.182152	1651.75	0.0331794	23.7723	620.926	10.3	0	0	0	0	934	0.995499	0	0	0	#NUM!	0.0139186	O
AC006026.2	0	0.8	0.0114561	0.0676304	590.344	0.00457387	6.71182	50.7582	10.7	0	0	0	0	934	0.974034	0	0	0	#NUM!	0.0321199	O
AC006026.3	0	72	4.23319	7.52067	177.66	56.5605	3.30402	15.4648	3953.8	0	0	0	0	934	0.736097	0.9	0	5	0	0.617773	O
AC006028.1	0	2	0.082227	0.144736	176.02	0.0209485	4.00643	36.1229	76.8	0	0	0	0	934	0.740523	0	0	0.175	0	0.37152	O
AC006030.1	0	2	0.127944	0.152368	119.09	0.0232161	5.16035	50.9162	119.5	0	0	0	0	934	0.487423	0.1	0.1	0.2	0.5	0.754818	O
AC006033.1	0	14	0.458458	1.26702	276.366	1.60535	5.19123	34.5719	428.2	0	0	0	0	934	0.853814	0	0	0.3	0	0.353319	O
AC006033.2	0	21	0.492719	1.58994	322.686	2.5279	6.37599	54.3304	460.2	0	0	0	0	934	0.878798	0	0	0.2	0	0.405782	O
AC006037.1	0	0.9	0.00599572	0.0561962	937.272	0.00315801	11.5287	149.013	5.6	0	0	0	0	934	0.989523	0	0	0	#NUM!	0.0149893	O
AC006037.2	0	2	0.00406852	0.0704034	1730.44	0.00495663	25.3181	699.477	3.8	0	0	0	0	934	0.995886	0	0	0	#NUM!	0.00963597	O
AC006041.1	0	31	0.125268	1.09443	873.672	1.19777	25.2035	690.799	117	0	0	0	0	934	0.909232	0	0	0	#NUM!	0.224839	O
AC006042.1	0	157	7.37152	14.5311	197.124	211.152	5.06008	35.8422	6885	0	0	0	0	934	0.716191	2	0.3	9	0.0333333	0.876874	O
AC006042.2	0	11	0.579229	0.893946	154.334	0.799139	4.50974	32.5633	541	0	0	0	0	934	0.61396	0.3	0.1	0.7	0.142857	0.836188	O
AC006042.3	0	69	1.51627	3.77363	248.875	14.2403	8.99507	124.365	1416.2	0	0	0	0	934	0.695443	0.5	0.2	1	0.2	0.95182	O
AC006042.4	0	7	0.559529	0.782889	139.919	0.612916	3.65821	18.8892	522.6	0	0	0	0	934	0.583582	0.3	0.1	0.7	0.142857	0.864026	O
AC006055.1	0	2	0.00942184	0.078825	836.62	0.00621339	18.7408	444.318	8.8	0	0	0	0	934	0.978027	0	0	0	#NUM!	0.0374732	O
AC006058.1	0	146	6.22409	12.8444	206.366	164.978	4.72034	32.5853	5813.3	0	0	0	0	934	0.760518	1	0	8	0	0.692719	O
AC006058.2	0	6	0.207066	0.571579	276.037	0.326702	5.03829	32.7616	193.4	0	0	0	0	934	0.861408	0	0	0.1	0	0.312634	O
AC006058.3	0	25	1.38919	2.55101	183.633	6.50763	3.76871	21.0387	1297.5	0	0	0	0	934	0.739579	0.3	0	2	0	0.633833	O
AC006058.4	0	133	6.62827	13.5717	204.754	184.19	4.46725	27.67	6190.8	0	0	0	0	934	0.759623	1	0	8	0	0.72591	O
AC006059.1	0	18	2.58662	2.17886	84.2358	4.74742	2.27999	8.13025	2415.9	0	0	0	0	934	0.409329	2	1	3	0.333333	0.991435	O
AC006063.1	0	3	0.0554604	0.241172	434.855	0.0581641	7.13994	59.7842	51.8	0	0	0	0	934	0.938088	0	0	0	#NUM!	0.135974	O
AC006064.1	0	11	0.572377	0.887164	154.997	0.78706	4.52393	34.9916	534.6	0	0	0	0	934	0.63187	0.3	0.1	0.8	0.125	0.809422	O
AC006064.2	0	11	1.67602	1.14282	68.1864	1.30603	2.30182	9.71751	1565.4	0	0	0	0	934	0.32879	1	1	2	0.5	0.998929	O
AC006064.3	0	31	2.70086	2.71566	100.548	7.37481	3.90338	25.9819	2522.6	0	0	0	0	934	0.440765	2	1	3	0.333333	0.979657	O
AC006065.1	0	2	0.0342612	0.170503	497.657	0.0290714	8.19815	80.7583	32	0	0	0	0	934	0.953232	0	0	0	#NUM!	0.0995717	O
AC006065.2	0	1	0.00835118	0.0715385	856.627	0.00511775	10.3499	119.93	7.8	0	0	0	0	934	0.987509	0	0	0	#NUM!	0.0171306	O
AC006065.3	0	7	0.0207709	0.26837	1292.05	0.0720226	22.4435	542.629	19.4	0	0	0	0	934	0.984933	0	0	0	#NUM!	0.0428266	O
AC006065.4	0	9	0.108137	0.507688	469.486	0.257747	10.2027	135.894	101	0	0	0	0	934	0.921042	0	0	0	#NUM!	0.221627	O
AC006065.5	0	2	0.01606	0.115373	718.389	0.0133109	12.6971	196.666	15	0	0	0	0	934	0.975817	0	0	0	#NUM!	0.0449679	O
AC006065.6	0	3	0.0210921	0.155687	738.131	0.0242385	15.8125	289.898	19.7	0	0	0	0	934	0.964766	0	0	0	#NUM!	0.0760171	O
AC006070.1	0	6	0.166916	0.5312	318.243	0.282173	5.34469	37.0559	155.9	0	0	0	0	934	0.900182	0	0	0	#NUM!	0.184154	O
AC006076.1	0	38	0.0819058	1.25827	1536.24	1.58324	29.4386	886.723	76.5	0	0	0	0	934	0.969776	0	0	0	#NUM!	0.107066	O
AC006077.1	0	2	0.0219486	0.0938634	427.651	0.00881035	11.5908	216.327	20.5	0	0	0	0	934	0.930104	0	0	0	#NUM!	0.0963597	O
AC006077.2	0	16	3.22206	2.1018	65.2318	4.41758	1.33536	3.03214	3009.4	0	0	0	0	934	0.345078	3	2	4	0.5	0.997859	O
AC006111.2	0	29	3.49122	3.37728	96.7365	11.4061	2.61913	9.91143	3260.8	0	0	0	0	934	0.451915	2.5	1	4	0.25	0.994647	O
AC006111.3	0	5	0.175589	0.33799	192.49	0.114237	6.04359	60.3684	164	0	0	0	0	934	0.712926	0.05	0	0.2	0	0.5	O
AC006115.1	0	1	0.0460385	0.16072	349.099	0.025831	4.52152	21.3678	43	0	0	0	0	934	0.924934	0	0	0	#NUM!	0.139186	O
AC006115.2	0	8	0.0805139	0.438018	544.028	0.19186	10.2619	143.188	75.2	0	0	0	0	934	0.959907	0	0	0	#NUM!	0.0792291	O
AC006116.1	0	14	0.289507	1.02388	353.664	1.04834	7.62044	69.8129	270.4	0	0	0	0	934	0.828645	0.1	0	0.2	0	0.549251	O
AC006116.10	0	22	1.20375	2.06318	171.397	4.25672	3.9605	24.2369	1124.3	0	0	0	0	934	0.700831	0.4	0	2	0	0.650964	O
AC006116.2	0	8	0.21167	0.558115	263.672	0.311493	7.59612	74.9084	197.7	0	0	0	0	934	0.73215	0.1	0	0.2	0	0.624197	O
AC006116.3	0	2	0.0814775	0.217975	267.527	0.0475129	4.2512	24.2331	76.1	0	0	0	0	934	0.871665	0	0	0	#NUM!	0.214133	O
AC006116.4	0	11	0.592934	0.960112	161.926	0.921815	3.72774	24.3531	553.8	0	0	0	0	934	0.688622	0.2	0	0.8	0	0.602784	O
AC006116.5	0	6	0.429229	0.509557	118.714	0.259648	4.79648	39.8713	400.9	0	0	0	0	934	0.504443	0.3	0.1	0.6	0.166667	0.868308	O
AC006116.6	0	2	0.171949	0.275208	160.053	0.0757396	3.42325	16.3974	160.6	0	0	0	0	934	0.671634	0.1	0	0.2	0	0.603854	O
AC006116.8	0	2	0.238865	0.267053	111.801	0.0713175	3.23504	15.6169	223.1	0	0	0	0	934	0.493234	0.2	0.1	0.3	0.333333	0.869379	O
AC006116.9	0	4	0.169165	0.364902	215.708	0.133153	5.34258	40.6147	158	0	0	0	0	934	0.76249	0	0	0.2	0	0.473233	O
AC006120.1	0	0.3	0.0019272	0.0178277	925.057	0.000317825	11.0479	139.493	1.8	0	0	0	0	934	0.988936	0	0	0	#NUM!	0.0139186	O
AC006122.1	0	10	0.27227	0.580933	213.367	0.337483	10.6102	151.203	254.3	0	0	0	0	934	0.648437	0.1	0	0.4	0	0.665953	O
AC006128.1	0	67	5.10321	4.8236	94.5209	23.2671	4.88823	47.875	4766.4	0	0	0	0	934	0.416918	4	2	7	0.285714	0.998929	O
AC006130.1	0	0.9	0.0717345	0.113663	158.45	0.0129194	2.43955	8.82718	67	0	0	0	0	934	0.708182	0	0	0.1	0	0.41863	O
AC006130.2	0	6	0.0942184	0.337078	357.762	0.113621	8.782	118.26	88	0	0	0	0	934	0.902419	0	0	0	#NUM!	0.180942	O
AC006133.1	0	1	0.00888651	0.071098	800.066	0.00505492	10.4502	123.867	8.3	0	0	0	0	934	0.984998	0	0	0	#NUM!	0.0224839	O
AC006141.1	0	2	0.10546	0.133636	126.717	0.0178587	4.84445	49.5744	98.5	0	0	0	0	934	0.534068	0.1	0	0.1	0	0.6606	O
AC006144.1	0	0.9	0.016167	0.0638685	395.054	0.00407918	6.87045	64.898	15.1	0	0	0	0	934	0.929584	0	0	0	#NUM!	0.101713	O
AC006145.1	0	258	0.460921	8.52421	1849.39	72.6621	29.6538	895.857	430.5	0	0	0	0	934	0.978154	0	0	0	#NUM!	0.234475	O
AC006148.1	0	89	0.138009	2.99337	2168.98	8.96028	28.4649	837.32	128.9	0	0	0	0	934	0.992412	0	0	0	#NUM!	0.0792291	O
AC006148.2	0	10	0.104711	0.664245	634.361	0.441221	10.1294	119.671	97.8	0	0	0	0	934	0.964381	0	0	0	#NUM!	0.131692	O
AC006150.1	0	9	0.0273019	0.31581	1156.73	0.0997361	25.0917	702.043	25.5	0	0	0	0	934	0.98347	0	0	0	#NUM!	0.0364026	O
AC006157.1	0	12	0.479657	1.17136	244.208	1.37208	4.20141	24.78	448	0	0	0	0	934	0.844936	0	0	0.4	0	0.298715	O
AC006159.1	0	35	1.16381	2.44885	210.416	5.99687	5.93904	56.6672	1087	0	0	0	0	934	0.749479	0.3	0	1	0	0.601713	O
AC006159.2	0	42	0.21863	1.54639	707.313	2.39134	22.9753	591.239	204.2	0	0	0	0	934	0.854526	0	0	0.2	0	0.426124	O
AC006160.1	0	6	0.796146	0.690578	86.7402	0.476898	2.50572	10.7354	743.6	0	0	0	0	934	0.414137	0.7	0.4	1	0.4	0.955032	O
AC006195.1	0	3	0.0936831	0.187076	199.691	0.0349976	9.65569	135.888	87.5	0	0	0	0	934	0.657188	0.1	0	0.1	0	0.523555	O
AC006197.1	0	0.4	0.00749465	0.0407268	543.411	0.00165867	6.4685	46.2689	7	0	0	0	0	934	0.969501	0	0	0	#NUM!	0.0417559	O
AC006199.1	0	37	0.238116	1.98019	831.609	3.92116	13.9723	216.997	222.4	0	0	0	0	934	0.969837	0	0	0	#NUM!	0.12848	O
AC006205.1	0	1	0.0317987	0.112392	353.448	0.0126319	4.92574	29.3234	29.7	0	0	0	0	934	0.926744	0	0	0	#NUM!	0.114561	O
AC006205.2	0	7	0.0714133	0.334168	467.936	0.111669	13.0802	228.564	66.7	0	0	0	0	934	0.91421	0	0	0	#NUM!	0.17666	O
AC006206.1	0	0.8	0.0353319	0.0858352	242.94	0.00736768	3.97129	22.5185	33	0	0	0	0	934	0.844059	0	0	0	#NUM!	0.219486	O
AC006206.2	0	36	1.7121	3.5927	209.842	12.9075	4.13927	24.6846	1599.1	0	0	0	0	934	0.787034	0.1	0	2	0	0.573876	O
AC006210.1	0	0.9	0.00235546	0.0383868	1629.69	0.00147355	18.4626	374.855	2.2	0	0	0	0	934	0.996496	0	0	0	#NUM!	0.00428265	O
AC006210.2	0	4	0.00802998	0.135972	1693.31	0.0184885	27.6128	801.477	7.5	0	0	0	0	934	0.990535	0	0	0	#NUM!	0.0256959	O
AC006213.1	0	4	0.492719	0.371652	75.4286	0.138125	2.47393	14.273	460.2	0	0	0	0	934	0.377169	0.4	0.3	0.7	0.428571	0.95182	O
AC006213.2	0	70	1.90953	3.80313	199.166	14.4638	9.68564	138.796	1783.5	0	0	0	0	934	0.6308	1	0.1	3	0.0333333	0.82227	O
AC006213.3	0	38	2.93619	4.2685	145.376	18.2201	3.3467	15.8353	2742.4	0	0	0	0	934	0.620791	1	0.5	4	0.125	0.93469	O
AC006213.4	0	17	2.24754	2.58587	115.053	6.68672	2.24979	6.64955	2099.2	0	0	0	0	934	0.549343	1	0.5	3	0.166667	0.905782	O
AC006213.5	0	17	1.42377	1.94172	136.379	3.77026	2.77721	10.7671	1329.8	0	0	0	0	934	0.613752	0.8	0.2	2	0.1	0.802998	O
AC006213.6	0	9	0.884261	0.707257	79.9828	0.500213	4.26912	30.8365	825.9	0	0	0	0	934	0.332577	0.8	0.5	1	0.5	0.997859	O
AC006236.1	0	3	0.00888651	0.108365	1219.44	0.011743	23.6967	631.391	8.3	0	0	0	0	934	0.985359	0	0	0	#NUM!	0.0331906	O
AC006237.1	0	60	0.512634	2.30998	450.611	5.33602	19.6859	482.082	478.8	0	0	0	0	934	0.826683	0.1	0	0.4	0	0.526767	O
AC006238.1	0	131	0.93576	5.95695	636.589	35.4852	18.948	387.874	874	0	0	0	0	934	0.775158	0.3	0.1	0.6	0.166667	0.824411	O
AC006249.1	0	10	0.247109	0.604987	244.826	0.36601	6.98637	83.0155	230.8	0	0	0	0	934	0.802532	0	0	0.3	0	0.4197	O
AC006252.1	0	55	3.13158	4.27295	136.447	18.2581	6.05609	52.4965	2924.9	0	0	0	0	934	0.492254	2	1	4	0.25	0.996788	O
AC006254.1	0	9	0.522163	0.646941	123.896	0.418533	5.20028	46.771	487.7	0	0	0	0	934	0.493414	0.3	0.2	0.6	0.333333	0.959315	O
AC006254.2	0	6	0.447966	0.609404	136.038	0.371373	3.40921	18.6751	418.4	0	0	0	0	934	0.603927	0.3	0	0.6	0	0.682013	O
AC006254.3	0	2	0.05	0.111575	223.151	0.0124491	8.22627	115.214	46.7	0	0	0	0	934	0.748032	0	0	0.1	0	0.344754	O
AC006262.1	0	29	0.702248	2.10724	300.07	4.44046	7.27497	73.0115	655.9	0	0	0	0	934	0.837567	0.1	0	0.5	0	0.547109	O
AC006262.2	0	79	0.796467	3.60163	452.201	12.9718	13.6953	258.931	743.9	0	0	0	0	934	0.89199	0	0	0.3	0	0.468951	O
AC006262.3	0	16	0.191113	0.989048	517.519	0.978217	10.4307	134.931	178.5	0	0	0	0	934	0.945956	0	0	0	#NUM!	0.146681	O
AC006262.4	0	81	0.548715	3.34289	609.221	11.1749	16.8723	371.934	512.5	0	0	0	0	934	0.946126	0	0	0	#NUM!	0.185225	O
AC006269.1	0	44	0.187259	1.91702	1023.73	3.67498	20.0622	423.887	174.9	0	0	0	0	934	0.943474	0	0	0	#NUM!	0.230193	O
AC006270.1	0	4	0.127837	0.257609	201.513	0.0663625	6.49804	74.5801	119.4	0	0	0	0	934	0.741864	0	0	0.2	0	0.452891	O
AC006270.2	0	2	0.0623126	0.145358	233.273	0.0211291	6.81787	74.1036	58.2	0	0	0	0	934	0.786666	0	0	0.1	0	0.331906	O
AC006270.3	0	0.8	0.0243041	0.0698973	287.595	0.00488564	5.23144	40.2184	22.7	0	0	0	0	934	0.874478	0	0	0	#NUM!	0.169165	O
AC006272.1	0	14	0.132441	0.680747	513.999	0.463416	17.1245	326.645	123.7	0	0	0	0	934	0.835612	0	0	0.1	0	0.385439	O
AC006272.2	0	28	1.04764	2.08673	199.183	4.35444	4.98978	40.4018	978.5	0	0	0	0	934	0.729659	0.3	0	1	0	0.700214	O
AC006273.1	0	18	0.894647	1.65564	185.061	2.74115	4.43431	27.0913	835.6	0	0	0	0	934	0.68653	0.3	0.1	1	0.1	0.858672	O
AC006277.1	0	20	1.80107	1.40784	78.1668	1.98201	3.69022	33.4832	1682.2	0	0	0	0	934	0.365683	2	1	2	0.5	0.994647	O
AC006288.1	0	0.2	0.00117773	0.0126247	1071.95	0.000159383	11.9963	158.054	1.1	0	0	0	0	934	0.991727	0	0	0	#NUM!	0.00963597	O
AC006296.1	0	0.1	0.000642398	0.00799347	1244.32	6.38956e-05	12.376	151.489	0.6	0	0	0	0	934	0.993576	0	0	0	#NUM!	0.00642398	O
AC006296.2	0	1	0.00481799	0.0393996	817.76	0.00155233	18.4395	440.826	4.5	0	0	0	0	934	0.977231	0	0	0	#NUM!	0.0321199	O
AC006299.1	0	3	0.223019	0.324748	145.614	0.105461	3.41264	16.5107	208.3	0	0	0	0	934	0.623389	0.1	0	0.3	0	0.701285	O
AC006305.1	0	42	0.977195	2.85864	292.535	8.17179	7.15634	73.6812	912.7	0	0	0	0	934	0.846439	0	0	0.7	0	0.475375	O
AC006305.2	0	13	0.216488	0.791492	365.605	0.626459	7.96968	92.5377	202.2	0	0	0	0	934	0.901647	0	0	0.1	0	0.271949	O
AC006305.3	0	4	0.0278373	0.17048	612.417	0.0290635	16.0865	337.622	26	0	0	0	0	934	0.952792	0	0	0	#NUM!	0.0942184	O
AC006326.1	0	0.3	0.0012848	0.0145846	1135.17	0.00021271	14.2762	239.844	1.2	0	0	0	0	934	0.992327	0	0	0	#NUM!	0.00963597	O
AC006328.1	0	7	0.0205567	0.268227	1304.81	0.0719457	20.7508	504.639	19.2	0	0	0	0	934	0.992996	0	0	0	#NUM!	0.01606	O
AC006329.1	0	201	18.4619	24.4948	132.677	599.993	2.24721	7.25174	17243.4	0	0	0	0	934	0.634331	9	0.5	27	0.0185185	0.921842	O
AC006329.2	0	6	0.108244	0.369593	341.444	0.136599	9.24085	115.457	101.1	0	0	0	0	934	0.863166	0	0	0.1	0	0.280514	O
AC006330.1	0	8	1.11884	0.930298	83.1481	0.865454	2.39254	9.35155	1045	0	0	0	0	934	0.395019	1	0.6	1	0.6	0.987152	O
AC006333.1	0	1	0.0135974	0.0777312	571.661	0.00604214	9.65267	107.011	12.7	0	0	0	0	934	0.95875	0	0	0	#NUM!	0.0706638	O
AC006333.2	0.4	35	6.27805	4.70019	74.867	22.0918	2.44968	8.71567	5863.7	0	0	0	0	934	0.358259	5	3	8	0.375	1	O
AC006335.3	0	7	0.0130621	0.253339	1939.5	0.0641808	24.4199	642.426	12.2	0	0	0	0	934	0.997385	0	0	0	#NUM!	0.00535332	O
AC006338.1	0	0.1	0.000107066	0.0032721	3056.14	1.07066e-05	30.5614	934	0.1	0	0	0	0	934	0.998929	0	0	0	#NUM!	0.00107066	O
AC006349.1	0	2	0.136296	0.236715	173.678	0.0560339	2.20942	6.50255	127.3	0	0	0	0	934	0.762842	0	0	0.2	0	0.33833	O
AC006355.1	0	0.6	0.0111349	0.0414656	372.393	0.0017194	6.07327	58.0132	10.4	0	0	0	0	934	0.925465	0	0	0	#NUM!	0.0899358	O
AC006355.2	0	10	0.0995717	0.531293	533.578	0.282272	14.0045	230.832	93	0	0	0	0	934	0.915906	0	0	0	#NUM!	0.185225	O
AC006357.1	0	33	0.156531	1.20734	771.313	1.45768	22.316	590.673	146.2	0	0	0	0	934	0.950177	0	0	0	#NUM!	0.179872	O
AC006362.1	0	4	0.0268737	0.169469	630.613	0.0287197	15.353	329.841	25.1	0	0	0	0	934	0.965112	0	0	0	#NUM!	0.0535332	O
AC006363.1	0	3	0.00845824	0.120481	1424.42	0.0145157	21.3762	487.733	7.9	0	0	0	0	934	0.992207	0	0	0	#NUM!	0.0203426	O
AC006366.1	0	0.1	0.000214133	0.00462497	2159.86	2.13903e-05	21.5754	464.491	0.2	0	0	0	0	934	0.997859	0	0	0	#NUM!	0.00214133	O
AC006369.1	0	14	0.6606	1.36655	206.866	1.86747	5.82828	42.7061	617	0	0	0	0	934	0.688214	0.3	0	0.8	0	0.737687	O
AC006369.2	0	2	0.019379	0.106081	547.402	0.0112532	10.3617	151.842	18.1	0	0	0	0	934	0.961912	0	0	0	#NUM!	0.0631692	O
AC006372.1	0	11	0.229657	0.856429	372.916	0.733471	8.01461	77.9926	214.5	0	0	0	0	934	0.86797	0	0	0.1	0	0.394004	O
AC006372.2	0	34	0.46349	2.0012	431.768	4.00481	9.69533	119.631	432.9	0	0	0	0	934	0.888562	0	0	0.2	0	0.368308	O
AC006372.3	0	3	0.0490364	0.173959	354.754	0.0302617	8.77614	112.963	45.8	0	0	0	0	934	0.883101	0	0	0	#NUM!	0.218415	O
AC006372.4	0	4	0.067666	0.244299	361.037	0.0596822	9.7831	124.221	63.2	0	0	0	0	934	0.865418	0	0	0.1	0	0.266595	O
AC006378.1	0	34	2.46338	2.66328	108.115	7.09306	3.80215	27.0029	2300.8	0	0	0	0	934	0.471614	2	1	3	0.333333	0.986081	O
AC006378.2	0	9	0.400857	0.667368	166.485	0.44538	5.39293	44.8743	374.4	0	0	0	0	934	0.617165	0.2	0.1	0.5	0.2	0.825482	O
AC006380.1	0	0.6	0.00224839	0.0297413	1322.78	0.000884543	14.8383	242.134	2.1	0	0	0	0	934	0.994749	0	0	0	#NUM!	0.00642398	O
AC006386.2	0	0.8	0.0019272	0.0306509	1590.44	0.000939476	21.7437	525.817	1.8	0	0	0	0	934	0.995836	0	0	0	#NUM!	0.00749465	O
AC006387.1	0	4	0.0591006	0.228508	386.643	0.0522161	10.9128	154.559	55.2	0	0	0	0	934	0.870876	0	0	0.1	0	0.252677	O
AC006390.1	0	7	0.0108137	0.232007	2145.49	0.0538272	29.4267	885.58	10.1	0	0	0	0	934	0.9963	0	0	0	#NUM!	0.012848	O
AC006427.1	0	4	0.038758	0.164662	424.846	0.0271136	16.0606	363.081	36.2	0	0	0	0	934	0.895306	0	0	0	#NUM!	0.182013	O
AC006435.2	0.1	27	4.7106	3.30749	70.2138	10.9395	1.93789	6.36807	4399.7	0	0	0	0	934	0.354712	4	3	6	0.5	1	O
AC006435.4	0	2	0.0591006	0.155077	262.395	0.0240489	4.25244	31.6291	55.2	0	0	0	0	934	0.872188	0	0	0	#NUM!	0.175589	O
AC006435.5	0	3	0.131478	0.327998	249.471	0.107583	3.9673	23.4925	122.8	0	0	0	0	934	0.856559	0	0	0	#NUM!	0.191649	O
AC006441.1	0	117	1.21884	4.08924	335.502	16.7219	24.7537	692.069	1138.4	0	0	0	0	934	0.571163	0.7	0.4	1	0.4	0.917559	O
AC006441.2	0	3	0.00888651	0.143514	1614.96	0.0205962	19.8242	406.578	8.3	0	0	0	0	934	0.995859	0	0	0	#NUM!	0.00963597	O
AC006441.4	0	22	0.0667024	0.854278	1280.73	0.72979	22.1182	523.604	62.3	0	0	0	0	934	0.958158	0	0	0	#NUM!	0.157388	O
AC006441.5	0	1	0.00364026	0.0505874	1389.66	0.00255908	17.3398	326.984	3.4	0	0	0	0	934	0.994899	0	0	0	#NUM!	0.00749465	O
AC006445.1	0	24	0.0383298	0.790042	2061.17	0.624167	29.988	909.841	35.8	0	0	0	0	934	0.989156	0	0	0	#NUM!	0.0535332	O
AC006445.2	0	5	0.324411	0.440115	135.666	0.193701	3.42617	20.562	303	0	0	0	0	934	0.607248	0.2	0	0.5	0	0.713062	O
AC006449.1	0	4	0.178587	0.43439	243.237	0.188694	5.1973	34.6363	166.8	0	0	0	0	934	0.804468	0	0	0.2	0	0.423983	O
AC006449.2	0	24	2.02698	2.04455	100.867	4.18017	3.67948	24.1593	1893.2	0	0	0	0	934	0.448274	2	0.9	3	0.3	0.973233	O
AC006449.3	0	8	0.587152	0.784445	133.602	0.615355	3.75344	20.7885	548.4	0	0	0	0	934	0.557994	0.4	0.2	0.7	0.285714	0.890792	O
AC006449.5	0	37	1.44882	2.24442	154.913	5.03742	6.93808	81.2457	1353.2	0	0	0	0	934	0.5473	0.9	0.5	2	0.25	0.963597	O
AC006449.6	0.3	34	3.89304	3.55226	91.2464	12.6185	2.78495	12.4314	3636.1	0	0	0	0	934	0.424343	3	2	5	0.4	1	O
AC006450.1	0	17	0.189936	0.842434	443.536	0.709695	11.7504	191.66	177.4	0	0	0	0	934	0.905648	0	0	0.1	0	0.268737	O
AC006450.2	0	24	0.376552	1.32264	351.249	1.74936	9.64537	132.943	351.7	0	0	0	0	934	0.858292	0	0	0.2	0	0.423983	O
AC006450.3	0	14	0.209315	1.063	507.849	1.12998	8.01097	75.37	195.5	0	0	0	0	934	0.946111	0	0	0	#NUM!	0.216274	O
AC006455.5	0	0.6	0.000749465	0.0198999	2655.22	0.000396008	29.4637	884.686	0.7	0	0	0	0	934	0.998623	0	0	0	#NUM!	0.00214133	O
AC006455.7	0	0.1	0.000107066	0.0032721	3056.14	1.07066e-05	30.5614	934	0.1	0	0	0	0	934	0.998929	0	0	0	#NUM!	0.00107066	O
AC006455.8	0	1	0.00342612	0.0475446	1387.71	0.00226049	17.9723	347.855	3.2	0	0	0	0	934	0.994781	0	0	0	#NUM!	0.00963597	O
AC006458.1	0	7	0.056531	0.355051	628.064	0.126061	12.2161	190.74	52.8	0	0	0	0	934	0.960426	0	0	0	#NUM!	0.11349	O
AC006460.1	0	15	0.53833	1.06416	197.679	1.13244	8.10654	85.3223	502.8	0	0	0	0	934	0.590089	0.3	0.1	0.6	0.166667	0.90364	O
AC006461.1	0	2	0.0305139	0.10937	358.427	0.0119618	8.48184	122.578	28.5	0	0	0	0	934	0.91106	0	0	0	#NUM!	0.120985	O
AC006463.1	0	4	0.0267666	0.165292	617.53	0.0273214	16.2922	363.611	25	0	0	0	0	934	0.960009	0	0	0	#NUM!	0.0642398	O
AC006463.2	0	3	0.146574	0.226781	154.722	0.0514298	3.89906	32.8039	136.9	0	0	0	0	934	0.677395	0	0	0.2	0	0.478587	O
AC006466.1	0	8	0.0510707	0.457958	896.714	0.209726	13.7596	215.388	47.7	0	0	0	0	934	0.985507	0	0	0	#NUM!	0.0342612	O
AC006480.1	0	7	1.16874	0.999757	85.5417	0.999515	1.9097	5.63586	1091.6	0	0	0	0	934	0.424632	1	0.5	2	0.25	0.937901	O
AC006480.2	0	18	2.43769	2.08518	85.5394	4.34799	2.35308	9.5568	2276.8	0	0	0	0	934	0.41702	2	1	3	0.333333	0.992505	O
AC006482.1	0	10	0.0310493	0.342708	1103.76	0.117449	26.7151	770.657	29	0	0	0	0	934	0.969697	0	0	0	#NUM!	0.0653105	O
AC006483.1	0	16	0.233084	0.710123	304.664	0.504274	13.0568	264.742	217.7	0	0	0	0	934	0.821708	0	0	0.2	0	0.368308	O
AC006483.2	0	7	0.249572	0.417072	167.115	0.173949	7.14689	89.7262	233.1	0	0	0	0	934	0.639025	0.1	0	0.3	0	0.653105	O
AC006484.1	0	0.7	0.00631692	0.0502164	794.951	0.00252168	11.0115	132.59	5.9	0	0	0	0	934	0.982488	0	0	0	#NUM!	0.0299786	O
AC006486.1	0	2	0.10985	0.179822	163.697	0.0323359	3.37445	18.9869	102.6	0	0	0	0	934	0.696167	0	0	0.1	0	0.497859	O
AC006486.2	0	8	1.2666	0.857561	67.706	0.73541	2.2247	9.51917	1183	0	0	0	0	934	0.327745	1	0.8	2	0.4	0.996788	O
AC006487.1	0	24	0.288972	1.35323	468.29	1.83123	11.2781	159.899	269.9	0	0	0	0	934	0.895844	0	0	0.1	0	0.398287	O
AC006487.2	0	18	0.0975375	0.790908	810.876	0.625535	17.8713	361.101	91.1	0	0	0	0	934	0.942376	0	0	0	#NUM!	0.197002	O
AC006499.1	0	0.2	0.00267666	0.0167993	627.622	0.000282217	6.54015	45.4717	2.5	0	0	0	0	934	0.975289	0	0	0	#NUM!	0.0256959	O
AC006499.2	0	0.5	0.00289079	0.028582	988.725	0.000816929	11.9773	163.56	2.7	0	0	0	0	934	0.990523	0	0	0	#NUM!	0.012848	O
AC006499.3	0	0.2	0.00267666	0.0180302	673.61	0.000325089	7.43017	60.8138	2.5	0	0	0	0	934	0.978887	0	0	0	#NUM!	0.0235546	O
AC006499.4	0	0.3	0.00342612	0.0238123	695.022	0.000567027	8.31501	78.62	3.2	0	0	0	0	934	0.980527	0	0	0	#NUM!	0.0246253	O
AC006499.5	0	0.3	0.0019272	0.0184191	955.744	0.000339262	12.0603	168.052	1.8	0	0	0	0	934	0.989174	0	0	0	#NUM!	0.0139186	O
AC006499.6	0	2	0.0147752	0.101733	688.538	0.0103495	12.451	193.779	13.8	0	0	0	0	934	0.971464	0	0	0	#NUM!	0.0567452	O
AC006499.7	0	0.2	0.00256959	0.0164943	641.902	0.000272061	6.70861	48.0259	2.4	0	0	0	0	934	0.976356	0	0	0	#NUM!	0.0246253	O
AC006499.8	0	5	0.0171306	0.248739	1452.02	0.0618713	15.9847	272.643	16	0	0	0	0	934	0.995717	0	0	0	#NUM!	0.00535332	O
AC006504.1	0	132	2.38704	6.45548	270.438	41.6732	12.3711	204.354	2229.5	0	0	0	0	934	0.635337	1	0.6	2	0.3	0.982869	O
AC006504.2	0	8	0.0618844	0.305791	494.133	0.0935081	19.6534	491.148	57.8	0	0	0	0	934	0.896423	0	0	0	#NUM!	0.204497	O
AC006504.3	0	25	1.78576	1.8758	105.042	3.51861	4.30319	35.4643	1667.9	0	0	0	0	934	0.460336	1	0.8	2	0.4	0.933619	O
AC006504.4	0	3	0.0743041	0.175459	236.137	0.030786	7.79762	101.731	69.4	0	0	0	0	934	0.775917	0	0	0.1	0	0.37045	O
AC006504.5	0	43	5.14143	4.08772	79.5054	16.7094	3.48092	21.9841	4802.1	0	0	0	0	934	0.36479	4	3	6	0.5	0.971092	O
AC006504.6	0	9	0.142077	0.577737	406.636	0.33378	10.0529	133.093	132.7	0	0	0	0	934	0.907238	0	0	0	#NUM!	0.182013	O
AC006504.7	0	4	0.0944325	0.28771	304.673	0.0827771	6.49406	59.7079	88.2	0	0	0	0	934	0.867575	0	0	0.1	0	0.282655	O
AC006504.8	0	68	5.5864	4.98978	89.3201	24.8979	4.00252	33.2873	5217.7	0	0	0	0	934	0.406239	5	3	7	0.428571	0.958244	O
AC006509.1	0	2	0.0491435	0.224096	456.003	0.050219	6.6559	50.1034	45.9	0	0	0	0	934	0.94987	0	0	0	#NUM!	0.111349	O
AC006509.2	0	80	1.15375	6.35952	551.206	40.4435	7.93078	73.7101	1077.6	0	0	0	0	934	0.965998	0	0	0	#NUM!	0.162741	O
AC006511.1	0	19	0.116809	0.732631	627.202	0.536748	20.1494	489.169	109.1	0	0	0	0	934	0.920593	0	0	0	#NUM!	0.183084	O
AC006511.2	0	6	0.146467	0.43684	298.252	0.190829	5.73818	48.0586	136.8	0	0	0	0	934	0.872749	0	0	0.1	0	0.308351	O
AC006511.3	0	11	0.897109	0.864485	96.3634	0.747334	3.74408	26.1634	837.9	0	0	0	0	934	0.42103	0.7	0.4	1	0.4	0.985011	O
AC006512.1	0	4	0.248929	0.401196	161.169	0.160958	3.91476	24.9259	232.5	0	0	0	0	934	0.681354	0.2	0	0.375	0	0.531049	O
AC006512.2	0	3	0.0247323	0.121612	491.714	0.0147896	16.771	387.803	23.1	0	0	0	0	934	0.925216	0	0	0	#NUM!	0.123126	O
AC006517.1	0	3	0.0341542	0.187671	549.481	0.0352202	9.24102	108.689	31.9	0	0	0	0	934	0.96352	0	0	0	#NUM!	0.0695931	O
AC006518.1	0	9	0.589507	0.787058	133.511	0.619461	3.73293	23.2965	550.6	0	0	0	0	934	0.572084	0.3	0.1	0.8	0.125	0.875803	O
AC006518.2	0	4	0.365096	0.373107	102.194	0.139209	3.29194	18.7034	341	0	0	0	0	934	0.46744	0.3	0.1	0.5	0.2	0.91863	O
AC006529.1	0	1	0.0534261	0.103134	193.041	0.0106367	3.78527	22.6015	49.9	0	0	0	0	934	0.758616	0	0	0.1	0	0.340471	O
AC006530.1	0	0.8	0.0159529	0.0625666	392.196	0.00391458	6.44854	56.589	14.9	0	0	0	0	934	0.93239	0	0	0	#NUM!	0.0974304	O
AC006534.1	0	0.3	0.00396146	0.0256813	648.28	0.000659531	7.96684	73.0032	3.7	0	0	0	0	934	0.977227	0	0	0	#NUM!	0.0289079	O
AC006538.1	0	34	2.35471	3.2652	138.667	10.6615	4.06372	25.1711	2199.3	0	0	0	0	934	0.56704	1	0.6	3	0.2	0.988223	O
AC006538.2	0	0.5	0.0201285	0.0540095	268.324	0.00291703	3.46367	15.5661	18.8	0	0	0	0	934	0.876851	0	0	0	#NUM!	0.153105	O
AC006538.3	0	3	0.135225	0.324708	240.125	0.105435	4.69057	28.7951	126.3	0	0	0	0	934	0.814122	0	0	0.1	0	0.389722	O
AC006539.1	0	1	0.04197	0.115167	274.403	0.0132634	3.92855	18.7477	39.2	0	0	0	0	934	0.881134	0	0	0	#NUM!	0.189507	O
AC006539.2	0	13	1.04893	1.53991	146.807	2.37131	2.70672	11.0065	979.7	0	0	0	0	934	0.663633	0.5	0	1	0	0.705567	O
AC006539.3	0	1	0.0163812	0.103938	634.499	0.0108032	6.98071	51.4941	15.3	0	0	0	0	934	0.978076	0	0	0	#NUM!	0.0278373	O
AC006547.1	0.1	41	4.64572	3.39947	73.1742	11.5564	3.72943	26.8276	4339.1	0	0	0	0	934	0.33335	4	3	6	0.5	1	O
AC006548.1	0	6	0.187687	0.482811	257.242	0.233107	4.41974	30.9947	175.3	0	0	0	0	934	0.861024	0	0	0	#NUM!	0.204497	O
AC006548.3	0.1	5	0.82666	0.526252	63.6601	0.276941	2.61072	10.192	772.1	0	0	0	0	934	0.292319	0.7	0.5	1	0.5	1	O
AC006557.1	0	17	1.09036	1.17162	107.453	1.3727	4.44897	42.3222	1018.4	0	0	0	0	934	0.474822	0.8	0.4	1.75	0.228571	0.970021	O
AC006557.2	0	41	0.179764	2.07864	1156.31	4.32074	15.3801	257.768	167.9	0	0	0	0	934	0.986469	0	0	0	#NUM!	0.11242	O
AC006557.5	0	11	0.507602	0.874564	172.293	0.764862	5.45966	47.3458	474.1	0	0	0	0	934	0.652504	0.2	0.1	0.6	0.166667	0.793362	O
AC006557.6	0.7	82	9.57248	7.82853	81.7816	61.2859	4.1687	25.0044	8940.7	0	0	0	0	934	0.334771	8	6	11	0.545455	1	O
AC006566.1	0	10	0.243148	0.509598	209.584	0.25969	9.07725	148.701	227.1	0	0	0	0	934	0.729042	0.1	0	0.3	0	0.529979	O
AC006581.1	0	1	0.0398287	0.110724	278	0.0122598	4.22243	21.8763	37.2	0	0	0	0	934	0.878434	0	0	0	#NUM!	0.19379	O
AC006600.1	0	0.3	0.000321199	0.0098163	3056.14	9.63597e-05	30.5614	934	0.3	0	0	0	0	934	0.998929	0	0	0	#NUM!	0.00107066	O
AC006600.2	0	3	0.0262313	0.148762	567.116	0.02213	12.7347	211.832	24.5	0	0	0	0	934	0.950203	0	0	0	#NUM!	0.100642	O
AC006840.1	0	2	0.0115632	0.0879389	760.508	0.00773324	15.6654	309.835	10.8	0	0	0	0	934	0.974245	0	0	0	#NUM!	0.0481799	O
AC006924.1	0	0.5	0.00588865	0.0349186	592.981	0.00121931	8.14134	81.6372	5.5	0	0	0	0	934	0.971832	0	0	0	#NUM!	0.0385439	O
AC006927.1	0	3	0.0395075	0.18581	470.316	0.0345254	9.19167	110.595	36.9	0	0	0	0	934	0.943702	0	0	0	#NUM!	0.11242	O
AC006942.1	0	10	1.07152	1.21778	113.65	1.48298	2.46442	9.43082	1000.8	0	0	0	0	934	0.538354	0.7	0.3	1	0.3	0.888651	O
AC006946.1	0	48	1.30289	2.50498	192.264	6.27494	10.2998	157.207	1216.9	0	0	0	0	934	0.570549	0.8	0.4	1	0.4	0.904711	O
AC006946.2	0	19	1.72623	2.74132	158.804	7.51482	2.37954	7.02877	1612.3	0	0	0	0	934	0.717041	0.4	0	3	0	0.59743	O
AC006946.3	0	13	0.626981	1.12833	179.962	1.27312	3.68196	23.1484	585.6	0	0	0	0	934	0.740896	0.1	0	0.9	0	0.536403	O
AC006947.1	0	5	0.157388	0.403128	256.137	0.162512	7.07896	67.0413	147	0	0	0	0	934	0.782842	0	0	0.2	0	0.448608	O
AC006960.1	0	21	0.480835	1.41819	294.943	2.01126	7.73618	83.9419	449.1	0	0	0	0	934	0.837569	0	0	0.4	0	0.35439	O
AC006960.2	0	3	0.0343683	0.154555	449.702	0.0238872	11.3225	178.856	32.1	0	0	0	0	934	0.925651	0	0	0	#NUM!	0.139186	O
AC006960.3	0	6	0.194218	0.443784	228.497	0.196944	6.34665	57.3355	181.4	0	0	0	0	934	0.745204	0.1	0	0.2	0	0.541756	O
AC006963.1	0	20	0.194754	1.07059	549.713	1.14616	13.9069	232.853	181.9	0	0	0	0	934	0.897057	0	0	0.1	0	0.35546	O
AC006965.1	0	2	0.035439	0.112827	318.369	0.0127299	8.39437	112.37	33.1	0	0	0	0	934	0.871006	0	0	0	#NUM!	0.201285	O
AC006967.1	0	2	0.00781585	0.0830356	1062.4	0.0068949	18.1452	388.252	7.3	0	0	0	0	934	0.987225	0	0	0	#NUM!	0.0278373	O
AC006967.2	0	2	0.0105996	0.108013	1019.03	0.0116667	15.3202	261.314	9.9	0	0	0	0	934	0.988288	0	0	0	#NUM!	0.0267666	O
AC006967.3	0	52	0.163812	2.05364	1253.66	4.21742	20.7501	475.816	153	0	0	0	0	934	0.977365	0	0	0	#NUM!	0.139186	O
AC006970.1	0	0.4	0.00278373	0.0264507	950.19	0.000699638	11.2907	141.565	2.6	0	0	0	0	934	0.98987	0	0	0	#NUM!	0.0139186	O
AC006970.2	0	22	0.206531	1.22747	594.326	1.50668	11.2826	159.086	192.9	0	0	0	0	934	0.956954	0	0	0	#NUM!	0.157388	O
AC006971.1	0	0.5	0.0139186	0.0481051	345.617	0.0023141	4.76005	29.0172	13	0	0	0	0	934	0.919717	0	0	0	#NUM!	0.102784	O
AC006978.1	0.1	100	15.9197	12.9102	81.0958	166.674	2.18969	7.28897	14869	0	0	0	0	934	0.398887	12	7	21	0.333333	1	O
AC006978.2	0	16	1.03201	1.3295	128.826	1.76758	4.88301	39.1739	963.9	0	0	0	0	934	0.519349	0.7	0.3	1	0.3	0.938972	O
AC006987.1	0	0.6	0.000749465	0.0198999	2655.22	0.000396008	29.4637	884.686	0.7	0	0	0	0	934	0.998623	0	0	0	#NUM!	0.00214133	O
AC006987.2	0	6	0.243469	0.5522	226.805	0.304925	4.75063	30.7843	227.4	0	0	0	0	934	0.792742	0	0	0.2	0	0.465739	O
AC006987.3	0	0.3	0.00117773	0.0169706	1440.96	0.000288001	15.3944	246.275	1.1	0	0	0	0	934	0.99562	0	0	0	#NUM!	0.00535332	O
AC006987.4	0	0.2	0.000642398	0.0113227	1762.57	0.000128204	17.5878	307.989	0.6	0	0	0	0	934	0.996788	0	0	0	#NUM!	0.00321199	O
AC006994.1	0	3	0.195289	0.270364	138.443	0.0730968	4.18367	30.824	182.4	0	0	0	0	934	0.591626	0.1	0	0.275	0	0.715203	O
AC006994.2	0	3	0.0283726	0.141793	499.752	0.0201052	13.8704	251.031	26.5	0	0	0	0	934	0.923926	0	0	0	#NUM!	0.135974	O
AC007000.1	0	16	1.28212	1.20404	93.9104	1.44972	3.73079	29.7884	1197.5	0	0	0	0	934	0.425972	1	0.6	2	0.3	0.972163	O
AC007000.2	0	14	1.056	1.23367	116.826	1.52195	4.2558	29.4995	986.3	0	0	0	0	934	0.492469	0.8	0.4	1	0.4	0.940043	O
AC007000.3	0	13	0.28137	0.679698	241.567	0.461989	11.4854	178.636	262.8	0	0	0	0	934	0.67054	0.1	0	0.3	0	0.686296	O
AC007001.1	0	9	0.139722	0.45775	327.616	0.209535	11.3608	183.585	130.5	0	0	0	0	934	0.830504	0	0	0.1	0	0.369379	O
AC007003.1	0	0.6	0.00610278	0.0378299	619.879	0.0014311	9.56975	116.041	5.7	0	0	0	0	934	0.971843	0	0	0	#NUM!	0.0396146	O
AC007009.1	0	4	0.0358672	0.181893	507.129	0.0330852	13.5288	259.068	33.5	0	0	0	0	934	0.942782	0	0	0	#NUM!	0.109208	O
AC007012.1	0	0.4	0.00278373	0.0322896	1159.94	0.00104262	11.6727	135.998	2.6	0	0	0	0	934	0.992917	0	0	0	#NUM!	0.00749465	O
AC007012.2	0	0.3	0.0019272	0.0195482	1014.34	0.000382134	11.7809	151.829	1.8	0	0	0	0	934	0.991078	0	0	0	#NUM!	0.0117773	O
AC007014.1	0	3	0.103747	0.184724	178.052	0.0341231	5.73081	68.4539	96.9	0	0	0	0	934	0.70783	0	0	0.1	0	0.473233	O
AC007014.2	0	19	0.56167	0.987178	175.758	0.974521	10.0931	155.499	524.6	0	0	0	0	934	0.563678	0.4	0.1	0.7	0.142857	0.832976	O
AC007016.1	0	2	0.0743041	0.178787	240.616	0.0319649	4.27035	31.3615	69.4	0	0	0	0	934	0.846204	0	0	0	#NUM!	0.213062	O
AC007029.1	0	16	0.398073	0.766834	192.637	0.588035	11.03	194.527	371.8	0	0	0	0	934	0.62493	0.2	0	0.5	0	0.678801	O
AC007032.1	0	9	0.814133	0.909102	111.665	0.826467	3.39997	17.6021	760.4	0	0	0	0	934	0.485954	0.6	0.3	1	0.3	0.942184	O
[truncated: 56,607 more rows]

## Sheet: Klijn
Gene	Min	Max	Mean	Std..deviation	RSD	Variance	Skewness	Kurtosis	Overall.sum	No..missings	No..NaNs	No....s	No....s.1	Row.count	gini	Median	pc25	pc75	pc25.pc75	frac	S/A/O
[truncated: 57,711 more rows]
