# Supplementary material for: The role and robustness of the Gini coefficient as an unbiased tool for the selection of Gini genes for normalising expression profiling data
Source: Sci Rep. 2019 Nov 29;9:17960. doi: 10.1038/s41598-019-54288-7 (PMC6884504; doi:10.1038/s41598-019-54288-7)
Supplement: Supplementary file 9 — Supplementary Table S8 [file 41598_2019_54288_MOESM9_ESM.xlsx]

## Sheet: HPA Tissue
Gene	Min	Max	Mean	Std. deviation	RSD	Variance	Skewness	Kurtosis	Overall sum	No. missings	No. NaNs	No. +∞s	No. -∞s	Row count	gini	Median	pc25	pc75	pc25/pc75	frac
TSPAN6	0.21	102.2	38.5334	25.5527	66.3131	652.94	0.598183	-0.171988	2273.47	0	0	0	0	59	0.369645	31.85	18.685	54.82	0.340843	1
TNMD	0	33.29	1.31153	4.55078	346.984	20.7096	6.3392	43.7687	77.38	0	0	0	0	59	0.837391	0.17	0.06	0.73	0.0821918	0.864407
DPM1	10.25	105.38	52.8969	18.2888	34.5744	334.479	0.492585	0.824446	3120.92	0	0	0	0	59	0.186954	49.04	42.55	63.595	0.669078	1
SCYL3	1.32	24.61	9.01085	3.86371	42.8785	14.9283	1.26999	4.93036	531.64	0	0	0	0	59	0.215943	9.23	7.185	10.5	0.684286	1
C1orf112	0.07	25.1	4.89051	4.56076	93.2574	20.8005	2.42701	7.24937	288.54	0	0	0	0	59	0.433709	3.65	2.145	5.835	0.367609	1
FGR	0.09	178.26	16.6237	32.0019	192.507	1024.12	3.644	14.1536	980.8	0	0	0	0	59	0.674566	6.62	3.465	12.85	0.26965	1
CFH	0.79	839.5	75.0115	134.334	179.084	18045.6	4.48869	21.9065	4425.68	0	0	0	0	59	0.584894	43.96	22.61	70.2	0.32208	1
FUCA2	2.41	154.24	41.1531	23.2165	56.415	539.005	1.9493	8.60026	2428.03	0	0	0	0	59	0.281677	39.28	28.69	52.89	0.542447	1
GCLC	2.78	137.33	27.6164	21.8999	79.3004	479.608	2.78641	10.8466	1629.37	0	0	0	0	59	0.360808	21.64	16.175	32.31	0.500619	1
NFYA	2.33	70.96	19.5946	10.066	51.3714	101.324	2.22095	10.8579	1156.08	0	0	0	0	59	0.247505	19.16	13.715	23.065	0.594624	1
STPG1	0.39	46.96	5.90627	6.75483	114.367	45.6278	4.53838	24.8746	348.47	0	0	0	0	59	0.416438	4.89	3.075	6.24	0.492788	1
NIPAL3	1.45	97.5	18.3063	16.9341	92.5043	286.763	3.10117	10.4884	1080.07	0	0	0	0	59	0.368789	14.66	10.935	17.16	0.637238	1
LAS1L	3.19	58.48	22.8531	9.40882	41.171	88.5259	0.76866	2.55724	1348.33	0	0	0	0	59	0.220173	23.41	17.025	27.865	0.610982	1
ENPP4	1.62	38.47	14.1403	8.60612	60.8622	74.0653	0.829956	0.151216	834.28	0	0	0	0	59	0.334195	12.36	7.96	19.19	0.414799	1
SEMA3F	0.41	159.14	20.5025	24.9197	121.545	620.993	3.50599	16.5654	1209.65	0	0	0	0	59	0.516363	13.89	6.535	25.25	0.258812	1
CFTR	0	188.66	13.5598	30.1354	222.24	908.142	3.96708	19.7644	800.03	0	0	0	0	59	0.798528	1.41	0.18	11.9	0.0151261	0.898305
ANKIB1	2.71	55.4	18.8522	9.3797	49.7539	87.9788	1.40894	4.06634	1112.28	0	0	0	0	59	0.251644	17.72	14.305	21.135	0.676839	1
CYP51A1	2.42	174.17	48.6559	31.1895	64.1022	972.786	1.46128	3.4777	2870.7	0	0	0	0	59	0.33535	43.77	27.385	63.09	0.434062	1
KRIT1	3.63	48.8	21.4486	8.95515	41.7516	80.1947	0.752239	1.37594	1265.47	0	0	0	0	59	0.221372	20.05	16.28	24.635	0.660848	1
RAD52	1.17	17.14	6.69017	2.80387	41.9102	7.86167	0.972719	2.65178	394.72	0	0	0	0	59	0.220821	6.64	5.16	7.885	0.654407	1
BAD	6.56	49.97	26.1231	10.7434	41.126	115.42	0.300752	-0.574585	1541.26	0	0	0	0	59	0.232133	26.13	16.865	31.88	0.529015	1
LAP3	6.53	212.51	86.0598	43.9911	51.1169	1935.22	0.515275	-0.0192069	5077.53	0	0	0	0	59	0.285379	81.69	53.605	109.47	0.489678	1
CD99	33.29	900.26	207.177	143.248	69.143	20520.1	2.36286	9.0203	12223.4	0	0	0	0	59	0.333991	179.51	131.35	273.565	0.480142	1
HS3ST1	0.05	23.2	2.80373	4.30248	153.456	18.5113	3.20958	11.1997	165.42	0	0	0	0	59	0.60554	1.5	0.595	2.48	0.239919	1
AOC1	0.06	716.99	30.7937	102.618	333.242	10530.4	5.59737	35.6085	1816.83	0	0	0	0	59	0.874599	1.59	0.52	10.37	0.0501446	1
WNT16	0	24.36	1.24288	3.51678	282.954	12.3678	5.3408	33.1003	73.33	0	0	0	0	59	0.815894	0.22	0.06	0.5	0.12	0.932203
HECW1	0	10.95	1.04644	1.82914	174.796	3.34575	3.99657	18.0415	61.74	0	0	0	0	59	0.628036	0.41	0.225	1.075	0.209302	0.966102
MAD1L1	1.37	47.44	12.2161	7.51757	61.5382	56.5139	2.30902	7.91305	720.75	0	0	0	0	59	0.295882	10.45	7.445	14.855	0.501178	1
LASP1	8.15	213.79	76.9515	39.1633	50.8934	1533.76	0.816279	1.83466	4540.14	0	0	0	0	59	0.274957	75.01	48.31	98.27	0.491605	1
SNX11	2.4	32.11	15.5125	5.77416	37.2225	33.3409	0.23309	0.5526	915.24	0	0	0	0	59	0.204006	15.28	12.67	17.67	0.717035	1
TMEM176A	0.12	651.02	95.1759	128.92	135.454	16620.3	2.80919	8.66232	5615.38	0	0	0	0	59	0.580298	53.69	21.155	105.535	0.200455	1
M6PR	11.64	234.43	99.7273	41.5613	41.6749	1727.34	0.750055	1.60949	5883.91	0	0	0	0	59	0.221824	96.83	73.285	114.225	0.641585	1
KLHL13	0.27	72.38	8.36458	13.23	158.166	175.032	3.18004	11.1318	493.51	0	0	0	0	59	0.62143	3.99	1.5	8.03	0.1868	1
CYP26B1	0.01	27.17	4.66847	5.96412	127.753	35.5707	2.42622	5.66092	275.44	0	0	0	0	59	0.557802	2.55	1.4	4.71	0.29724	0.983051
ICA1	0.08	64.85	18.7264	13.1687	70.3212	173.414	1.15751	1.77329	1104.86	0	0	0	0	59	0.376002	15.26	10.21	25.72	0.396967	1
DBNDD1	0.21	26.01	7.55983	6.68077	88.3719	44.6326	1.20497	0.75416	446.03	0	0	0	0	59	0.465758	5.2	2.325	10.945	0.212426	1
ALS2	1.09	23.63	10.0785	4.06367	40.3203	16.5134	0.712986	1.63624	594.63	0	0	0	0	59	0.216312	10.07	7.685	12.21	0.629402	1
CASP10	0.64	24.18	8.49712	5.5557	65.3833	30.8658	0.750826	0.305954	501.33	0	0	0	0	59	0.360433	8.02	3.56	11.96	0.297659	1
CFLAR	8.63	188.32	74.8873	34.4191	45.9612	1184.67	1.00469	1.37904	4418.35	0	0	0	0	59	0.245488	69.56	52.52	88.78	0.591575	1
TFPI	2.4	753.11	55.5525	103.823	186.892	10779.3	5.58485	36.2052	3277.6	0	0	0	0	59	0.589365	27.1	16.195	56.705	0.285601	1
NDUFAF7	1.19	69.18	8.54424	8.34809	97.7043	69.6906	6.80178	50.0912	504.11	0	0	0	0	59	0.263706	7.55	6.215	8.96	0.693638	1
RBM5	9.63	112.75	55.959	22.8071	40.7567	520.162	0.278728	-0.320896	3301.58	0	0	0	0	59	0.228682	54.16	40.36	68.855	0.586159	1
MTMR7	0.06	25.67	2.25339	4.79144	212.632	22.9579	3.88387	15.5459	132.95	0	0	0	0	59	0.697976	0.75	0.445	1.385	0.3213	1
SLC7A2	0.04	380.79	31.4331	61.8177	196.665	3821.43	4.18589	20.0002	1854.55	0	0	0	0	59	0.685516	10.86	4.33	25.83	0.167635	1
ARF5	26.2	182.94	97.3005	39.2268	40.3152	1538.75	0.369624	-0.28683	5740.73	0	0	0	0	59	0.224412	88.97	74.975	119.935	0.62513	1
SARM1	0.52	7.58	2.96153	1.72248	58.162	2.96695	0.890621	-0.00199244	174.73	0	0	0	0	59	0.313361	2.42	1.905	4.525	0.420994	1
POLDIP2	16.39	109.14	63.929	19.7737	30.9308	391	0.148694	0.284487	3771.81	0	0	0	0	59	0.1706	62.94	50.045	75.83	0.659963	1
PLXND1	2.54	161.34	40.1229	30.7988	76.7611	948.564	1.79186	4.27746	2367.25	0	0	0	0	59	0.387056	32.99	21.055	51.845	0.406114	1
AK2	13.18	183.32	95.8751	34.2213	35.6936	1171.1	0.257759	0.313313	5656.63	0	0	0	0	59	0.196298	93.59	74.84	111.325	0.672266	1
CD38	0.05	27.66	6.28186	7.29843	116.183	53.2671	1.60074	1.68683	370.63	0	0	0	0	59	0.570832	3.46	1.405	8.145	0.172498	1
FKBP4	9.76	313.92	59.6898	58.0638	97.2758	3371.4	3.19594	10.8468	3521.7	0	0	0	0	59	0.390605	46.71	30.06	63.88	0.47057	1
KDM1A	5.46	163.38	47.5586	26.2387	55.1712	688.468	1.82149	5.97287	2805.96	0	0	0	0	59	0.277995	41.93	32.535	57.65	0.564354	1
RBM6	4.96	83.73	40.749	16.3996	40.2455	268.948	0.438017	0.488406	2404.19	0	0	0	0	59	0.221077	40.32	29.86	50.415	0.592284	1
CAMKK1	0.37	51.53	6.5922	7.22552	109.607	52.2081	4.50696	26.1592	388.94	0	0	0	0	59	0.424213	5.04	2.945	7.165	0.411026	1
RECQL	2.29	159.32	32.1664	22.8365	70.9949	521.506	3.17886	16.023	1897.82	0	0	0	0	59	0.322372	27.52	19.205	38.18	0.503012	1
VPS50	1.62	25.45	12.4034	4.87274	39.2855	23.7436	0.180179	0.82338	731.8	0	0	0	0	59	0.211915	12.76	9.93	14.525	0.683649	1
HSPB6	0.13	843.05	91.622	161.544	176.316	26096.5	2.97842	9.87086	5405.7	0	0	0	0	59	0.710453	23.75	7.815	98.01	0.0797368	1
ARHGAP33	0.16	25.84	5.56237	5.46058	98.1699	29.8179	2.19849	4.70642	328.18	0	0	0	0	59	0.450679	3.99	2.165	5.64	0.383865	1
NDUFAB1	11.23	323.26	78.6161	44.4903	56.5919	1979.39	3.12836	15.3548	4638.35	0	0	0	0	59	0.254992	74.71	56.36	91.325	0.617137	1
PDK4	0.29	763.04	84.0585	127.648	151.856	16294	3.37987	14.3143	4959.45	0	0	0	0	59	0.623609	40.49	12.695	102.485	0.123872	1
SLC22A16	0	38.63	1.60339	5.84856	364.762	34.2056	5.09903	28.9854	94.6	0	0	0	0	59	0.892471	0.1	0.055	0.22	0.25	0.949153
ZMYND10	0	284.69	12.0881	47.7429	394.956	2279.38	5.05902	25.7102	713.2	0	0	0	0	59	0.911446	0.55	0.23	1.495	0.153846	0.983051
ABCB5	0.02	32.3	1.8478	5.99212	324.284	35.9055	4.27254	17.6373	109.02	0	0	0	0	59	0.842277	0.23	0.11	0.735	0.14966	1
ARX	0.01	97.72	3.43322	12.9375	376.833	167.379	6.9251	50.8079	202.56	0	0	0	0	59	0.858185	0.23	0.045	1.82	0.0247253	0.898305
SLC25A13	1.62	77.39	17.7642	13.0259	73.3263	169.673	2.45579	8.22602	1048.09	0	0	0	0	59	0.342587	14.76	10.43	21.84	0.477564	1
ST7	4.59	51.01	21.3249	10.5724	49.5778	111.776	0.724898	0.255658	1258.17	0	0	0	0	59	0.273791	20.44	12.9	28.525	0.452235	1
CDC27	3.07	94.78	27.0983	14.6154	53.9348	213.611	2.14921	7.97525	1598.8	0	0	0	0	59	0.262119	24.79	19.06	32.8	0.581098	1
SLC4A1	0.1	238.05	6.19576	31.3287	505.647	981.487	7.24718	54.2139	365.55	0	0	0	0	59	0.894674	0.57	0.35	0.85	0.411765	1
CALCR	0	5.57	0.352542	0.807614	229.083	0.65224	5.16632	30.9731	20.8	0	0	0	0	59	0.703211	0.12	0.065	0.28	0.232143	0.898305
HCCS	2.66	50.27	22.081	8.23911	37.3131	67.8829	0.601583	1.91053	1302.78	0	0	0	0	59	0.199092	21.52	17.35	26.005	0.667179	1
DVL2	2.7	36.2	19.119	8.52351	44.5814	72.6502	0.113016	-0.654891	1128.02	0	0	0	0	59	0.252809	19.1	13.04	24.905	0.52359	1
PRSS22	0	48.34	3.46169	7.34777	212.259	53.9898	4.42051	24.2229	204.24	0	0	0	0	59	0.749222	1.08	0.045	2.935	0.0153322	0.779661
UPF1	7.93	56.79	24.5783	9.75302	39.6814	95.1215	0.644475	1.22218	1450.12	0	0	0	0	59	0.215565	24.38	18.375	29.775	0.617128	1
SKAP2	1.23	54.65	20.1169	11.1445	55.3983	124.199	0.688372	0.727004	1186.9	0	0	0	0	59	0.304149	18.27	12.595	26.94	0.46752	1
SLC25A5	9.88	769.66	257.719	143.267	55.5904	20525.5	1.45918	2.53386	15205.5	0	0	0	0	59	0.28526	224.46	162.195	303.78	0.533923	1
MCUB	0.25	36.3	9.02322	6.95604	77.0904	48.3864	1.4596	3.01997	532.37	0	0	0	0	59	0.402899	6.91	4.005	11.965	0.334726	1
HOXA11	0	96.38	5.66085	15.5612	274.892	242.152	4.71544	24.0511	333.99	0	0	0	0	59	0.829476	0.44	0.055	4.03	0.0136476	0.881356
POLR2J	12.13	100.35	53.8747	15.3525	28.4966	235.699	0.642316	1.86619	3178.61	0	0	0	0	59	0.151197	51.97	45.365	61.51	0.737522	1
DHX33	1.31	45.87	8.71339	6.60446	75.7967	43.6189	3.49307	17.0469	514.09	0	0	0	0	59	0.32202	7.69	5.26	8.985	0.58542	1
MEOX1	0.01	25.38	4.11441	5.20532	126.514	27.0953	2.09749	4.69092	242.75	0	0	0	0	59	0.594874	2.16	0.825	5.215	0.158198	0.966102
THSD7A	0	15.05	2.08136	2.65399	127.513	7.04369	2.69544	9.58102	122.8	0	0	0	0	59	0.575578	0.98	0.46	3.005	0.153078	0.966102
LIG3	1.85	38.72	11.852	6.9281	58.455	47.9986	1.82365	4.14869	699.27	0	0	0	0	59	0.288245	10.18	7.8	13.63	0.572267	1
RPAP3	1.81	34.47	19.4558	7.13538	36.6749	50.9137	-0.278252	-0.309747	1147.89	0	0	0	0	59	0.205727	19.72	14.04	23.885	0.587817	1
ACSM3	0.29	93.25	16.7539	21.8595	130.474	477.836	2.23402	4.71573	988.48	0	0	0	0	59	0.588824	8.14	3.335	18.775	0.17763	1
AC004381.6	0.33	618.54	14.0581	80.1196	569.917	6419.16	7.66171	58.7957	829.43	0	0	0	0	59	0.827468	2.78	1.9	4.035	0.47088	1
CIAPIN1	3.25	129.01	30.8949	17.7662	57.5054	315.639	3.11186	15.7285	1822.8	0	0	0	0	59	0.25791	27.68	22.565	38.15	0.591481	1
SPPL2B	1.47	49.14	16.6634	9.4723	56.845	89.7244	1.25237	2.07517	983.14	0	0	0	0	59	0.300181	15.14	10	20.79	0.481	1
FAM214B	1.1	43.15	13.2695	6.83024	51.4733	46.6522	1.61582	5.37172	782.9	0	0	0	0	59	0.262154	12.22	9.19	16.47	0.557984	1
COPZ2	0.62	73.19	22.4776	16.6086	73.8897	275.847	1.08677	1.06627	1326.18	0	0	0	0	59	0.397395	19.72	9.515	31.275	0.304237	1
PRKAR2B	0.14	139.5	10.0936	18.7567	185.828	351.812	5.94642	40.3392	595.52	0	0	0	0	59	0.563355	6.09	3.445	8.65	0.398266	1
MSL3	1.7	59.88	20.7347	10.6086	51.1634	112.542	1.51614	3.49864	1223.35	0	0	0	0	59	0.258544	18.85	15.01	24.08	0.623339	1
CREBBP	6.24	61.72	23.1136	10.4272	45.1129	108.726	1.32727	2.63742	1363.7	0	0	0	0	59	0.233835	21.01	17.645	26.405	0.668245	1
TSPOAP1	0.3	69.18	15.4346	14.5306	94.143	211.137	1.68036	2.84496	910.64	0	0	0	0	59	0.470992	9.86	5.99	20.205	0.296461	1
MPO	0.01	3725.09	106.764	579.133	542.442	335395	5.60511	31.5481	6299.07	0	0	0	0	59	0.966408	0.33	0.185	0.82	0.22561	0.983051
PON1	0	233.69	5.77288	32.6012	564.73	1062.84	6.45592	43.5775	340.6	0	0	0	0	59	0.962311	0.07	0.025	0.19	0.131579	0.79661
GCFC2	1.58	20.17	8.84102	3.64783	41.2603	13.3067	0.8949	1.08518	521.62	0	0	0	0	59	0.221386	8.35	6.72	10.325	0.650847	1
WDR54	0.45	113.28	13.459	16.136	119.89	260.37	4.48812	25.5707	794.08	0	0	0	0	59	0.453183	10.29	5.69	13.785	0.412768	1
CROT	1.41	68.41	16.6146	13.4073	80.6959	179.755	1.67954	3.42615	980.26	0	0	0	0	59	0.409473	12.64	7.415	21.665	0.342257	1
ABCB4	0.04	69.32	3.61712	10.6738	295.092	113.931	5.29382	29.1797	213.41	0	0	0	0	59	0.752782	0.86	0.525	1.895	0.277045	1
KMT2E	4.32	52.81	29.4739	10.9498	37.1508	119.898	-0.192071	-0.0423722	1738.96	0	0	0	0	59	0.207292	29.53	22.75	37.64	0.60441	1
RHBDD2	3.83	258.61	50.8246	49.1367	96.679	2414.42	2.4838	6.74322	2998.65	0	0	0	0	59	0.42968	34.75	23.21	50.385	0.460653	1
SOX8	0.02	109.97	4.80237	19.8899	414.167	395.607	5.1943	26.172	283.34	0	0	0	0	59	0.880485	0.54	0.215	1.215	0.176955	1
IBTK	1.94	21.47	10.1231	4.01114	39.6239	16.0893	0.549234	1.16813	597.26	0	0	0	0	59	0.211681	10.28	8.035	11.755	0.683539	1
ZNF195	1.85	34.16	13.4354	6.20075	46.1522	38.4493	1.02958	2.44822	792.69	0	0	0	0	59	0.243849	12.58	9.75	16.385	0.595056	1
MYCBP2	2.6	82.73	21.4025	12.778	59.7031	163.277	2.16373	8.11138	1262.75	0	0	0	0	59	0.295752	18.84	13.855	25.43	0.544829	1
FBXL3	4.44	80.88	33.6668	13.8853	41.2433	192.801	0.515541	1.04997	1986.34	0	0	0	0	59	0.22705	32.62	25.115	43.3	0.580023	1
ITGAL	0.09	80.99	11.5731	16.8333	145.453	283.361	2.83226	8.50893	682.81	0	0	0	0	59	0.604636	5.52	2.63	12.605	0.208647	1
PDK2	2.97	151.55	27.8834	23.22	83.2753	539.168	2.92501	13.1047	1645.12	0	0	0	0	59	0.385543	23.09	12.525	34.915	0.358728	1
ITGA3	0.01	298.21	35.9049	50.4835	140.603	2548.58	3.28293	13.0629	2118.39	0	0	0	0	59	0.570827	22.86	10.9	35.045	0.311029	0.983051
ZFX	2.25	33.24	13.6	6.36312	46.7877	40.4893	0.926408	0.712163	802.4	0	0	0	0	59	0.252083	12.32	9.125	17.3	0.527457	1
LAMP2	19.29	242.15	120.871	52.7408	43.6339	2781.59	0.345775	-0.580756	7131.39	0	0	0	0	59	0.246042	115.89	79.375	152.92	0.519062	1
ITGA2B	0	29.32	1.89831	4.37943	230.702	19.1794	4.83296	27.3287	112	0	0	0	0	59	0.73184	0.56	0.2	1.685	0.118694	0.983051
ASB4	0.1	50.28	1.94	6.75956	348.431	45.6917	6.62101	47.0014	114.46	0	0	0	0	59	0.75728	0.49	0.365	0.79	0.462025	1
GDE1	4.97	67.97	29.818	12.0365	40.3667	144.878	0.519142	0.68833	1759.26	0	0	0	0	59	0.222367	28.15	21.9	36.645	0.597626	1
C19orf60	0.42	22.26	6.4061	5.21019	81.3317	27.1461	1.39774	1.98397	377.96	0	0	0	0	59	0.423521	4.9	2.685	8.615	0.311666	1
CRLF1	0	187.95	7.99254	26.6891	333.926	712.311	5.95262	37.9515	471.56	0	0	0	0	59	0.804032	1.42	0.57	4.715	0.120891	0.983051
OSBPL7	0.25	33.16	6.52458	5.61554	86.0674	31.5342	2.79427	10.1271	384.95	0	0	0	0	59	0.386384	5.49	3.125	7.92	0.394571	1
TMEM98	1.33	238.12	67.6429	49.431	73.0764	2443.42	0.955152	1.09437	3990.93	0	0	0	0	59	0.397747	55.72	24.67	96.085	0.256752	1
YBX2	0	385.44	7.43339	50.0754	673.655	2507.55	7.67419	58.9272	438.57	0	0	0	0	59	0.934148	0.48	0.14	1.095	0.127854	0.966102
KRT33A	0	1.73	0.105593	0.360862	341.748	0.130222	3.87811	14.1435	6.23	0	0	0	0	59	0.914003	0	0	0.015	0	0.254237
MAP3K14	1.92	22.83	8.57797	4.2693	49.7705	18.2269	1.17431	1.66976	506.1	0	0	0	0	59	0.264616	7.85	5.34	10.59	0.504249	1
ABCC8	0	196.43	5.50932	25.8665	469.504	669.076	7.20056	53.6266	325.05	0	0	0	0	59	0.894903	0.43	0.09	2.605	0.0345489	0.915254
CACNG3	0	42.56	0.815593	5.53962	679.213	30.6874	7.63418	58.4964	48.12	0	0	0	0	59	0.961635	0.02	0.01	0.04	0.25	0.559322
TMEM132A	0.1	99.26	14.2756	20.6629	144.743	426.955	2.69373	7.83775	842.26	0	0	0	0	59	0.620153	5.77	2.445	19.285	0.126782	1
AP2B1	7.09	265.47	78.4039	49.0239	62.5274	2403.35	1.61073	3.46074	4625.83	0	0	0	0	59	0.317544	74.11	46.83	89.915	0.520825	1
TAC1	0	77.79	4.14407	11.7705	284.034	138.546	5.22832	29.5333	244.5	0	0	0	0	59	0.799591	0.71	0.12	2.65	0.045283	0.864407
ZNF263	4.69	69.94	25.7285	11.2145	43.5879	125.765	1.11691	3.92177	1517.98	0	0	0	0	59	0.22619	25.69	19.39	31.465	0.61624	1
CX3CL1	0.07	100.12	18.4178	18.9904	103.109	360.637	2.11956	5.66707	1086.65	0	0	0	0	59	0.496836	10.56	5.99	24.705	0.242461	1
SPATA20	1.7	97.76	11.3544	12.8201	112.908	164.354	5.46961	36.4185	669.91	0	0	0	0	59	0.399887	8.38	5.71	13.915	0.410349	1
CACNA1G	0.01	10.58	1.04339	1.90281	182.368	3.6207	3.59633	14.1279	61.56	0	0	0	0	59	0.659558	0.41	0.205	0.835	0.245509	0.983051
TNFRSF12A	1.49	258.53	50.0837	58.537	116.878	3426.58	1.87022	3.16877	2954.94	0	0	0	0	59	0.561742	24.76	9.325	64.945	0.143583	1
DLX6	0	17.22	0.955593	2.49971	261.587	6.24854	5.20593	31.6769	56.38	0	0	0	0	59	0.77425	0.22	0.09	0.565	0.159292	0.932203
MAP3K9	0.1	10.89	2.45288	2.41216	98.34	5.81854	1.94563	3.83982	144.72	0	0	0	0	59	0.474239	1.64	0.905	3.005	0.301165	1
RALA	3.25	129.99	35.3997	20.4967	57.9009	420.116	1.92388	7.09273	2088.58	0	0	0	0	59	0.286046	31.63	24.145	42.555	0.567383	1
BAIAP2L1	0.25	68.64	16.428	15.4647	94.1364	239.157	1.27076	1.47842	969.25	0	0	0	0	59	0.496869	12.97	3.93	24.175	0.162565	1
KDM7A	0.93	18.16	6.90559	3.46722	50.2089	12.0216	0.669757	0.97225	407.43	0	0	0	0	59	0.274194	7.09	4.65	8.545	0.544178	1
ETV1	0.17	169.09	16.7659	28.9399	172.611	837.518	3.57236	14.7146	989.19	0	0	0	0	59	0.656557	5.6	2.815	17.12	0.164428	1
AGK	1.51	37.37	14.9642	6.51383	43.5293	42.43	0.65176	1.5552	882.89	0	0	0	0	59	0.235068	14.39	11.585	18.275	0.633926	1
ALDH3B1	0.34	71.98	13.5693	15.7494	116.066	248.045	2.30725	5.69281	800.59	0	0	0	0	59	0.536574	8.64	3.195	17.65	0.18102	1
TTC22	0.07	40.68	5.63559	6.98213	123.893	48.7501	2.80209	10.5441	332.5	0	0	0	0	59	0.557518	3.39	1.125	7.01	0.160485	1
PHTF2	0.95	86.14	14.8346	13.4336	90.5558	180.461	3.50935	15.3582	875.24	0	0	0	0	59	0.372392	11.44	7.87	17.15	0.458892	1
CCL26	0	29.08	2.55831	5.17326	202.214	26.7626	4.06544	17.7041	150.94	0	0	0	0	59	0.692018	0.87	0.36	2.55	0.141176	0.949153
FARP2	2.01	94.46	16.1432	12.4264	76.976	154.416	4.47667	27.4226	952.45	0	0	0	0	59	0.304511	14.91	10.9	18.56	0.587284	1
USH1C	0	106.93	11.5925	23.8814	206.007	570.321	2.56772	6.53486	683.96	0	0	0	0	59	0.8131	0.4	0.07	9.26	0.0075594	0.915254
GGCT	4.55	171.51	41.929	28.8372	68.7763	831.584	2.17152	6.85051	2473.81	0	0	0	0	59	0.334501	35.06	24.715	49.04	0.503976	1
DBF4	0	21.41	0.682373	2.75823	404.212	7.60785	7.5707	57.8196	40.26	0	0	0	0	59	0.682732	0.28	0.19	0.37	0.513514	0.966102
TBXA2R	0.11	7.49	1.42458	1.34735	94.5789	1.81535	2.4942	7.45788	84.05	0	0	0	0	59	0.431829	1.09	0.63	1.595	0.394984	1
IFRD1	12.62	129.91	41.4727	20.319	48.9936	412.86	1.99255	6.39027	2446.89	0	0	0	0	59	0.241427	39.36	28.55	48.78	0.585281	1
LGALS14	0	69	1.47559	8.94593	606.26	80.0296	7.67203	58.9048	87.06	0	0	0	0	59	0.860315	0.27	0.125	0.42	0.297619	0.966102
COX10	2.25	43.16	10.598	5.31428	50.1443	28.2415	4.02465	24.1868	625.28	0	0	0	0	59	0.210535	9.87	8.11	12.04	0.673588	1
GTF2IRD1	0.41	62.6	12.1041	10.071	83.2038	101.426	2.59312	10.1616	714.14	0	0	0	0	59	0.391142	9.06	6.32	14.325	0.441187	1
PAF1	5.66	87.14	35.2132	12.7905	36.3229	163.596	1.22254	4.31259	2077.58	0	0	0	0	59	0.187655	36.27	26.165	40.99	0.638326	1
VPS41	2.75	96.84	33.6817	17.3721	51.5774	301.791	1.21304	2.85363	1987.22	0	0	0	0	59	0.267366	32.5	23.54	38.925	0.604753	1
ARHGAP44	0.03	51.7	6.03475	8.59843	142.482	73.9331	3.46322	14.5937	356.05	0	0	0	0	59	0.569872	3.08	1.88	6.2	0.303226	1
ELAC2	4.85	58.32	32.0627	11.0204	34.3715	121.45	0.112547	0.362502	1891.7	0	0	0	0	59	0.188886	32.05	25.345	37.64	0.673353	1
SCIN	0.18	110.45	11.0885	22.0126	198.518	484.553	3.46419	12.7958	654.22	0	0	0	0	59	0.721882	2.6	1.11	7.6	0.146053	1
ARSD	0.6	45.79	17.1547	11.3251	66.0174	128.258	0.814166	0.0488104	1012.13	0	0	0	0	59	0.362603	16.15	8.345	22.915	0.364172	1
PNPLA4	5.84	50.26	19.9783	8.82645	44.1801	77.9061	1.17601	2.0764	1178.72	0	0	0	0	59	0.233765	18.68	13.78	23.675	0.582049	1
MYH13	0	1.29	0.111186	0.223106	200.659	0.0497762	3.45166	13.9806	6.56	0	0	0	0	59	0.749587	0.04	0	0.075	0	0.627119
ADIPOR2	8.32	86.06	37.6751	17.3054	45.9333	299.477	0.894296	0.466964	2222.83	0	0	0	0	59	0.248078	34.74	27.15	44.325	0.612521	1
CDKL3	0.12	28.97	1.53	3.70032	241.851	13.6924	7.27229	54.6658	90.27	0	0	0	0	59	0.526871	0.83	0.69	1.225	0.563265	1
UPP2	0.01	52.23	1.36831	6.994	511.143	48.916	6.97122	50.5406	80.73	0	0	0	0	59	0.900864	0.14	0.06	0.245	0.244898	0.983051
PRSS21	0	49.58	2.46288	7.23541	293.778	52.3512	5.54546	33.4221	145.31	0	0	0	0	59	0.79478	0.48	0.11	1.97	0.0558376	0.898305
MARK4	2.87	51.28	13.7681	7.79034	56.5824	60.6894	2.24961	9.07263	812.32	0	0	0	0	59	0.275716	13.27	8.19	16.73	0.48954	1
PROM1	0	68.42	15.3529	17.2979	112.669	299.216	1.42094	1.55596	905.82	0	0	0	0	59	0.576093	8.44	1.4	25.65	0.0545809	0.983051
CCDC124	8.28	76.83	33.812	16.597	49.086	275.46	0.687995	0.0121757	1994.91	0	0	0	0	59	0.271228	31.82	21.49	43.245	0.496936	1
CEACAM21	0	16.19	1.69034	2.77225	164.006	7.68538	3.42801	14.0704	99.73	0	0	0	0	59	0.643388	0.77	0.295	1.44	0.204861	0.983051
PAFAH1B1	6.21	178.74	49.0529	27.7493	56.5702	770.024	2.31086	8.22974	2894.12	0	0	0	0	59	0.266081	43.3	34.76	55.74	0.62361	1
NOS2	0	24.19	2.30542	4.85681	210.669	23.5886	2.95893	8.87553	136.02	0	0	0	0	59	0.771793	0.37	0.17	1.13	0.150442	0.949153
DNAH9	0	56.48	2.75593	8.50804	308.717	72.3867	5.35068	30.5923	162.6	0	0	0	0	59	0.818623	0.53	0.08	1.78	0.0449438	0.881356
KIAA0100	4.55	92.41	37.8434	14.5697	38.5	212.276	0.672955	3.0007	2232.76	0	0	0	0	59	0.200329	37.3	31.025	45.065	0.68845	1
SLC13A2	0	68.8	3.29017	11.5971	352.478	134.493	4.78836	23.5923	194.12	0	0	0	0	59	0.909403	0.04	0	0.58	0	0.559322
GAS7	0.73	154.74	20.8575	26.594	127.503	707.24	3.28948	12.7753	1230.59	0	0	0	0	59	0.527147	12.56	6.39	23.375	0.273369	1
TRAPPC6A	3.11	47.54	23.1527	10.0653	43.4737	101.311	0.518343	-0.14379	1366.01	0	0	0	0	59	0.24092	21.47	17.375	29.535	0.588285	1
MATK	0	22.06	4.16847	4.8951	117.431	23.962	2.14347	4.70194	245.94	0	0	0	0	59	0.547376	2.42	1.275	5.165	0.246854	0.983051
CEACAM7	0	691.92	32.5915	117.248	359.751	13747.2	5.01262	25.2697	1922.9	0	0	0	0	59	0.901289	0.36	0.065	6.59	0.00986343	0.864407
CD79B	0.16	311.6	17.8122	51.1357	287.083	2614.86	4.45154	21.2311	1050.92	0	0	0	0	59	0.801302	3.7	1.875	7.5	0.25	1
SCN4A	0	47.25	1.89288	7.27713	384.447	52.9566	5.32132	29.6516	111.68	0	0	0	0	59	0.885769	0.18	0.06	0.47	0.12766	0.932203
ST7L	0.86	65.02	5.73508	8.11507	141.499	65.8544	6.94576	51.3246	338.37	0	0	0	0	59	0.363645	4.39	3.22	6.225	0.517269	1
TKTL1	0	225.82	6.74102	32.3654	480.126	1047.52	5.92694	37.9571	397.72	0	0	0	0	59	0.945989	0.14	0.07	0.35	0.2	0.915254
PAX6	0	152.99	4.52458	20.2929	448.505	411.803	7.02198	51.6679	266.95	0	0	0	0	59	0.903123	0.23	0.07	0.955	0.0732984	0.949153
RPUSD1	1.51	20.36	8.43831	4.31857	51.1782	18.65	0.805976	0.512787	497.86	0	0	0	0	59	0.279249	7.53	5.62	11.09	0.506763	1
RHBDF1	0.32	53.96	17.0897	11.8644	69.4247	140.765	1.06568	1.05189	1008.29	0	0	0	0	59	0.373187	15.35	7.695	22.725	0.338614	1
LUC7L	3.13	59.8	22.3781	10.5593	47.1859	111.499	0.855136	1.63947	1320.31	0	0	0	0	59	0.255336	22	14.94	28.1	0.531673	1
CACNA2D2	0.16	72.93	5.00797	11.9358	238.335	142.462	4.61924	22.6343	295.47	0	0	0	0	59	0.706874	1.65	0.79	3.685	0.214383	1
BAIAP3	0	48.25	5.72203	9.56183	167.105	91.4285	2.97211	9.47118	337.6	0	0	0	0	59	0.66649	1.88	0.85	5.6	0.151786	0.983051
TSR3	7.59	42.45	22.4261	8.49096	37.862	72.0964	0.52554	0.0754909	1323.14	0	0	0	0	59	0.208534	21.45	18.015	26.955	0.668336	1
PIGQ	1.02	17.57	5.83339	3.46328	59.37	11.9943	0.98236	1.17043	344.17	0	0	0	0	59	0.322892	5.23	3.03	7.625	0.397377	1
CRAMP1	0.96	31.86	8.50831	4.53536	53.3051	20.5695	2.43884	11.4921	501.99	0	0	0	0	59	0.254304	7.98	6.105	10.875	0.561379	1
TEAD3	0.33	80.53	24.6398	18.5132	75.1354	342.74	0.941717	0.684856	1453.75	0	0	0	0	59	0.409227	23.08	9.04	35.165	0.257074	1
SELE	0	46.48	6.28424	9.86165	156.927	97.2522	2.78156	8.04838	370.77	0	0	0	0	59	0.651273	2.65	0.73	6.7	0.108955	0.983051
DNAJC11	3.81	53.6	22.9886	7.9309	34.4992	62.8992	0.637641	3.45248	1356.33	0	0	0	0	59	0.178297	23.2	18.945	26.92	0.703752	1
FMO3	0.04	556.76	15.8254	75.27	475.627	5665.58	6.79388	48.2472	933.7	0	0	0	0	59	0.883692	1.63	0.76	4.185	0.181601	1
MYLIP	3.18	119.3	35.1446	23.8262	67.7949	567.689	1.68596	3.30089	2073.53	0	0	0	0	59	0.341404	28.61	19.045	43.27	0.440143	1
NOX1	0	112.86	4.83085	19.1435	396.276	366.474	4.67178	21.9647	285.02	0	0	0	0	59	0.899349	0.45	0.155	0.66	0.234848	0.966102
E2F2	0.01	15.31	1.40627	2.28313	162.353	5.21268	4.20179	23.5536	82.97	0	0	0	0	59	0.643283	0.61	0.15	1.91	0.078534	0.983051
PSMB1	22.46	336.17	182.305	60.3926	33.1272	3647.27	0.248919	0.809568	10756	0	0	0	0	59	0.178462	173.44	149.79	217.51	0.688658	1
SYN1	0.21	378.96	9.96458	49.3513	495.267	2435.55	7.46142	56.6018	587.91	0	0	0	0	59	0.846951	1.68	0.74	3.125	0.2368	1
JARID2	0.72	107.17	11.8392	16.7764	141.703	281.448	4.47677	21.868	698.51	0	0	0	0	59	0.462925	7.26	5.66	10.7	0.528972	1
CDKL5	0.66	31.02	4.99102	4.31445	86.4443	18.6145	4.07245	22.8206	294.47	0	0	0	0	59	0.355608	4.11	2.98	5.875	0.507234	1
CAMK1G	0	32.37	2.24254	5.57438	248.574	31.0738	4.54485	21.6442	132.31	0	0	0	0	59	0.762967	0.57	0.19	1.34	0.141791	0.966102
CDK11A	2.34	35.11	13.8598	6.63677	47.885	44.0468	0.910268	0.820741	817.73	0	0	0	0	59	0.258991	12.76	9.585	16.215	0.591119	1
NADK	4.02	77.5	32.3034	13.8702	42.9374	192.384	0.822619	1.49524	1905.9	0	0	0	0	59	0.229848	29.99	24.395	37.795	0.645456	1
TFAP2B	0	39.4	2.52034	7.87997	312.655	62.094	3.95913	15.6736	148.7	0	0	0	0	59	0.902247	0.02	0	0.31	0	0.508475
TFAP2D	0	0.92	0.020678	0.120528	582.884	0.0145271	7.42029	56.1157	1.22	0	0	0	0	59	0.959989	0	0	0	#NUM!	0.101695
DLEC1	0	29.75	1.63542	4.52866	276.91	20.5088	5.0455	28.0552	96.49	0	0	0	0	59	0.765837	0.45	0.235	0.725	0.324138	0.966102
CYTH3	1.27	87.29	16.3758	13.454	82.1583	181.011	2.85014	12.5912	966.17	0	0	0	0	59	0.383094	13.75	7.85	21.125	0.371598	1
ADAM22	0.11	47.62	4.20864	7.06509	167.871	49.9155	4.56352	25.2421	248.31	0	0	0	0	59	0.59515	2.09	1.18	4.22	0.279621	1
SYPL1	10.83	288.36	103.487	46.97	45.3873	2206.18	1.08125	2.95406	6105.74	0	0	0	0	59	0.24186	99.48	72.23	126.375	0.571553	1
CYB561	2.07	163.45	38.4707	34.3476	89.2825	1179.76	1.73376	3.17931	2269.77	0	0	0	0	59	0.446677	25.73	15.855	53.54	0.296134	1
SPAG9	4.46	106.23	33.6446	20.2598	60.217	410.458	1.91822	4.82795	1985.03	0	0	0	0	59	0.296045	29.9	22.005	40.41	0.544543	1
CELSR3	0.02	7.58	0.971356	1.4549	149.781	2.11674	2.74919	8.52119	57.31	0	0	0	0	59	0.625613	0.37	0.215	0.96	0.223958	1
AASS	0.71	30.71	8.29119	6.42106	77.4444	41.23	1.44772	2.30553	489.18	0	0	0	0	59	0.402098	7.74	3.265	10.765	0.303298	1
PLEKHG6	0.2	47.76	8.13	10.3409	127.195	106.935	1.91814	3.60575	479.67	0	0	0	0	59	0.606305	3.68	1.13	11.245	0.100489	1
SS18L2	3.23	61.46	27.2568	10.7497	39.4385	115.555	0.727384	2.3014	1608.15	0	0	0	0	59	0.207971	25.55	20.955	33.77	0.620521	1
MPND	3.4	30.98	14.2393	5.11533	35.924	26.1666	0.656675	1.06523	840.12	0	0	0	0	59	0.196277	13.9	10.565	17.66	0.598245	1
MGST1	1.77	1602.46	223.438	295.894	132.428	87553.4	2.71913	8.99632	13182.8	0	0	0	0	59	0.588125	109.78	46.975	308.475	0.152281	1
CRY1	2.45	62.16	13.8224	8.81137	63.7472	77.6403	2.92788	14.7454	815.52	0	0	0	0	59	0.299202	12.08	8.62	16.68	0.516787	1
PGLYRP1	0	461.41	15.5073	80.5363	519.345	6486.1	5.30342	27.1188	914.93	0	0	0	0	59	0.953575	0.27	0.11	0.7	0.157143	0.915254
NFIX	3.53	196.74	53.8551	47.5012	88.2019	2256.36	1.14999	0.841584	3177.45	0	0	0	0	59	0.46796	34.84	16.39	85.725	0.191193	1
ST3GAL1	2.33	115.93	20.4302	16.383	80.1903	268.403	3.52865	19.3116	1205.38	0	0	0	0	59	0.357927	16.43	11.005	28.015	0.392825	1
MMP25	0.11	24.74	2.8322	5.33461	188.355	28.458	3.25543	9.93613	167.1	0	0	0	0	59	0.659211	1.31	0.5	2.015	0.248139	1
IL32	8.29	947.82	193.794	206.96	106.794	42832.6	1.8313	3.43604	11433.8	0	0	0	0	59	0.524122	125.2	43.61	270.385	0.161289	1
PKD1	0.7	21.64	6.76119	4.32619	63.9857	18.7159	1.12821	1.50598	398.91	0	0	0	0	59	0.343478	5.82	3.835	8.835	0.434069	1
MAPK8IP2	0	78.28	3.61847	10.6277	293.707	112.948	6.27834	43.5866	213.49	0	0	0	0	59	0.776643	0.71	0.35	1.915	0.182768	0.966102
MED24	4.35	64.82	32.5081	12.2203	37.5915	149.335	0.784809	1.04186	1917.98	0	0	0	0	59	0.198853	30.72	24.74	36.61	0.675772	1
RHOBTB2	0.77	52.7	11.6347	10.2967	88.4996	106.022	2.32107	6.11136	686.45	0	0	0	0	59	0.411463	9.19	5.405	14.05	0.384698	1
HEATR5B	1.65	37.93	15.1278	6.57131	43.4387	43.1822	1.18274	2.77398	892.54	0	0	0	0	59	0.224936	14.16	11.665	18.29	0.63778	1
SEC62	19.45	203.08	89.1903	36.1404	40.5206	1306.13	0.639981	0.902956	5262.23	0	0	0	0	59	0.221547	86.22	64.635	110.715	0.583796	1
RPS20	336.74	4364.38	1583.27	721.436	45.5664	520471	1.32099	3.31078	93412.6	0	0	0	0	59	0.23926	1491.37	1079.08	1935.2	0.557604	1
CSDE1	45.52	515.05	284.704	108.709	38.1832	11817.7	0.567235	-0.15453	16797.5	0	0	0	0	59	0.20662	260.26	219.93	331.175	0.66409	1
UBE3C	4.72	77.32	30.4871	12.8252	42.0676	164.486	1.09275	2.57411	1798.74	0	0	0	0	59	0.219885	28.84	22.965	34.925	0.657552	1
REV3L	1.85	41.22	11.7617	7.24678	61.6134	52.5158	2.18553	6.60352	693.94	0	0	0	0	59	0.2949	10.54	7.795	13.38	0.582586	1
TENM1	0	7.51	1.06712	1.56162	146.34	2.43867	2.51734	6.62476	62.96	0	0	0	0	59	0.639922	0.42	0.15	1.235	0.121457	0.949153
PAX7	0	17.98	0.46661	2.39159	512.545	5.7197	7.05491	51.8957	27.53	0	0	0	0	59	0.945175	0	0	0.03	0	0.322034
MASP2	0	137.41	5.5061	22.1462	402.212	490.454	5.40899	28.8724	324.86	0	0	0	0	59	0.831741	1.14	0.58	2.38	0.243697	0.847458
IYD	0.04	794.51	16.271	103.229	634.436	10656.3	7.64376	58.6055	959.99	0	0	0	0	59	0.942023	0.43	0.195	2.115	0.0921986	1
FAM76A	2.4	32.4	13.4032	5.28965	39.4655	27.9804	0.99974	2.38758	790.79	0	0	0	0	59	0.208779	13.04	10.01	15.935	0.628177	1
TRAF3IP3	0.08	114.8	12.7192	21.599	169.815	466.518	3.34507	11.4371	750.43	0	0	0	0	59	0.629787	5.57	2.88	12.385	0.232539	1
POMT2	1.11	28.9	6.52203	4.42164	67.7954	19.5509	2.35217	10.0446	384.8	0	0	0	0	59	0.333615	5.7	3.54	9.225	0.38374	1
VTA1	4.08	89.12	37.3532	14.2974	38.2762	204.415	0.835223	2.66066	2203.84	0	0	0	0	59	0.199414	36.42	30	43.59	0.688231	1
MLXIPL	0	99.68	9.50712	19.0438	200.311	362.666	2.93027	9.22407	560.92	0	0	0	0	59	0.765017	1.7	0.525	8.36	0.062799	0.966102
BAZ1B	4.44	99.97	30.0241	14.6875	48.9191	215.723	1.9332	8.03916	1771.42	0	0	0	0	59	0.241926	30.96	21.2	34.79	0.609371	1
RANBP9	4.07	211.62	34.1575	26.8848	78.7086	722.795	5.1765	33.442	2015.29	0	0	0	0	59	0.282689	29.74	24.635	37.37	0.659219	1
ETV7	0.12	22.95	5.28508	4.79743	90.773	23.0153	1.72247	3.3285	311.82	0	0	0	0	59	0.457359	4.07	2.03	6.575	0.308745	1
SPRTN	0.55	25.02	6.3922	3.47318	54.3346	12.063	2.74471	13.5337	377.14	0	0	0	0	59	0.254096	6.1	4.67	7.43	0.628533	1
METTL13	2.12	35.01	14.4581	5.71876	39.5539	32.7042	0.545948	2.27062	853.03	0	0	0	0	59	0.207265	14.86	11.955	16.4	0.728963	1
DYRK4	0.45	66.2	7.61678	8.87065	116.462	78.6885	5.31454	33.7136	449.39	0	0	0	0	59	0.394813	6.23	4.235	8.105	0.522517	1
ZNF207	10.12	179.15	90.9571	31.3766	34.496	984.489	-0.334937	0.886586	5366.47	0	0	0	0	59	0.186911	92.31	73.865	113.355	0.651625	1
UQCRC1	1.06	88.34	15.9202	13.7207	86.1845	188.258	2.7795	12.4193	939.29	0	0	0	0	59	0.4077	12.18	7.215	20.735	0.347962	1
STARD3NL	3.33	102.12	36.1939	20.8721	57.6675	435.645	1.11798	1.68243	2135.44	0	0	0	0	59	0.306629	32.98	23.285	45.88	0.50752	1
CD9	14.83	1013.71	368.952	279.134	75.656	77915.8	0.676829	-0.438289	21768.1	0	0	0	0	59	0.42035	318.91	113.56	542.25	0.209424	1
HHATL	0	333.19	11.288	45.6785	404.666	2086.53	6.38343	44.2692	665.99	0	0	0	0	59	0.909502	0.36	0.095	1.835	0.0517711	0.898305
NCAPD2	1.41	59.22	15.4214	10.1527	65.835	103.076	2.12106	6.83109	909.86	0	0	0	0	59	0.320563	12.74	10.19	18.505	0.550662	1
IFFO1	0.44	32.96	5.48593	4.82931	88.0308	23.3222	3.38752	17.4118	323.67	0	0	0	0	59	0.394707	4.28	2.325	7.215	0.322245	1
GIPR	0.06	22.41	3.50339	4.36851	124.694	19.0839	2.93389	9.66134	206.7	0	0	0	0	59	0.532062	2.26	0.87	4.1	0.212195	1
PHF7	0.54	2183.41	39.4283	283.938	720.138	80620.8	7.6809	58.9974	2326.27	0	0	0	0	59	0.937461	2.34	1.595	2.97	0.537037	1
SEMA3G	0.06	82.21	6.49373	11.8074	181.828	139.414	5.21087	30.8635	383.13	0	0	0	0	59	0.573898	3.78	1.89	6.215	0.304103	1
NISCH	8.54	96.03	41.1147	21.5699	52.4626	465.259	0.788308	0.164667	2425.77	0	0	0	0	59	0.287859	37.48	24.395	50.065	0.487267	1
STAB1	0.14	123.3	23.5539	23.1143	98.1336	534.271	2.28716	6.26902	1389.68	0	0	0	0	59	0.460823	16.63	9.125	30.41	0.300066	1
FUZ	1.68	52.03	7.50525	7.48291	99.7022	55.9939	4.27571	22.7682	442.81	0	0	0	0	59	0.385418	5.89	3.615	9.065	0.398787	1
SLC6A13	0	154.01	4.17644	20.5549	492.164	422.506	6.99156	50.9783	246.41	0	0	0	0	59	0.921891	0.18	0.075	0.585	0.128205	0.932203
IDS	5.6	435.82	53.928	66.7193	123.719	4451.47	4.61617	23.1815	3181.75	0	0	0	0	59	0.411258	38.86	28.065	56.35	0.498048	1
PRSS3	0	6301.22	131.305	820.773	625.089	673668	7.58042	57.8978	7746.99	0	0	0	0	59	0.948415	2.5	0.335	18.075	0.0185339	0.966102
ZNF200	0.4	31.6	6.08119	4.76374	78.3357	22.6932	3.54003	16.4486	358.79	0	0	0	0	59	0.325111	5.45	3.67	7.46	0.491957	1
CD4	0.4	549.02	44.6942	76.411	170.964	5838.64	5.34921	33.733	2636.96	0	0	0	0	59	0.570396	25.09	14.27	50.39	0.283191	1
LRRC23	0.25	165.3	8.99288	21.9894	244.52	483.533	6.48581	45.7968	530.58	0	0	0	0	59	0.627335	3.92	2.35	6.7	0.350746	1
BTK	0.02	70.84	10.3119	14.8084	143.606	219.289	2.75455	7.68532	608.4	0	0	0	0	59	0.59391	5.06	2.985	9.975	0.299248	1
HFE	0.19	27.97	7.68729	4.77776	62.1514	22.827	1.31329	4.26864	453.55	0	0	0	0	59	0.328348	7.21	4.44	10.515	0.422254	1
SCMH1	3.06	56.06	21.3129	10.5246	49.3816	110.768	1.19122	1.51567	1257.46	0	0	0	0	59	0.256653	19.31	15.4	23.735	0.648831	1
FYN	1.39	219.29	42.0041	39.0022	92.8534	1521.17	2.48667	7.8695	2478.24	0	0	0	0	59	0.430709	29.35	17.825	54.775	0.325422	1
HIVEP2	1.09	31.13	9.3678	5.6521	60.3354	31.9462	1.43648	3.07518	552.7	0	0	0	0	59	0.315083	8.19	5.9	11.545	0.511044	1
FMO1	0	203.26	8.23847	27.1507	329.56	737.16	6.70855	47.9457	486.07	0	0	0	0	59	0.777956	2.22	0.435	6.96	0.0625	0.949153
ELOA	7.29	50.48	24.1366	9.2257	38.2228	85.1135	0.586141	0.0551001	1424.06	0	0	0	0	59	0.211903	22.28	18.035	29.675	0.607751	1
LYPLA2	6.21	110.96	43.1405	20.669	47.9108	427.206	1.23804	2.69946	2545.29	0	0	0	0	59	0.249404	41.56	29.985	50.72	0.591187	1
CLCN6	0.98	31.2	9.47034	4.99866	52.7823	24.9866	1.79927	5.64944	558.75	0	0	0	0	59	0.264831	8.21	6.565	11.815	0.55565	1
MRC2	1.05	185.9	18.1315	25.2184	139.086	635.969	5.25739	34.4089	1069.76	0	0	0	0	59	0.508543	11.53	5.285	24.215	0.218253	1
NME1-NME2	1.54	87.21	20.9992	19.009	90.5227	361.342	1.38441	1.35106	1238.95	0	0	0	0	59	0.458023	13.21	7.29	34.715	0.209996	1
SLC6A7	0	16.96	0.631017	2.31109	366.249	5.34114	6.39297	44.6517	37.23	0	0	0	0	59	0.861825	0.08	0.02	0.195	0.102564	0.830508
TSPAN9	0.09	115.75	25.1693	21.6465	86.0033	468.569	1.90995	4.85906	1484.99	0	0	0	0	59	0.427012	22.13	10	31.425	0.318218	1
BTBD7	0.73	18.66	5.27983	3.04736	57.717	9.28639	2.2437	7.39312	311.51	0	0	0	0	59	0.273311	4.72	3.725	6	0.620833	1
APBA3	0.26	6.68	2.69508	1.36776	50.7503	1.87078	0.741906	0.748873	159.01	0	0	0	0	59	0.277301	2.58	1.88	3.465	0.542569	1
MKS1	2.26	32.04	11.372	6.26071	55.0536	39.1965	1.22437	1.73002	670.95	0	0	0	0	59	0.29079	10.07	7.38	13.89	0.531317	1
ABHD5	3.51	53.22	21.1975	11.5739	54.6004	133.955	1.03068	0.603868	1250.65	0	0	0	0	59	0.292556	17.92	13.54	26.82	0.504847	1
ANOS1	0.1	64.78	6.31593	11.3223	179.266	128.194	3.66336	14.8643	372.64	0	0	0	0	59	0.655942	2.72	1.015	6.345	0.159968	1
AKAP8L	1.76	53.09	18.8624	8.51126	45.1229	72.4415	1.33894	3.97498	1112.88	0	0	0	0	59	0.234199	18.33	13.675	22.455	0.608996	1
MBTD1	1.81	46.17	9.85051	6.33704	64.3321	40.1581	3.6017	18.6329	581.18	0	0	0	0	59	0.273045	8.51	6.995	10.97	0.637648	1
UTP18	4.13	106.11	29.6388	16.3902	55.2997	268.638	2.16534	8.17525	1748.69	0	0	0	0	59	0.265982	28.68	20.215	33.98	0.594909	1
RNF216	3.37	75.79	17.648	10.7941	61.1636	116.513	3.16947	14.8437	1041.23	0	0	0	0	59	0.271702	15.5	11.995	21.255	0.564338	1
TTC19	1.93	18.65	7.80424	3.02885	38.8103	9.17394	0.824086	1.92904	460.45	0	0	0	0	59	0.209322	7.5	5.85	9.395	0.622672	1
PTBP1	9.6	320.23	106.956	47.2992	44.223	2237.21	1.35633	6.29873	6310.41	0	0	0	0	59	0.223405	107.19	83.02	124.635	0.666105	1
DPF1	0	27.48	1.30441	4.50016	344.997	20.2514	4.7354	23.1457	76.96	0	0	0	0	59	0.854329	0.15	0.07	0.515	0.135922	0.915254
SYT7	0.01	211.34	15.2997	33.1302	216.542	1097.61	4.38182	22.2163	902.68	0	0	0	0	59	0.7155	4.65	2.26	13.535	0.166975	0.983051
LARS2	1.09	19.3	8.69525	3.38447	38.9231	11.4546	0.523993	0.952882	513.02	0	0	0	0	59	0.211897	8.15	6.415	10.37	0.618611	1
PIK3C2A	1.34	111.29	22.3803	17.675	78.9754	312.405	3.45139	14.744	1320.44	0	0	0	0	59	0.322694	19.32	14.95	24.93	0.599679	1
PLAUR	1.01	428.6	45.7922	65.3523	142.715	4270.92	3.86523	20.0641	2701.74	0	0	0	0	59	0.581764	24.86	8.69	55.315	0.1571	1
ANLN	0.06	87.23	13.3564	16.607	124.337	275.794	2.06704	5.81059	788.03	0	0	0	0	59	0.600463	5.89	1.58	21.54	0.0733519	1
WIZ	2.72	37.73	13.5817	6.77286	49.8676	45.8716	0.941423	1.8111	801.32	0	0	0	0	59	0.270211	13.16	8.81	16.77	0.525343	1
RABGAP1	3.45	65.69	26.0692	13.4665	51.6568	181.346	0.806566	0.537073	1538.08	0	0	0	0	59	0.281877	25.05	16.45	31.97	0.514545	1
DCN	1.74	3807.04	820.07	891.067	108.657	794000	1.5228	1.75681	48384.1	0	0	0	0	59	0.547145	445.33	187.71	1148.88	0.163385	1
QPCTL	0.53	12.42	5.05034	2.29416	45.4258	5.26316	0.923953	2.03806	297.97	0	0	0	0	59	0.241235	4.87	3.625	5.98	0.606187	1
PPP5C	4.36	49.06	23.7876	8.88492	37.351	78.9418	0.504494	0.581731	1403.47	0	0	0	0	59	0.204773	23.44	17.07	28.215	0.604997	1
CEP68	1.34	28.45	11.5312	6.11824	53.0582	37.4328	1.03984	0.844985	680.34	0	0	0	0	59	0.283298	9.27	7.43	14.67	0.506476	1
MAP4K3	2.6	40.94	19.2753	8.55496	44.3831	73.1873	0.401887	0.489678	1137.24	0	0	0	0	59	0.241936	19.57	14.35	23.28	0.616409	1
ZBTB32	0	43.38	1.18576	5.62476	474.358	31.6379	7.53148	57.3896	69.96	0	0	0	0	59	0.813017	0.29	0.13	0.51	0.254902	0.983051
TYROBP	0.17	456.28	98.5912	106.423	107.944	11325.8	1.73089	2.52548	5816.88	0	0	0	0	59	0.53064	59.66	25.125	116.925	0.214881	1
TMEM159	0.72	45.26	14.8741	10.4331	70.143	108.85	0.968599	0.395613	877.57	0	0	0	0	59	0.380251	12.15	6.805	20.37	0.33407	1
GABRA3	0	29.06	1.51525	5.31526	350.783	28.252	4.92128	24.0663	89.4	0	0	0	0	59	0.876047	0.11	0.035	0.505	0.0693069	0.932203
BRCA1	0.58	35.54	7.36085	5.99421	81.4336	35.9305	2.45833	8.2682	434.29	0	0	0	0	59	0.384217	5.75	3.545	9.1	0.38956	1
ERCC1	12.44	84.42	42.4986	15.7572	37.0769	248.289	0.376259	-0.127954	2507.42	0	0	0	0	59	0.207372	42.05	31.735	52.565	0.603729	1
CD22	0.04	264.47	20.5893	51.6084	250.656	2663.43	3.46308	11.8541	1214.77	0	0	0	0	59	0.798724	3.59	1.745	7.83	0.222861	1
SEMA3B	0.07	75.56	17.5564	17.0592	97.1678	291.016	1.56704	2.51291	1035.83	0	0	0	0	59	0.496097	12.08	5.415	21.075	0.25694	1
MBTPS2	1.16	19.38	10.1708	4.73733	46.5776	22.4423	-0.00419752	-0.836566	600.08	0	0	0	0	59	0.265093	10.21	6.61	13.68	0.483187	1
PRICKLE3	0.69	16.17	4.45034	3.13913	70.5368	9.85412	1.45237	2.70449	262.57	0	0	0	0	59	0.367493	3.77	2.425	6.5	0.373077	1
LTF	0.03	4440.33	198.217	686.85	346.513	471762	5.19739	28.6718	11694.8	0	0	0	0	59	0.88734	6.43	1.97	49.505	0.039794	1
EXTL3	1.8	36.81	14.0676	8.35622	59.4004	69.8265	0.900616	0.562634	829.99	0	0	0	0	59	0.32293	13.39	7.685	19.61	0.391892	1
NR1H4	0	66.66	6.60034	14.8364	224.783	220.119	2.60054	6.23501	389.42	0	0	0	0	59	0.835368	0.27	0.09	1.81	0.0497238	0.881356
ELOVL5	3.23	296.49	82.7749	67.0291	80.9776	4492.91	1.4891	1.84471	4883.72	0	0	0	0	59	0.411422	66.98	35.805	95.785	0.373806	1
ALOX5	0	41.33	6.73085	8.28488	123.088	68.6392	2.47396	6.79777	397.12	0	0	0	0	59	0.555509	3.55	2.07	8.025	0.257944	0.983051
KDM5D	0.02	36.56	10.138	8.63684	85.193	74.595	0.64884	0.00290299	598.14	0	0	0	0	59	0.472643	9.38	2.38	16.82	0.141498	1
CALCOCO1	11.93	160.72	61.7302	32.1393	52.0642	1032.94	0.962703	0.641101	3642.08	0	0	0	0	59	0.282435	52.67	37.495	80.275	0.467082	1
UBR7	2.34	23.31	9.73322	3.81469	39.1924	14.5518	0.944741	2.55521	574.26	0	0	0	0	59	0.205838	9.2	7.195	11.455	0.62811	1
MAP4K5	2.67	55.27	22.6559	10.4097	45.9471	108.363	0.44058	0.468925	1336.7	0	0	0	0	59	0.254744	21.74	15.09	29.07	0.519092	1
EHD3	0.23	64.25	7.54644	8.94086	118.478	79.939	4.78251	28.5136	445.24	0	0	0	0	59	0.437411	6.26	3.28	8.275	0.396375	1
PSMC4	3.07	53.93	28.82	10.5864	36.733	112.073	-0.254997	0.199668	1700.38	0	0	0	0	59	0.202832	29.47	22.485	34.155	0.658322	1
MAN2B2	1.11	37.73	16.5797	7.1614	43.1939	51.2857	0.579528	0.587633	978.2	0	0	0	0	59	0.237523	16.17	11.805	20.465	0.576839	1
SLC7A14	0.03	26.79	0.866441	3.63488	419.519	13.2123	6.63499	46.6755	51.12	0	0	0	0	59	0.85263	0.11	0.07	0.27	0.259259	1
CLDN11	0.22	183.68	12.3707	31.3755	253.628	984.42	4.1966	18.6473	729.87	0	0	0	0	59	0.758044	2.74	1.855	6.24	0.297276	1
SLC25A39	11.88	181.19	70.9702	33.5522	47.2765	1125.75	0.800648	0.916416	4187.24	0	0	0	0	59	0.258085	66.97	48.395	86.155	0.56172	1
MVP	8.65	174.54	78.7685	43.4846	55.2056	1890.91	0.328008	-0.876233	4647.34	0	0	0	0	59	0.312926	70.08	47.045	109.915	0.428013	1
NUB1	8.75	97.92	47.4381	19.1635	40.3969	367.241	0.425373	-0.0568993	2798.85	0	0	0	0	59	0.224997	44.54	34.135	60.335	0.565758	1
PGM3	1.83	109.13	29.5	18.9623	64.2791	359.57	1.86078	5.04357	1740.5	0	0	0	0	59	0.320903	25.52	18.09	35.97	0.502919	1
RWDD2A	0.27	25.94	5.20525	4.39383	84.4115	19.3058	2.68895	9.19826	307.11	0	0	0	0	59	0.38046	4.01	2.785	6.035	0.461475	1
CLK1	6.7	113.58	44.1442	25.7897	58.4214	665.108	0.842214	0.131502	2604.51	0	0	0	0	59	0.31951	36.01	27.025	59.76	0.452226	1
POLR3B	0.91	24.19	7.33593	3.57438	48.7243	12.7762	2.00888	7.95227	432.82	0	0	0	0	59	0.240129	7.03	5.245	8.675	0.604611	1
ANGEL1	4.22	68.31	16.2866	10.4435	64.1232	109.067	2.64781	10.3045	960.91	0	0	0	0	59	0.298859	14.02	10.105	18.015	0.560921	1
RNF14	6.02	137.21	49.5303	22.7312	45.8934	516.706	1.16348	3.1805	2922.29	0	0	0	0	59	0.239661	45.01	36.61	59.935	0.610828	1
DNASE1L1	2.79	56.69	21.0622	9.83402	46.6904	96.708	1.18376	2.7898	1242.67	0	0	0	0	59	0.244358	19.31	14.98	24.595	0.609067	1
DDX11	1.17	84.74	11.689	11.7204	100.269	137.368	4.57834	26.6412	689.65	0	0	0	0	59	0.381691	9.45	6.435	13.43	0.479151	1
HEBP1	12.38	234.71	57.4239	41.0782	71.535	1687.42	2.5537	7.61593	3388.01	0	0	0	0	59	0.321477	53.04	33.75	64.19	0.525783	1
GPRC5A	0.19	302.05	34.022	58.9646	173.313	3476.83	2.9186	9.3479	2007.3	0	0	0	0	59	0.707399	12.31	2.22	34.82	0.0637565	1
MAMLD1	0.5	18.7	3.79136	4.00072	105.522	16.0057	1.90336	3.53719	223.69	0	0	0	0	59	0.504975	2.07	1.125	4.765	0.236097	1
CD6	0.01	49.21	4.99169	8.34193	167.116	69.5878	3.56868	14.6957	294.51	0	0	0	0	59	0.636578	2.02	0.945	5.86	0.161263	0.983051
TACC3	0.25	74.97	15.6237	15.7721	100.949	248.758	1.5982	2.69909	921.8	0	0	0	0	59	0.51249	10.05	3.69	21.955	0.168071	1
UFL1	5.32	47.1	23.9881	8.00503	33.3708	64.0805	0.328031	1.37083	1415.3	0	0	0	0	59	0.177811	23.71	20.38	27.345	0.745292	1
POLA2	0.43	12.57	6.82288	3.00672	44.0681	9.04035	0.0513947	-0.6356	402.55	0	0	0	0	59	0.249314	6.48	4.655	8.84	0.526584	1
ZC3H3	0.53	13.55	6.10492	3.48109	57.0211	12.118	0.618519	-0.633319	360.19	0	0	0	0	59	0.316693	5.17	3.645	8.735	0.417287	1
CAPN1	10.6	340.93	78.9195	54.2683	68.7641	2945.05	2.50786	9.40525	4656.25	0	0	0	0	59	0.326403	68.35	45.655	99.185	0.460301	1
ACPP	0.1	6030.66	180.05	948.545	526.823	899737	5.54986	30.743	10622.9	0	0	0	0	59	0.95197	3.65	2.175	8.91	0.244108	1
MDH1	13.04	715.93	160.78	98.0554	60.9872	9614.87	3.50086	17.7078	9486.04	0	0	0	0	59	0.257492	135.49	117.37	176.28	0.665816	1
SLC30A9	2.71	36.15	14.5075	6.80245	46.8893	46.2733	1.04916	1.60731	855.94	0	0	0	0	59	0.246864	13.57	10.97	17.06	0.643025	1
MTMR11	0.03	27.63	7.60237	7.06914	92.9859	49.9727	1.17691	0.535618	448.54	0	0	0	0	59	0.489934	5.45	2.1	10.68	0.196629	1
COX15	3.3	36.08	23.3856	6.64743	28.4253	44.1883	-0.760106	1.24019	1379.75	0	0	0	0	59	0.152613	23.3	20.075	27.17	0.738866	1
CCDC88C	0.72	22.2	6.92186	4.69137	67.7761	22.0089	1.00038	1.01908	408.39	0	0	0	0	59	0.367225	6.37	3.82	9.8	0.389796	1
YAF2	1.51	30.9	12.0998	5.521	45.6287	30.4814	1.28094	2.8937	713.89	0	0	0	0	59	0.236553	11.22	8.995	14.335	0.627485	1
ZMYND11	7.66	201.07	53.9215	32.5843	60.429	1061.73	2.12219	7.31796	3181.37	0	0	0	0	59	0.296505	49.24	35.625	66.2	0.538142	1
WAS	0.22	69.03	10.9961	15.4568	140.566	238.912	2.73659	7.23406	648.77	0	0	0	0	59	0.577042	6.14	3.2	10.93	0.292772	1
DPEP1	0	418.94	19.1058	65.6967	343.858	4316.05	4.97755	26.7552	1127.24	0	0	0	0	59	0.888887	1.24	0.375	3.085	0.121556	0.966102
BID	2.45	70.74	19.3136	14.3747	74.4279	206.631	1.30208	1.74587	1139.5	0	0	0	0	59	0.39196	15.35	8.49	27.82	0.305176	1
MATR3	21.46	331.38	161.001	68.8653	42.7732	4742.43	0.449079	0.263548	9499.05	0	0	0	0	59	0.235526	154.25	119.26	200.125	0.595928	1
NPC1L1	0	58	3.13322	10.8064	344.897	116.778	4.62019	21.5981	184.86	0	0	0	0	59	0.895751	0.14	0.06	0.485	0.123711	0.949153
XYLT2	0.98	31.53	10.1154	5.70642	56.413	32.5632	1.19092	2.53488	596.81	0	0	0	0	59	0.300311	9.57	6.26	12.855	0.48697	1
RGPD5	0.12	6.68	1.29814	1.0294	79.2984	1.05967	2.72176	11.9894	76.59	0	0	0	0	59	0.376064	1.17	0.635	1.615	0.393189	1
STMN4	0	338.44	7.17695	44.512	620.208	1981.32	7.37685	55.522	423.44	0	0	0	0	59	0.960202	0.13	0.07	0.3	0.233333	0.966102
NUDCD3	0.45	12.44	3.13983	1.97157	62.7922	3.88708	2.86616	10.7242	185.25	0	0	0	0	59	0.278766	2.66	2.035	3.59	0.566852	1
ISL1	0	64.36	2.96169	9.26083	312.687	85.763	5.52613	34.6053	174.74	0	0	0	0	59	0.856781	0.19	0.055	1.185	0.0464135	0.864407
CHDH	0.1	40.12	5.51271	6.76966	122.801	45.8283	2.93347	11.8982	325.25	0	0	0	0	59	0.552888	3.57	1.255	8.045	0.155998	1
IL20RA	0	45.1	7.12695	9.04593	126.926	81.8288	2.22355	5.62879	420.49	0	0	0	0	59	0.5953	4.84	0.775	9.41	0.0823592	0.932203
CLCA1	0	1522.42	78.1212	279.741	358.086	78254.9	3.99545	15.9725	4609.15	0	0	0	0	59	0.931934	0.05	0.01	0.715	0.013986	0.694915
CLCA4	0	365.53	18.2119	62.3943	342.602	3893.05	4.31926	19.6264	1074.5	0	0	0	0	59	0.914639	0.19	0.025	2.275	0.010989	0.79661
GLT8D1	5.01	116.96	44.0473	23.2124	52.6988	538.816	0.999757	1.61058	2598.79	0	0	0	0	59	0.280014	43.79	28.515	52.485	0.543298	1
ATP2C1	4.77	173.05	49.2127	29.2471	59.4299	855.391	1.98313	5.81293	2903.55	0	0	0	0	59	0.291917	45.05	33.455	59.63	0.561043	1
IGF1	0.2	126.85	17.1578	25.3725	147.877	643.761	2.7228	7.70918	1012.31	0	0	0	0	59	0.622251	7.62	3.195	17.69	0.180611	1
SLC38A5	0.24	117.69	15.2898	19.964	130.571	398.563	3.16559	12.5308	902.1	0	0	0	0	59	0.554177	9.31	4.03	18.375	0.21932	1
RALBP1	3.4	70.41	35.5831	13.3941	37.6419	179.403	0.253177	0.492852	2099.4	0	0	0	0	59	0.207599	35.03	28.15	44.175	0.637238	1
RUFY3	3	143.02	28.0685	22.1909	79.0597	492.434	2.9721	12.1229	1656.04	0	0	0	0	59	0.350511	22.71	16.135	30.41	0.530582	1
CNTN1	0.13	225.51	18.0136	35.8059	198.772	1282.06	4.17872	20.5526	1062.8	0	0	0	0	59	0.703023	4.63	1.835	16.74	0.109618	1
SLC11A1	0.06	13.08	1.67644	2.4455	145.874	5.98045	2.6355	8.45392	98.91	0	0	0	0	59	0.638961	0.44	0.235	2.385	0.0985325	1
WWTR1	0.09	285.61	38.3575	42.939	111.944	1843.75	4.03337	20.4823	2263.09	0	0	0	0	59	0.444949	31.73	15.425	46.235	0.333622	1
AGPS	2.9	50.45	18.1232	8.48232	46.8036	71.9498	1.02128	2.75816	1069.27	0	0	0	0	59	0.248419	18.51	12.45	21.76	0.572151	1
CXorf56	1.85	30.89	14.9549	4.95292	33.119	24.5315	0.0947015	1.37681	882.34	0	0	0	0	59	0.179482	14.75	11.89	18.02	0.659822	1
ATP1A2	0	434.26	23.8312	71.4207	299.694	5100.91	4.65562	22.8218	1406.04	0	0	0	0	59	0.840052	2.14	0.53	11.755	0.0450872	0.983051
TTC27	1.3	24.69	10.8873	4.38084	40.2381	19.1917	0.619859	1.48362	642.35	0	0	0	0	59	0.217675	10.91	8.205	13.15	0.623954	1
ZNF582	0.43	13.35	3.97542	2.81725	70.8666	7.93688	1.2615	1.78931	234.55	0	0	0	0	59	0.375963	3.31	1.67	5.64	0.296099	1
VSIG2	0.06	583.79	33.2766	83.1359	249.833	6911.57	5.34781	33.9221	1963.32	0	0	0	0	59	0.783641	3.31	1.555	29.005	0.0536114	1
PHLDB1	0.05	56.56	17.8034	13.8669	77.8891	192.291	1.09088	0.436924	1050.4	0	0	0	0	59	0.415398	13.87	8.315	24.335	0.341689	1
MARCO	0.03	288.22	16.1268	42.1796	261.55	1779.12	5.1483	30.8731	951.48	0	0	0	0	59	0.790179	3.29	0.885	7.945	0.111391	1
CYP24A1	0	149.98	6.53305	21.5205	329.41	463.133	5.56633	35.1954	385.45	0	0	0	0	59	0.878768	0.28	0.06	2.255	0.0266075	0.881356
PRDM11	0.78	13.98	4.95068	3.27206	66.0931	10.7064	1.39397	1.31364	292.09	0	0	0	0	59	0.339792	3.86	2.655	5.865	0.452685	1
SYT13	0	171.27	9.08034	24.7561	272.634	612.864	5.36482	32.9485	535.74	0	0	0	0	59	0.804907	1.52	0.115	7.905	0.0145478	0.932203
SNAI2	0.06	99.06	22.3668	22.017	98.436	484.747	1.7453	2.99566	1319.64	0	0	0	0	59	0.489732	14.37	8.04	28.675	0.280384	1
CD74	0.25	6545.97	1708.39	1511.17	88.4555	2.28362e+06	1.41443	1.72528	100795	0	0	0	0	59	0.457922	1299.47	648.21	2477.23	0.261667	1
HGF	0.15	438.83	14.5322	56.5987	389.471	3203.41	7.51396	57.2306	857.4	0	0	0	0	59	0.717937	4.71	2.595	10.53	0.246439	1
ZRANB1	1.86	36	13.7639	6.48312	47.1024	42.0309	1.0042	1.35991	812.07	0	0	0	0	59	0.252839	12.06	9.635	15.985	0.602753	1
NCDN	1.49	284.4	17.1856	36.3544	211.54	1321.64	7.08734	52.669	1013.95	0	0	0	0	59	0.500763	11.1	6.605	16.495	0.400424	1
ADGRA2	1.15	89.61	20.6637	20.6056	99.7189	424.593	1.70447	2.40946	1219.16	0	0	0	0	59	0.489871	12.1	7.985	27.61	0.289207	1
ZFP64	1.18	16.21	8.31136	3.47807	41.8472	12.0969	0.046659	-0.523598	490.37	0	0	0	0	59	0.236399	8.03	6.09	11.07	0.550136	1
MNAT1	2.89	88.99	24.5958	14.1487	57.525	200.186	2.26367	7.93595	1451.15	0	0	0	0	59	0.277532	22.75	15.505	29.66	0.522758	1
SAMD4A	0.15	102.62	12.1454	16.4064	135.083	269.171	3.99141	18.4906	716.58	0	0	0	0	59	0.502431	7.79	5.27	13.42	0.392697	1
RUNX3	0.21	50.51	9.31814	12.1308	130.185	147.156	2.02296	3.40547	549.77	0	0	0	0	59	0.596035	5.3	1.83	10	0.183	1
MRE11	1.29	21.68	12.0941	4.78179	39.5384	22.8656	-0.255605	-0.252932	713.55	0	0	0	0	59	0.221326	12.61	8.555	15.36	0.556966	1
PLEKHB1	0.42	494.87	28.9546	71.493	246.914	5111.26	5.36113	32.4472	1708.32	0	0	0	0	59	0.707153	12.28	3.84	19.125	0.200784	1
SERPINB1	5.03	464.52	71.8154	86.2122	120.047	7432.55	2.97248	10.0229	4237.11	0	0	0	0	59	0.50716	43.16	24.55	85.625	0.286715	1
CYP3A43	0	22.72	0.646102	2.93534	454.315	8.6162	7.58603	57.9894	38.12	0	0	0	0	59	0.756861	0.19	0.13	0.305	0.42623	0.983051
SLC7A9	0	123.56	5.28559	20.7613	392.79	431.031	4.63289	21.8581	311.85	0	0	0	0	59	0.919883	0.2	0.09	0.48	0.1875	0.949153
SPAST	0.97	20.77	9.50847	4.08574	42.9695	16.6933	0.713753	1.25856	561	0	0	0	0	59	0.229137	9.19	7.03	11.155	0.630211	1
NRXN3	0.04	43.02	4.56169	7.0043	153.546	49.0602	3.84243	17.4133	269.14	0	0	0	0	59	0.585098	2.4	1.25	4.995	0.25025	1
OSBPL5	0.8	19.84	6.94627	4.20522	60.5393	17.6839	0.736029	0.235638	409.83	0	0	0	0	59	0.334964	6.62	3.615	9.5	0.380526	1
AQR	0.65	15.09	5.07475	2.43118	47.9075	5.91065	1.32034	4.00278	299.41	0	0	0	0	59	0.247993	4.61	3.81	6.28	0.606688	1
CPS1	0.07	697.86	24.801	98.7582	398.202	9753.18	5.93075	38.6864	1463.26	0	0	0	0	59	0.885804	2.48	0.965	5.435	0.177553	1
C8B	0	435.57	10.5478	60.5449	574.005	3665.69	6.50339	44.2274	622.32	0	0	0	0	59	0.969797	0.02	0	0.095	0	0.525424
FHL1	6.54	3804.77	260.82	526.375	201.816	277071	5.53255	36.3116	15388.4	0	0	0	0	59	0.664343	102.2	30.45	292.595	0.104069	1
RTFDC1	12.56	150.08	80.7931	23.8191	29.4816	567.349	0.104682	1.92371	4766.79	0	0	0	0	59	0.155665	78.61	67.615	92.205	0.733312	1
GABRA1	0	85.01	1.70593	11.1147	651.533	123.537	7.51856	57.1827	100.65	0	0	0	0	59	0.968488	0.01	0	0.075	0	0.474576
NLRP2	0.18	9.84	1.74847	1.77025	101.245	3.13378	3.11407	11.4514	103.16	0	0	0	0	59	0.432151	1.24	0.815	2.095	0.389021	1
SLC45A4	0.22	30.84	6.24932	5.4452	87.1326	29.6502	2.36829	7.18052	368.71	0	0	0	0	59	0.408746	5.01	2.96	7.275	0.406873	1
RNF10	15.35	184.48	84.5461	28.1515	33.2972	792.508	1.0854	3.93566	4988.22	0	0	0	0	59	0.169409	82.43	67.585	95.555	0.707289	1
ZNF839	1.97	37.23	11.0214	5.98125	54.2697	35.7754	1.99855	5.82852	650.26	0	0	0	0	59	0.266813	9.03	7.4	13.385	0.552858	1
ZDHHC6	3.98	50.71	28.3046	9.97984	35.2587	99.5972	-0.227603	0.072039	1669.97	0	0	0	0	59	0.196228	28.84	22.4	35.5	0.630986	1
GRAMD1B	0.26	135.13	8.97661	18.7187	208.528	350.391	5.603	36.5605	529.62	0	0	0	0	59	0.65366	3.95	1.505	8.2	0.183537	1
RNH1	6.36	84.61	34.5912	14.9709	43.2795	224.128	0.483358	1.45057	2040.88	0	0	0	0	59	0.234436	37.16	24.895	42.905	0.580235	1
NDUFS1	2.88	71.19	24.9207	12.7193	51.039	161.78	1.61381	3.86327	1470.32	0	0	0	0	59	0.256736	23.99	17.145	28.52	0.601157	1
RB1CC1	3.55	63.43	22.0392	10.683	48.4728	114.126	1.67582	4.05287	1300.31	0	0	0	0	59	0.242738	19.88	15.855	25.005	0.634073	1
ERP44	2.92	47.49	22.7359	8.90197	39.1537	79.245	0.776122	1.40835	1341.42	0	0	0	0	59	0.207729	22.29	16.78	26.24	0.639482	1
ALAS1	3.18	761.49	60.669	102.26	168.554	10457.1	5.99682	39.6243	3579.47	0	0	0	0	59	0.43859	38.58	34.22	48.635	0.703609	1
BIRC3	0.71	138.13	28.2988	31.1443	110.055	969.965	1.89944	3.15606	1669.63	0	0	0	0	59	0.52295	14.88	9.045	33.83	0.267366	1
AKAP11	1.35	51.61	14.8559	8.38741	56.4584	70.3487	1.87706	6.23122	876.5	0	0	0	0	59	0.276254	13.2	11.155	18.09	0.616639	1
GLRX2	2.37	47.26	17.3763	9.75484	56.1389	95.157	1.63466	2.74985	1025.2	0	0	0	0	59	0.277841	14.89	12.025	19.63	0.612583	1
SNAPC1	0.75	85.86	10.0195	11.3717	113.496	129.316	5.45666	35.2236	591.15	0	0	0	0	59	0.380382	8.68	5.77	11	0.524545	1
DERA	5.46	127.71	31.4681	19.0611	60.5727	363.325	2.49509	10.4011	1856.62	0	0	0	0	59	0.290222	28.74	20.945	38.73	0.540795	1
STRAP	15.26	437.96	91.8149	64.7511	70.5236	4192.71	3.21356	14.3049	5417.08	0	0	0	0	59	0.30896	79.79	57.7	100.645	0.573302	1
ABCC2	0.07	67.68	5.88627	13.9918	237.702	195.77	3.00873	8.62133	347.29	0	0	0	0	59	0.816242	0.61	0.32	1.84	0.173913	1
DEF6	0.23	56.13	12.7868	12.7788	99.9373	163.297	1.97938	3.58135	754.42	0	0	0	0	59	0.471814	10.4	4.67	14.18	0.329337	1
PLEKHO1	0.56	78.17	22.6934	16.3652	72.1146	267.821	1.57507	2.66229	1338.91	0	0	0	0	59	0.365237	18.99	12.455	27.345	0.455476	1
GCLM	1.23	72.88	13.1636	12.8066	97.2884	164.009	2.99181	10.1952	776.65	0	0	0	0	59	0.41087	9.44	6.41	14.335	0.447157	1
UBR2	3.32	30.57	13.9164	4.08946	29.3858	16.7237	0.84048	4.43065	821.07	0	0	0	0	59	0.150312	13.97	11.735	15.375	0.763252	1
EHD2	0.28	208.82	33.9751	33.9941	100.056	1155.6	2.80665	11.4664	2004.53	0	0	0	0	59	0.460991	21.57	14.275	46.52	0.306857	1
DEPDC1	0	14.55	3.04847	3.48211	114.225	12.1251	1.71639	2.68889	179.86	0	0	0	0	59	0.565496	1.91	0.41	4.455	0.0920314	0.983051
CCDC28A	5.44	90.77	30.9868	14.9981	48.4017	224.944	1.45665	3.64436	1828.22	0	0	0	0	59	0.249384	27.45	22.425	37.265	0.601771	1
RRAGD	0.87	55.99	11.2753	11.7619	104.316	138.341	1.85395	3.61574	665.24	0	0	0	0	59	0.509317	7.38	2.98	12.885	0.231277	1
HSF2	1.34	71.49	13.9027	9.50703	68.3826	90.3837	3.90057	22.8973	820.26	0	0	0	0	59	0.294766	12.07	8.6	17.5	0.491429	1
PHF20	1.45	25.55	13.9761	5.21381	37.3052	27.1838	-0.109306	-0.291135	824.59	0	0	0	0	59	0.208838	14.92	9.91	16.92	0.585697	1
HSD17B6	0.01	930.68	33.3925	124.843	373.866	15585.8	6.70282	48.0124	1970.16	0	0	0	0	59	0.849523	4.41	0.96	12.695	0.0756203	0.983051
NR1H3	1.94	55.25	20.1739	13.4772	66.8051	181.635	0.912357	0.421405	1190.26	0	0	0	0	59	0.362178	18.53	11	26.455	0.4158	1
TYMP	0.84	137.68	26.6973	27.437	102.771	752.791	1.85451	4.22039	1575.14	0	0	0	0	59	0.510744	17.85	7.91	40.15	0.197011	1
NCAPH2	3.95	61.9	24.7622	11.2604	45.4743	126.798	0.882833	1.447	1460.97	0	0	0	0	59	0.244506	23.14	17.555	30.805	0.569875	1
TOMM34	3.37	182.2	28.0325	25.7629	91.9036	663.728	3.99468	21.9006	1653.92	0	0	0	0	59	0.379463	21.52	14.48	32.515	0.445333	1
SEC63	3.76	87.43	33.0805	15.5438	46.9879	241.611	1.4009	3.12217	1951.75	0	0	0	0	59	0.243654	31	21.665	40.965	0.528866	1
KPNA6	2.82	49.4	17.501	7.35345	42.0173	54.0732	1.48933	5.32829	1032.56	0	0	0	0	59	0.214713	16.04	13.055	21.79	0.599128	1
VIM	65.93	4853.96	1015.3	947.113	93.2844	897022	2.07503	5.53255	59902.4	0	0	0	0	59	0.456087	760.62	388.525	1486.66	0.26134	1
FAS	0	32.98	14.5098	7.93286	54.6723	62.9302	0.342108	-0.314166	856.08	0	0	0	0	59	0.306315	13.87	9.75	18.735	0.520416	0.983051
RNASET2	2.56	279.91	83.3459	62.8691	75.4316	3952.53	1.58953	2.6361	4917.41	0	0	0	0	59	0.380943	72.04	45.625	98.585	0.462799	1
CD44	5.22	1680.62	174.353	230.353	132.119	53062.4	5.03692	32.044	10286.8	0	0	0	0	59	0.493285	129.74	56.045	222.985	0.25134	1
KCNG1	0	25.38	3.04102	5.09379	167.503	25.9467	3.12839	10.493	179.42	0	0	0	0	59	0.671182	0.99	0.305	3.745	0.0814419	0.983051
AGPAT4	0.22	24.79	4.19797	4.40648	104.967	19.4171	3.00774	10.7382	247.68	0	0	0	0	59	0.449488	3.01	1.885	4.655	0.404941	1
SLAMF7	0.03	76.47	15.6927	18.5226	118.033	343.085	1.39304	1.20846	925.87	0	0	0	0	59	0.594537	6.33	2.085	29.315	0.071124	1
BTN3A1	1.83	112.62	28.6397	18.6934	65.271	349.443	1.75727	6.02491	1689.74	0	0	0	0	59	0.333752	26.65	17.91	38.035	0.470882	1
MIPEP	1.71	53.2	12.561	7.99432	63.6439	63.9091	2.51922	10.5583	741.1	0	0	0	0	59	0.305748	11.35	7.87	15.38	0.511704	1
PRKCH	1.68	175.67	21.7036	23.7851	109.591	565.733	4.93806	30.7312	1280.51	0	0	0	0	59	0.407873	16.21	9.985	24.88	0.401326	1
INSRR	0	2.23	0.227627	0.432588	190.042	0.187132	3.2616	11.1423	13.43	0	0	0	0	59	0.709845	0.06	0.03	0.2	0.15	0.881356
IFNGR1	9.17	245.57	88.8415	44.6539	50.2624	1993.97	1.20936	2.59522	5241.65	0	0	0	0	59	0.262749	83.53	62.485	105.915	0.589954	1
B4GALT7	5.14	28.54	18.3251	6.09538	33.2625	37.1537	-0.317582	-0.736482	1081.18	0	0	0	0	59	0.188473	19.24	14.27	23.185	0.615484	1
SH2D2A	0.02	15.09	2.91932	2.98814	102.357	8.92898	1.76629	4.07459	172.24	0	0	0	0	59	0.515678	2.09	0.78	4.16	0.1875	1
VRK2	3.95	42.53	18.6863	7.79291	41.7039	60.7294	0.536355	0.897096	1102.49	0	0	0	0	59	0.228716	19.49	12.45	23.935	0.520159	1
TNFRSF1B	0.51	100.43	18.6497	18.2082	97.6329	331.538	2.32059	7.48849	1100.33	0	0	0	0	59	0.468777	15.6	5.22	25.405	0.205471	1
VEZT	1.57	31.43	10.0508	5.27893	52.5223	27.8671	1.56881	4.98812	593	0	0	0	0	59	0.267569	9.57	6.84	13.03	0.524942	1
POU2F2	0.23	62.3	6.41322	11.2128	174.839	125.728	3.63899	13.4994	378.38	0	0	0	0	59	0.594624	3.74	1.805	5.415	0.333333	1
BRD9	1.48	38.46	9.29593	5.21846	56.137	27.2323	3.2	16.4171	548.46	0	0	0	0	59	0.252234	8.81	6.36	10.88	0.584559	1
SNX1	8.28	163.55	61.891	24.1957	39.0941	585.432	1.08911	4.81538	3651.57	0	0	0	0	59	0.200319	59.98	50.865	73.97	0.687644	1
TBPL1	1.4	227.41	19.9908	28.2423	141.276	797.63	7.0492	52.4836	1179.46	0	0	0	0	59	0.350914	16.28	12.17	19.985	0.608957	1
ARNTL2	0.06	47.44	9.14542	11.3547	124.157	128.93	1.74742	2.25232	539.58	0	0	0	0	59	0.593237	4.08	1.78	10.165	0.175111	1
BCLAF1	5.39	88.5	35.6181	17.0317	47.8176	290.08	1.00804	1.3429	2101.47	0	0	0	0	59	0.253805	32.51	25.905	41.435	0.625196	1
SLC39A9	2.64	50.1	27.2425	10.6895	39.2384	114.266	0.0298701	-0.0275695	1607.31	0	0	0	0	59	0.218241	27.5	20.765	33.885	0.612808	1
ANK1	0.03	348.31	10.4478	46.1766	441.975	2132.28	7.02431	51.6852	616.42	0	0	0	0	59	0.876708	1.1	0.435	2.92	0.148973	1
IBSP	0	41.01	1.63271	6.46655	396.062	41.8162	5.35171	29.127	96.33	0	0	0	0	59	0.905806	0.06	0.01	0.3	0.0333333	0.728814
TFB1M	1	19.69	8.85	3.44288	38.9026	11.8534	0.519978	1.45764	522.15	0	0	0	0	59	0.207641	8.29	7.01	10.295	0.680913	1
RABEP1	3.89	88.94	33.0714	16.1641	48.8765	261.279	1.26056	2.18959	1951.21	0	0	0	0	59	0.255895	30.41	22.195	39.815	0.557453	1
HMGB3	2.54	344.9	54.2261	61.8663	114.09	3827.44	2.83719	9.34461	3199.34	0	0	0	0	59	0.491627	32.69	22.03	62.805	0.350768	1
NUP160	3.12	39.61	18.7702	7.68773	40.9572	59.1011	0.206288	0.154954	1107.44	0	0	0	0	59	0.227574	17.97	13.865	24.26	0.571517	1
BAK1	2.26	47.95	19.1939	10.255	53.4285	105.165	0.699578	-0.0013042	1132.44	0	0	0	0	59	0.295483	16.95	11.34	25.035	0.452966	1
MUSK	0	19.88	0.912203	2.6785	293.629	7.17435	6.38366	45.0107	53.82	0	0	0	0	59	0.792831	0.14	0.03	0.72	0.0416667	0.864407
IKZF2	0.44	21.42	4.64746	4.13247	88.919	17.0773	2.23826	5.74808	274.2	0	0	0	0	59	0.418042	3.29	2.185	5.2	0.420192	1
GRN	14.74	457.38	176.659	100.273	56.7609	10054.7	0.813436	0.359203	10422.9	0	0	0	0	59	0.310902	160.69	106.57	246.77	0.43186	1
FAM13B	1.53	63.42	19.9927	11.391	56.9758	129.755	1.44859	3.31007	1179.57	0	0	0	0	59	0.293899	18.63	12.805	24.62	0.520106	1
ARHGAP31	0.35	35.05	8.14712	6.91058	84.8224	47.7561	1.8656	4.02746	480.68	0	0	0	0	59	0.417599	6.28	3.895	9.475	0.411082	1
CENPQ	0.53	16.06	6.35797	2.78049	43.7324	7.73113	0.677657	1.88806	375.12	0	0	0	0	59	0.235709	6.57	4.66	7.765	0.600129	1
SARS	20.98	240.7	96.4907	42.0534	43.5828	1768.49	1.29131	2.9679	5692.95	0	0	0	0	59	0.219895	91.87	74.435	108.225	0.68778	1
RANBP3	6.26	60.1	25.6597	9.59412	37.3899	92.0472	0.540448	1.66146	1513.92	0	0	0	0	59	0.203223	25.46	19.7	31.555	0.624307	1
ARID4A	1.58	24.07	11.2942	4.51699	39.9937	20.4032	0.651068	1.09065	666.36	0	0	0	0	59	0.212403	10.13	9.09	14.05	0.646975	1
TSSC1	1.91	34.88	15.3544	6.46832	42.1268	41.8392	0.757677	1.28257	905.91	0	0	0	0	59	0.226422	13.9	11.505	19.64	0.585794	1
PNPLA6	3.04	49.17	20.1034	10.1229	50.354	102.472	0.866987	0.72536	1186.1	0	0	0	0	59	0.272987	18.68	13.57	24.17	0.56144	1
IFT88	1.37	126.61	12.3332	16.2355	131.64	263.59	6.24317	43.863	727.66	0	0	0	0	59	0.39494	9.62	6.605	12.625	0.523168	1
ALG1	2.19	33.49	15.921	5.97624	37.5368	35.7154	0.0158545	0.610695	939.34	0	0	0	0	59	0.205822	15.97	12.99	19.52	0.665471	1
ZCCHC8	2.59	33.1	14.568	5.35749	36.7758	28.7027	0.669575	2.31379	859.51	0	0	0	0	59	0.192475	14.25	11.92	16.535	0.720895	1
ABCF2	3.04	62.71	28.5922	13.3845	46.8117	179.145	0.635993	0.503859	1686.94	0	0	0	0	59	0.254746	27.34	20.725	33.565	0.617459	1
CHPF2	1.57	42.92	18.3208	8.88449	48.4939	78.9341	0.761444	0.533903	1080.93	0	0	0	0	59	0.263293	17.07	12.545	22.39	0.560295	1
LRRC7	0	14.46	0.700508	2.01079	287.047	4.04328	5.92043	39.1731	41.33	0	0	0	0	59	0.767334	0.17	0.07	0.515	0.135922	0.966102
FUT8	0.75	64.03	15.0931	10.1348	67.1486	102.714	2.11361	8.29419	890.49	0	0	0	0	59	0.334065	13.51	9.105	19.045	0.478078	1
UBA6	1.33	39.93	12.1997	6.08894	49.9108	37.0752	1.75687	6.86109	719.78	0	0	0	0	59	0.248889	11.91	8.65	14.38	0.60153	1
GAB2	1.26	36.41	14.5151	8.74429	60.2427	76.4625	0.66748	-0.164894	856.39	0	0	0	0	59	0.333579	12.16	8.71	20.5	0.424878	1
ATP6V0A1	3.68	200.99	32.5885	34.4502	105.713	1186.81	3.95456	16.9975	1922.72	0	0	0	0	59	0.381157	25.48	18.375	32.89	0.55868	1
PIAS1	2.4	37.78	15.9824	6.67005	41.7338	44.4896	0.617237	1.22329	942.96	0	0	0	0	59	0.225582	14.42	12.1	20.11	0.601691	1
SLC4A7	0.74	57.7	10.4139	8.01852	76.9983	64.2967	3.71163	20.5267	614.42	0	0	0	0	59	0.331886	9.53	6.36	12.73	0.499607	1
APBA2	0	12.21	0.79	1.72975	218.956	2.99203	5.3767	33.6469	46.61	0	0	0	0	59	0.664548	0.32	0.2	0.6	0.333333	0.949153
MAP2K3	7.12	129.93	37.0712	18.4722	49.829	341.222	2.08434	9.88675	2187.2	0	0	0	0	59	0.247631	37.79	25.395	45.55	0.557519	1
EFCAB1	0	149.87	6.55593	20.816	317.514	433.306	5.98773	40.1318	386.8	0	0	0	0	59	0.834456	0.75	0.26	3.35	0.0776119	0.966102
TMSB10	118.2	5481.65	2037.54	1277.45	62.6958	1.63188e+06	0.558797	-0.0958114	120215	0	0	0	0	59	0.349062	2055.64	981.875	2751.89	0.3568	1
ASTE1	0.64	11.8	5.42814	2.1587	39.7687	4.65997	0.470879	1.33548	320.26	0	0	0	0	59	0.213333	5.26	4.21	6.425	0.655253	1
RNF19A	5.33	95.33	37.5053	18.1018	48.2646	327.674	1.04468	1.45866	2212.81	0	0	0	0	59	0.254386	34.62	25.44	43.99	0.578313	1
PEX3	1.89	54.36	17.9556	8.80606	49.0436	77.5468	1.38052	4.31388	1059.38	0	0	0	0	59	0.252744	17.36	12.91	21.355	0.604542	1
GABARAPL2	14.56	319.37	121.585	54.7653	45.0427	2999.24	1.03943	1.80317	7173.54	0	0	0	0	59	0.241716	113.08	85.455	145.69	0.586554	1
MYOC	0	45.47	3.5922	7.12995	198.484	50.8362	4.10046	20.9099	211.94	0	0	0	0	59	0.738465	0.72	0.065	4.26	0.0152582	0.830508
SH3YL1	4.72	150.07	43.7173	28.0751	64.2196	788.209	0.999258	2.17807	2579.32	0	0	0	0	59	0.347852	43.08	21.89	60.505	0.361788	1
FAM136A	4.81	63.75	23.8212	9.89288	41.5297	97.869	1.27045	3.37481	1405.45	0	0	0	0	59	0.219088	22.99	17.185	28.935	0.593917	1
VCL	8.5	326.56	74.9739	61.8395	82.4814	3824.13	2.03331	4.80453	4423.46	0	0	0	0	59	0.398576	56.2	33.84	91.915	0.368166	1
DEPDC1B	0	33.06	4.97492	6.02772	121.162	36.3335	2.39878	8.00508	293.52	0	0	0	0	59	0.57362	2.5	0.575	7.32	0.0785519	0.966102
DAPK2	0.26	49.13	6.65203	7.97806	119.934	63.6494	3.32112	14.2236	392.47	0	0	0	0	59	0.508589	4.28	2.39	7.955	0.30044	1
NSMAF	2.72	105.09	18.5907	13.6504	73.4259	186.333	4.56688	28.1688	1096.85	0	0	0	0	59	0.286043	17.57	12.12	21.93	0.552668	1
ADSS	2.58	190.66	38.5607	27.1771	70.4787	738.594	3.56594	17.474	2275.08	0	0	0	0	59	0.285055	34.15	28.385	40.575	0.699569	1
STAP1	0.03	103.99	6.15695	17.1228	278.106	293.192	4.3511	20.5242	363.26	0	0	0	0	59	0.809289	1.2	0.295	2.835	0.104056	1
TIMP2	12.71	1178.91	241.181	208.799	86.5734	43597	2.07834	6.36481	14229.7	0	0	0	0	59	0.427124	208.24	113.55	308.94	0.367547	1
RFC1	4.07	66.8	22.8832	9.37916	40.987	87.9686	1.63037	7.29131	1350.11	0	0	0	0	59	0.207189	22.45	17.395	27.335	0.636364	1
TBC1D23	3.87	89.86	21.2651	12.1174	56.9825	146.831	3.50583	17.9039	1254.64	0	0	0	0	59	0.241915	19.1	15.65	24.085	0.649782	1
CUL3	7.23	403.17	54.9539	49.2388	89.6001	2424.45	6.29361	44.7415	3242.28	0	0	0	0	59	0.270404	48.73	38.99	58.07	0.671431	1
MYOM2	0	197.42	5.87915	29.1341	495.549	848.795	5.88532	35.7125	346.87	0	0	0	0	59	0.938816	0.19	0.035	0.735	0.047619	0.847458
OTC	0	195.45	9.22373	32.8963	356.649	1082.17	4.33453	19.9036	544.2	0	0	0	0	59	0.916212	0.2	0.05	0.995	0.0502513	0.864407
CYP46A1	0	64.13	1.89051	8.31156	439.647	69.082	7.49263	56.9659	111.54	0	0	0	0	59	0.790374	0.51	0.215	1.08	0.199074	0.966102
ZZZ3	1.9	33.03	14.882	6.47471	43.5069	41.9219	0.696497	0.986847	878.04	0	0	0	0	59	0.235828	14.32	10.69	17.95	0.595543	1
SLC18A1	0	32.68	0.781186	4.25694	544.933	18.1216	7.50761	57.1273	46.09	0	0	0	0	59	0.916821	0.04	0.01	0.165	0.0606061	0.711864
USP2	0.22	119.43	11.3081	19.5444	172.835	381.985	3.67549	16.4854	667.18	0	0	0	0	59	0.65658	4.8	1.88	10.06	0.186879	1
CASR	0.06	1441.43	26.3898	187.541	710.656	35171.6	7.66344	58.812	1557	0	0	0	0	59	0.970336	0.26	0.185	0.57	0.324561	1
TUBG2	2.1	77.41	16.3456	11.8226	72.3292	139.775	2.5728	11.3681	964.39	0	0	0	0	59	0.348655	14.99	8.6	21.835	0.393863	1
RPL26L1	5.31	124.91	38.8485	20.1427	51.8493	405.727	2.15401	7.31425	2292.06	0	0	0	0	59	0.249559	35.84	26.39	46.39	0.568873	1
FLT4	0.27	18.35	4.35119	3.70403	85.1268	13.7198	1.8552	3.73529	256.72	0	0	0	0	59	0.418817	3.45	1.895	5.75	0.329565	1
NSUN2	4.14	89.34	29.4931	12.9554	43.9268	167.841	1.71505	6.90324	1740.09	0	0	0	0	59	0.22212	28.09	21.735	34.77	0.625108	1
FBXO42	3.26	29.99	14.7007	5.67162	38.5807	32.1673	0.297554	-0.117638	867.34	0	0	0	0	59	0.216201	14.32	11.24	18.03	0.623405	1
MFAP3	2.23	77.47	21.221	13.025	61.3778	169.651	2.59204	9.49896	1252.04	0	0	0	0	59	0.281137	18.78	14.585	23.79	0.613073	1
MRI1	2.86	23.11	12.779	5.06018	39.5977	25.6054	-0.0678244	-0.71521	753.96	0	0	0	0	59	0.224169	12.68	9.025	16.36	0.55165	1
METTL1	1.52	31.7	11.3193	5.69373	50.301	32.4186	0.796692	1.58333	667.84	0	0	0	0	59	0.274547	10.41	7.53	14.11	0.533664	1
HOXC8	0	21.13	2.09169	3.64035	174.038	13.2522	3.25834	13.2751	123.41	0	0	0	0	59	0.713274	0.42	0.05	2.7	0.0185185	0.881356
AGA	3.03	35.38	15.2281	6.24328	40.9983	38.9785	0.977418	1.95239	898.46	0	0	0	0	59	0.214353	13.82	11.825	18.665	0.633539	1
PI4K2B	0.5	33.93	13.9429	7.11007	50.9943	50.5532	0.738107	0.903594	822.63	0	0	0	0	59	0.27613	13.95	9.67	16.825	0.57474	1
BOD1L1	2.04	39.38	17.7236	7.303	41.205	53.3338	0.350356	0.444539	1045.69	0	0	0	0	59	0.227123	17.61	12.585	20.82	0.604467	1
MAT2B	4.96	201.68	65.2329	30.0895	46.1263	905.381	1.6466	6.63081	3848.74	0	0	0	0	59	0.229447	63.9	48.615	73.52	0.661249	1
TLL1	0.01	10.56	1.3439	1.5685	116.713	2.46019	3.85061	20.3934	79.29	0	0	0	0	59	0.489544	0.9	0.485	1.665	0.291291	0.983051
EDC4	1.95	28.72	13.4837	4.61394	34.2186	21.2885	0.252925	2.29079	795.54	0	0	0	0	59	0.177509	13.55	11.635	15.225	0.764204	1
TRIO	1.69	144.75	23.8393	21.3836	89.6987	457.257	3.57088	17.7024	1406.52	0	0	0	0	59	0.383538	18.85	12.75	29.195	0.436719	1
VCAN	0.66	137.17	30.3971	36.6508	120.573	1343.28	1.50642	1.30004	1793.43	0	0	0	0	59	0.596946	12.2	4.75	45.9	0.103486	1
CLEC16A	1.13	60.37	10.2159	7.63564	74.7425	58.303	5.1496	32.9225	602.74	0	0	0	0	59	0.263497	9.09	7.375	11.035	0.668328	1
MSR1	0.92	187.8	23.5778	28.7428	121.906	826.149	3.51692	17.722	1391.09	0	0	0	0	59	0.52479	12.97	7.155	32.335	0.221277	1
CDH1	0	475.15	78.4932	86.9484	110.772	7560.02	2.23619	7.23029	4631.1	0	0	0	0	59	0.537915	58.99	14.995	122.88	0.12203	0.983051
SKIV2L2	2.8	37.1	17.062	6.35013	37.2179	40.3242	0.61137	1.3218	1006.66	0	0	0	0	59	0.199951	16.49	13.71	19.46	0.704522	1
DNAH5	0	6.26	0.719153	1.23136	171.224	1.51625	2.66682	7.98876	42.43	0	0	0	0	59	0.724407	0.15	0.03	0.81	0.037037	0.847458
ZFYVE16	0.74	26.6	11.0719	5.55033	50.1301	30.8062	0.533011	0.277296	653.24	0	0	0	0	59	0.276896	10.29	7.1	13.82	0.513748	1
FAM65A	5.12	59.52	23.5259	11.5405	49.0544	133.183	0.553962	0.255261	1388.03	0	0	0	0	59	0.273234	23.72	14.81	31.32	0.472861	1
C6	0	358.4	12.0093	49.0351	408.308	2404.44	6.4584	44.8064	708.55	0	0	0	0	59	0.887914	0.98	0.305	3.38	0.0902367	0.932203
RAI14	0.55	244.09	30.2786	35.7205	117.973	1275.95	4.00615	21.8944	1786.44	0	0	0	0	59	0.485695	21.87	11.305	34.27	0.32988	1
SOX30	0.01	144.43	2.69746	18.772	695.914	352.388	7.67881	58.9755	159.15	0	0	0	0	59	0.933821	0.18	0.095	0.33	0.287879	0.983051
PNKP	2.81	38.18	15.9288	6.35058	39.8685	40.3298	0.472834	1.5054	939.8	0	0	0	0	59	0.21738	15.45	12.14	19.415	0.62529	1
BEST2	0.06	15.45	1.42763	2.71423	190.122	7.36706	4.60944	21.8128	84.23	0	0	0	0	59	0.578296	0.79	0.42	1.245	0.337349	1
PHLPP2	0.45	24.21	4.80492	4.05193	84.3289	16.4181	2.48308	8.38673	283.49	0	0	0	0	59	0.388686	3.84	2.5	4.97	0.503018	1
SPDL1	0.36	60.98	9.35661	8.64136	92.3557	74.6732	4.03401	21.9867	552.04	0	0	0	0	59	0.377347	6.95	4.985	11.23	0.4439	1
STAU2	3.41	74.09	28.8653	12.1212	41.9923	146.923	1.23051	3.09474	1703.05	0	0	0	0	59	0.218635	27.11	22.175	33.685	0.658305	1
PQLC2	2.32	17.81	9.39153	3.68938	39.2842	13.6116	0.211353	-0.317541	554.1	0	0	0	0	59	0.219712	9.41	6.9	11.335	0.608734	1
CTNS	3.18	42.65	13.2617	6.58024	49.6184	43.2996	1.68868	5.74691	782.44	0	0	0	0	59	0.254425	12.32	8.985	16.245	0.553093	1
RTN4R	0.07	23.82	1.81271	3.43551	189.523	11.8027	4.98898	29.7585	106.95	0	0	0	0	59	0.636613	0.76	0.325	1.96	0.165816	1
PHF23	3.78	50.03	29.1385	11.0329	37.8639	121.726	-0.509556	-0.0684014	1719.17	0	0	0	0	59	0.209364	31.62	22.855	34.62	0.660168	1
CDH10	0	32.67	1.09288	4.48582	410.458	20.1225	6.35816	44.0077	64.48	0	0	0	0	59	0.907195	0.05	0.02	0.21	0.0952381	0.762712
INPP4A	1.48	38.77	11.8286	6.12525	51.7832	37.5187	1.66868	5.61943	697.89	0	0	0	0	59	0.262684	10.61	7.95	14.215	0.559268	1
RAB27B	0	41.41	6.91034	9.49948	137.468	90.2401	2.14612	4.64436	407.71	0	0	0	0	59	0.633389	3.09	0.695	8.1	0.0858025	0.983051
PSMA4	8.6	260.52	117.198	46.1339	39.3639	2128.33	0.493981	1.14542	6914.7	0	0	0	0	59	0.212578	112.9	90.63	144.06	0.629113	1
MYO16	0	2.2	0.213898	0.353831	165.42	0.125197	3.7829	17.5991	12.62	0	0	0	0	59	0.634317	0.08	0.05	0.21	0.238095	0.898305
LSG1	3	39.18	19.5415	6.79845	34.7898	46.2189	0.0976887	0.872531	1152.95	0	0	0	0	59	0.189024	19.18	16.055	23.89	0.672039	1
PARP3	0.75	53.08	14.0853	8.74155	62.0617	76.4146	1.57285	5.47117	831.03	0	0	0	0	59	0.323101	13.05	7.835	18.535	0.422714	1
TNC	0.32	528.98	47.4012	78.4963	165.6	6161.67	4.47502	24.8718	2796.67	0	0	0	0	59	0.610692	27.15	8.265	47.415	0.174312	1
THAP3	2.79	18.03	10.1824	3.51855	34.5553	12.3802	0.00394991	-0.480118	600.76	0	0	0	0	59	0.194961	10.22	7.94	12.84	0.61838	1
FAM65C	0.02	18.28	3.65915	4.09278	111.85	16.7508	1.98118	3.49863	215.89	0	0	0	0	59	0.524696	2.05	1.26	4.55	0.276923	1
TDP1	0.74	40.64	11.1371	6.75834	60.683	45.6752	2.25179	7.83116	657.09	0	0	0	0	59	0.285651	10.21	7.765	13.27	0.585154	1
AIFM2	0.75	42.73	8.51525	6.14512	72.166	37.7624	3.18633	16.0505	502.4	0	0	0	0	59	0.32515	7.54	5.33	10.48	0.508588	1
C2orf83	0	2.93	0.221864	0.386284	174.108	0.149215	6.25636	43.2768	13.09	0	0	0	0	59	0.482604	0.15	0.1	0.2	0.5	0.983051
SPATA7	0.99	102.96	7.62102	13.1997	173.201	174.231	6.72452	48.9119	449.64	0	0	0	0	59	0.469432	5.91	3.145	7.38	0.426152	1
MED17	0.15	4.8	1.6678	0.93352	55.9732	0.871459	1.04513	1.43942	98.4	0	0	0	0	59	0.29958	1.57	1.05	2.06	0.509709	1
RETSAT	2.63	265.44	45.6968	43.7968	95.8422	1918.16	2.99294	11.468	2696.11	0	0	0	0	59	0.420611	34.38	21.965	53.535	0.410292	1
CAPG	2.06	314.63	97.6153	81.0941	83.0752	6576.25	0.920723	-0.0775908	5759.3	0	0	0	0	59	0.45153	71.52	33.03	140.14	0.235693	1
AP2S1	10.07	154.62	72.1586	29.6523	41.0932	879.258	0.66905	0.4009	4257.36	0	0	0	0	59	0.224521	65.09	54.72	92.49	0.591632	1
USH2A	0	3.69	0.127966	0.501012	391.519	0.251013	6.54061	45.9378	7.55	0	0	0	0	59	0.858413	0.02	0.01	0.04	0.25	0.525424
ZPBP	0	252.96	4.38203	32.9205	751.261	1083.76	7.68083	58.9967	258.54	0	0	0	0	59	0.976784	0.03	0	0.145	0	0.559322
TG	0	15620	266.436	2033.33	763.159	4.13443e+06	7.68112	58.9997	15719.7	0	0	0	0	59	0.981017	0.58	0.25	1.74	0.143678	0.949153
ADAM28	0.13	435.55	20.2978	57.6611	284.076	3324.8	6.71533	48.3691	1197.57	0	0	0	0	59	0.705257	7.28	3.075	15.01	0.204863	1
BARX2	0	103.89	8.4178	16.2955	193.584	265.543	4.20833	21.4928	496.65	0	0	0	0	59	0.714963	2.3	0.29	9.615	0.0301612	0.932203
DCUN1D1	2.16	391.89	25.04	48.9871	195.635	2399.73	7.48681	56.9782	1477.36	0	0	0	0	59	0.377387	17.93	16.185	21.415	0.755779	1
JADE2	1.6	48.62	17.4007	9.6029	55.1869	92.2157	1.01327	1.33479	1026.64	0	0	0	0	59	0.295336	15.75	11.79	21.945	0.537252	1
ZIC2	0	9.68	0.645932	1.70234	263.548	2.89796	3.9691	17.1278	38.11	0	0	0	0	59	0.845421	0.04	0.01	0.285	0.0350877	0.694915
LCP2	0	125.57	28.6371	29.3454	102.473	861.152	1.81194	3.03656	1689.59	0	0	0	0	59	0.502432	18.27	8.405	35.525	0.236594	0.983051
TRIT1	2.16	40.8	15.2676	6.8401	44.8013	46.7869	0.716415	1.86785	900.79	0	0	0	0	59	0.243818	14.1	10.46	20.455	0.511366	1
ADRB1	0.1	45.43	2.12254	6.28548	296.13	39.5073	5.9889	40.1938	125.23	0	0	0	0	59	0.76355	0.41	0.31	0.945	0.328042	1
GUCA2B	0	148.34	5.36831	22.774	424.232	518.657	5.30798	29.8824	316.73	0	0	0	0	59	0.940703	0.04	0	0.345	0	0.610169
CUL7	2.92	27.45	13.4371	6.4052	47.668	41.0266	0.435558	-0.607737	792.79	0	0	0	0	59	0.268371	12.59	8.635	17.555	0.491883	1
CTNNA1	15.5	369.46	137.436	64.3654	46.8329	4142.9	0.646381	2.60122	8108.73	0	0	0	0	59	0.24553	140.9	108.125	169.13	0.639301	1
PHKA2	2.45	29	9.80525	4.53576	46.2585	20.5732	1.53456	4.70082	578.51	0	0	0	0	59	0.238899	9.13	6.745	11.655	0.578722	1
CNTLN	0.32	11.86	4.30729	2.48279	57.6416	6.16424	0.90307	0.888661	254.13	0	0	0	0	59	0.313319	3.87	2.525	5.59	0.451699	1
EPHA3	0	51.92	5.93407	9.04009	152.342	81.7232	3.06388	11.6319	350.11	0	0	0	0	59	0.63273	2.39	1.18	5.78	0.204152	0.983051
HSPA5	20.22	1054.72	244.187	178.134	72.9497	31731.6	2.83997	10.6148	14407	0	0	0	0	59	0.327913	226.97	136.65	282.93	0.482982	1
DSG2	0.02	251.31	41.3692	45.3541	109.633	2056.99	2.05132	6.61201	2440.78	0	0	0	0	59	0.54429	26.14	7.905	67.92	0.116387	1
GEMIN8	2.07	31.71	15.3071	6.48129	42.3417	42.0072	0.581402	0.709495	903.12	0	0	0	0	59	0.230282	14.39	11.15	18.945	0.588546	1
OFD1	1.28	34.8	11.6119	5.35471	46.1141	28.6729	1.34135	5.12111	685.1	0	0	0	0	59	0.238076	11.3	8.695	14.285	0.60868	1
GPM6B	0.26	835.88	36.1273	135.044	373.801	18237	5.33563	28.275	2131.51	0	0	0	0	59	0.82629	7.79	2.565	13.5	0.19	1
MAGEC2	0	37.19	1.99661	7.16018	358.617	51.2682	4.32274	19.0456	117.8	0	0	0	0	59	0.92932	0	0	0.025	0	0.305085
PREX2	0.01	35.93	3.49237	5.19962	148.885	27.0361	4.53412	26.2414	206.05	0	0	0	0	59	0.556421	1.91	1.025	3.625	0.282759	0.983051
WDR37	1.93	36.49	11.0254	5.89206	53.4407	34.7163	2.01538	6.27169	650.5	0	0	0	0	59	0.260433	10.02	7.605	12.69	0.599291	1
YTHDC2	1.52	37.07	11.3046	5.40159	47.7823	29.1772	2.34957	9.2875	666.97	0	0	0	0	59	0.221524	10.27	8.86	12.785	0.693	1
CTPS2	1.56	27.4	9.79441	4.78258	48.8297	22.8731	0.930379	1.9455	577.87	0	0	0	0	59	0.263429	9.03	6.81	12.225	0.557055	1
ATP6V1H	4.52	126.62	39.2247	21.1746	53.9827	448.363	1.56266	4.21055	2314.26	0	0	0	0	59	0.276864	36.21	25.89	47.305	0.547299	1
POLR2B	5.81	130.62	46.9981	19.9963	42.5469	399.85	1.26973	4.37749	2772.89	0	0	0	0	59	0.220347	45.54	33.815	55.56	0.608621	1
FAM214A	4.61	57.94	20.0292	10.0988	50.4207	101.987	1.41608	2.65025	1181.72	0	0	0	0	59	0.26295	18.62	13.17	24.635	0.534605	1
ARAP2	0.18	39.13	9.22593	7.77334	84.2553	60.4248	1.7078	3.53032	544.33	0	0	0	0	59	0.425972	6.39	4.355	13.27	0.328184	1
TPR	2.86	79.1	26.6347	14.2353	53.4464	202.644	1.89263	5.36211	1571.45	0	0	0	0	59	0.255342	25.31	18.61	29.55	0.62978	1
CP	0	916.08	51.5461	146.115	283.464	21349.5	4.60358	23.2559	3041.22	0	0	0	0	59	0.824892	7.05	2.675	24.01	0.111412	0.983051
KIAA0556	0.58	47.67	9.07102	6.93309	76.4312	48.0677	3.3954	16.4485	535.19	0	0	0	0	59	0.329912	8.02	5.35	9.835	0.543976	1
DTNBP1	2.28	32.74	17.3378	6.10578	35.2166	37.2805	0.184805	0.729658	1022.93	0	0	0	0	59	0.192035	17.14	13.57	20.745	0.654134	1
XK	0.02	12.2	2.7678	3.35785	121.319	11.2752	1.81366	2.15461	163.3	0	0	0	0	59	0.563449	1.44	0.92	2.73	0.336996	1
ANO2	0.02	17.84	1.93847	3.23543	166.906	10.468	3.57323	13.8731	114.37	0	0	0	0	59	0.621216	0.83	0.49	1.86	0.263441	1
C12orf4	0.82	79.35	10.8242	9.93152	91.7526	98.6352	5.83199	40.2957	638.63	0	0	0	0	59	0.306064	9.51	6.78	12.035	0.563357	1
SCML1	0.69	54.29	8.77102	7.53718	85.9327	56.809	4.0526	22.8082	517.49	0	0	0	0	59	0.355046	7.03	4.94	9.8	0.504082	1
WWC3	1.63	39.85	11.8992	7.05722	59.3086	49.8044	1.38709	3.51353	702.05	0	0	0	0	59	0.309982	11.41	6.845	14.57	0.469801	1
ARHGAP6	0.1	44.33	7.19186	10.909	151.686	119.007	2.61608	6.33274	424.32	0	0	0	0	59	0.627549	3.08	1.42	7.565	0.187707	1
FAM184B	0.01	2.62	0.284407	0.53261	187.27	0.283673	3.28426	10.5334	16.78	0	0	0	0	59	0.662431	0.11	0.06	0.205	0.292683	0.983051
MAP4	10.38	241.93	82.762	49.427	59.7218	2443.03	1.40112	2.3105	4882.96	0	0	0	0	59	0.305945	77.42	53.81	95.245	0.564964	1
GOPC	2.44	47.91	21.8612	9.26462	42.3793	85.8333	0.303651	0.313896	1289.81	0	0	0	0	59	0.234335	21.33	15.815	27.19	0.581648	1
ROS1	0	70.93	2.55254	11.0855	434.292	122.888	5.37459	29.6147	150.6	0	0	0	0	59	0.927148	0.07	0.02	0.405	0.0493827	0.762712
USP28	1.74	70.79	15.9234	11.7318	73.6762	137.634	2.95754	10.9036	939.48	0	0	0	0	59	0.320354	13.48	9.575	18.135	0.527985	1
HDAC9	0.33	33.37	10.31	7.46349	72.3907	55.7036	0.966524	0.212744	608.29	0	0	0	0	59	0.390682	8.05	4.28	15.63	0.273832	1
TSPAN17	3.81	54.56	21.5663	10.3343	47.9188	106.798	1.05576	1.81888	1272.41	0	0	0	0	59	0.255208	20.16	14.935	26.75	0.558318	1
NOP16	3.27	42.46	18.4919	8.55551	46.2663	73.1967	0.842757	0.438427	1091.02	0	0	0	0	59	0.251294	16.63	12.01	22.745	0.528028	1
CC2D2A	0.67	53.91	8.58508	8.32496	96.9701	69.305	3.04893	14.3068	506.52	0	0	0	0	59	0.445933	5.93	3.32	11.435	0.290337	1
RRM2B	2.87	75.14	22.641	14.8477	65.5789	220.455	1.81166	3.47034	1335.82	0	0	0	0	59	0.320256	19.08	14.665	26.11	0.561662	1
ZNF800	1.31	47.93	14.4507	7.5197	52.037	56.5459	2.0266	7.20155	852.59	0	0	0	0	59	0.250752	13.19	10.805	16.34	0.661261	1
TNFRSF17	0.02	36.76	5.62119	8.55206	152.14	73.1377	1.99133	3.36494	331.65	0	0	0	0	59	0.684763	1.82	0.425	5.305	0.0801131	1
SNX29	0.75	39.7	8.3161	5.97583	71.8585	35.7105	2.73753	12.2872	490.65	0	0	0	0	59	0.340534	7.35	4.315	10.575	0.408038	1
LMO3	0	190.99	13.1783	28.1016	213.241	789.699	4.77876	28.0468	777.52	0	0	0	0	59	0.736741	2.99	0.89	14.695	0.0605648	0.966102
MRPS10	3.61	141.57	30.6659	17.9892	58.6617	323.61	4.218	25.0431	1809.29	0	0	0	0	59	0.234021	28.37	23.44	32.475	0.721786	1
GUCA1A	0	30.06	0.783559	3.98112	508.082	15.8493	7.13038	52.8021	46.23	0	0	0	0	59	0.930543	0.03	0	0.12	0	0.576271
RSF1	3.07	64.96	21.382	11.0036	51.4618	121.079	1.27599	3.25009	1261.54	0	0	0	0	59	0.270644	18.85	14.065	26.505	0.530655	1
VPS13D	1.85	29.6	9.61949	5.4209	56.3533	29.3862	1.9094	4.43803	567.55	0	0	0	0	59	0.276718	8.26	6.79	11.05	0.61448	1
CELF2	0.95	85.42	23.2351	19.5188	84.0057	380.983	1.29701	1.27152	1370.87	0	0	0	0	59	0.438985	16.82	8.985	28.145	0.31924	1
FAM120A	12.32	167.15	61.7358	22.8964	37.0877	524.245	1.34943	6.6838	3642.41	0	0	0	0	59	0.189001	64.18	49.285	72.335	0.681344	1
R3HDM1	2.75	82.35	17.2785	12.0554	69.771	145.332	3.19652	14.5274	1019.43	0	0	0	0	59	0.305993	15.07	11.125	20.07	0.55431	1
COL9A2	0.07	53.42	8.27136	9.94567	120.242	98.9163	2.43656	7.35104	488.01	0	0	0	0	59	0.551703	5.01	2.1	9.755	0.215274	1
KITLG	0.06	23.51	6.50746	4.78861	73.5865	22.9308	1.02328	1.55258	383.94	0	0	0	0	59	0.398644	6.39	2.9	9.38	0.309168	1
ERCC8	0.65	12.96	5.17508	2.56447	49.5541	6.57649	1.16465	2.2964	305.33	0	0	0	0	59	0.257545	5.04	3.515	5.84	0.601884	1
ADAMTS6	0	6.85	0.815932	1.28645	157.667	1.65496	3.2685	11.6	48.14	0	0	0	0	59	0.617479	0.32	0.18	0.905	0.198895	0.966102
H6PD	2.69	42.85	17.4439	8.27957	47.464	68.5514	1.21056	2.04134	1029.19	0	0	0	0	59	0.249475	16.64	12.69	20.86	0.608341	1
VAMP3	6.86	208.22	84.4031	32.0921	38.0225	1029.91	0.645185	2.95013	4979.78	0	0	0	0	59	0.202293	80.93	66.73	103.88	0.642376	1
PER3	0.47	39.21	13.1605	7.97403	60.5906	63.5852	0.918562	1.08152	776.47	0	0	0	0	59	0.329403	12.94	6.57	17.54	0.374572	1
UTS2	0	3.98	0.591356	0.738221	124.835	0.544971	2.36489	7.08521	34.89	0	0	0	0	59	0.579953	0.37	0.115	0.705	0.163121	0.915254
TNFRSF9	0.17	11.11	1.63644	2.01521	123.146	4.06106	2.55492	8.18281	96.55	0	0	0	0	59	0.555283	0.8	0.4	2.165	0.184758	1
EPN3	0	33.64	6.23559	7.37884	118.334	54.4473	1.82732	3.50543	367.9	0	0	0	0	59	0.582693	4.36	0.57	8.325	0.0684685	0.949153
LTBP1	1.68	261.16	36.2219	43.0687	118.902	1854.91	3.03562	12.4006	2137.09	0	0	0	0	59	0.520238	20.27	11.42	42.165	0.270841	1
RCN1	3.74	470.59	90.0266	80.4352	89.3461	6469.83	2.58071	9.01453	5311.57	0	0	0	0	59	0.413847	81.41	42.41	105.34	0.402601	1
ELN	0.09	341.92	42.8829	54.9659	128.177	3021.25	3.2386	14.5971	2530.09	0	0	0	0	59	0.558445	22.32	11.935	53.105	0.224743	1
RFC2	2.66	47.65	17.5324	8.89344	50.7258	79.0932	1.32237	2.61084	1034.41	0	0	0	0	59	0.263179	16.52	12.185	20.35	0.598771	1
ARID1B	3.83	71.27	20.5317	9.33402	45.4615	87.1238	2.79497	14.4724	1211.37	0	0	0	0	59	0.210074	18.63	15.83	23.58	0.671332	1
CLPTM1L	4.6	124.27	36.6602	20.444	55.7663	417.959	2.00872	5.83791	2162.95	0	0	0	0	59	0.272122	32.11	26.235	43.495	0.603173	1
NEDD4L	1.51	161.31	25.5381	24.7584	96.9467	612.977	3.19914	14.8831	1506.75	0	0	0	0	59	0.432184	17.17	11.23	31.77	0.353478	1
FOXP3	0	8.78	1.75576	1.84471	105.066	3.40295	1.48285	2.47622	103.59	0	0	0	0	59	0.537759	0.83	0.385	2.945	0.13073	0.983051
PPP1R3F	0.39	26.89	4.67525	4.25848	91.0855	18.1347	2.90313	12.1771	275.84	0	0	0	0	59	0.416033	3.42	2.045	5.94	0.344276	1
HEXB	8.41	440.87	105.194	72.6192	69.0336	5273.54	2.59903	10.0382	6206.44	0	0	0	0	59	0.321885	98.46	61.96	139.36	0.444604	1
PTCD2	0.25	6.94	3.21203	1.44675	45.0414	2.09308	0.655242	0.747335	189.51	0	0	0	0	59	0.244406	2.99	2.305	4.005	0.575531	1
KIAA2022	0.01	6.9	0.841356	1.3323	158.351	1.77502	3.17083	10.6061	49.64	0	0	0	0	59	0.627583	0.38	0.18	0.945	0.190476	0.932203
JKAMP	3.92	76.27	31.5605	14.3058	45.3282	204.656	0.68952	0.884274	1862.07	0	0	0	0	59	0.24755	29.43	23.215	39.615	0.586015	1
DKK3	0.06	805.55	61.2673	116.456	190.078	13561.9	5.0787	29.9417	3614.77	0	0	0	0	59	0.612196	28.33	16.495	57.765	0.285554	1
ARHGEF5	0.21	42.88	12.4505	9.28158	74.5478	86.1477	1.01108	1.15402	734.58	0	0	0	0	59	0.40399	11.6	4.6	17.17	0.267909	1
NFE2L3	0.16	73.9	10.0108	14.7017	146.858	216.14	3.05815	10.0171	590.64	0	0	0	0	59	0.597076	5.63	2.25	10.825	0.207852	1
MCUR1	1.75	26.92	11.5666	5.78186	49.9875	33.4299	0.901614	0.548178	682.43	0	0	0	0	59	0.270363	10.65	7.495	13.325	0.562477	1
LIMA1	2.73	265.01	68.2929	48.058	70.3704	2309.57	1.62737	4.6281	4029.28	0	0	0	0	59	0.361738	62.04	33.56	92.335	0.363459	1
LETMD1	3.95	61.72	25.9042	10.7184	41.3769	114.884	0.758846	1.4275	1528.35	0	0	0	0	59	0.224028	24.78	19.45	31.07	0.626006	1
SLC4A8	0.08	16.89	2.16898	3.70565	170.847	13.7319	2.93615	8.12089	127.97	0	0	0	0	59	0.650518	0.82	0.445	1.745	0.255014	1
LAMC3	0.01	88.76	5.07153	12.0942	238.473	146.27	6.01382	40.894	299.22	0	0	0	0	59	0.699841	1.43	0.74	5.05	0.146535	0.983051
PTGER3	0.01	122.94	11.8053	27.589	233.701	761.154	3.23467	9.48637	696.51	0	0	0	0	59	0.770603	2.83	1.26	6.64	0.189759	0.983051
TNIP3	0.05	8.85	1.01169	1.32767	131.232	1.7627	3.9453	20.8065	59.69	0	0	0	0	59	0.533337	0.6	0.275	1.24	0.221774	1
MAPK9	8.1	83.91	26.1561	12.0064	45.9029	144.154	2.1994	8.40343	1543.21	0	0	0	0	59	0.224398	23.14	19.86	29.64	0.67004	1
COL23A1	0.04	57.82	5.04814	10.506	208.116	110.375	3.94768	16.2358	297.84	0	0	0	0	59	0.690689	1.55	1.035	4.02	0.257463	1
BCAR1	0.07	41.08	18.0098	11.4044	63.3233	130.061	0.547134	-0.783403	1062.58	0	0	0	0	59	0.352917	14.86	9.385	28.195	0.33286	1
FAM160A2	3.07	42.09	18.8222	8.63155	45.8584	74.5037	0.451091	0.138569	1110.51	0	0	0	0	59	0.254181	18.08	13.41	24.025	0.558169	1
HERPUD1	25.71	373.23	129.332	76.1752	58.899	5802.66	1.5328	2.53537	7630.58	0	0	0	0	59	0.300251	116.35	80.88	144.775	0.55866	1
HOMER3	1.61	150.55	23.2519	23.5001	101.067	552.253	3.47963	15.8134	1371.86	0	0	0	0	59	0.428875	17.02	9.225	28.945	0.318708	1
RAD51	0.27	59.49	6.27017	9.92926	158.357	98.5901	3.83889	17.353	369.94	0	0	0	0	59	0.613903	2.84	0.96	7.53	0.12749	1
POLQ	0	4.99	1.27068	1.2898	101.504	1.66357	1.02847	0.216232	74.97	0	0	0	0	59	0.541242	1.01	0.18	2.04	0.0882353	0.983051
PIK3CB	6.26	89	23.6534	12.2928	51.9706	151.113	2.66171	12.82	1395.55	0	0	0	0	59	0.248681	21.11	16.745	28.455	0.588473	1
CYBA	7.91	561.23	141.526	133.465	94.3041	17813	1.39847	1.42543	8350.06	0	0	0	0	59	0.48617	94.51	41.225	188.955	0.218174	1
THOC3	2.46	77.28	25.3183	14.6559	57.8867	214.797	1.27056	2.14948	1493.78	0	0	0	0	59	0.301991	23.06	16.195	30.18	0.536614	1
HEBP2	3.98	114.11	26.2556	18.2095	69.3547	331.586	2.58234	9.46422	1549.08	0	0	0	0	59	0.324004	21.83	15.14	31.75	0.47685	1
MPHOSPH9	0.83	34.58	8.9761	5.2938	58.9765	28.0243	2.51016	9.3007	529.59	0	0	0	0	59	0.271919	8.23	6.15	9.485	0.648392	1
PLEKHA5	0.92	102.04	23.2637	17.6391	75.8224	311.138	1.91115	5.93952	1372.56	0	0	0	0	59	0.381568	19.17	13.16	29.715	0.442874	1
PRSS8	0.01	164.82	48.221	48.3063	100.177	2333.49	0.734197	-0.714663	2845.04	0	0	0	0	59	0.546484	28.86	2.975	78.07	0.0381068	0.983051
SIKE1	1.43	30.72	12.6198	4.94954	39.2203	24.4979	0.734729	2.57668	744.57	0	0	0	0	59	0.206746	12.2	10.04	15.105	0.664681	1
RRP12	2.28	62.02	12.2614	11.6004	94.6092	134.569	3.05637	10.1962	723.42	0	0	0	0	59	0.395297	9.09	5.915	13.97	0.423407	1
FNIP2	2.49	120.55	22.0393	18.9625	86.0396	359.578	3.07819	12.9042	1300.32	0	0	0	0	59	0.380878	18.59	11.895	26.67	0.446007	1
MSMO1	1.94	297.11	56.222	54.5205	96.9736	2972.49	2.37061	6.88221	3317.1	0	0	0	0	59	0.45227	37.4	23.745	72.165	0.329038	1
TTC17	5.55	61.85	29.6256	11.7597	39.6943	138.29	0.528571	0.428239	1747.91	0	0	0	0	59	0.218192	28.59	21.295	34.995	0.608516	1
ALX4	0	2.24	0.277966	0.461526	166.037	0.213006	2.25081	5.51138	16.4	0	0	0	0	59	0.731852	0.05	0.01	0.36	0.0277778	0.644068
FSTL4	0.07	17.29	2.90797	3.62625	124.7	13.1497	2.17701	5.03507	171.57	0	0	0	0	59	0.578516	1.61	0.56	3.225	0.173643	1
FOXN3	5.47	111.03	32.1239	16.2366	50.5436	263.626	2.17655	8.77809	1895.31	0	0	0	0	59	0.248008	28.41	22.155	38.135	0.580962	1
METTL24	0.02	20.55	3.13576	3.74175	119.325	14.0007	2.36454	7.48194	185.01	0	0	0	0	59	0.56165	1.98	0.675	4.515	0.149502	1
AKR7A2	7.34	81.92	35.6497	15.6734	43.9652	245.657	1.09738	1.43783	2103.33	0	0	0	0	59	0.232018	34.67	25.4	41.45	0.612786	1
MRTO4	3.17	40.13	18.369	8.05271	43.8386	64.8461	0.525451	0.541338	1083.77	0	0	0	0	59	0.240668	18.03	13.29	22.315	0.595564	1
NNAT	0	165.34	12.2215	34.408	281.536	1183.91	3.98603	14.9949	721.07	0	0	0	0	59	0.800112	2.45	1.18	5.005	0.235764	0.983051
USE1	7.23	52.85	24.5149	9.44852	38.5419	89.2745	0.725623	0.721167	1446.38	0	0	0	0	59	0.209571	23.12	18.57	29.47	0.630132	1
MCF2L2	0.02	17.28	1.41831	3.16385	223.073	10.01	3.49305	12.8943	83.68	0	0	0	0	59	0.749935	0.35	0.205	0.65	0.315385	1
NRIP2	0.46	12.46	4.10305	2.74647	66.9373	7.5431	1.07279	0.664543	242.08	0	0	0	0	59	0.356195	3.49	2.275	4.98	0.456827	1
LAMA3	0.06	116.49	13.6697	20.3374	148.778	413.61	3.2604	12.4641	806.51	0	0	0	0	59	0.607108	7.44	2.04	16.97	0.120212	1
AP5M1	2.11	43.33	18.2922	7.00172	38.2771	49.0241	0.76032	2.16107	1079.24	0	0	0	0	59	0.202183	18.1	13.845	20.615	0.671598	1
ANAPC4	2.53	63.82	19.3249	11.3293	58.6254	128.353	2.16085	5.90283	1140.17	0	0	0	0	59	0.271211	17.43	13.02	21.305	0.611124	1
KCNQ1	0.17	133.68	16.2097	23.5695	145.404	555.521	3.25066	12.5596	956.37	0	0	0	0	59	0.597895	8.06	3.31	18.7	0.177005	1
TRAPPC3	9.91	128.31	52.1858	20.2321	38.7694	409.338	0.697606	2.84289	3078.96	0	0	0	0	59	0.204964	52.86	41.875	63.71	0.657275	1
THRAP3	7.77	103.61	55.2607	19.1587	34.6696	367.054	0.172734	0.357088	3260.38	0	0	0	0	59	0.191457	54.44	42.57	66.675	0.63847	1
PHPT1	9.32	115.81	39.9815	18.1591	45.4187	329.752	1.3908	3.93956	2358.91	0	0	0	0	59	0.239018	38.27	28.705	48.83	0.587856	1
ENTPD2	0	25.29	4.64475	5.18935	111.725	26.9293	1.62134	3.26196	274.04	0	0	0	0	59	0.566181	2.35	0.715	7.17	0.0997211	0.966102
LY75	0.14	39.07	9.61695	9.07735	94.3891	82.3983	1.36578	1.58564	567.4	0	0	0	0	59	0.491423	6.4	2.85	13.9	0.205036	1
ARID4B	2.02	32.04	15.8832	6.87938	43.3122	47.3258	0.251124	-0.216772	937.11	0	0	0	0	59	0.242702	15.21	10.94	20.035	0.546044	1
OPN3	0.24	26.98	5.57288	4.77603	85.7012	22.8104	2.52827	8.44327	328.8	0	0	0	0	59	0.398436	4.78	2.73	6.715	0.406552	1
SDCCAG8	1.59	24.28	6.64814	3.98497	59.9411	15.88	1.82916	5.7026	392.24	0	0	0	0	59	0.305103	5.6	4.36	8.345	0.522469	1
PTPRN	0	875.23	22.6336	116.44	514.457	13558.3	7.05717	51.8817	1335.38	0	0	0	0	59	0.938032	0.63	0.165	2.15	0.0767442	0.864407
HHAT	0.07	12.47	2.28051	1.92977	84.6201	3.724	3.01981	13.3802	134.55	0	0	0	0	59	0.385561	1.94	1.05	3.02	0.347682	1
KIF1B	2.62	105.45	19.2651	18.1414	94.1674	329.112	3.03499	10.3195	1136.64	0	0	0	0	59	0.386964	14.7	10.37	19.56	0.530164	1
FOXC1	0.25	66.22	7.61441	10.4553	137.31	109.314	3.61435	17.144	449.25	0	0	0	0	59	0.567084	4.42	1.695	9.02	0.187916	1
TBC1D22A	2.7	22.11	12.8349	4.47331	34.8526	20.0105	0.00994284	-0.411865	757.26	0	0	0	0	59	0.196211	12.37	10.225	15.725	0.650238	1
SYNE2	4.13	197.16	18.8347	27.5862	146.464	760.998	5.24034	31.4473	1111.25	0	0	0	0	59	0.451704	11.86	9.26	16.445	0.563089	1
PLEKHH1	0.01	51.21	6.42458	9.37496	145.923	87.8899	3.20761	11.9271	379.05	0	0	0	0	59	0.603464	3.38	1.39	7.195	0.19319	0.983051
ATP9A	1.71	155.84	21.6692	22.6753	104.643	514.169	3.92529	21.1309	1278.48	0	0	0	0	59	0.43682	17.98	10.13	26.19	0.386789	1
SPO11	0	15.37	0.263559	2.00062	759.079	4.00249	7.68087	58.9971	15.55	0	0	0	0	59	0.981808	0	0	0	#NUM!	0.101695
CBLN4	0	24.59	1.53966	4.0284	261.642	16.228	4.37808	20.9407	90.84	0	0	0	0	59	0.802812	0.29	0.09	1.015	0.08867	0.881356
CHRDL2	0	183.17	15.4147	40.1685	260.585	1613.51	3.45587	10.9199	909.47	0	0	0	0	59	0.809488	2.79	0.945	7.27	0.129986	0.983051
FAM168A	2.57	104.48	19.4405	15.455	79.4992	238.858	3.66227	16.8617	1146.99	0	0	0	0	59	0.321823	16.29	11.705	22.825	0.512815	1
RELT	0.18	95.81	6.84441	14.3119	209.104	204.832	5.13799	28.797	403.82	0	0	0	0	59	0.631583	3.69	1.455	6.295	0.231136	1
GALC	2.07	44.02	19.0256	8.951	47.0472	80.1205	0.583743	0.474995	1122.51	0	0	0	0	59	0.257393	18.02	13.94	23.265	0.599183	1
NOP58	6.33	154.12	45.9502	22.1435	48.1902	490.334	1.98652	8.87774	2711.06	0	0	0	0	59	0.237919	45.3	33.475	53.96	0.620367	1
SZRD1	7.87	102.65	54.9681	17.5712	31.9661	308.746	-0.0798423	0.992739	3243.12	0	0	0	0	59	0.173163	55.99	44.395	65.015	0.682842	1
KCNH2	0	37.33	4.11695	6.8324	165.958	46.6817	3.20817	11.6358	242.9	0	0	0	0	59	0.669403	1.6	0.32	4.83	0.0662526	0.983051
CUL1	5.45	184.59	41.6356	22.4247	53.8595	502.868	4.51146	28.7863	2456.5	0	0	0	0	59	0.211082	40.06	33.05	47.035	0.702668	1
FAM114A2	2.61	68.73	16.7897	9.34638	55.6675	87.3548	3.30608	16.3928	990.59	0	0	0	0	59	0.240221	15.79	12.175	18.64	0.653165	1
CYFIP2	1.62	166.25	23.4985	32.4737	138.195	1054.54	3.13688	10.687	1386.41	0	0	0	0	59	0.553108	12.14	7.645	20.46	0.373656	1
TAB2	6.89	70.79	39.9871	12.9533	32.3937	167.788	0.223089	0.21593	2359.24	0	0	0	0	59	0.179623	39.57	31.495	46.975	0.670463	1
GINM1	7.47	118.52	46.9061	22.4662	47.8962	504.731	0.829539	0.799222	2767.46	0	0	0	0	59	0.262192	45.63	29.375	58.84	0.499235	1
EIF2AK2	1.8	73.45	18.2422	11.4488	62.7599	131.075	2.27	8.67578	1076.29	0	0	0	0	59	0.305263	16.26	11.695	21.75	0.537701	1
USP36	5.65	66.65	24.2254	10.517	43.4131	110.608	1.07632	3.84536	1429.3	0	0	0	0	59	0.226923	24.41	17.965	29.415	0.610743	1
KMT2C	2.92	29.16	12.9822	5.24541	40.4046	27.5143	0.828437	0.775404	765.95	0	0	0	0	59	0.218407	11.9	9.44	15.385	0.613585	1
MCOLN3	0.01	68.26	5.32576	12.5079	234.857	156.448	4.06341	16.6055	314.22	0	0	0	0	59	0.73032	1.69	0.6	3.49	0.17192	0.983051
CCDC85A	0	21.1	2.66949	4.32714	162.096	18.7241	2.70279	7.23036	157.5	0	0	0	0	59	0.657823	0.94	0.51	2.57	0.198444	0.966102
PUM2	6.25	98.11	45.9527	16.4622	35.8242	271.004	0.240438	1.74359	2711.21	0	0	0	0	59	0.190092	45.86	37.235	55.935	0.665683	1
MRPL43	3.58	57.84	28.381	11.2999	39.8149	127.687	-0.0514351	-0.0831224	1674.48	0	0	0	0	59	0.222659	28.86	20.415	35.945	0.567951	1
ITIH4	0	984.5	28.5392	146.692	514.004	21518.7	5.83687	34.9079	1683.81	0	0	0	0	59	0.923335	1.81	1.17	2.53	0.462451	0.983051
ITIH1	0	786.36	21.9744	120.173	546.879	14441.6	5.69392	32.8354	1296.49	0	0	0	0	59	0.965705	0.13	0.05	0.32	0.15625	0.898305
HPF1	2.41	44.82	22.3088	8.60555	38.5747	74.0555	0.198015	0.115859	1316.22	0	0	0	0	59	0.214767	21.9	16.43	27.63	0.594644	1
ZFR	5.47	77.51	34.7683	15.0128	43.1797	225.386	0.733657	0.733023	2051.33	0	0	0	0	59	0.234866	32.61	25.48	41.33	0.616501	1
ZNF280C	0.19	17.53	2.64831	2.3204	87.6183	5.38426	4.78158	29.6287	156.25	0	0	0	0	59	0.330676	2.29	1.605	2.985	0.537688	1
NPFFR2	0	4.62	0.408644	0.796723	194.967	0.634767	3.68839	15.3545	24.11	0	0	0	0	59	0.709052	0.13	0.05	0.325	0.153846	0.898305
PHF21B	0	7.42	1.10746	1.86966	168.825	3.49565	2.17748	3.82657	65.34	0	0	0	0	59	0.723657	0.22	0.08	0.96	0.0833333	0.898305
TRAF1	0.51	37.66	7.04085	6.23796	88.5967	38.9122	2.98039	11.0273	415.41	0	0	0	0	59	0.381557	5.44	4.25	7.735	0.549451	1
RC3H2	1.51	57.33	16.4054	7.99231	48.7175	63.877	2.29776	11.1965	967.92	0	0	0	0	59	0.232617	15.7	12.37	19.775	0.625537	1
IL17RB	0.38	61.73	6.64576	9.48399	142.707	89.9461	3.94851	19.8088	392.1	0	0	0	0	59	0.555811	3.62	1.835	7.15	0.256643	1
TRAF3IP2	1.35	55.58	19.2819	11.3111	58.6617	127.94	0.943797	1.45011	1137.63	0	0	0	0	59	0.314771	18.91	12.29	24.11	0.509747	1
GYG2	0.11	173.18	8.43678	23.2051	275.047	538.476	6.51896	45.733	497.77	0	0	0	0	59	0.686378	3.33	1.285	7.835	0.164008	1
DCBLD2	0.76	93.79	17.0278	16.6547	97.8091	277.38	2.47723	7.8282	1004.64	0	0	0	0	59	0.453792	11.87	7.175	20.58	0.348639	1
SERPINB3	0	848.01	29.3615	121.789	414.791	14832.6	5.78938	36.7692	1732.33	0	0	0	0	59	0.934533	0.07	0	2.095	0	0.644068
SOAT1	0.51	218.29	24.5192	28.6421	116.815	820.368	5.55285	37.0585	1446.63	0	0	0	0	59	0.404021	18.8	13.2	28.27	0.466926	1
PKP2	0.71	123.38	18.0883	23.3648	129.171	545.913	3.00349	10.6298	1067.21	0	0	0	0	59	0.552876	11.65	4.345	22.345	0.194451	1
MSH4	0	7.79	0.343729	1.03858	302.15	1.07864	6.69653	47.6296	20.28	0	0	0	0	59	0.682914	0.14	0.07	0.23	0.304348	0.983051
F7	0	73.34	2.68203	12.5991	469.76	158.738	5.30545	27.2359	158.24	0	0	0	0	59	0.91751	0.16	0.055	0.58	0.0948276	0.915254
GDI2	32.99	387.88	153.411	53.9886	35.1921	2914.77	0.980662	5.76305	9051.27	0	0	0	0	59	0.175178	151.68	132.475	173.615	0.763039	1
PRDM1	0.41	61.07	12.5634	11.9596	95.1944	143.033	1.918	5.01514	741.24	0	0	0	0	59	0.475468	9.51	3.545	17.99	0.197054	1
ATG5	2.79	54.59	19.9159	8.05096	40.4247	64.818	1.2131	5.16765	1175.04	0	0	0	0	59	0.206837	19.62	15.575	22.775	0.683864	1
TMCC3	0.68	25.75	9.78322	6.03011	61.6372	36.3622	0.793867	0.00598764	577.21	0	0	0	0	59	0.338103	8.18	5.84	13.075	0.446654	1
PITHD1	9.08	208.88	52.948	30.0812	56.8127	904.878	2.94028	12.5886	3123.93	0	0	0	0	59	0.25467	48.14	37.42	55.97	0.668572	1
MTA3	1.5	53.03	22.5837	12.0284	53.2614	144.683	0.558104	0.25329	1332.44	0	0	0	0	59	0.293267	20.43	15.415	28.69	0.537295	1
USP13	1	52.27	8.44695	8.12776	96.2213	66.0606	3.27861	14.6786	498.37	0	0	0	0	59	0.41933	6.44	3.965	9.95	0.398492	1
ATP11B	2.01	66.53	28.3232	13.776	48.6386	189.778	0.779295	0.612882	1671.07	0	0	0	0	59	0.261958	25.99	19.11	33.425	0.571728	1
LAMC2	0.08	359.78	36.6497	72.716	198.408	5287.62	2.9844	8.78269	2162.33	0	0	0	0	59	0.745128	9.51	2.565	24.06	0.106608	1
CDK14	1.61	56.71	11.7685	9.28816	78.9241	86.27	2.62692	10.1834	694.34	0	0	0	0	59	0.370987	9.62	5.535	15.455	0.358137	1
SEC61A1	13.65	243.71	118.288	50.6058	42.782	2560.95	0.301116	-0.454298	6978.97	0	0	0	0	59	0.240931	119.99	75.38	151.83	0.496476	1
PPP1R12A	2.19	120.99	38.4371	25.4201	66.1344	646.184	1.80479	3.52866	2267.79	0	0	0	0	59	0.32278	34.11	23.3	42.115	0.553247	1
RASGRF1	0	30.55	1.92237	5.04255	262.309	25.4273	4.24756	19.7684	113.42	0	0	0	0	59	0.79493	0.36	0.17	1.11	0.153153	0.915254
CAMK2B	0.06	214.12	8.58864	29.0779	338.562	845.526	6.38153	44.6859	506.73	0	0	0	0	59	0.834404	1.1	0.42	3.225	0.130233	1
CROCC	0.21	14.95	3.01271	2.71138	89.9981	7.3516	2.48203	7.4603	177.75	0	0	0	0	59	0.414	2.29	1.43	3.53	0.405099	1
POLR3E	1.32	8.96	4.72237	1.74046	36.8556	3.02919	0.46374	-0.102477	278.62	0	0	0	0	59	0.20529	4.61	3.535	5.81	0.608434	1
ATP2B4	1.98	254.61	38.9927	40.0638	102.747	1605.11	3.45724	15.49	2300.57	0	0	0	0	59	0.434725	31.18	16.005	47.41	0.337587	1
ZC3H11A	3.41	46.15	23.4402	8.77712	37.4448	77.0379	0.439733	0.481899	1382.97	0	0	0	0	59	0.202488	22.85	18.565	25.94	0.71569	1
RIOK2	3.42	27.22	15.8205	4.97842	31.4681	24.7847	-0.288988	0.272434	933.41	0	0	0	0	59	0.173175	15.53	13	18.68	0.695931	1
YIPF1	1.31	35.09	9.39424	5.04845	53.7398	25.4868	2.73606	11.6511	554.26	0	0	0	0	59	0.243824	8.26	7.175	10.235	0.701026	1
NDC1	0.92	31.03	9.99017	5.46392	54.6929	29.8544	1.19508	2.65866	589.42	0	0	0	0	59	0.290072	9.1	6.5	13.345	0.487074	1
DGKG	0.01	24.92	2.68407	4.53158	168.833	20.5352	3.54963	13.9387	158.36	0	0	0	0	59	0.629075	1.1	0.58	2.33	0.248927	0.983051
FLYWCH1	1.98	30.37	13.7469	6.59983	48.0094	43.5577	0.53147	0.175127	811.07	0	0	0	0	59	0.265779	13.56	9.07	17.375	0.522014	1
UNKL	0.41	9.68	3.53576	1.89766	53.6705	3.60112	1.02307	1.60064	208.61	0	0	0	0	59	0.288097	3.47	2.22	4.425	0.501695	1
TBXAS1	0.04	56.32	12.8673	10.9451	85.0618	119.796	1.59319	3.39157	759.17	0	0	0	0	59	0.438418	10.63	4.88	17.53	0.27838	1
PARP12	0.51	16.59	5.35051	3.4718	64.8872	12.0534	1.13216	1.43875	315.68	0	0	0	0	59	0.347211	4.24	2.93	7.35	0.398639	1
ALDH18A1	1.32	89.56	36.6614	18.8568	51.4352	355.58	0.599235	0.328824	2163.02	0	0	0	0	59	0.28442	35.24	23.13	48.945	0.472571	1
TARBP1	1.66	20.59	9.23797	4.16414	45.0764	17.3401	0.427211	0.272906	545.04	0	0	0	0	59	0.249634	9.26	6.38	11.51	0.554301	1
GATB	0.64	22.42	10.4239	4.28484	41.106	18.3599	0.940749	1.49741	615.01	0	0	0	0	59	0.21665	9.69	8.23	12.01	0.685262	1
MXD1	0.85	113.83	17.3614	23.7207	136.629	562.673	2.65505	7.05557	1024.32	0	0	0	0	59	0.570352	8.35	4.89	15.725	0.31097	1
CDK17	2.16	176.68	23.5639	23.526	99.8392	553.473	5.05807	31.6082	1390.27	0	0	0	0	59	0.357474	19.27	13.73	25.355	0.541511	1
DNAJC25	0.33	16.74	3.35271	2.54231	75.8284	6.46333	2.78409	12.4403	197.81	0	0	0	0	59	0.356653	2.91	1.84	3.975	0.462893	1
SLC2A3	0.7	564.08	46.2975	82.3063	177.777	6774.33	4.82987	27.9529	2731.55	0	0	0	0	59	0.616784	19.26	9.98	49.32	0.202352	1
PSD	0	112.79	6.99017	16.2574	232.575	264.302	5.21891	31.8371	412.42	0	0	0	0	59	0.730474	1.71	0.61	6.915	0.088214	0.983051
CTDP1	1.52	19.63	6.44136	3.19664	49.6268	10.2185	1.24386	3.76942	380.04	0	0	0	0	59	0.262092	6.31	4.425	7.885	0.561192	1
YBX3	8.58	1300.98	136.138	177.825	130.621	31621.6	5.23909	32.6671	8032.16	0	0	0	0	59	0.443971	103.68	60.38	149.885	0.402842	1
STYK1	0.01	25.36	4.37729	5.59536	127.827	31.308	1.74547	2.74893	258.26	0	0	0	0	59	0.614567	1.74	0.71	5.01	0.141717	0.983051
WNK1	4.47	98.37	51.1012	22.5143	44.0582	506.892	0.342387	-0.453802	3014.97	0	0	0	0	59	0.244859	48.1	38.005	67.555	0.562579	1
CCAR1	3.33	45.2	23.9973	8.70801	36.2875	75.8294	-0.146408	0.137926	1415.84	0	0	0	0	59	0.201149	24.62	18.41	30.19	0.609805	1
OGFR	4.48	63.26	23.3027	10.8664	46.6315	118.079	1.14936	2.55915	1374.86	0	0	0	0	59	0.247186	21.64	16.35	28.72	0.56929	1
GNA15	0.14	87.61	9.89831	16.2149	163.815	262.923	3.20525	11.0414	584	0	0	0	0	59	0.639489	4.96	1.87	9.35	0.2	1
CREB3L3	0	278.74	11.7702	48.9181	415.61	2392.98	4.8148	23.233	694.44	0	0	0	0	59	0.94292	0.08	0.01	0.44	0.0227273	0.711864
PIGV	1.34	79.62	13.5797	10.5311	77.5507	110.905	4.48582	26.8848	801.2	0	0	0	0	59	0.30411	11.03	9.125	15.175	0.601318	1
PTPRU	0.05	48.86	8.24763	9.28589	112.589	86.2277	2.41075	7.36171	486.61	0	0	0	0	59	0.526735	4.61	2.235	11.45	0.195197	1
SNRNP40	2.55	58.84	26.7131	10.603	39.6921	112.423	0.0753942	0.696455	1576.07	0	0	0	0	59	0.218302	27.24	19.85	32.89	0.603527	1
RIMBP2	0	95.07	4.05847	13.0684	322.002	170.782	6.19287	42.1423	239.45	0	0	0	0	59	0.805709	0.82	0.275	2.195	0.125285	0.966102
COL11A1	0.01	109.51	8.11237	19.917	245.514	396.688	3.35005	12.3931	478.63	0	0	0	0	59	0.84279	0.43	0.14	3.815	0.0366972	0.966102
QSER1	1.33	21.25	9.33051	4.47302	47.9397	20.0079	0.524388	-0.286265	550.5	0	0	0	0	59	0.266792	8.99	6.12	11.445	0.534731	1
MPC1	12.98	432.98	70.7603	63.1881	89.2987	3992.73	3.87046	19.1271	4174.86	0	0	0	0	59	0.356527	54.49	39.12	79.235	0.493721	1
ACAA1	9.92	328.43	47.629	48.1308	101.054	2316.58	4.26399	21.6014	2810.11	0	0	0	0	59	0.368429	37.45	27.285	47.9	0.569624	1
BCAT1	0.14	357.14	20.8592	56.133	269.105	3150.91	4.77258	24.866	1230.69	0	0	0	0	59	0.774716	5.12	1.695	12.435	0.136309	1
HDAC7	1.73	69.05	21.3859	12.9446	60.5286	167.563	1.17669	2.00183	1261.77	0	0	0	0	59	0.323723	19.79	11.805	26.875	0.439256	1
LZTS1	0.01	125.5	7.92763	19.891	250.907	395.651	4.75564	24.4719	467.73	0	0	0	0	59	0.744678	2.08	1.095	5.225	0.209569	0.983051
PRDM6	0.02	5.98	0.772203	1.17168	151.732	1.37283	3.06585	9.96421	45.56	0	0	0	0	59	0.609046	0.35	0.18	0.795	0.226415	1
WNT8A	0	0.98	0.0462712	0.16248	351.147	0.0263996	5.09357	26.097	2.73	0	0	0	0	59	0.869436	0.01	0	0.02	0	0.338983
SPAG4	0	28.37	5.82712	5.78404	99.2608	33.4551	2.19082	4.75937	343.8	0	0	0	0	59	0.455995	3.86	2.3	6.595	0.348749	0.983051
NCKAP1	0.1	169.63	68.658	36.9296	53.7878	1363.8	0.563907	0.543699	4050.82	0	0	0	0	59	0.293315	66.92	46.51	86.295	0.538965	1
MRPS35	5.72	313.22	50.7176	39.7416	78.3585	1579.39	5.20342	33.5883	2992.34	0	0	0	0	59	0.278686	45.8	34.935	53.845	0.648807	1
GUCY1B3	1.37	177.37	17.3329	25.3236	146.101	641.285	4.85989	28.3199	1022.64	0	0	0	0	59	0.507764	10.99	6.45	19.87	0.32461	1
SFSWAP	2.07	18.78	10.2297	3.90889	38.2114	15.2795	0.150761	-0.211919	603.55	0	0	0	0	59	0.213688	10.1	7.58	12.615	0.600872	1
TNK2	2.23	109.6	23.5976	19.7989	83.9019	391.995	2.25277	6.05801	1392.26	0	0	0	0	59	0.392018	17.84	11.795	25.67	0.459486	1
MON2	1.36	34.84	11.2719	4.74511	42.0969	22.5161	2.02845	9.91435	665.04	0	0	0	0	59	0.202372	11.06	8.87	12.925	0.686267	1
CDH3	0.01	100.58	12.6947	20.9884	165.332	440.515	2.89991	9.06641	748.99	0	0	0	0	59	0.685352	3.88	0.985	15.21	0.06476	0.983051
ARSF	0	8.08	0.644068	1.51311	234.931	2.28951	3.56058	13.6639	38	0	0	0	0	59	0.793533	0.08	0.05	0.245	0.204082	0.966102
GPBP1	7.64	138.79	51.7922	20.9134	40.3795	437.372	1.13772	4.07073	3055.74	0	0	0	0	59	0.21238	48.98	39.7	63.645	0.623772	1
DGAT2	0.43	493.29	26.3517	70.1311	266.135	4918.38	5.51473	34.9374	1554.75	0	0	0	0	59	0.763917	5.13	2.615	14.445	0.181031	1
ZNF112	0.11	13.84	3.83576	2.38531	62.186	5.68969	1.46265	4.40544	226.31	0	0	0	0	59	0.323624	3.53	2.47	5.02	0.492032	1
CS	12.1	190.9	87.6481	37.7452	43.0645	1424.7	0.820041	1.16621	5171.24	0	0	0	0	59	0.22828	83.88	64.605	99.82	0.647215	1
LTK	0	15.23	2.72695	3.73629	137.013	13.9598	2.07799	3.64257	160.89	0	0	0	0	59	0.623418	1.22	0.435	2.97	0.146465	0.983051
MRPS24	20.58	147.53	65.06	22.1751	34.0841	491.737	1.29243	2.47526	3838.54	0	0	0	0	59	0.176957	58.11	51.995	74.21	0.700647	1
ELMO2	4.65	58.25	22.6769	10.7627	47.4608	115.835	1.18175	2.4636	1337.94	0	0	0	0	59	0.248478	21.31	16.26	26.255	0.619311	1
WAPL	3.08	64.55	21.5986	9.77516	45.2582	95.5538	1.96663	7.62873	1274.32	0	0	0	0	59	0.217411	19.9	16.995	26.07	0.651899	1
VMP1	5.03	106.98	43.1058	20.4377	47.413	417.701	0.760576	1.64459	2543.24	0	0	0	0	59	0.255598	41.98	28.18	55.325	0.509354	1
APPBP2	2.43	44.65	14.8064	7.84813	53.0048	61.5931	1.16521	2.77201	873.58	0	0	0	0	59	0.279639	14.26	10.105	17.915	0.564052	1
POLD1	0.65	48.48	10.1517	7.76644	76.5039	60.3176	2.32296	9.21721	598.95	0	0	0	0	59	0.375629	8.34	5.225	14.26	0.36641	1
SEZ6	0	73.89	3.19153	12.2842	384.902	150.902	4.81202	23.8285	188.3	0	0	0	0	59	0.907686	0.18	0.09	0.41	0.219512	0.949153
EIF4B	57.02	757.99	235.456	113.036	48.0072	12777.1	2.34514	8.23452	13891.9	0	0	0	0	59	0.228579	212.28	175.855	259.205	0.67844	1
SLC6A16	0.25	162.86	5.57203	20.9032	375.144	436.942	7.59891	58.1374	328.75	0	0	0	0	59	0.640722	2.57	1.68	4.13	0.40678	1
GLTSCR1	0.92	15.45	7.58966	3.05485	40.2502	9.33212	0.120324	0.0416438	447.79	0	0	0	0	59	0.223803	7.57	5.585	9.44	0.591631	1
SPHK2	0.91	22.18	6.5278	4.29185	65.7472	18.4199	1.50334	2.70942	385.14	0	0	0	0	59	0.336178	6.01	3.62	7.19	0.503477	1
RPL18	193.46	2572.04	773.511	383.125	49.5306	146785	1.82748	7.17089	45637.2	0	0	0	0	59	0.252627	722.42	519.41	972.41	0.534147	1
CA11	0.45	244.12	13.4076	32.5291	242.616	1058.14	6.4171	45.3048	791.05	0	0	0	0	59	0.648359	6.55	2.78	10.07	0.276068	1
ISOC2	7.17	96.74	30.0644	15.4425	51.3648	238.471	1.85246	5.6032	1773.8	0	0	0	0	59	0.256626	27.68	21.34	35.195	0.606336	1
U2AF2	13.86	140.02	87.4519	28.7385	32.8621	825.903	-0.621394	0.366531	5159.66	0	0	0	0	59	0.178638	89.48	75.77	104.715	0.723583	1
EPN1	10.31	89.46	32.7141	18.0848	55.2813	327.059	1.42672	2.15243	1930.13	0	0	0	0	59	0.286378	29.03	21.225	38.635	0.549372	1
MED29	5.12	64.57	24.1207	10.9506	45.3992	119.915	1.4342	2.88917	1423.12	0	0	0	0	59	0.232498	21.84	17.64	27.17	0.649245	1
AHRR	0.1	65.27	2.83831	8.87679	312.75	78.7973	6.41091	44.137	167.46	0	0	0	0	59	0.738202	0.74	0.415	2.145	0.193473	1
GSC2	0	3.05	0.0720339	0.406307	564.05	0.165085	7.10117	52.1579	4.25	0	0	0	0	59	0.957846	0	0	0.01	0	0.186441
ZNF275	1.48	79.33	10.8749	12.134	111.578	147.235	4.19832	20.4889	641.62	0	0	0	0	59	0.414713	7.77	5.485	12.405	0.44216	1
MTMR1	2.11	26.89	14.3176	6.09051	42.5386	37.0944	0.438018	-0.485944	844.74	0	0	0	0	59	0.237763	13.63	9.57	17.535	0.545766	1
GPC1	0.25	331.66	34.0417	56.1853	165.049	3156.79	4.00597	17.7319	2008.46	0	0	0	0	59	0.59377	20.83	7.895	35.51	0.222332	1
ADCK1	0.96	9.04	4.50068	1.59152	35.3617	2.53293	0.188382	0.626797	265.54	0	0	0	0	59	0.193537	4.57	3.56	5.3	0.671698	1
HAGH	13.48	124.41	44.6573	26.3705	59.0508	695.402	1.56505	1.99439	2634.78	0	0	0	0	59	0.296748	36.29	27.165	49.61	0.547571	1
RNF4	5.41	62.53	36.8144	11.8724	32.2494	140.954	-0.644805	0.49473	2172.05	0	0	0	0	59	0.176245	38.44	29.58	44.96	0.657918	1
CASP8	1.06	44.87	17.3263	9.99735	57.7005	99.9469	0.773618	0.489449	1022.25	0	0	0	0	59	0.315022	15.47	11.25	21.995	0.51148	1
LIMCH1	0.03	190.93	33.8922	40.6729	120.007	1654.29	2.37159	6.31525	1999.64	0	0	0	0	59	0.552726	17.46	7.775	44.96	0.172931	1
INTS13	1.78	124.03	17.5541	16.4435	93.6737	270.39	5.11237	31.386	1035.69	0	0	0	0	59	0.324135	14	11.65	19.61	0.594085	1
TM7SF3	4.64	190.97	54.9164	32.4947	59.1711	1055.9	2.07875	5.69757	3240.07	0	0	0	0	59	0.28013	48.58	36.92	59.395	0.621601	1
DLX3	0	21.93	1.28983	3.31399	256.932	10.9825	4.866	27.2108	76.1	0	0	0	0	59	0.79151	0.2	0.065	1.005	0.0646766	0.898305
SPA17	0.32	430.21	20.4385	57.2878	280.294	3281.89	6.63157	47.1055	1205.87	0	0	0	0	59	0.670416	9.3	4.645	14.855	0.312689	1
TSPAN32	0	20.61	1.50932	3.23951	214.633	10.4944	4.44114	22.4764	89.05	0	0	0	0	59	0.69178	0.55	0.3	1.03	0.291262	0.949153
WISP2	0.01	459.55	19.171	63.358	330.489	4014.24	6.21944	42.0515	1131.09	0	0	0	0	59	0.818405	2.98	0.63	12.19	0.0516817	0.983051
DMRT3	0	65.34	1.68153	8.61846	512.538	74.2778	7.21528	53.7832	99.21	0	0	0	0	59	0.926851	0.08	0	0.335	0	0.661017
ST3GAL6	0.33	40.86	7.73949	8.06527	104.209	65.0485	2.29177	6.19419	456.63	0	0	0	0	59	0.490019	4.89	2.47	10.245	0.241093	1
ATP2C2	0	38.49	7.10051	9.81878	138.283	96.4085	1.6514	1.86945	418.93	0	0	0	0	59	0.666796	2.88	0.265	9.665	0.0274185	0.949153
NGFR	0.01	125.55	9.60746	17.7226	184.467	314.089	5.1504	32.1747	566.84	0	0	0	0	59	0.630397	4.58	2.33	10.15	0.229557	0.983051
CDON	0.21	75.59	9.9261	13.9575	140.614	194.812	2.95643	9.80443	585.64	0	0	0	0	59	0.5833	4.49	2.99	10.48	0.285305	1
TAF2	1.74	28.78	15.0193	6.26131	41.6884	39.204	0.191508	-0.0656838	886.14	0	0	0	0	59	0.23154	14.63	11.18	18.445	0.606126	1
HIPK2	2.47	71.84	13.6554	12.6473	92.6177	159.955	2.95077	10.1364	805.67	0	0	0	0	59	0.397954	9.8	6.885	15.62	0.440781	1
TNPO3	3.17	48.49	25.3942	9.21457	36.2861	84.9082	0.452584	0.839791	1498.26	0	0	0	0	59	0.193649	24.41	20.515	28.3	0.724912	1
BORCS8-MEF2B	0	1.43	0.484915	0.310846	64.1032	0.0966254	0.753542	0.331511	28.61	0	0	0	0	59	0.353474	0.43	0.28	0.66	0.424242	0.983051
RFXANK	4.29	66.22	24.5512	10.7976	43.9798	116.587	1.27248	3.5486	1448.52	0	0	0	0	59	0.227118	23.68	18.54	28.435	0.652013	1
TMEM161A	2.41	21.9	10.9476	4.6113	42.1214	21.264	0.396105	-0.324919	645.91	0	0	0	0	59	0.236497	10.73	7.35	13.845	0.530878	1
LPAR2	0.35	96.5	14.8134	14.9124	100.668	222.38	3.13149	14.7919	873.99	0	0	0	0	59	0.458248	11.15	6	20.175	0.297398	1
CTSA	8.55	293.62	110.465	63.839	57.7909	4075.41	0.84513	0.282285	6517.46	0	0	0	0	59	0.315401	97.79	60.49	150.54	0.40182	1
SUGP2	2.8	161.77	25.5717	21.2125	82.9531	449.971	4.83718	29.7961	1508.73	0	0	0	0	59	0.309451	21.86	17.415	29.51	0.590139	1
SLC12A2	1.29	113.31	20.0642	20.9352	104.341	438.284	2.13184	5.89087	1183.79	0	0	0	0	59	0.500215	12	5.77	27.25	0.211743	1
SNX24	1.52	39.43	13.8742	7.87026	56.7257	61.941	1.33957	2.40676	818.58	0	0	0	0	59	0.293992	13.04	9.17	16.035	0.571874	1
EYA2	0	134.09	12.0976	25.6463	211.995	657.735	3.76936	14.8109	713.76	0	0	0	0	59	0.73154	3.1	1.045	9.84	0.106199	0.966102
CNN2	2.02	208.6	78.3171	52.3047	66.7858	2735.78	0.558889	-0.495954	4620.71	0	0	0	0	59	0.374299	72.5	34.685	115.64	0.299939	1
ABCA7	0.56	25.31	6.23441	5.55497	89.1018	30.8577	2.16134	4.86275	367.83	0	0	0	0	59	0.419166	4.91	3.02	7.27	0.415406	1
SNCAIP	0.14	43.37	4.71305	7.72834	163.978	59.7273	3.28197	12.2634	278.07	0	0	0	0	59	0.640928	1.76	1.025	3.96	0.258838	1
DDX20	1.04	130.72	9.75339	16.3067	167.19	265.909	7.27215	54.7506	575.45	0	0	0	0	59	0.37475	7.86	5.845	9.485	0.616236	1
BTBD1	3.52	109.71	41.3264	20.0574	48.534	402.298	1.51446	3.17793	2438.26	0	0	0	0	59	0.240192	37.85	32	44.045	0.72653	1
FAR2	0.7	71.59	13.8034	13.2079	95.686	174.449	2.0048	5.42018	814.4	0	0	0	0	59	0.470639	9.14	4.6	18.22	0.25247	1
BCAS1	0.01	155.89	19.448	35.2238	181.118	1240.72	2.30241	4.92888	1147.43	0	0	0	0	59	0.762601	2.54	0.5	19.945	0.0250689	0.983051
POU1F1	0	0.19	0.0444068	0.0474258	106.799	0.00224921	1.3803	1.48546	2.62	0	0	0	0	59	0.551688	0.03	0.01	0.07	0.142857	0.677966
CHI3L2	0.06	152.36	19.248	30.4876	158.394	929.497	2.59721	7.33991	1135.63	0	0	0	0	59	0.679565	5.62	1.7	19.235	0.0883806	1
SBNO2	0.12	15.19	4.41949	4.20826	95.2205	17.7095	1.31128	0.620237	260.75	0	0	0	0	59	0.487873	3.04	1.435	5.86	0.244881	1
PMS1	1.24	85	13.6468	10.6807	78.2652	114.077	5.30528	35.1961	805.16	0	0	0	0	59	0.277742	13.12	9.605	15.045	0.638418	1
HMG20B	4.53	112.34	31.4531	17.7367	56.3911	314.592	2.22257	7.51857	1855.73	0	0	0	0	59	0.27026	28.14	21.16	36.16	0.585177	1
CALCRL	0.27	372.62	22.5068	50.0052	222.178	2500.52	6.2421	43.0432	1327.9	0	0	0	0	59	0.608646	11.07	6.705	20.015	0.334999	1
TAF11	3.79	54.88	30.1292	10.613	35.225	112.636	0.233224	0.560834	1777.62	0	0	0	0	59	0.191033	29.48	24.655	34.655	0.711441	1
ANKS1A	1.91	51.51	13.8598	8.846	63.8247	78.2517	2.0835	5.81726	817.73	0	0	0	0	59	0.308288	11.88	9.08	15.755	0.576325	1
AP3D1	9.3	69.04	32.7239	13.3422	40.7721	178.015	0.381006	-0.270015	1930.71	0	0	0	0	59	0.229218	31.72	23.165	42.35	0.546989	1
ZNF76	3.07	34.71	15.41	5.82038	37.7701	33.8768	0.778772	1.55907	909.19	0	0	0	0	59	0.203853	14.9	11.825	18.82	0.628321	1
SLC9A3R2	0.41	169.9	48.1105	38.6734	80.3844	1495.63	1.36729	1.73294	2838.52	0	0	0	0	59	0.418941	32.61	20.585	68.1	0.302276	1
NTHL1	1.54	21.4	8.65492	4.64708	53.693	21.5954	0.89176	0.217338	510.64	0	0	0	0	59	0.291407	7.72	5.39	10.845	0.497003	1
UHRF1BP1	1.7	22.28	6.21356	3.33914	53.7395	11.1498	2.42543	8.91609	366.6	0	0	0	0	59	0.255831	5.57	4.215	7.51	0.561252	1
GNAI3	0.49	13.22	5.18271	2.02558	39.0834	4.10298	0.51758	3.71994	305.78	0	0	0	0	59	0.20349	5.36	4.065	6.145	0.661513	1
IPO5	12.89	384.51	62.5007	51.275	82.0392	2629.13	4.57945	27.121	3687.54	0	0	0	0	59	0.313675	50.73	42.61	69.105	0.616598	1
OAT	7.66	859.87	113.905	137.548	120.757	18919.5	4.57948	22.2013	6720.42	0	0	0	0	59	0.397789	84.92	64.57	115.01	0.561429	1
WDR3	1.17	29.52	10.258	5.53714	53.9789	30.6599	1.00922	1.68643	605.22	0	0	0	0	59	0.289442	9.5	6.18	12.615	0.489893	1
PKN2	3.26	48.9	24.9959	8.83298	35.3377	78.0215	-0.171434	0.851531	1474.76	0	0	0	0	59	0.191831	25.55	21.04	29.89	0.703914	1
WDR18	2.57	24.14	11.1592	4.38265	39.274	19.2076	0.659935	0.673535	658.39	0	0	0	0	59	0.214828	10.9	7.655	13.195	0.580144	1
TRAM2	1.19	69.99	16.3019	13.4066	82.2396	179.736	2.38027	6.842	961.81	0	0	0	0	59	0.380268	14.38	7.36	19.24	0.382536	1
NTN1	0.11	23.36	5.28305	5.69378	107.774	32.4191	1.56209	1.78879	311.7	0	0	0	0	59	0.538509	3.8	1	6.25	0.16	1
GLP2R	0	19.3	1.68441	3.27125	194.208	10.7011	3.44558	14.5777	99.38	0	0	0	0	59	0.740114	0.31	0.14	1.295	0.108108	0.932203
MCM10	0	14.13	2.69576	3.2293	119.792	10.4284	1.86543	3.49773	159.05	0	0	0	0	59	0.582239	1.38	0.425	3.815	0.111402	0.983051
DGKA	0.78	97.44	22.4427	20.6972	92.2222	428.373	2.03076	4.26062	1324.12	0	0	0	0	59	0.439777	16.84	10.015	24.21	0.413672	1
ERBB3	0.16	147.96	38.0764	32.77	86.0638	1073.88	0.885419	0.666371	2246.51	0	0	0	0	59	0.471154	34.96	9.71	61.355	0.158259	1
ROPN1	0	223.82	4.88373	29.223	598.374	853.982	7.506	57.0828	288.14	0	0	0	0	59	0.954381	0.05	0.02	0.22	0.0909091	0.847458
ANKRD44	0.7	42.75	9.10644	8.35174	91.7125	69.7516	2.25282	5.41334	537.28	0	0	0	0	59	0.424724	7.02	3.975	10.73	0.370457	1
KARS	17.39	178.62	86.9061	28.4858	32.7777	811.44	0.653179	2.05594	5127.46	0	0	0	0	59	0.173106	88.45	72.275	99.11	0.72924	1
ADAT1	4.13	91.27	34.0897	16.0597	47.1101	257.913	0.774491	1.84678	2011.29	0	0	0	0	59	0.253878	33.25	23.33	42.22	0.552582	1
PDIA5	0.81	81.83	24.5097	16.0956	65.6706	259.07	1.28738	2.30612	1446.07	0	0	0	0	59	0.346635	21.51	13.04	31.43	0.41489	1
TBC1D22B	1.79	21.04	9.10644	3.70148	40.6468	13.7009	0.978471	2.20455	537.28	0	0	0	0	59	0.212778	8.73	6.89	10.615	0.649081	1
NDUFB4	26.16	364.48	151.775	58.813	38.7501	3458.96	1.38019	3.81311	8954.72	0	0	0	0	59	0.193807	149.26	118.81	167.38	0.709822	1
SPEN	3.68	46.71	14.3422	7.21364	50.2966	52.0366	2.21596	7.86264	846.19	0	0	0	0	59	0.241339	13.3	10.525	16.55	0.635952	1
MYLK	1.84	3002.58	242.23	524.045	216.342	274623	3.93372	16.6889	14291.6	0	0	0	0	59	0.732058	63.78	33.02	180.31	0.183129	1
ZC3H15	9.56	84.72	54.3359	16.2614	29.9274	264.432	-0.587787	0.377939	3205.82	0	0	0	0	59	0.165239	55.41	45.53	66.135	0.68844	1
MAP2K4	2.24	64.04	16.5588	8.58848	51.8665	73.762	2.83332	15.5504	976.97	0	0	0	0	59	0.237153	16.43	11.87	19.83	0.598588	1
TMEM206	0.29	37.05	5.94356	5.80997	97.7523	33.7557	3.38225	15.1896	350.67	0	0	0	0	59	0.421042	4.74	2.435	7.065	0.344657	1
SNAP91	0	152.16	4.92102	20.2511	411.522	410.106	6.90893	50.3487	290.34	0	0	0	0	59	0.862262	0.77	0.205	1.725	0.118841	0.932203
SLK	3.57	61.04	23.752	10.7919	45.4359	116.466	0.922626	1.65963	1401.37	0	0	0	0	59	0.243376	22.3	16	28.15	0.568384	1
CYB5R4	1.13	22.44	6.45712	3.66819	56.8085	13.4556	1.99399	5.96315	380.97	0	0	0	0	59	0.279352	5.57	4.375	7.39	0.592016	1
COL17A1	0.03	769.39	30.9164	101.646	328.775	10331.8	6.85906	50.1432	1824.07	0	0	0	0	59	0.800077	6.92	0.56	29.755	0.0188204	1
GSTO2	0.44	36.19	8.03492	7.11324	88.5292	50.5982	1.55487	3.52607	474.06	0	0	0	0	59	0.459014	6.6	2.025	11.415	0.177398	1
SEC61A2	0.64	51.31	8.16983	7.57311	92.696	57.3519	3.92144	19.2809	482.02	0	0	0	0	59	0.366377	6.6	4.44	9.105	0.487644	1
PRKCQ	0.15	43.07	4.26085	6.53208	153.305	42.668	4.35277	22.7788	251.39	0	0	0	0	59	0.559915	2.38	1.51	4.505	0.335183	1
TLE2	0.15	42.48	14.9995	10.1443	67.631	102.907	0.865335	0.350569	884.97	0	0	0	0	59	0.368913	13.87	7.7	18.545	0.415206	1
ASB1	0.95	44.92	8.2239	6.24992	75.997	39.0615	3.71014	20.1668	485.21	0	0	0	0	59	0.326857	7.05	5.05	9.74	0.51848	1
FAM107B	1.16	214.51	66.2892	45.1205	68.0662	2035.86	1.12947	1.20223	3911.06	0	0	0	0	59	0.364202	57.09	32.64	80.135	0.407313	1
ME1	0.11	54.14	14.3973	12.0212	83.4964	144.51	1.59797	2.4909	849.44	0	0	0	0	59	0.422291	11.14	6.39	20.75	0.307952	1
TBC1D1	6.19	251.28	49.1356	40.4599	82.3433	1637	2.81634	10.655	2899	0	0	0	0	59	0.37098	37.88	26.09	56.66	0.460466	1
CDK13	2.38	33.5	15.3159	5.91132	38.5959	34.9438	0.556339	1.3576	903.64	0	0	0	0	59	0.206281	15.16	12.09	17.545	0.689085	1
MTHFD2	2.15	107.66	24.1156	18.7011	77.5477	349.731	1.93315	5.71906	1422.82	0	0	0	0	59	0.388763	18.69	11.475	31.935	0.359324	1
SLC9A7	0.52	14.44	4.20458	3.16057	75.1698	9.9892	1.38356	1.9549	248.07	0	0	0	0	59	0.391657	3.21	1.79	5.755	0.311034	1
FOXJ2	1.77	28.7	11.6537	5.00115	42.9146	25.0115	1.07928	1.9614	687.57	0	0	0	0	59	0.225906	10.53	8.62	14.38	0.599444	1
YBX1	58.05	1542.91	456.471	218.533	47.8745	47756.6	2.46075	10.8052	26931.8	0	0	0	0	59	0.224084	429.77	352.02	549.095	0.641091	1
PDE4A	0.8	34.09	7.34542	5.66763	77.1586	32.122	2.32279	7.9408	433.38	0	0	0	0	59	0.372245	6.09	3.68	9.26	0.397408	1
PPP2R5A	7.2	86.58	37.3273	15.5102	41.5519	240.566	0.739934	1.00173	2202.31	0	0	0	0	59	0.224277	36.69	27.645	42.235	0.654552	1
CTNNA2	0.03	111.64	5.6478	18.8779	334.252	356.374	4.51937	21.3061	333.22	0	0	0	0	59	0.883837	0.4	0.13	1.1	0.118182	1
ELAVL1	6	82	39.4797	14.837	37.5815	220.138	0.147469	0.420759	2329.3	0	0	0	0	59	0.207491	40.35	30.81	47.225	0.652409	1
TIE1	0.02	70.67	10.6424	13.4488	126.37	180.869	3.09744	10.5212	627.9	0	0	0	0	59	0.513074	6.09	4.17	11.025	0.378231	1
DIP2B	1.45	31.07	11.971	6.03413	50.4062	36.4108	1.03875	1.61136	706.29	0	0	0	0	59	0.265953	11.16	8.015	14.405	0.556404	1
SMARCD1	4.1	91.39	35.6812	16.4273	46.039	269.855	1.08562	2.89839	2105.19	0	0	0	0	59	0.236095	32.51	27.49	43.44	0.632827	1
KDM4A	2.51	43.85	18.662	7.62617	40.8646	58.1584	0.404427	1.1014	1101.06	0	0	0	0	59	0.22258	18.04	14.685	22.22	0.660891	1
NFYC	6.97	58.63	34.4405	9.47467	27.5103	89.7694	-0.0276506	0.532989	2031.99	0	0	0	0	59	0.151874	34.78	28.46	40.585	0.701244	1
ZMYND12	0	51.9	3.0122	7.29543	242.196	53.2234	5.7592	36.5947	177.72	0	0	0	0	59	0.667901	1.27	0.585	2.535	0.230769	0.983051
SLC9A3	0	80.91	9.91322	18.2353	183.95	332.527	2.76255	6.94795	584.88	0	0	0	0	59	0.708991	3.05	1.255	8.6	0.14593	0.949153
NGEF	0	151.49	12.8402	25.3751	197.623	643.896	3.98579	17.8919	757.57	0	0	0	0	59	0.699835	4.34	1.11	10.96	0.101277	0.983051
ASPM	0.01	14.71	3.40864	3.59092	105.348	12.8947	1.02615	0.304619	201.11	0	0	0	0	59	0.560916	2.19	0.28	5.99	0.0467446	0.966102
CD84	0.1	28.44	6.1778	6.2045	100.432	38.4958	1.94481	4.07732	364.49	0	0	0	0	59	0.489563	4.12	1.97	8.7	0.226437	1
ELOVL1	3.16	156.75	58.3773	29.6323	50.7599	878.072	0.773095	1.79987	3444.26	0	0	0	0	59	0.272296	57.56	41.315	72.285	0.571557	1
SPI1	0.12	212.55	31.4278	43.7295	139.143	1912.27	2.7693	7.96912	1854.24	0	0	0	0	59	0.587944	17.15	7.66	34.695	0.220781	1
ZNRD1	0.55	7.14	3.46661	1.48007	42.695	2.1906	0.205724	-0.0958105	204.53	0	0	0	0	59	0.238433	3.48	2.34	4.405	0.531215	1
MPPED2	0.02	43.72	5.63847	8.66958	153.757	75.1615	2.72739	8.60363	332.67	0	0	0	0	59	0.660892	1.8	0.72	7.395	0.0973631	1
CLDN18	0	689.78	26.9895	114.261	423.354	13055.6	4.73468	23.0143	1592.38	0	0	0	0	59	0.94174	0.35	0.2	0.74	0.27027	0.983051
ZBTB11	1.96	23.47	11.0415	4.22861	38.2974	17.8812	0.374757	0.666866	651.45	0	0	0	0	59	0.210132	11.08	8.16	13.735	0.594103	1
ATXN3	0.98	22.49	9.83729	4.34901	44.2094	18.9139	0.506328	0.645411	580.4	0	0	0	0	59	0.241557	9.51	7.14	12.175	0.586448	1
GOLGA5	5.56	65.5	33.0458	14.1317	42.764	199.705	0.335638	0.100275	1949.7	0	0	0	0	59	0.235455	31.26	24.45	40.335	0.606173	1
FGFR2	0.18	157.55	30.1768	32.7704	108.595	1073.9	1.86549	3.85617	1780.43	0	0	0	0	59	0.532643	20.68	9.98	39.54	0.252403	1
LRRC40	1.48	26.69	12.4376	4.69456	37.7448	22.0389	0.457674	1.25181	733.82	0	0	0	0	59	0.201534	12.06	9.865	14.39	0.685546	1
ISOC1	4.19	175.57	28.3476	25.7223	90.739	661.639	3.86556	19.0618	1672.51	0	0	0	0	59	0.362478	21.95	16.215	31.665	0.51208	1
EML1	0.03	51.32	13.8505	10.8657	78.4496	118.063	1.4766	2.45066	817.18	0	0	0	0	59	0.406198	11.48	6.61	17.02	0.388367	1
TRMT11	1.15	16.58	8.89678	3.47196	39.0249	12.0545	-0.245811	0.114442	524.91	0	0	0	0	59	0.215904	8.95	6.93	11.05	0.627149	1
THUMPD1	4.35	70.96	28.4264	13.7065	48.2175	187.869	1.12338	1.83234	1677.16	0	0	0	0	59	0.253866	25.63	20.72	34.49	0.600754	1
MSANTD3	2.48	67.22	16.7856	11.8145	70.3846	139.582	2.23465	6.46695	990.35	0	0	0	0	59	0.33738	13.95	8.975	21.52	0.417054	1
KIF26A	0	17.31	1.3122	2.3302	177.579	5.42985	5.87319	39.5313	77.42	0	0	0	0	59	0.546458	0.71	0.445	1.32	0.337121	0.983051
ATG2B	1.54	17.12	5.94576	2.85091	47.9486	8.12769	1.79738	4.76438	350.8	0	0	0	0	59	0.239482	5.41	4.105	7.02	0.584758	1
ARFGEF1	3.47	131.8	23.1564	17.922	77.3953	321.198	4.24395	23.5328	1366.23	0	0	0	0	59	0.295224	19.68	16.925	23.63	0.716251	1
ACSM2B	0	426.79	15.5449	66.6988	429.072	4448.74	5.18694	28.2644	917.15	0	0	0	0	59	0.927174	0.66	0.375	1.08	0.347222	0.983051
ZFAT	0.5	44.32	3.46593	5.60386	161.684	31.4033	6.93038	50.9092	204.49	0	0	0	0	59	0.397075	2.73	2.07	3.46	0.598266	1
MTFR1	1.83	75.12	14.701	10.8576	73.8563	117.888	3.23403	15.9854	867.36	0	0	0	0	59	0.329962	13.09	9.6	16.885	0.568552	1
STAG3	0.11	130.29	4.29627	17.0676	397.266	291.304	7.20145	53.6575	253.48	0	0	0	0	59	0.790087	0.94	0.43	2.535	0.169625	1
FECH	1.67	93.34	18.0576	12.1944	67.5303	148.703	4.29809	25.1556	1065.4	0	0	0	0	59	0.270489	15.44	12.785	20.815	0.614221	1
MYO9A	0.71	51.55	9.27966	7.31664	78.846	53.5332	3.50334	18.6784	547.5	0	0	0	0	59	0.350798	7.62	5.14	11.97	0.429407	1
DDX3Y	0.01	128.69	19.6708	21.1454	107.496	447.127	2.58552	11.1822	1160.58	0	0	0	0	59	0.516108	15.79	2.765	28.37	0.0974621	0.966102
PFKP	1.73	285.16	62.4636	55.9642	89.595	3132	2.15711	5.77778	3685.35	0	0	0	0	59	0.431573	48.92	26.965	78.11	0.345218	1
IDI1	8.73	244.84	55.5242	39.7198	71.536	1577.66	2.48826	8.82908	3275.93	0	0	0	0	59	0.337027	44.88	31.97	63.75	0.50149	1
SP100	7.2	179.34	64.4719	33.9484	52.6561	1152.49	1.04388	1.64859	3803.84	0	0	0	0	59	0.277777	60.83	42.47	73.915	0.574579	1
KLF6	9.2	453.16	105.894	84.755	80.0377	7183.41	1.98543	4.7094	6247.74	0	0	0	0	59	0.389581	82.55	56.32	126.005	0.446966	1
PLPP1	0.56	526.75	67.9797	84.3059	124.016	7107.48	3.66359	16.2814	4010.8	0	0	0	0	59	0.489392	46.53	27.765	66.01	0.420618	1
NEO1	0.14	102.77	23.0239	17.9873	78.1244	323.542	1.70971	5.40523	1358.41	0	0	0	0	59	0.402974	21.36	9.655	30.94	0.312056	1
TRAM1	10.72	418.17	152.483	70.6092	46.3063	4985.67	0.999272	2.53718	8996.49	0	0	0	0	59	0.247258	144.86	111.23	189.715	0.586301	1
PHKA1	0.47	40.14	6.97542	7.62995	109.383	58.2161	2.79228	8.77017	411.55	0	0	0	0	59	0.475772	5.07	2.83	8.17	0.346389	1
TNFRSF1A	9.25	152.34	73.3853	34.3222	46.7699	1178.01	0.22461	-0.323798	4329.73	0	0	0	0	59	0.261303	76.32	47.815	92.86	0.514915	1
CACNB1	0.14	108.57	7.77136	17.8632	229.859	319.094	4.654	22.3931	458.51	0	0	0	0	59	0.657078	3.04	1.75	6.395	0.273651	1
EVI5	0.83	42.62	7.96847	5.84967	73.4102	34.2187	3.77928	20.9636	470.14	0	0	0	0	59	0.312873	6.54	5.06	9.385	0.539158	1
STOML1	1.77	43.77	9.27797	6.5758	70.8754	43.2411	3.24972	14.4477	547.4	0	0	0	0	59	0.306934	8.27	5.96	10.785	0.552619	1
PKM	17.66	1724.07	452.069	319.037	70.5725	101784	1.93313	4.90101	26672.1	0	0	0	0	59	0.347188	397.17	248.075	528.335	0.469541	1
DHX29	2.76	39.21	15.3264	6.87133	44.8332	47.2152	1.08548	2.09823	904.26	0	0	0	0	59	0.23719	14.67	11	18.155	0.605894	1
DNTTIP2	0.78	13.68	6.26	2.40281	38.3836	5.77352	0.432435	1.10908	369.34	0	0	0	0	59	0.207102	6.15	5.02	7.3	0.687671	1
METTL22	0.9	15.91	6.14966	2.79586	45.4636	7.81681	0.793765	1.67155	362.83	0	0	0	0	59	0.246212	6.05	4.44	7.56	0.587302	1
TP53BP1	1.62	51.21	16.0881	9.98733	62.0789	99.7468	1.28737	2.20215	949.2	0	0	0	0	59	0.327313	14.07	9.24	19.82	0.466196	1
TRO	0.34	30.02	6.92322	7.06399	102.033	49.9	1.5134	1.73579	408.47	0	0	0	0	59	0.515973	3.97	1.565	9.265	0.168915	1
RRP15	0.45	8.76	4.43254	1.73554	39.1545	3.0121	0.362666	0.295406	261.52	0	0	0	0	59	0.21569	4.44	3.23	5.28	0.611742	1
RHOA	44.01	837.75	369.463	129.417	35.0283	16748.7	0.54528	3.23927	21798.3	0	0	0	0	59	0.178742	363.52	308.78	425.91	0.724989	1
DHX8	3.32	55.08	26.6868	9.59972	35.9718	92.1547	-0.099364	0.976475	1574.52	0	0	0	0	59	0.194193	27.61	21	30.995	0.677529	1
PRKCZ	0.08	99.71	14.9375	16.1035	107.806	259.324	3.23115	13.56	881.31	0	0	0	0	59	0.458662	11.44	6.825	15.35	0.444625	1
ZFY	0	12.87	2.86814	2.6026	90.7419	6.77353	1.21352	2.53091	169.22	0	0	0	0	59	0.481954	2.84	0.545	4.41	0.123583	0.847458
IARS2	7.01	144.37	53.8678	21.559	40.022	464.79	1.32653	5.10283	3178.2	0	0	0	0	59	0.198805	52.15	43.91	60.89	0.721136	1
SYT1	0.02	476.51	12.7724	62.0478	485.797	3849.93	7.45065	56.5042	753.57	0	0	0	0	59	0.867685	1.5	0.465	5.565	0.083558	1
NAV3	0.1	27.26	4.02949	5.63576	139.863	31.7617	3.1093	9.98237	237.74	0	0	0	0	59	0.562144	2.5	0.905	4.14	0.218599	1
IDH3G	8.53	67.15	43.7829	12.5238	28.6042	156.845	-0.678235	0.564288	2583.19	0	0	0	0	59	0.156879	44.67	37.64	52.7	0.714231	1
ROGDI	1.45	39.22	8.69288	6.52951	75.1133	42.6344	2.32158	7.95348	512.88	0	0	0	0	59	0.363358	7.04	4.855	11	0.441364	1
PDZD4	0.24	123.51	5.78136	16.4738	284.947	271.387	6.6051	46.9118	341.1	0	0	0	0	59	0.70059	2.12	1.015	4.19	0.242243	1
ATP2B3	0	19.05	0.941186	3.4005	361.3	11.5634	4.3819	18.9167	55.53	0	0	0	0	59	0.901293	0.06	0.01	0.135	0.0740741	0.728814
ROCK1	0.58	12.38	4.57153	1.97933	43.2969	3.91774	1.09365	3.48577	269.72	0	0	0	0	59	0.22464	4.31	3.53	5.45	0.647706	1
CBFB	3.92	97.54	34.6119	18.6905	54.0003	349.335	0.976737	1.20643	2042.1	0	0	0	0	59	0.292403	29.61	21.625	45.735	0.472833	1
PDK3	0.24	29.51	8.86051	5.49842	62.0553	30.2326	2.01981	5.79969	522.77	0	0	0	0	59	0.299285	8.17	5.47	10.165	0.538121	1
HYAL2	1.84	214.24	37.129	31.6065	85.1263	998.972	3.36937	16.7473	2190.61	0	0	0	0	59	0.376623	33.27	19.55	47.545	0.411189	1
HDAC4	0.84	19.39	6.91746	3.67658	53.1492	13.5172	0.779798	1.01107	408.13	0	0	0	0	59	0.291812	6.44	4.01	9.38	0.427505	1
RASSF1	4.97	78.13	22.8031	12.3818	54.2987	153.308	1.93896	6.12983	1345.38	0	0	0	0	59	0.271495	20.61	15.665	28.2	0.555496	1
FGFR3	0.13	333.17	18.5264	46.2296	249.533	2137.18	5.82481	38.3286	1093.06	0	0	0	0	59	0.721001	6.96	1.745	15.9	0.109748	1
IFI35	1.74	72.85	23.9954	12.5069	52.122	156.422	1.11409	2.86811	1415.73	0	0	0	0	59	0.278295	22.33	15.195	30.91	0.491588	1
HEATR6	0.79	15.51	7.54322	3.14038	41.6318	9.86197	0.2871	0.0781093	445.05	0	0	0	0	59	0.232226	7.39	5.09	9.49	0.536354	1
COASY	9.74	60.12	33.5602	10.4561	31.1563	109.33	0.0169637	0.185982	1980.05	0	0	0	0	59	0.172948	33.47	27.12	40.44	0.670623	1
PLEKHH3	0.41	19.08	5.7661	3.57826	62.0569	12.804	1.0257	1.70864	340.2	0	0	0	0	59	0.336207	4.86	3.05	8.51	0.358402	1
MEF2A	2.71	73.53	31.0046	16.1735	52.1649	261.582	0.974675	0.52106	1829.27	0	0	0	0	59	0.280067	28.52	19.03	37.455	0.508076	1
OTUD5	6.83	69.97	37.8646	11.9061	31.4438	141.754	-0.240488	0.678521	2234.01	0	0	0	0	59	0.171541	38.85	31.345	44.53	0.703907	1
TFE3	2.09	24.5	12.3931	5.65166	45.6035	31.9413	0.0380063	-0.84698	731.19	0	0	0	0	59	0.25844	13.61	7.525	16.84	0.446853	1
TBC1D25	1.7	12.9	6.47475	2.31301	35.7235	5.35	0.282622	0.619745	382.01	0	0	0	0	59	0.195008	6.48	5.24	7.62	0.687664	1
ACSL4	2.7	106.63	32.7324	21.8841	66.8577	478.915	1.31244	2.07932	1931.21	0	0	0	0	59	0.352242	27.41	18.24	43.915	0.415348	1
INPP5A	2.73	60.98	21.2339	12.0675	56.8314	145.625	1.13951	1.29187	1252.8	0	0	0	0	59	0.302879	19.61	12.99	25.08	0.517943	1
GPKOW	2.15	30.85	16.1336	5.43434	33.6835	29.5321	0.297666	0.978566	951.88	0	0	0	0	59	0.182652	15.79	13.095	19.14	0.684169	1
GRIPAP1	2.3	68.59	24.6256	9.85535	40.0208	97.1279	1.2389	6.01703	1452.91	0	0	0	0	59	0.20351	23.73	19.61	28.965	0.677024	1
FTSJ1	3.23	67.75	17.0902	9.93974	58.1606	98.7985	2.4434	10.7567	1008.32	0	0	0	0	59	0.280732	15.8	12.325	19.77	0.623419	1
PRR11	0.06	20.53	5.44966	5.12722	94.0834	26.2884	1.24539	0.942755	321.53	0	0	0	0	59	0.494627	3.82	1.485	7.96	0.186558	1
REEP1	0.03	92.39	9.21763	16.389	177.801	268.6	3.61834	14.2562	543.84	0	0	0	0	59	0.654237	3.9	1.545	8.785	0.175868	1
ATP11A	2.62	91.69	15.6331	15.1222	96.7323	228.681	3.1419	11.9393	922.35	0	0	0	0	59	0.406969	12.28	7.025	17.145	0.40974	1
POLR1A	1.12	20.14	7.1939	3.53238	49.1024	12.4777	0.962456	1.77935	424.44	0	0	0	0	59	0.265436	6.77	4.745	8.895	0.533446	1
LAPTM4A	45.45	635.07	293.27	138.24	47.1375	19110.3	0.401969	-0.223899	17302.9	0	0	0	0	59	0.264004	294.07	188.85	396.38	0.476437	1
TTC7A	0.3	40.96	8.13085	5.76992	70.9633	33.2919	3.25655	17.4337	479.72	0	0	0	0	59	0.322895	7.49	5.18	10.33	0.501452	1
IP6K2	11.62	131.12	64.9842	25.9455	39.9258	673.167	0.346783	0.356467	3834.07	0	0	0	0	59	0.21953	62.2	50.215	78.01	0.6437	1
STON1-GTF2A1L	0	3.66	0.782542	0.97017	123.977	0.94123	1.61907	1.85727	46.17	0	0	0	0	59	0.608767	0.37	0.075	1.115	0.0672646	0.949153
SRBD1	0.87	31.88	9.08864	4.84315	53.2879	23.4561	2.10287	7.9263	536.23	0	0	0	0	59	0.259693	8.22	6.63	10.505	0.631128	1
KIF2A	1.26	91.89	24.8347	16.7888	67.602	281.863	1.80835	4.74361	1465.25	0	0	0	0	59	0.337082	23.3	15.48	29.9	0.517726	1
RASGRP2	0.3	136.26	17.141	29.4401	171.752	866.717	2.91208	7.91691	1011.32	0	0	0	0	59	0.649902	6.78	3.495	14.625	0.238974	1
PSME4	2.08	78.19	17.3264	10.7469	62.0259	115.496	3.31015	17.1201	1022.26	0	0	0	0	59	0.28006	15.66	11.185	20.465	0.546543	1
IFT80	1.53	46.57	15.271	9.49997	62.2092	90.2495	1.5708	3.29495	900.99	0	0	0	0	59	0.315012	13.28	10.49	18.255	0.574637	1
SIRT2	2.67	145.05	21.7307	22.1542	101.949	490.81	3.97888	18.0568	1282.11	0	0	0	0	59	0.363959	16.62	12.355	21.335	0.579095	1
ERLEC1	11.08	121.98	56.5505	26.0378	46.0435	677.968	0.708296	0.511175	3336.48	0	0	0	0	59	0.250107	54.99	40.09	67.025	0.598135	1
PPP2R5B	2.64	59.73	12.9095	8.31311	64.3953	69.1078	3.31638	16.7953	761.66	0	0	0	0	59	0.287804	11.03	8.485	14.95	0.567559	1
PYGM	0.02	2831.96	54.4154	368.089	676.443	135490	7.66524	58.832	3210.51	0	0	0	0	59	0.948848	1.63	0.755	6.18	0.122168	1
PAGE1	0	25.13	0.567797	3.33817	587.917	11.1434	7.1634	52.9776	33.5	0	0	0	0	59	0.968803	0	0	0	#NUM!	0.186441
PITX1	0.03	211.8	8.15797	27.8701	341.631	776.745	6.97492	51.3742	481.32	0	0	0	0	59	0.800862	1.53	0.205	9.005	0.0227651	1
TRPC7	0	0.77	0.0391525	0.1246	318.242	0.0155251	4.54254	22.7777	2.31	0	0	0	0	59	0.90102	0	0	0.01	0	0.237288
MAST4	0.97	47.79	11.0302	8.79109	79.7004	77.2833	2.45789	7.97283	650.78	0	0	0	0	59	0.374651	9.22	5.36	13.735	0.390244	1
ADGRF5	0.03	157.87	19.7602	28.1665	142.542	793.351	3.14893	11.3722	1165.85	0	0	0	0	59	0.575006	9.67	5.94	20.435	0.290678	1
SDK2	0	18.69	1.75627	2.80012	159.435	7.84066	4.3195	23.5261	103.62	0	0	0	0	59	0.605295	0.77	0.375	2.375	0.157895	0.983051
ADAM7	0	4534.65	77.37	590.301	762.959	348455	7.68084	58.9968	4564.83	0	0	0	0	59	0.982718	0	0	0.01	0	0.186441
NUP133	2.02	44.43	16.2803	7.28801	44.7657	53.115	1.05826	3.00893	960.54	0	0	0	0	59	0.236667	15.87	12.225	19.575	0.624521	1
NUCKS1	8.59	179.24	79.5481	38.0526	47.8359	1448	0.677599	0.425214	4693.34	0	0	0	0	59	0.262043	73.98	54.395	98.29	0.553413	1
VPS35	0.54	15.87	7.16441	2.83716	39.6008	8.04949	0.43962	1.37925	422.7	0	0	0	0	59	0.212223	6.79	5.625	8.83	0.637033	1
DNAJA2	2.82	81.82	23.9953	10.5236	43.8569	110.745	2.84535	15.1456	1415.72	0	0	0	0	59	0.201116	22.41	19.215	27.43	0.70051	1
BCL3	1.24	60.98	14.0383	11.2508	80.1435	126.58	1.72833	4.33685	828.26	0	0	0	0	59	0.409106	10.48	6.075	19.575	0.310345	1
KCNAB2	0.64	145.92	21.2641	28.8188	135.528	830.522	2.73085	8.0275	1254.58	0	0	0	0	59	0.572818	10.26	5.68	21.11	0.269067	1
ABCC9	0.26	37.25	9.24525	8.63925	93.4452	74.6366	1.87019	3.58573	545.47	0	0	0	0	59	0.458151	6.66	3.14	11.37	0.276165	1
GAL	0	136.69	6.45644	20.6232	319.42	425.316	5.19863	29.6647	380.93	0	0	0	0	59	0.854955	0.47	0.15	2.845	0.0527241	0.932203
CLEC2D	0.28	63.41	7.27068	9.67213	133.029	93.5501	4.16745	20.8095	428.97	0	0	0	0	59	0.491927	4.98	2.875	7.285	0.394647	1
FUNDC1	1.84	30.61	17.1922	6.16913	35.8833	38.0582	-0.376867	-0.165958	1014.34	0	0	0	0	59	0.1993	18.54	12.885	21.015	0.613133	1
MAOB	0.01	215.48	50.6195	57.3758	113.347	3291.98	1.39978	1.08533	2986.55	0	0	0	0	59	0.576403	25.88	7.4	70.195	0.105421	0.966102
RORA	1.66	76.32	11.1358	11.5898	104.077	134.323	3.83116	18.5087	657.01	0	0	0	0	59	0.420914	7.79	5.2	13.505	0.385043	1
DRD4	0	0.34	0.0598305	0.069344	115.901	0.00480859	1.95002	4.46769	3.53	0	0	0	0	59	0.566668	0.03	0.01	0.085	0.117647	0.694915
TGFBR3	0.71	99.96	21.8078	23.3124	106.899	543.468	1.72137	2.38398	1286.66	0	0	0	0	59	0.518885	11.98	6.96	29.095	0.239216	1
KIAA1107	0.08	45.98	2.35169	6.02519	256.206	36.3029	6.82449	49.4922	138.75	0	0	0	0	59	0.601103	1.16	0.765	1.755	0.435897	1
PLA2G10	0	11.02	1.15424	2.30585	199.772	5.31692	3.07778	9.66902	68.1	0	0	0	0	59	0.751811	0.21	0.1	1.02	0.0980392	0.915254
HES2	0.04	40.85	2.89254	6.08569	210.392	37.0356	4.64595	26.5285	170.66	0	0	0	0	59	0.727228	0.67	0.235	2.555	0.0919765	1
ATP1B3	3.94	387.3	96.4232	75.3858	78.1822	5683.02	1.83446	4.20793	5688.97	0	0	0	0	59	0.389356	77.65	49.29	118.01	0.417676	1
NEDD4	0.4	47.16	7.99458	6.65098	83.1937	44.2356	3.8233	20.5936	471.68	0	0	0	0	59	0.35222	6.77	4.445	9.61	0.462539	1
PIGB	0.54	22.8	8.33508	3.78434	45.4025	14.3212	1.32581	4.5837	491.77	0	0	0	0	59	0.227871	7.93	6.425	9.92	0.647681	1
MAPK6	1.75	53.02	21.1586	10.3991	49.1484	108.142	0.792048	0.799351	1248.36	0	0	0	0	59	0.267009	20.01	13.195	26.61	0.495866	1
GNB5	0.76	74.65	20.4312	14.7567	72.2263	217.76	1.46083	2.68061	1205.44	0	0	0	0	59	0.375959	16.48	9.675	25.78	0.375291	1
RAB27A	1	138.77	37.1788	30.8216	82.9009	949.968	1.47726	1.98203	2193.55	0	0	0	0	59	0.426007	27.05	16.93	52.335	0.323493	1
HDHD5	3.19	50.06	18.1859	7.20413	39.6138	51.8995	1.63047	5.9434	1072.97	0	0	0	0	59	0.200225	17.72	13.94	20.66	0.674734	1
UFD1L	8.34	148.9	50.3229	22.2187	44.1523	493.67	1.73332	5.92952	2969.05	0	0	0	0	59	0.220322	46.18	38.845	58.25	0.666867	1
LRP6	0.17	27.02	5.24492	4.4412	84.6763	19.7242	2.68711	9.92751	309.45	0	0	0	0	59	0.388549	4.17	2.725	6.08	0.448191	1
GUCY2C	0	73.22	5.52	15.65	283.514	244.922	3.38854	10.7883	325.68	0	0	0	0	59	0.853631	0.54	0.275	1.22	0.22541	0.949153
SCT	0	34.98	1.25136	4.62805	369.843	21.4189	6.95496	50.8631	73.83	0	0	0	0	59	0.802278	0.31	0.09	0.71	0.126761	0.881356
PHRF1	0	4.51	0.92	1.09449	118.967	1.19791	1.09584	0.722426	54.28	0	0	0	0	59	0.617976	0.35	0	1.85	0	0.59322
IKBKAP	3	76.57	19.8386	10.9787	55.34	120.532	2.7754	12.1751	1170.48	0	0	0	0	59	0.255011	18.36	13.075	21.75	0.601149	1
NUCB2	13.72	733.14	136.743	130.545	95.4671	17041.9	2.66024	8.35001	8067.84	0	0	0	0	59	0.422983	91.03	63.505	161.08	0.394245	1
PFN2	0.28	455.41	79.901	85.018	106.404	7228.06	2.72131	9.37177	4714.16	0	0	0	0	59	0.483771	56.63	28.125	96.805	0.290533	1
PTPN3	0.13	35.89	9.34559	7.67921	82.1693	58.9702	1.28556	2.0177	551.39	0	0	0	0	59	0.434588	8.63	3.705	12.53	0.29569	1
SPTB	0.01	43.1	3.62712	8.23105	226.931	67.7502	3.63598	13.8556	214	0	0	0	0	59	0.77218	0.65	0.27	2.2	0.122727	0.983051
DAPP1	0.1	51.19	10.0627	11.9638	118.892	143.131	1.83914	3.09154	593.7	0	0	0	0	59	0.57533	5.82	1.78	12.57	0.141607	1
FGF10	0	41.49	3.87644	6.46334	166.734	41.7747	3.86124	19.5918	228.71	0	0	0	0	59	0.6634	1.53	0.35	4.69	0.0746269	0.932203
SLC44A1	3.14	116.3	29.1093	20.7822	71.3936	431.9	2.33698	7.43458	1717.45	0	0	0	0	59	0.33728	25.65	17.82	33.215	0.536505	1
TMEM260	0.55	63.58	7.71746	8.02127	103.937	64.3407	5.99341	41.9023	455.33	0	0	0	0	59	0.335655	6.39	5.33	8.39	0.63528	1
SMG6	1.57	47.31	16.6415	9.39202	56.4373	88.2101	1.45453	2.30585	981.85	0	0	0	0	59	0.287839	13.81	10.595	18.695	0.566729	1
EXOC5	0.78	20.79	8.36915	3.82855	45.746	14.6578	0.854857	1.61202	493.78	0	0	0	0	59	0.245026	8.01	6.08	10.18	0.59725	1
CLTCL1	0.24	49.43	4.07746	7.22583	177.214	52.2127	4.86946	27.8374	240.57	0	0	0	0	59	0.587933	1.96	1.155	3.935	0.29352	1
FGF22	0	8.57	0.345593	1.1483	332.27	1.3186	6.63561	47.2911	20.39	0	0	0	0	59	0.784166	0.08	0.03	0.23	0.130435	0.864407
FSTL3	1.56	260.88	26.9153	37.6167	139.76	1415.01	4.50649	25.9937	1588	0	0	0	0	59	0.531023	15.23	8.36	31.04	0.26933	1
DGCR2	4.74	57.99	27.7136	12.6989	45.822	161.262	0.258274	-0.223124	1635.1	0	0	0	0	59	0.256725	26.6	18.99	36.635	0.518357	1
RNF126	3.11	43.87	14.2761	8.45289	59.2101	71.4514	1.41313	2.50415	842.29	0	0	0	0	59	0.308937	12.78	8.13	17.17	0.4735	1
MNT	1.19	15.3	6.74186	2.85118	42.2906	8.12921	0.157517	0.594065	397.77	0	0	0	0	59	0.232082	6.81	5.015	8.73	0.574456	1
ZXDC	3.14	25.47	9.79153	4.40559	44.9939	19.4093	1.42659	3.09379	577.7	0	0	0	0	59	0.231073	9.24	7.105	11.645	0.610133	1
JMJD6	3.81	81.04	18.8044	10.8097	57.4847	116.849	3.58291	19.1436	1109.46	0	0	0	0	59	0.244338	18.17	14.07	20.72	0.679054	1
POLB	3.05	92.78	26.4986	14.6137	55.1487	213.559	2.11584	6.80036	1563.42	0	0	0	0	59	0.268778	23.54	17.455	31.015	0.562792	1
ST6GALNAC1	0	235.51	18.8646	40.6048	215.244	1648.75	3.70183	15.7797	1113.01	0	0	0	0	59	0.777499	2.62	0.615	17.945	0.0342714	0.949153
WIPI1	5.83	90.12	29.1944	18.0525	61.8354	325.892	1.56774	3.03037	1722.47	0	0	0	0	59	0.317825	26.4	16.89	35.815	0.47159	1
FRMPD1	0.19	14.32	1.93542	2.28443	118.033	5.21864	3.64887	15.9551	114.19	0	0	0	0	59	0.462245	1.16	0.78	2.09	0.373206	1
GBA2	5.52	64.28	30.2185	11.4278	37.8172	130.594	0.395108	0.693009	1782.89	0	0	0	0	59	0.207518	29.98	22.975	35.67	0.644099	1
NDST1	4.74	98.98	24.4227	15.7397	64.4469	247.738	2.16128	7.67946	1440.94	0	0	0	0	59	0.319108	20.32	15.225	28.505	0.534117	1
ASNS	1.85	158.85	30.7556	26.9103	87.4974	724.166	2.59661	8.87045	1814.58	0	0	0	0	59	0.402316	23.31	15.095	36.085	0.418318	1
AP3M2	1.37	46.91	15.7022	9.86409	62.8198	97.3002	1.40123	2.13739	926.43	0	0	0	0	59	0.32306	14.13	9.66	18.34	0.526718	1
CNGB1	0.02	2.76	0.354407	0.487737	137.621	0.237887	3.02912	10.7248	20.91	0	0	0	0	59	0.565847	0.18	0.095	0.365	0.260274	1
ST6GALNAC2	0.23	68.69	10.1883	14.1813	139.192	201.11	2.23161	5.24982	601.11	0	0	0	0	59	0.633016	3.83	1.255	12.905	0.0972491	1
CHAT	0.01	7.29	0.343729	0.963338	280.261	0.92802	6.71217	48.5707	20.28	0	0	0	0	59	0.71275	0.1	0.055	0.325	0.169231	0.915254
PABPC1	38.47	2077.47	775.463	391.535	50.4906	153300	0.748162	1.24054	45752.3	0	0	0	0	59	0.274539	712.77	522.65	983.895	0.531205	1
TESK2	0.61	25	5.82186	4.64914	79.8566	21.6145	2.5194	7.33829	343.49	0	0	0	0	59	0.360318	4.38	3.35	6.24	0.536859	1
CFAP20	2.84	74.16	26.8778	12.9161	48.0548	166.825	1.28855	2.72913	1585.79	0	0	0	0	59	0.247801	24.27	19.38	30.695	0.631373	1
CSNK2A2	7.64	237.63	41.5403	35.6914	85.9198	1273.88	4.02357	18.7894	2450.88	0	0	0	0	59	0.318961	35.02	27.78	44.47	0.624691	1
PTPN21	0.04	39.88	10.3917	8.1883	78.7965	67.0482	1.80747	3.53673	613.11	0	0	0	0	59	0.387573	8.37	5.825	12.475	0.466934	1
EIF2B3	2.87	49.42	20.0693	8.19493	40.8331	67.1568	0.858792	1.98866	1184.09	0	0	0	0	59	0.218866	19.11	15.715	25.465	0.617122	1
CAMK2A	0.01	283.66	6.5678	37.2021	566.432	1384	7.38421	55.6992	387.5	0	0	0	0	59	0.928583	0.32	0.15	0.995	0.150754	0.949153
TCOF1	1.98	61.46	15.4231	9.2732	60.1256	85.9922	2.55635	10.5058	909.96	0	0	0	0	59	0.284248	13.75	10.33	18.605	0.555227	1
CDC42	17.23	471.79	186.731	69.0887	36.9991	4773.25	0.806177	4.78584	11017.1	0	0	0	0	59	0.186595	189.5	153.315	218.125	0.702877	1
OSBPL3	0.31	64.24	10.3863	9.81818	94.5303	96.3966	3.09067	15.056	612.79	0	0	0	0	59	0.434491	8.47	3.9	14.27	0.273301	1
EPHA8	0	4.79	0.319153	0.781357	244.822	0.610518	4.02665	19.2856	18.83	0	0	0	0	59	0.829095	0.02	0.01	0.14	0.0714286	0.508475
SLC12A3	0.01	109.86	2.02881	14.2818	703.95	203.971	7.67887	58.9763	119.7	0	0	0	0	59	0.94201	0.11	0.055	0.185	0.297297	0.949153
RAD18	0.27	11.34	4.59576	2.39322	52.0745	5.7275	0.774389	0.797502	271.15	0	0	0	0	59	0.281584	4.32	3.385	5.52	0.613225	1
ATP2B1	3.62	160.37	33.4269	26.4859	79.2351	701.502	3.30533	13.1379	1972.19	0	0	0	0	59	0.326963	27.47	22.155	35.76	0.619547	1
TRPM5	0	2.97	0.312542	0.677983	216.925	0.459661	3.14586	9.22829	18.44	0	0	0	0	59	0.771517	0.06	0.02	0.235	0.0851064	0.813559
NCK2	3.57	60.47	28.1705	12.2829	43.6019	150.869	0.951485	0.835684	1662.06	0	0	0	0	59	0.231275	26.39	20.045	31.985	0.6267	1
MAP4K4	3.43	231.55	50.6846	44.1579	87.1229	1949.92	2.17596	5.68732	2990.39	0	0	0	0	59	0.416895	39.1	20.495	61.465	0.333442	1
MGAT4A	0.13	84.12	19.9914	15.9264	79.6663	253.649	1.90381	4.39249	1179.49	0	0	0	0	59	0.391561	15.82	10.52	25.475	0.412954	1
RPL31	576.54	5539.12	1984.82	881.572	44.4157	777170	1.33396	3.46515	117104	0	0	0	0	59	0.233922	1836.34	1436.61	2432.07	0.590691	1
WDR1	13.49	423.71	155.513	68.8068	44.2451	4734.37	1.03352	3.13464	9175.26	0	0	0	0	59	0.232904	154.57	112.965	181.415	0.622688	1
SNX13	2.06	32.74	13.1954	6.31023	47.8214	39.8191	1.03689	1.96003	778.53	0	0	0	0	59	0.25322	13	9.68	15.86	0.61034	1
MS4A12	0	280.66	9.50407	47.2519	497.176	2232.74	5.3193	27.5932	560.74	0	0	0	0	59	0.958531	0.05	0	0.165	0	0.610169
ARHGAP10	1.21	44.18	12.3417	9.12406	73.9287	83.2485	1.46537	2.18158	728.16	0	0	0	0	59	0.382144	9.36	5.87	15.17	0.386948	1
RPS6KA2	2.16	154.34	22.3846	22.9432	102.496	526.391	3.69599	18.6381	1320.69	0	0	0	0	59	0.430092	14.2	9.25	26.905	0.343802	1
ING3	1.64	50.37	12.8663	7.24757	56.33	52.5272	2.61907	11.7921	759.11	0	0	0	0	59	0.263047	12.1	9.07	14.395	0.63008	1
VASH1	1.4	41.38	12.1481	8.37085	68.9064	70.0711	1.31874	2.0917	716.74	0	0	0	0	59	0.363786	10.65	6.255	15.96	0.391917	1
LMCD1	0.13	201.91	37.7269	35.5281	94.1717	1262.25	2.17993	6.92759	2225.89	0	0	0	0	59	0.459541	26.01	12.965	54.82	0.236501	1
WBSCR22	14.08	207.88	65.8754	36.5616	55.5011	1336.75	2.18598	6.02902	3886.65	0	0	0	0	59	0.261816	55.53	44.825	80.415	0.557421	1
SEL1L	6.18	90.53	36.9437	17.1067	46.3047	292.639	0.961507	1.66771	2179.68	0	0	0	0	59	0.246853	35.02	26.44	43.9	0.602278	1
TRIP13	0.23	53.51	6.96627	9.30918	133.632	86.6609	2.79924	10.3672	411.01	0	0	0	0	59	0.592398	3.39	1.555	8.475	0.183481	1
ATP6AP1	14.81	209.72	86.0646	42.4501	49.3235	1802.01	0.768542	0.267582	5077.81	0	0	0	0	59	0.270151	77.2	54.65	110.735	0.493521	1
TCF3	4.56	141.99	39.2775	26.8277	68.303	719.725	1.56125	3.1202	2317.37	0	0	0	0	59	0.351252	31.19	21.42	52.895	0.404953	1
TRIB2	2.05	290.71	44.3166	42.4529	95.7946	1802.25	3.61808	19.0969	2614.68	0	0	0	0	59	0.418189	36.22	18.71	53.535	0.349491	1
DAZAP1	8.09	122.91	38.3364	20.9791	54.7238	440.124	1.74888	4.52409	2261.85	0	0	0	0	59	0.277239	33.47	24.675	47.425	0.520295	1
MBD3	5.43	59.4	25.0803	10.8742	43.3575	118.248	0.949394	1.44834	1479.74	0	0	0	0	59	0.231979	23.99	18.505	29.905	0.618793	1
PRLH	0	3.61	0.114746	0.484645	422.364	0.234881	6.74428	48.6398	6.77	0	0	0	0	59	0.920311	0	0	0	#NUM!	0.220339
HLTF	2.89	83.42	17.8588	12.5753	70.4153	158.139	2.78516	12.0786	1053.67	0	0	0	0	59	0.328936	14.16	10.64	21.425	0.496616	1
FAM50A	7.29	93.45	43.3517	17.1742	39.6159	294.952	0.279059	-0.0117546	2557.75	0	0	0	0	59	0.221501	44.58	29.565	54.57	0.541781	1
FAM3A	2.92	33.31	14.8797	6.43481	43.2457	41.4068	0.616065	0.116238	877.9	0	0	0	0	59	0.240181	14.6	9.675	18.525	0.522267	1
CPSF1	5.76	63.58	23.9434	12.948	54.0777	167.651	0.930778	0.631084	1412.66	0	0	0	0	59	0.294505	21.92	15.035	29.57	0.508455	1
MYO3B	0	15.35	0.916949	2.61892	285.612	6.85875	4.35505	20.369	54.1	0	0	0	0	59	0.863097	0.05	0	0.255	0	0.661017
CYBRD1	4.45	381.18	80.6615	76.1985	94.467	5806.21	1.6293	3.10731	4759.03	0	0	0	0	59	0.479554	49.5	29.57	116.405	0.254027	1
CDH19	0.02	38.11	2.66525	5.27424	197.889	27.8176	5.5772	36.2656	157.25	0	0	0	0	59	0.639685	1.25	0.48	3.04	0.157895	1
PDCD2	8.67	85.78	39.8242	14.9681	37.5853	224.043	0.546391	1.26456	2349.63	0	0	0	0	59	0.203121	40.22	30.695	47.39	0.64771	1
SLC6A15	0	39.06	2.16407	6.20866	286.898	38.5475	4.66475	23.8017	127.68	0	0	0	0	59	0.82903	0.32	0.095	0.83	0.114458	0.864407
RDH11	2.92	1306.21	86.8881	200.842	231.15	40337.4	5.35219	29.0838	5126.4	0	0	0	0	59	0.578272	48.2	30.43	69.285	0.4392	1
PRKACA	10.26	200.44	76.5225	39.2157	51.2473	1537.87	1.09068	1.43572	4514.83	0	0	0	0	59	0.273026	66.84	49.865	95.465	0.522338	1
ADGRL1	0.28	60.17	10.7668	10.1944	94.6839	103.926	2.84204	10.3517	635.24	0	0	0	0	59	0.422723	7.76	5.185	13.445	0.385645	1
SPP2	0	265.4	5.10847	34.7278	679.808	1206.02	7.51987	57.1911	301.4	0	0	0	0	59	0.977955	0	0	0.02	0	0.288136
ACTN1	3.57	754.08	139.203	138.09	99.2003	19068.8	2.77468	9.24844	8212.98	0	0	0	0	59	0.440049	110.88	57.655	154.5	0.373172	1
ZFYVE26	0.78	14.78	6.68966	2.61788	39.1332	6.8533	0.440742	1.31277	394.69	0	0	0	0	59	0.210621	6.73	5.095	8.155	0.62477	1
RPS6KA6	0.15	21.95	3.32932	3.91664	117.641	15.3401	3.08628	11.7852	196.43	0	0	0	0	59	0.510425	2.65	0.72	4.215	0.170819	1
EPN2	2.79	95.05	21.3571	15.2931	71.6064	233.878	2.39426	8.70168	1260.07	0	0	0	0	59	0.344611	18.17	11.475	25.9	0.44305	1
PTPN18	2.2	47.51	17.5027	9.4696	54.1036	89.6733	0.942935	1.39474	1032.66	0	0	0	0	59	0.290362	17.58	9.8	21.585	0.454019	1
LIMS2	0.21	137.81	26.2863	28.8783	109.861	833.959	1.96603	4.17745	1550.89	0	0	0	0	59	0.529871	16.06	8.255	38.715	0.213225	1
ASIC4	0	19.81	0.60322	2.89837	480.483	8.40056	5.92777	36.4631	35.59	0	0	0	0	59	0.931732	0.03	0.01	0.08	0.125	0.610169
SPEG	0.02	43.29	7.93729	9.60784	121.047	92.3106	2.18921	4.80164	468.3	0	0	0	0	59	0.561962	5.27	1.31	9.63	0.136033	1
LNX1	0.73	39.43	9.43475	7.92734	84.0228	62.8427	1.95854	4.30013	556.65	0	0	0	0	59	0.405997	7.96	3.935	10.78	0.365028	1
ALDH3A2	4.49	179.08	41.6066	37.5465	90.2416	1409.74	2.15085	5.06437	2454.79	0	0	0	0	59	0.427286	30.09	18.49	46.305	0.399309	1
TFRC	3.02	157.41	52.8737	35.8161	67.7389	1282.79	1.10359	0.807034	3119.55	0	0	0	0	59	0.361917	39.59	27.345	69.255	0.394845	1
SREBF1	2.09	95.17	26.1532	19.2894	73.7555	372.083	1.87914	4.1134	1543.04	0	0	0	0	59	0.363806	19.92	14.325	31.97	0.448076	1
TRPC5	0	3.14	0.112034	0.479758	428.226	0.230168	5.53489	31.5785	6.61	0	0	0	0	59	0.924383	0.01	0	0.01	0	0.220339
AFF4	3.82	74.28	28.8298	14.0049	48.5777	196.136	1.09419	1.86892	1700.96	0	0	0	0	59	0.257188	26.22	20.27	34.77	0.582974	1
UBE2D1	1.15	47.88	14.0822	6.66883	47.3565	44.4733	2.08316	10.4378	830.85	0	0	0	0	59	0.232617	13.4	9.93	17.17	0.578334	1
MPP5	2	43.99	14.9417	8.15647	54.5886	66.528	1.41042	2.61524	881.56	0	0	0	0	59	0.283322	13.14	9.98	18.51	0.539168	1
RHOBTB1	0.58	52.55	12.2007	10.4339	85.5192	108.867	1.96843	5.25591	719.84	0	0	0	0	59	0.424718	9.61	5.355	16.925	0.316396	1
SMC1A	3.2	62.5	25.2498	11.4186	45.2225	130.384	0.818222	1.28396	1489.74	0	0	0	0	59	0.243558	22.97	18.19	30.95	0.587722	1
HSD17B10	11.79	126.6	69.9668	25.3669	36.2556	643.479	0.154334	-0.171194	4128.04	0	0	0	0	59	0.202008	67.85	53.795	85.49	0.629255	1
MARK2	4.89	51.97	25.6837	10.2397	39.8685	104.852	0.274322	0.160609	1515.34	0	0	0	0	59	0.220561	25.55	19.64	30.98	0.633957	1
HMMR	0.06	49.78	7.07763	8.49395	120.011	72.1471	2.59908	10.0446	417.58	0	0	0	0	59	0.562846	4.08	1	10.22	0.0978474	1
CHFR	1.71	28.9	11.991	5.26204	43.8832	27.689	0.413831	0.961951	707.47	0	0	0	0	59	0.239532	11.66	9.24	14.9	0.620134	1
TRHDE	0.01	8	1.3339	1.59666	119.699	2.54934	2.00377	4.78015	78.7	0	0	0	0	59	0.577283	0.64	0.25	2.085	0.119904	0.983051
P4HA2	0.14	228.52	34.9798	32.9609	94.2282	1086.42	3.72019	20.1248	2063.81	0	0	0	0	59	0.407435	28.41	18.535	42.725	0.433821	1
FCGR2B	0.04	576.71	22.0032	74.2555	337.476	5513.88	7.43142	56.3867	1298.19	0	0	0	0	59	0.689712	9.46	3.52	20.175	0.174473	1
NFATC3	2.53	50.07	15.4325	8.0015	51.8482	64.0239	2.43499	8.44109	910.52	0	0	0	0	59	0.238061	14.4	11.345	16.625	0.682406	1
TRNT1	1.64	25.95	13.4058	5.25477	39.1978	27.6126	-0.111463	0.0973687	790.94	0	0	0	0	59	0.21719	14.06	10.3	16.31	0.631514	1
ACADVL	26.94	453.73	134.349	73.2522	54.5239	5365.88	1.78075	5.29186	7926.57	0	0	0	0	59	0.276634	123.25	87.015	156.365	0.556486	1
STK10	1.52	61	15.4327	13.8548	89.7754	191.955	1.61148	2.13415	910.53	0	0	0	0	59	0.449834	10.54	6.31	19.745	0.319575	1
FBXW11	5.78	72.67	26.2815	13.924	52.9803	193.879	1.4776	2.74462	1550.61	0	0	0	0	59	0.271457	23.81	18.05	30.98	0.582634	1
ACAP1	0.62	94.27	14.2676	19.3637	135.717	374.951	2.5873	6.29044	841.79	0	0	0	0	59	0.549388	7.62	4.585	11.93	0.384325	1
CRMP1	0.09	133.79	10.7005	22.1766	207.248	491.801	4.06413	18.4402	631.33	0	0	0	0	59	0.698138	3.75	1.88	7.96	0.236181	1
EVC	0.14	41.51	10.0447	9.10076	90.6022	82.8238	1.69002	3.06441	592.64	0	0	0	0	59	0.456496	7.45	3.785	13.205	0.286634	1
DERL2	2.97	41.45	19.0058	7.66969	40.3546	58.8241	0.810283	1.22194	1121.34	0	0	0	0	59	0.216101	18.09	14.31	22.085	0.647951	1
SIDT1	0.09	12.37	3.20644	3.02102	94.2174	9.12659	1.25808	0.952223	189.18	0	0	0	0	59	0.494023	2.07	1.035	4.875	0.212308	1
NDE1	0.46	18.98	8.44695	4.65189	55.0718	21.64	0.356921	-0.513114	498.37	0	0	0	0	59	0.31043	8.07	5.165	11.26	0.458703	1
MRVI1	0.1	99.65	16.6997	21.5138	128.828	462.845	2.42463	6.32135	985.28	0	0	0	0	59	0.578731	8.59	4.45	19.51	0.228088	1
TMEM38A	0.45	199.77	8.53339	26.0963	305.814	681.017	7.03757	52.0051	503.47	0	0	0	0	59	0.679744	2.97	1.995	5.545	0.359784	1
AP1M1	3.09	96.51	33.2015	15.7635	47.4782	248.488	1.22361	3.68193	1958.89	0	0	0	0	59	0.248864	32.9	23.97	40.805	0.587428	1
PVR	2.08	67.5	12.0503	11.7087	97.1646	137.093	3.30649	13.1079	710.97	0	0	0	0	59	0.408951	8.95	5.95	13.54	0.439439	1
XRCC1	4.09	34.69	19.1193	6.99984	36.6114	48.9978	-0.00266886	-0.255922	1128.04	0	0	0	0	59	0.20536	19.46	14.01	23.51	0.595917	1
SCARB1	1.41	758.49	43.7364	105.124	240.359	11051.1	5.8825	38.3757	2580.45	0	0	0	0	59	0.650856	20.36	10.03	36.725	0.273111	1
CYP2W1	0	9.74	0.93322	2.13545	228.826	4.56013	3.08407	8.77197	55.06	0	0	0	0	59	0.795847	0.16	0.05	0.545	0.0917431	0.915254
MCM2	0.6	52.6	13.8885	12.2593	88.2698	150.291	1.46351	1.7673	819.42	0	0	0	0	59	0.451151	8.4	5.29	20.9	0.25311	1
MOV10L1	0	39.98	1.51136	5.40372	357.541	29.2002	6.59769	46.3236	89.17	0	0	0	0	59	0.791134	0.34	0.18	0.84	0.214286	0.949153
PANX2	0.01	8.75	1.0422	1.50721	144.618	2.27168	3.23172	12.7018	61.49	0	0	0	0	59	0.596795	0.64	0.16	0.995	0.160804	0.983051
SELENOO	1.2	13.29	5.55898	2.18626	39.3283	4.77972	0.703342	1.50031	327.98	0	0	0	0	59	0.214702	5.47	4.04	6.925	0.583394	1
TP63	0.02	164.12	12.4676	31.8857	255.748	1016.7	3.87195	15.4988	735.59	0	0	0	0	59	0.825995	0.67	0.37	6.785	0.0545321	1
ALPK1	0.35	9.27	4.49424	1.98088	44.076	3.92389	-0.140274	-0.336513	265.16	0	0	0	0	59	0.247639	4.64	3.345	6.01	0.556572	1
LLGL2	0.45	65.43	23.0034	19.3632	84.1756	374.935	0.687048	-0.681391	1357.2	0	0	0	0	59	0.46574	18.21	5.745	35.775	0.160587	1
PDE8A	1.64	30.27	13.4037	6.62575	49.4321	43.9006	0.295278	-0.375536	790.82	0	0	0	0	59	0.277727	13.51	8.57	16.795	0.510271	1
CLCN4	0.22	49.15	5.05	7.65999	151.683	58.6755	4.03021	19.7125	297.95	0	0	0	0	59	0.556148	2.62	1.715	4.26	0.402582	1
NLE1	1.61	26.41	7.47763	3.81283	50.9899	14.5377	2.29465	9.63019	441.18	0	0	0	0	59	0.24855	6.78	5.035	8.975	0.561003	1
SDHA	10.6	249	72.7642	44.4475	61.0843	1975.58	1.638	3.29158	4293.09	0	0	0	0	59	0.307899	58.45	47.62	86.075	0.553238	1
SMARCE1	6.31	83.06	44.578	19.0425	42.7173	362.617	0.31466	-0.360898	2630.1	0	0	0	0	59	0.238897	44.1	31.21	54.41	0.573608	1
FNDC8	0	108.61	1.93356	14.128	730.673	199.601	7.68036	58.9918	114.08	0	0	0	0	59	0.959565	0.06	0.03	0.12	0.25	0.881356
GSDMB	0.46	85.1	12.7339	18.8097	147.713	353.804	2.21692	4.36156	751.3	0	0	0	0	59	0.63536	5.22	2.725	9.51	0.28654	1
KDM5A	1.54	39.03	13.5717	6.89022	50.7691	47.4752	1.39945	3.23802	800.73	0	0	0	0	59	0.256305	12.58	9.95	15.455	0.643805	1
ADAM11	0	19.83	0.801186	2.65174	330.977	7.03175	6.64314	47.6161	47.27	0	0	0	0	59	0.801634	0.14	0.065	0.51	0.127451	0.915254
PPP2R3A	0.16	63.35	8.52051	9.58665	112.513	91.9038	3.74901	18.6536	502.71	0	0	0	0	59	0.465942	6.26	3.59	9.695	0.370294	1
FERMT2	0.12	222.94	51.5332	49.26	95.5887	2426.54	1.81836	2.84381	3040.46	0	0	0	0	59	0.460558	35.05	20.415	56.605	0.360657	1
ABCB11	0	19.13	0.707966	3.17047	447.828	10.0519	5.29843	27.6474	41.77	0	0	0	0	59	0.929408	0.02	0.01	0.08	0.125	0.610169
DHRS9	0.09	97.51	9.71593	16.7858	172.766	281.765	3.50229	14.3491	573.24	0	0	0	0	59	0.667553	3.81	1.495	8.965	0.16676	1
CD5L	0	787.19	15.0093	102.52	683.041	10510.3	7.62391	58.3791	885.55	0	0	0	0	59	0.970907	0.04	0.01	0.365	0.0273973	0.711864
PTGS2	0.01	209.27	21.4966	38.6555	179.821	1494.25	3.49051	13.4892	1268.3	0	0	0	0	59	0.684093	7.59	2.65	21.705	0.122092	0.983051
IGF2BP2	0.77	78.41	13.6298	14.828	108.791	219.87	2.22287	6.30626	804.16	0	0	0	0	59	0.520003	9.09	3.845	17.01	0.226044	1
MAP3K13	1.66	69.34	27.3647	13.7629	50.2941	189.416	0.899212	1.45155	1614.52	0	0	0	0	59	0.270418	26.17	18.505	32.26	0.573621	1
ST6GAL1	2.08	315.15	57.051	61.746	108.229	3812.57	2.36993	6.61111	3366.01	0	0	0	0	59	0.50367	33.68	15.83	70.445	0.224714	1
TBX21	0	11.11	1.21085	1.96006	161.875	3.84184	3.6046	14.1667	71.44	0	0	0	0	59	0.600475	0.6	0.345	1.15	0.3	0.949153
FRY	1.35	33.57	9.12695	6.93826	76.0195	48.1394	1.69863	3.1183	538.49	0	0	0	0	59	0.383139	6.71	4.365	11.915	0.366345	1
PICALM	17.46	297.22	128.619	55.9225	43.4792	3127.33	0.663649	1.34777	7588.51	0	0	0	0	59	0.233609	123.78	95.925	153.64	0.624349	1
NSF	2.06	134.37	13.1236	16.8214	128.177	282.96	6.66418	48.4818	774.29	0	0	0	0	59	0.357765	11.01	8.65	13.61	0.635562	1
GLI2	0	22.21	2.72339	3.65454	134.191	13.3557	3.34151	14.1846	160.68	0	0	0	0	59	0.559619	1.67	0.735	3.045	0.241379	0.949153
CLASP1	2.14	34.45	13.5741	5.99593	44.1719	35.9512	1.13687	2.22412	800.87	0	0	0	0	59	0.232208	12.4	10.05	15.935	0.630687	1
MRPS34	0.89	29.15	12.1436	6.88756	56.7178	47.4385	0.692223	-0.125767	716.47	0	0	0	0	59	0.314293	10.24	6.655	16.16	0.411819	1
NOTCH3	0.15	96.88	23.999	22.8027	95.0151	519.961	1.71625	2.72187	1415.94	0	0	0	0	59	0.472235	16.41	10.09	29.36	0.343665	1
CLNS1A	16.79	322.64	93.5288	43.1578	46.1438	1862.59	2.49016	12.7714	5518.2	0	0	0	0	59	0.22206	85.52	67.745	115.62	0.585928	1
PPP2R2C	0	164.47	9.79186	23.3509	238.473	545.266	5.36503	34.0347	577.72	0	0	0	0	59	0.762635	1.45	0.39	9.505	0.041031	0.949153
TEAD2	0.14	105	22.8603	18.439	80.6593	339.997	1.9838	5.9759	1348.76	0	0	0	0	59	0.402234	19.33	11.245	30.755	0.365632	1
EED	1.06	30.38	13.2346	5.31698	40.1749	28.2703	0.331798	1.40483	780.84	0	0	0	0	59	0.216472	13.37	10.03	16.65	0.602402	1
CDHR2	0	276.52	11.5724	48.8195	421.862	2383.34	5.20413	26.3203	682.77	0	0	0	0	59	0.918197	0.2	0.06	2.41	0.0248963	0.949153
SNCB	0	329.23	6.65814	42.9017	644.35	1840.56	7.58411	57.9505	392.83	0	0	0	0	59	0.96039	0.13	0.04	0.325	0.123077	0.779661
TSG101	7.44	81.89	46.6234	15.4951	33.2346	240.098	0.0833951	0.40943	2750.78	0	0	0	0	59	0.182236	47.86	36.835	54.505	0.67581	1
NCBP3	1.57	16.39	7.34424	3.03542	41.3307	9.2138	0.764417	1.42438	433.31	0	0	0	0	59	0.221995	7.11	5.75	8.625	0.666667	1
ATP2A3	0.86	123.05	24.7164	29.6109	119.802	876.806	1.83347	2.75674	1458.27	0	0	0	0	59	0.570028	11.83	5.325	28.995	0.183652	1
CA12	0.03	475.21	37.7663	76.9457	203.742	5920.64	4.14387	19.9695	2228.21	0	0	0	0	59	0.724438	11.96	3.525	33.15	0.106335	1
MGLL	1.48	188.32	40.018	33.9838	84.9213	1154.9	2.25482	6.88951	2361.06	0	0	0	0	59	0.409	34.6	18.055	54.12	0.33361	1
NTN4	0.04	350.71	40.8676	58.2005	142.412	3387.3	3.58889	15.4973	2411.19	0	0	0	0	59	0.566127	21.96	11	43.715	0.25163	1
BCS1L	3.82	31.29	17.6475	5.63225	31.9154	31.7223	-0.0680971	0.26843	1041.2	0	0	0	0	59	0.176103	17.53	14.54	21.34	0.68135	1
NUAK1	0.14	58.1	10.131	12.6322	124.688	159.572	2.64443	6.90591	597.73	0	0	0	0	59	0.529829	6.01	3.645	10.875	0.335172	1
DPP8	1.54	48.05	15.2869	7.0715	46.2584	50.0061	2.11902	7.86739	901.93	0	0	0	0	59	0.218885	13.99	11.725	16.92	0.692967	1
SLC24A1	0.35	9.92	4.22136	2.144	50.7894	4.59674	0.291082	-0.317617	249.06	0	0	0	0	59	0.285957	4.32	2.67	5.825	0.458369	1
ZNF532	0.83	104.48	31.2353	22.4679	71.9312	504.806	1.09479	1.1244	1842.88	0	0	0	0	59	0.386711	24.6	14.815	43.375	0.341556	1
SCARF1	0.05	16.69	2.33966	2.43746	104.18	5.94123	3.93081	20.7083	138.04	0	0	0	0	59	0.427135	1.79	0.99	2.685	0.368715	1
LMAN1	9.05	125.26	53.6342	26.6362	49.6626	709.485	0.662896	0.162305	3164.42	0	0	0	0	59	0.274387	47.62	35.315	67.53	0.522953	1
HACD3	2.43	138.97	56.0615	32.2061	57.4478	1037.23	0.606278	0.213961	3307.63	0	0	0	0	59	0.316346	53.86	30.945	73.47	0.421192	1
IPCEF1	0.08	66.36	4.40542	9.29707	211.037	86.4356	5.50836	35.0789	259.92	0	0	0	0	59	0.643023	1.93	0.955	3.445	0.277213	1
ZZEF1	2.21	25.88	10.5668	4.26162	40.3303	18.1614	1.08564	2.94028	623.44	0	0	0	0	59	0.211551	9.84	8.16	12.675	0.643787	1
NOX3	0	0.18	0.00762712	0.0242358	317.759	0.000587376	6.44789	45.8193	0.45	0	0	0	0	59	0.833898	0	0	0.01	0	0.118644
ENO1	37.9	2091.67	613.606	379.466	61.8419	143994	1.52797	3.93234	36202.8	0	0	0	0	59	0.319274	505.03	364.9	779.45	0.468151	1
SLC12A1	0	780.24	13.5747	101.537	747.987	10309.8	7.67994	58.9873	800.91	0	0	0	0	59	0.977527	0.1	0.015	0.205	0.0731707	0.745763
MYDGF	7.52	158.1	83.361	35.7436	42.8781	1277.61	0.225094	-0.504346	4918.3	0	0	0	0	59	0.240903	76.14	57.665	108.57	0.531132	1
ANO8	0.77	34.56	6.77254	5.96121	88.0203	35.536	2.3334	7.34322	399.58	0	0	0	0	59	0.415167	4.98	3.205	8.185	0.39157	1
TUBE1	2.21	55.32	10.4047	7.75579	74.5409	60.1522	3.705	19.3477	613.88	0	0	0	0	59	0.317783	8.9	6.255	11.935	0.524089	1
ARHGEF10L	1.03	41.56	14.8273	7.85309	52.9638	61.671	0.689948	1.09521	874.81	0	0	0	0	59	0.290761	14.02	9.48	19.79	0.47903	1
TXK	0.08	17.93	2.43949	3.66406	150.198	13.4253	3.01717	8.84219	143.93	0	0	0	0	59	0.578045	1.21	0.715	2.185	0.327231	1
WSCD2	0	28.89	2.54864	5.52205	216.666	30.4931	3.13403	10.4013	150.37	0	0	0	0	59	0.786372	0.37	0.165	1.255	0.131474	0.966102
KCNQ2	0	57.21	1.74746	7.77957	445.194	60.5217	6.58339	46.4551	103.1	0	0	0	0	59	0.929731	0.04	0	0.145	0	0.610169
TACR2	0.08	67.22	4.08288	9.88555	242.122	97.7242	4.98088	29.3595	240.89	0	0	0	0	59	0.7533	0.8	0.425	2.635	0.16129	1
ACTR6	0.23	16.25	7.6778	3.5853	46.697	12.8544	0.417712	0.0443417	452.99	0	0	0	0	59	0.258378	7.32	5.34	9.525	0.56063	1
TIPIN	0.99	36.94	7.55949	5.56845	73.6617	31.0077	3.20175	14.4083	446.01	0	0	0	0	59	0.324098	6.09	4.635	9.155	0.506281	1
SRI	12.89	562.98	129.476	99.217	76.6295	9844.01	2.454	7.78092	7639.1	0	0	0	0	59	0.354026	105.6	75.625	140.965	0.536481	1
EIF4G3	2.8	170.17	31.4753	23.2279	73.7972	539.534	4.06014	22.1335	1857.04	0	0	0	0	59	0.293714	27.06	21.235	33.075	0.642026	1
NUP37	1.74	52.02	22.4412	10.548	47.0028	111.26	0.738811	0.906117	1324.03	0	0	0	0	59	0.253944	21.63	16.075	27.21	0.590775	1
SEMA3A	0.02	21.44	4.08983	4.35324	106.441	18.9507	1.96822	4.66498	241.3	0	0	0	0	59	0.521912	2.55	1.26	6.265	0.201117	1
GTSE1	0.05	23.77	4.19051	4.97118	118.63	24.7127	1.9164	4.48362	247.24	0	0	0	0	59	0.581263	2.23	0.46	6.705	0.0686055	1
SEMA3C	0.51	144.82	33.952	32.4973	95.7153	1056.08	1.26116	1.53248	2003.17	0	0	0	0	59	0.504634	25.35	10.405	59.19	0.17579	1
TTC38	4.02	88.36	20.5029	18.0226	87.9028	324.814	2.30917	5.24563	1209.67	0	0	0	0	59	0.397742	14.52	10.685	23.46	0.455456	1
ACAT1	13.82	534.22	76.9002	87.4662	113.74	7650.33	3.67603	15.7636	4537.11	0	0	0	0	59	0.441615	54.09	34.29	76.96	0.445556	1
GRAMD4	3.14	125.93	23.9683	18.0234	75.1969	324.843	3.31189	17.0043	1414.13	0	0	0	0	59	0.340334	20.51	12.61	28.995	0.434903	1
CELSR1	0.01	22.28	4.26627	5.01548	117.561	25.155	1.80904	2.95514	251.71	0	0	0	0	59	0.569985	2.41	0.8	5.385	0.148561	0.983051
WNT8B	0	1.54	0.168644	0.301007	178.486	0.090605	3.16406	10.3448	9.95	0	0	0	0	59	0.677557	0.07	0.02	0.14	0.142857	0.864407
ZNF638	4.35	72.05	29.3237	12.5785	42.8953	158.219	0.998483	1.65313	1730.1	0	0	0	0	59	0.228284	27.3	21.23	34.51	0.615184	1
SLC25A40	0.91	17.15	8.95051	3.26227	36.4478	10.6424	-0.128649	0.0823156	528.08	0	0	0	0	59	0.203082	8.99	7.005	11.375	0.615824	1
TIMM21	1.73	26.25	12.9069	4.48913	34.7808	20.1523	0.106505	0.802318	761.51	0	0	0	0	59	0.190441	12.72	10.07	15.445	0.651991	1
ADD2	0.05	58.67	4.24746	11.2743	265.437	127.11	3.61403	12.8691	250.6	0	0	0	0	59	0.807355	0.71	0.38	1.745	0.217765	1
FGF4	0	27.08	0.697288	3.73234	535.266	13.9304	6.53887	45.1735	41.14	0	0	0	0	59	0.963819	0	0	0.02	0	0.288136
RASAL2	0.43	19.46	7.78797	4.37679	56.1994	19.1563	0.39634	-0.143863	459.49	0	0	0	0	59	0.31418	7.92	4.265	10.07	0.423535	1
VPS9D1	2.07	26.5	10.0451	5.76737	57.4149	33.2626	1.23707	1.30086	592.66	0	0	0	0	59	0.303127	8.66	5.865	12.065	0.486117	1
ZNF37A	1.09	18.19	7.15542	3.08221	43.0751	9.50001	0.803841	2.00934	422.17	0	0	0	0	59	0.230677	7	5.41	8.62	0.62761	1
MARK3	9.06	64.05	39.219	12.5125	31.9043	156.563	-0.187216	-0.151916	2313.92	0	0	0	0	59	0.178419	40.56	31.03	48.71	0.637036	1
SLC25A3	55.88	763.42	311.803	124.114	39.8052	15404.2	1.03456	2.49519	18396.4	0	0	0	0	59	0.205857	292.8	250.2	339.96	0.735969	1
FNDC3B	3.17	146.96	31.3112	22.704	72.5108	515.471	2.57369	10.7236	1847.36	0	0	0	0	59	0.345849	27.58	18.99	38.02	0.499474	1
FOSL2	4.68	224.9	55.8563	42.7198	76.4816	1824.98	1.50098	3.1635	3295.52	0	0	0	0	59	0.396941	44.93	31.26	69.85	0.44753	1
CACNG5	0	3.23	0.170169	0.48669	286.003	0.236867	4.97224	28.2079	10.04	0	0	0	0	59	0.84371	0.01	0	0.095	0	0.491525
CACNG4	0.01	63.4	5.36508	13.8297	257.773	191.261	3.38934	10.9828	316.54	0	0	0	0	59	0.842373	0.5	0.085	2.37	0.035865	0.932203
FRYL	1.15	51.2	12.3653	8.91236	72.0759	79.4302	2.60696	7.88005	729.55	0	0	0	0	59	0.31447	10.23	8.145	13.285	0.613097	1
TMEM131	4.04	47.67	20.2078	7.282	36.0356	53.0275	0.477803	2.4372	1192.26	0	0	0	0	59	0.193428	20.36	16.015	25.295	0.633129	1
FSCN1	0.77	108.3	21.7593	25.0178	114.975	625.89	1.84466	3.10108	1283.8	0	0	0	0	59	0.555069	11.35	4.42	28.54	0.15487	1
ACTB	85.89	7221.89	2209.3	1220.4	55.2389	1.48936e+06	1.15189	3.82112	130349	0	0	0	0	59	0.291322	2196.23	1331.89	2805.85	0.474685	1
MOCOS	0.1	11.47	2.8178	2.54337	90.2609	6.46872	1.39064	1.73311	166.25	0	0	0	0	59	0.466751	2.06	1.05	3.46	0.303468	1
PLD1	0.9	138.33	15.2939	19.693	128.764	387.814	4.58459	26.4758	902.34	0	0	0	0	59	0.470262	9.79	7.15	15.265	0.468392	1
ATP12A	0	16.26	1.70881	3.75393	219.68	14.092	2.50362	5.70739	100.82	0	0	0	0	59	0.833968	0.05	0.01	0.56	0.0178571	0.694915
WDR62	0.04	76.46	3.82492	10.9558	286.434	120.031	5.73836	35.5701	225.67	0	0	0	0	59	0.732472	1.15	0.405	2.885	0.140381	1
DLG1	4.27	94.96	34.2659	17.5709	51.2781	308.737	1.30085	2.38825	2021.69	0	0	0	0	59	0.26457	31.74	24.53	38.27	0.640972	1
RAB7A	16.97	334.85	164.214	53.2839	32.4479	2839.17	0.281224	1.92486	9688.61	0	0	0	0	59	0.171089	167.46	138.765	181.81	0.763242	1
BCAP29	2.54	96.19	25.9364	18.4048	70.9613	338.738	2.34458	6.66281	1530.25	0	0	0	0	59	0.329823	22.25	16.195	28.56	0.567052	1
SEC31B	0.03	3.26	1.18915	0.703443	59.155	0.494832	0.83686	0.59579	70.16	0	0	0	0	59	0.3223	1.06	0.69	1.505	0.458472	1
SART3	1.97	46.33	20.3964	7.71127	37.8069	59.4637	0.18792	1.54949	1203.39	0	0	0	0	59	0.203558	21.6	16.415	24.285	0.675932	1
ARHGAP15	0.27	65.42	11.0536	14.8679	134.508	221.054	2.58733	5.98107	652.16	0	0	0	0	59	0.550785	6.61	4.21	10.39	0.405197	1
TUBA3D	0	250.35	5.49017	32.5311	592.533	1058.27	7.60727	58.2136	323.92	0	0	0	0	59	0.923634	0.31	0.14	0.755	0.18543	0.949153
PAX2	0	37.15	2.37576	6.96045	292.977	48.4479	3.50484	12.7089	140.17	0	0	0	0	59	0.89806	0.02	0	0.09	0	0.542373
EXOSC7	3.87	49.09	20.0251	8.79237	43.9068	77.3058	1.16636	2.0177	1181.48	0	0	0	0	59	0.231278	18.67	14.67	23.065	0.636029	1
KIFAP3	2.84	106.1	23.4373	16.3547	69.7806	267.476	2.70779	10.9663	1382.8	0	0	0	0	59	0.321487	20.01	14.885	28.085	0.529998	1
MKRN2	5.97	100.18	22.9434	12.7973	55.7775	163.77	3.94684	22.6649	1353.66	0	0	0	0	59	0.234186	19.99	16.77	26.47	0.633547	1
MCM6	0.83	53.9	16.6571	10.4858	62.9511	109.953	1.15855	1.76082	982.77	0	0	0	0	59	0.335735	13.32	10.23	23.015	0.444493	1
REXO2	8.92	341.55	74.2241	53.6311	72.2557	2876.3	2.94231	11.8416	4379.22	0	0	0	0	59	0.3225	64.71	47.065	82.87	0.567938	1
RBM7	3.02	72.35	25.6953	11.2887	43.9332	127.436	1.00747	3.9141	1516.02	0	0	0	0	59	0.232107	25.58	19.015	31.125	0.610924	1
RBMS2	1.22	72.88	12.7088	10.729	84.4221	115.112	3.43661	16.892	749.82	0	0	0	0	59	0.368378	10.17	7.285	15.915	0.457744	1
BAZ2A	6.52	82.73	33.8324	13.516	39.9498	182.681	0.782104	2.6613	1996.11	0	0	0	0	59	0.208444	32.62	26.76	40.42	0.662048	1
PTPN23	2.32	56.95	14.6366	7.87123	53.7777	61.9563	2.63825	13.4868	863.56	0	0	0	0	59	0.257227	14.34	10.04	18.16	0.552863	1
MLH1	3.17	60.06	24.3681	8.65628	35.523	74.9313	1.08998	4.67526	1437.72	0	0	0	0	59	0.180783	23.67	19.955	28.185	0.708001	1
UNG	2.25	176.22	26.4847	22.4217	84.6591	502.735	5.35679	35.1292	1562.6	0	0	0	0	59	0.297086	22.62	17.215	28.32	0.607874	1
FMO4	0.21	48.25	5.08203	7.13077	140.313	50.8479	4.72259	25.527	299.84	0	0	0	0	59	0.479332	3.29	2.295	5.025	0.456716	1
KLHL20	1.27	35.84	12.1273	6.0029	49.4991	36.0348	1.39339	3.86114	715.51	0	0	0	0	59	0.255767	10.94	8.4	14.93	0.562626	1
RGS11	0	20.36	2.47881	3.20654	129.358	10.2819	3.31211	15.9132	146.25	0	0	0	0	59	0.56572	1.47	0.495	3.855	0.128405	0.983051
SLC46A1	1.28	95.11	10.7181	13.3828	124.861	179.1	4.7458	27.8025	632.37	0	0	0	0	59	0.452921	7.49	4.88	11.67	0.418166	1
PLXNA2	0.1	50.18	6.82847	7.24673	106.125	52.5151	3.89257	21.7027	402.88	0	0	0	0	59	0.453636	5.36	2.7	8.66	0.311778	1
SPAG5	0.2	120.05	10.9044	17.2259	157.972	296.732	4.83098	28.5595	643.36	0	0	0	0	59	0.570193	7.49	2.65	13.555	0.1955	1
ANKRD13A	2.51	113.42	28.2608	18.2271	64.4959	332.227	2.24061	7.58473	1667.39	0	0	0	0	59	0.307435	23.43	19.18	34.795	0.551229	1
TPD52	2.98	329.86	58.2558	59.0322	101.333	3484.79	2.42593	7.67906	3437.09	0	0	0	0	59	0.474654	39.94	25.45	71.75	0.354704	1
ACACB	0.93	194.9	12.4442	24.9864	200.787	624.319	6.94017	51.2198	734.21	0	0	0	0	59	0.515931	7.85	4.22	13.065	0.323	1
TRAF4	0.27	87.33	25.9636	17.4206	67.0965	303.479	1.04568	1.52108	1531.85	0	0	0	0	59	0.363188	22.25	13.44	35.31	0.380629	1
PAG1	0.31	23.07	6.12169	4.8019	78.4407	23.0582	1.47328	2.394	361.18	0	0	0	0	59	0.406654	4.41	2.8	8.155	0.343348	1
GPATCH1	0.73	8.83	4.74915	1.64204	34.5754	2.69629	0.0382367	0.673214	280.2	0	0	0	0	59	0.186898	4.6	4.065	5.7	0.713158	1
ICAM3	1.72	155.34	17.0995	26.251	153.519	689.114	3.72882	15.4892	1008.87	0	0	0	0	59	0.554036	9.12	6.04	16.49	0.366283	1
NT5C2	4.87	119.64	43.1895	17.3236	40.1108	300.109	1.34555	5.39943	2548.18	0	0	0	0	59	0.207793	40.98	32.915	53.675	0.613228	1
MCAM	0.16	507.36	78.259	94.8332	121.179	8993.34	2.59681	7.71092	4617.28	0	0	0	0	59	0.53331	46.89	28.16	88.91	0.316725	1
GPC4	0.02	79	12.3769	12.4967	100.967	156.167	3.10157	13.7696	730.24	0	0	0	0	59	0.453284	9.67	5.34	15.61	0.342088	1
MBNL3	0.21	242.15	14.9769	32.3014	215.674	1043.38	6.36126	43.9798	883.64	0	0	0	0	59	0.550149	8.76	5.87	12.565	0.467171	1
CAMSAP3	0.01	22.11	4.46017	4.43662	99.4719	19.6836	1.56386	3.38199	263.15	0	0	0	0	59	0.514115	3.27	0.985	6.78	0.14528	0.983051
RAP1GAP	0.01	232.83	24.6831	40.7072	164.92	1657.08	3.17985	12.2519	1456.3	0	0	0	0	59	0.674696	11.12	2.81	24.9	0.112851	0.983051
XAB2	3.5	60.27	19.1714	9.39605	49.0109	88.2858	1.54759	5.31215	1131.11	0	0	0	0	59	0.252115	18.44	13.65	23.355	0.584457	1
ARHGEF1	3.49	144.96	30.8468	28.9582	93.8774	838.575	2.56356	7.06739	1819.96	0	0	0	0	59	0.415382	23.93	16.785	33.845	0.495937	1
STXBP2	0.98	132.51	45.2161	28.058	62.0532	787.253	0.784972	1.18923	2667.75	0	0	0	0	59	0.33749	44.5	26.315	60.205	0.43709	1
MAP2K7	2.65	27.92	11.822	4.87617	41.2464	23.777	0.576075	1.01895	697.5	0	0	0	0	59	0.226671	11.95	8.595	14.41	0.596461	1
NMRK2	0	374.4	12.4059	56.388	454.525	3179.61	5.60211	32.7475	731.95	0	0	0	0	59	0.945453	0.13	0.04	0.49	0.0816327	0.864407
DGKD	0.44	20.89	5.66847	4.07826	71.9463	16.6322	1.64859	3.03343	334.44	0	0	0	0	59	0.364104	4.67	2.895	6.67	0.434033	1
CTTNBP2	0.01	19.19	3.96203	4.52687	114.256	20.4926	1.87704	3.35524	233.76	0	0	0	0	59	0.552959	2.37	0.96	5.725	0.167686	0.983051
ACTL6B	0	45.66	1.39339	6.34112	455.086	40.2098	6.33631	42.952	82.21	0	0	0	0	59	0.939718	0.02	0	0.105	0	0.508475
RARB	0.06	93.47	8.41949	12.4137	147.44	154.1	5.74382	39.0668	496.75	0	0	0	0	59	0.498965	6.27	2.92	9.17	0.31843	1
TOP2B	6.08	107.5	44.8836	18.4232	41.0466	339.413	0.811562	1.93168	2648.13	0	0	0	0	59	0.217197	42.49	34.38	51.31	0.670045	1
TM9SF3	8.25	196.7	87.5731	40.9555	46.7673	1677.35	0.356716	-0.082597	5166.81	0	0	0	0	59	0.26086	78.93	62.835	113.75	0.552396	1
NFKB2	3.22	72.63	22.9214	15.8108	68.9785	249.982	1.28062	1.53512	1352.36	0	0	0	0	59	0.363579	19.03	12.11	29.685	0.40795	1
UBE2T	0.09	63.95	14.282	13.3295	93.3302	177.674	1.64536	2.85722	842.64	0	0	0	0	59	0.470055	9.41	4.995	18.23	0.273999	1
PPP1R12B	1.53	366.85	52.3173	82.3056	157.32	6774.21	2.6567	6.72772	3086.72	0	0	0	0	59	0.639413	18.53	10.745	48.23	0.222787	1
DNAJC10	3.04	154.93	30.8017	25.276	82.0603	638.874	3.15777	12.7359	1817.3	0	0	0	0	59	0.349952	26.1	19.15	33.905	0.564813	1
GTF3C1	4.27	59.49	20.758	12.5231	60.329	156.827	1.26266	1.11209	1224.72	0	0	0	0	59	0.316029	17.36	11.905	25.495	0.466954	1
IL4R	1.86	137.64	37.9914	27.256	71.7427	742.891	1.34416	2.38257	2241.49	0	0	0	0	59	0.377568	29.96	19.89	52.54	0.378569	1
USP33	4.2	55.59	34.1656	11.8219	34.6019	139.758	-0.307844	0.052276	2015.77	0	0	0	0	59	0.192383	33.83	26.14	42.065	0.621419	1
PAK3	0.07	60.69	4.37898	9.01798	205.938	81.3239	4.99275	28.2855	258.36	0	0	0	0	59	0.661348	1.73	0.765	5.12	0.149414	1
CAPN6	0	255.98	13.7203	38.1655	278.167	1456.6	5.11686	29.4345	809.5	0	0	0	0	59	0.794957	2.52	0.85	9.405	0.0903775	0.949153
DCX	0	16.42	0.667797	2.52264	377.755	6.3637	5.44704	30.605	39.4	0	0	0	0	59	0.854323	0.09	0.05	0.175	0.285714	0.915254
SNRPA	4.83	75.25	36.6981	13.2627	36.1399	175.898	0.0522031	0.663356	2165.19	0	0	0	0	59	0.197232	36.17	27.97	44.145	0.633594	1
SPAG6	0	172.6	4.97017	24.428	491.491	596.725	6.23151	40.7435	293.24	0	0	0	0	59	0.938735	0.1	0.06	0.46	0.130435	0.949153
EXOSC5	3.09	63.84	14.6885	9.14934	62.2893	83.7105	2.84876	13.5028	866.62	0	0	0	0	59	0.293929	12.48	9.365	18.47	0.507038	1
DYNC1I2	8.19	211.55	77.2049	36.509	47.2884	1332.91	0.901671	2.57781	4555.09	0	0	0	0	59	0.24985	77.03	56.75	93.975	0.603884	1
APBB1IP	0.35	61.26	11.9797	14.0935	117.645	198.626	2.04857	4.10633	706.8	0	0	0	0	59	0.554816	6.78	2.7	14.23	0.18974	1
LRCH4	2	105.84	28.4036	21.2436	74.7921	451.292	1.92109	3.96368	1675.81	0	0	0	0	59	0.363591	21.93	16.13	33.375	0.483296	1
FAM76B	1.31	32.9	8.71254	5.41595	62.1626	29.3325	2.15312	6.93992	514.04	0	0	0	0	59	0.300175	7.58	6.025	10.11	0.595945	1
SIRT6	0.94	13.29	6.30932	2.78212	44.0954	7.74019	0.186132	-0.350332	372.25	0	0	0	0	59	0.248503	6.45	4.245	8.125	0.522462	1
TYR	0	559.52	13.8397	77.2085	557.879	5961.16	6.57345	45.2946	816.54	0	0	0	0	59	0.969187	0	0	0.01	0	0.237288
POLD3	2.43	53.63	17.0237	8.99844	52.8582	80.972	1.63902	5.17898	1004.4	0	0	0	0	59	0.262917	15.92	13.715	20.06	0.683699	1
ACTN2	0	758.74	26.1944	117.547	448.747	13817.2	5.36881	29.9107	1545.47	0	0	0	0	59	0.944755	0.32	0.1	0.94	0.106383	0.949153
CAPZB	21.79	490.83	269.11	91.5822	34.0315	8387.3	-0.4094	0.427259	15877.5	0	0	0	0	59	0.187554	279.23	218.955	326.19	0.67125	1
GPR137B	0.32	101.2	22.4134	17.3288	77.3143	300.286	2.07168	6.86709	1322.39	0	0	0	0	59	0.38218	19.07	10.83	29.25	0.370256	1
NAALAD2	0.22	27.24	3.02102	4.58567	151.792	21.0284	3.26417	13.4077	178.24	0	0	0	0	59	0.619121	1.14	0.515	3.765	0.136786	1
JADE1	4.22	60	18.408	11.04	59.9739	121.881	1.62153	3.54505	1086.07	0	0	0	0	59	0.307216	16.94	11	21.72	0.506446	1
SLC25A43	0.26	20.57	8.57254	4.96099	57.8707	24.6114	0.465847	-0.452825	505.78	0	0	0	0	59	0.32486	7.63	5.355	12.28	0.436075	1
UBE2A	5.41	98.54	45.04	17.1098	37.988	292.745	0.332565	1.27585	2657.36	0	0	0	0	59	0.203134	46.03	36.265	51.155	0.708924	1
FGFR1	5.14	136.29	45.8147	32.1454	70.1639	1033.33	0.844373	-0.11787	2703.07	0	0	0	0	59	0.384685	39.52	19.96	62.71	0.318291	1
FKBP6	0	83.07	1.50186	10.8047	719.422	116.743	7.67592	58.945	88.61	0	0	0	0	59	0.965541	0.04	0.01	0.065	0.153846	0.677966
SMC1B	0	57.37	1.20424	7.45046	618.687	55.5093	7.64284	58.5933	71.05	0	0	0	0	59	0.916991	0.09	0.045	0.205	0.219512	0.915254
FBLN1	1.08	1324.47	192.292	250.309	130.171	62654.4	2.64515	8.36308	11345.2	0	0	0	0	59	0.583442	102.7	32.995	235.74	0.139964	1
ITGA8	0.05	59.59	7.25898	11.05	152.225	122.103	2.89736	9.56293	428.28	0	0	0	0	59	0.639107	2.96	1.095	8.615	0.127104	1
CST7	0.07	642.99	30.4453	107.791	354.048	11618.9	5.20828	26.718	1796.27	0	0	0	0	59	0.812741	5.65	3.065	14.11	0.217222	1
MAP2	0	296.57	19.0875	50.4073	264.086	2540.89	4.60599	21.8415	1126.16	0	0	0	0	59	0.756105	5.08	1.955	12.34	0.158428	0.983051
PIAS2	0.9	119.69	9.07254	15.1785	167.301	230.386	6.9331	50.8353	535.28	0	0	0	0	59	0.398446	6.31	5.12	8.075	0.634056	1
AMPH	0.05	83.77	3.9839	10.9815	275.648	120.594	6.86319	50.1605	235.05	0	0	0	0	59	0.681808	1.8	0.58	3.62	0.160221	1
ARAF	12.07	86.35	39.4198	12.1021	30.7005	146.46	0.608975	2.98948	2325.77	0	0	0	0	59	0.162486	40.15	34.235	45.88	0.746186	1
MCCC1	6.4	57.92	19.1437	9.12642	47.6732	83.2916	1.71283	4.68356	1129.48	0	0	0	0	59	0.243047	17.38	13.13	23.03	0.570126	1
LAMP3	0.08	319.37	13.2197	41.7588	315.884	1743.8	7.03945	52.0961	779.96	0	0	0	0	59	0.729626	4.2	1.605	10.565	0.151917	1
FAP	0	94.66	14.2278	19.0287	133.743	362.091	2.01563	4.76123	839.44	0	0	0	0	59	0.634816	5.96	1.5	21.595	0.0694605	0.983051
NEBL	0.06	200.03	17.9681	31.876	177.403	1016.08	4.05645	19.8244	1060.12	0	0	0	0	59	0.665611	7.89	2.005	21.955	0.0913232	1
ACER3	0.47	16.17	6.25831	3.51109	56.1029	12.3278	0.845701	0.54539	369.24	0	0	0	0	59	0.302292	5.73	4.045	7.375	0.548475	1
UBE2K	2.77	88.74	28.3785	13.0104	45.846	169.27	1.98807	7.89481	1674.33	0	0	0	0	59	0.221187	28.07	21.17	32.465	0.652087	1
PIK3C3	1.92	43.02	16.8649	6.87493	40.7647	47.2647	0.814025	2.89581	995.03	0	0	0	0	59	0.215667	16.69	12.08	20.29	0.595367	1
N4BP2	0.11	9.05	2.88186	1.62757	56.4763	2.64899	1.47513	3.6384	170.03	0	0	0	0	59	0.291416	2.46	1.92	3.51	0.547009	1
TIGAR	0.43	57.34	9.05305	9.03366	99.7858	81.607	3.34695	14.4125	534.13	0	0	0	0	59	0.419174	6.71	4.465	9.885	0.451694	1
TULP3	1.5	108.88	18.1719	15.6147	85.9281	243.82	3.58679	19.1908	1072.14	0	0	0	0	59	0.377065	15.06	10.465	21.92	0.477418	1
SYNJ2	1.27	46.36	11.3459	9.62079	84.7951	92.5596	2.38603	5.75757	669.41	0	0	0	0	59	0.380454	9.2	5.815	13.065	0.445082	1
ADCY2	0	57.21	3.51186	8.24063	234.651	67.908	5.26181	32.1708	207.2	0	0	0	0	59	0.736475	0.93	0.21	4.095	0.0512821	0.983051
PPP2R5C	12.58	157.98	78.902	24.2836	30.7769	589.694	0.116331	1.62139	4655.22	0	0	0	0	59	0.165664	78.48	64.72	90.9	0.711991	1
RBFOX1	0	110.57	4.37542	15.7372	359.674	247.661	5.74796	37.031	258.15	0	0	0	0	59	0.89429	0.22	0.04	0.91	0.043956	0.830508
GNB1	22.37	447.41	182.842	71.4838	39.0961	5109.94	0.555558	2.78488	10787.7	0	0	0	0	59	0.205685	182.06	140.51	226.195	0.62119	1
HOXA9	0	19.5	3.10949	4.29165	138.018	18.4182	1.8405	3.40078	183.46	0	0	0	0	59	0.662915	1.03	0.125	4.38	0.0285388	0.915254
EDN1	0.4	933.8	26.2576	120.598	459.288	14543.9	7.60155	58.1614	1549.2	0	0	0	0	59	0.769682	8.85	3.345	14.68	0.227861	1
MLLT10	2.98	177.66	20.6307	21.8824	106.067	478.839	6.57029	47.5813	1217.21	0	0	0	0	59	0.304997	17.37	13.93	22.08	0.630888	1
ZCWPW1	0.33	71.24	5.00966	8.99763	179.606	80.9574	7.10397	52.9817	295.57	0	0	0	0	59	0.439421	3.78	2.205	5.315	0.414864	1
ADCYAP1R1	0	137.15	6.53763	20.1489	308.199	405.977	5.35874	31.9845	385.72	0	0	0	0	59	0.820623	1.32	0.43	3.085	0.139384	0.949153
FGF20	0	14.25	0.539492	1.8517	343.231	3.4288	7.23975	54.3149	31.83	0	0	0	0	59	0.756093	0.15	0.035	0.495	0.0707071	0.830508
P2RY10	0	33.12	3.56119	6.25894	175.754	39.1743	3.25879	11.0392	210.11	0	0	0	0	59	0.667613	1.42	0.545	3.585	0.152022	0.966102
ITM2A	0.52	220.12	41.2032	41.0481	99.6235	1684.95	2.15054	5.93124	2430.99	0	0	0	0	59	0.478371	29.42	14.97	46.11	0.324658	1
NRDC	7.35	167.54	50.332	23.792	47.2701	566.06	2.18295	9.28764	2969.59	0	0	0	0	59	0.230305	47.5	36.605	56.825	0.644171	1
VDAC3	13.11	327.22	111.02	51.2105	46.1271	2622.52	1.76267	5.40973	6550.2	0	0	0	0	59	0.227915	104.36	83.035	123.565	0.671994	1
PCM1	7.52	277.45	48.3149	35.8973	74.2987	1288.62	4.69696	28.938	2850.58	0	0	0	0	59	0.288755	41.32	31.17	54.575	0.571141	1
TNRC6C	0.85	18.47	5.69932	3.69377	64.8107	13.6439	1.82027	3.58702	336.26	0	0	0	0	59	0.320594	4.59	3.135	7.01	0.447218	1
CBFA2T2	1.27	47.77	9.81508	6.717	68.4355	45.1181	3.40986	17.2474	579.09	0	0	0	0	59	0.299882	8.36	6.195	10.81	0.57308	1
BRINP1	0	59.61	1.93831	7.78552	401.666	60.6144	7.25645	54.4189	114.36	0	0	0	0	59	0.820614	0.34	0.115	0.97	0.118557	0.949153
ITCH	3.53	73.22	26.8054	11.6154	43.3323	134.918	1.28619	4.09717	1581.52	0	0	0	0	59	0.221458	24.85	20.975	32.415	0.647077	1
PKD2L2	0.07	14.93	0.848136	1.9028	224.351	3.62064	7.22072	54.2008	50.04	0	0	0	0	59	0.522822	0.51	0.275	0.895	0.307263	1
TP53INP2	3.65	86.96	27.2561	17.8911	65.6406	320.09	1.21084	1.50115	1608.11	0	0	0	0	59	0.34856	22.42	15.105	36.51	0.413722	1
SDF4	20.77	129.28	82.2558	26.4121	32.1098	697.602	-0.388907	-0.400692	4853.09	0	0	0	0	59	0.180256	86.24	65.205	102.425	0.636612	1
MYH7B	0.04	55.94	3.12373	9.48949	303.787	90.0504	4.85446	23.9134	184.3	0	0	0	0	59	0.783814	0.69	0.405	1.625	0.249231	1
BPIFB2	0	98.51	3.62814	17.228	474.845	296.805	5.26323	26.805	214.06	0	0	0	0	59	0.946299	0.03	0	0.305	0	0.559322
TP73	0.02	10.88	1.17169	2.01794	172.224	4.07207	3.16374	10.9749	69.13	0	0	0	0	59	0.675063	0.36	0.165	1.215	0.135802	1
TOLLIP	8.23	132.34	26.28	18.5386	70.5427	343.681	3.59978	18.2092	1550.52	0	0	0	0	59	0.302614	22.98	16.35	28.955	0.564669	1
UBE2D4	1.48	18.14	5.56034	2.81688	50.6602	7.93482	1.82267	6.1566	328.06	0	0	0	0	59	0.255645	5.39	3.505	6.915	0.506869	1
CLUL1	0.09	13.91	2.92237	3.28106	112.274	10.7654	1.82314	2.84203	172.42	0	0	0	0	59	0.540989	1.72	0.745	2.97	0.250842	1
RUNX1T1	0.03	23.07	4.11254	4.08111	99.2358	16.6555	2.25587	7.11526	242.64	0	0	0	0	59	0.475611	2.72	1.57	5.62	0.279359	1
CDH17	0.05	314.4	27.3961	76.5022	279.245	5852.58	3.04816	7.87308	1616.37	0	0	0	0	59	0.860863	2.02	1.035	3.34	0.30988	1
THOC1	0.74	29.38	7.5022	4.61469	61.5112	21.2954	2.86408	11.4065	442.63	0	0	0	0	59	0.274176	6.78	5.245	8.63	0.607764	1
FKBP7	0.6	60.3	10.8422	10.6052	97.8139	112.47	2.54039	8.51631	639.69	0	0	0	0	59	0.45498	7.28	4.105	14.665	0.279918	1
OSBPL6	0.08	15.51	2.76966	3.14997	113.731	9.92229	2.51822	6.8217	163.41	0	0	0	0	59	0.506811	1.71	0.92	3.22	0.285714	1
SLC1A3	0.32	518.22	22.7556	80.8241	355.183	6532.53	5.4715	30.0808	1342.58	0	0	0	0	59	0.782276	6.9	2.235	12.18	0.183498	1
XRCC5	14.96	319.7	128.484	50.8562	39.5817	2586.35	0.738634	2.96006	7580.55	0	0	0	0	59	0.207781	126.47	99.285	152.29	0.651947	1
LXN	1.83	78.36	27.2768	17.389	63.7503	302.379	0.957702	0.957068	1609.33	0	0	0	0	59	0.344238	26.36	14.685	35.36	0.4153	1
SP140	0.01	64.48	5.77153	11.835	205.059	140.068	3.70881	14.0596	340.52	0	0	0	0	59	0.691325	2.09	0.985	4.63	0.212743	0.983051
MKNK1	4.38	35.88	19.478	6.4197	32.9588	41.2125	0.355717	0.654907	1149.2	0	0	0	0	59	0.179032	19.16	15.81	22.49	0.702979	1
TNS1	4.56	319.51	72.7454	68.0351	93.525	4628.78	1.81225	3.48667	4291.98	0	0	0	0	59	0.463069	47.95	26.495	101.945	0.259895	1
REXO1	1.19	35.16	7.25593	5.49509	75.7324	30.196	2.90266	11.5764	428.1	0	0	0	0	59	0.341121	5.92	4.43	8.39	0.52801	1
SAR1A	7.23	116.5	56.7224	20.1337	35.4951	405.365	0.33957	1.1156	3346.62	0	0	0	0	59	0.191963	55.52	45.14	69.385	0.650573	1
CDC14A	0.43	56.36	7.22644	7.69867	106.535	59.2696	4.73914	28.9059	426.36	0	0	0	0	59	0.406643	5.42	3.645	8.815	0.4135	1
RAPGEF3	0.54	49.2	9.35136	9.93309	106.221	98.6662	2.25545	5.73028	551.73	0	0	0	0	59	0.498276	6.39	2.885	10.33	0.279284	1
CEACAM1	0.32	202.31	24.2081	38.0909	157.347	1450.92	3.05118	10.1913	1428.28	0	0	0	0	59	0.639852	8.66	3.8	28.63	0.132728	1
SENP1	0.89	110.17	9.56542	13.6728	142.94	186.946	7.08734	52.8992	564.36	0	0	0	0	59	0.352397	7.98	5.71	9.485	0.602003	1
DUSP13	0	84.91	3.28661	13.0259	396.333	169.675	5.21663	29.1553	193.91	0	0	0	0	59	0.926096	0.07	0.02	0.23	0.0869565	0.779661
CIC	5.14	54.95	24.072	11.8788	49.347	141.106	0.283954	-0.509617	1420.25	0	0	0	0	59	0.278461	24.96	13.395	33.205	0.403403	1
LIPE	0.43	870.52	21.1576	112.773	533.014	12717.8	7.62128	58.3654	1248.3	0	0	0	0	59	0.830888	4.06	2.335	7.105	0.328642	1
FDFT1	10.15	256.17	100.245	46.5721	46.4584	2168.96	1.06729	1.33702	5914.45	0	0	0	0	59	0.247002	86.76	70.805	124.155	0.570295	1
PAFAH1B3	1.48	78.02	21.8836	15.5412	71.0178	241.53	1.62921	3.16304	1291.13	0	0	0	0	59	0.35883	17.31	12.655	25.87	0.489177	1
OPHN1	0.43	20.14	4.88695	3.76189	76.9783	14.1518	1.9968	5.06541	288.33	0	0	0	0	59	0.377853	3.9	2.41	6.055	0.398018	1
AFM	0	468.35	10.3239	61.9926	600.477	3843.08	7.22738	53.8565	609.11	0	0	0	0	59	0.970593	0.02	0	0.07	0	0.542373
KIF22	1.52	72.46	21.7834	14.6265	67.1451	213.934	1.12699	1.4851	1285.22	0	0	0	0	59	0.360775	18.49	11.225	29.52	0.380251	1
SCGN	0	687.56	16.4486	89.8059	545.977	8065.09	7.45367	56.4795	970.47	0	0	0	0	59	0.92173	0.77	0.08	4.505	0.017758	0.830508
CARMIL1	0.14	22.22	7.53034	4.57367	60.7365	20.9184	0.84401	0.890375	444.29	0	0	0	0	59	0.330491	6.45	4.525	10.04	0.450697	1
PGM1	9.96	512.97	57.0368	66.4229	116.456	4412	5.78222	39.3944	3365.17	0	0	0	0	59	0.389784	46.26	28.06	61.805	0.454009	1
DDX1	13.2	169.41	70.9653	27.1484	38.256	737.037	0.913117	2.67685	4186.95	0	0	0	0	59	0.200959	68.5	55.725	83.53	0.667126	1
DNM2	10.93	119.49	62.7459	20.5709	32.7845	423.164	0.0117592	0.581802	3702.01	0	0	0	0	59	0.180212	62.13	51.26	76.465	0.670372	1
EPB41L2	4.13	163.36	50.1537	35.7352	71.2514	1277.01	1.28187	1.45423	2959.07	0	0	0	0	59	0.37396	42.42	27.175	61.9	0.439015	1
RIMS1	0	30.25	1.44136	4.21066	292.132	17.7297	5.84169	38.9346	85.04	0	0	0	0	59	0.810598	0.28	0.08	0.81	0.0987654	0.881356
MOXD1	0	114.56	19.2707	25.0387	129.931	626.935	2.14865	5.03408	1136.97	0	0	0	0	59	0.610104	7.32	2.97	25.135	0.118162	0.983051
STX7	3.08	106.3	37.54	19.4857	51.9065	379.693	1.104	2.1484	2214.86	0	0	0	0	59	0.275866	34.94	25.465	47.295	0.538429	1
RABL2B	1.84	110.4	24.1436	19.2531	79.7441	370.68	3.02174	11.3186	1424.47	0	0	0	0	59	0.34594	20.12	13.875	26.94	0.515033	1
KEAP1	5.07	58.86	30.1508	10.8448	35.9683	117.609	0.130802	0.104848	1778.9	0	0	0	0	59	0.200048	29.8	22.76	35.79	0.635932	1
DDX43	0.09	42.18	2.57932	6.92342	268.42	47.9337	5.10553	26.1389	152.18	0	0	0	0	59	0.69475	1.01	0.535	1.815	0.294766	1
PTPRH	0	77.06	8.13525	15.558	191.242	242.053	2.87709	9.25593	479.98	0	0	0	0	59	0.767038	0.97	0.165	6.695	0.0246453	0.949153
DCT	0	304.97	9.60729	43.68	454.655	1907.94	5.91438	37.8995	566.83	0	0	0	0	59	0.94448	0.12	0.06	0.41	0.146341	0.966102
SLC35C2	4.37	47.67	23.7193	8.98836	37.8947	80.7906	0.164384	0.96355	1399.44	0	0	0	0	59	0.203038	24.18	19.37	28.575	0.677865	1
CRYBG3	0.56	45.88	7.31847	6.6641	91.0586	44.4103	3.81726	19.6087	431.79	0	0	0	0	59	0.37685	5.65	4.215	8.76	0.481164	1
EPHA6	0	15.17	1.04085	2.33019	223.874	5.42977	4.54122	24.3085	61.41	0	0	0	0	59	0.744725	0.29	0.09	0.865	0.104046	0.915254
SCTR	0	29.26	2.69898	6.26394	232.085	39.237	3.07174	9.2525	159.24	0	0	0	0	59	0.814745	0.32	0.135	0.89	0.151685	0.949153
RFX3	0.51	38.6	4.49186	5.61738	125.057	31.5549	4.53127	24.417	265.02	0	0	0	0	59	0.439809	3.4	2.23	4.41	0.505669	1
RIF1	1.22	44.68	10.4747	7.35588	70.2249	54.109	3.07917	12.2841	618.01	0	0	0	0	59	0.303607	9.62	6.76	11.685	0.578519	1
RAB21	0.83	12.29	6.09492	2.15439	35.3473	4.64138	0.442316	0.770146	359.6	0	0	0	0	59	0.19328	5.93	4.765	7.17	0.664575	1
SLC4A4	0.03	125.85	17.0222	26.5262	155.833	703.641	2.21295	5.50145	1004.31	0	0	0	0	59	0.701115	3.01	0.78	19.1	0.0408377	1
SMARCA2	7.85	328.76	59.6007	46.4143	77.8755	2154.29	3.93909	20.4042	3516.44	0	0	0	0	59	0.317765	49.3	32.735	70.065	0.467209	1
RDH8	0	7.04	0.285763	1.05153	367.972	1.10571	5.35992	31.4226	16.86	0	0	0	0	59	0.905181	0.01	0	0.07	0	0.474576
SESN1	5.42	78.93	30.2749	16.3006	53.842	265.711	1.14185	1.52903	1786.22	0	0	0	0	59	0.286918	29.19	18.295	37.975	0.481764	1
MID2	0.06	26.32	8.52525	6.01872	70.5988	36.225	1.10419	0.918687	502.99	0	0	0	0	59	0.378369	7.38	4.1	11.61	0.353144	1
PIH1D3	0	17.49	0.770169	2.88419	374.488	8.31855	5.12314	26.4308	45.44	0	0	0	0	59	0.870255	0.09	0.05	0.14	0.357143	0.949153
COL5A3	0.01	67.99	9.64017	11.5821	120.144	134.144	3.05838	11.8895	568.77	0	0	0	0	59	0.520529	5.57	3.335	13.075	0.255067	0.983051
SRCAP	3.95	55.6	19.9259	8.10728	40.6871	65.728	1.47998	5.9441	1175.63	0	0	0	0	59	0.205214	19.5	15.92	23.265	0.68429	1
PUM3	1.66	44.36	20.5878	9.36403	45.4834	87.6851	0.441701	0.292987	1214.68	0	0	0	0	59	0.250495	18.98	14.735	26.755	0.550738	1
CPB2	0	755.57	19.9846	108.532	543.081	11779.3	6.13596	39.1952	1179.09	0	0	0	0	59	0.96425	0.12	0.05	0.33	0.151515	0.830508
CHRNA3	0.01	48.06	1.73305	6.29156	363.034	39.5838	7.12735	53.0593	102.25	0	0	0	0	59	0.801333	0.36	0.13	1.115	0.116592	0.966102
KCNN2	0.02	31.14	3.21017	6.01587	187.401	36.1907	3.28376	11.5257	189.4	0	0	0	0	59	0.701729	0.88	0.53	2.92	0.181507	1
CNOT4	1.99	33.35	13.089	5.4955	41.9857	30.2005	1.14458	2.5412	772.25	0	0	0	0	59	0.220035	12.14	10.445	15.735	0.663807	1
PSEN1	4.77	66	39.0466	13.9027	35.6053	193.284	-0.395991	0.171962	2303.75	0	0	0	0	59	0.197078	39.03	31.175	49.33	0.631968	1
CPOX	1.24	27.42	13.5529	5.67221	41.8525	32.174	0.390045	0.0771175	799.62	0	0	0	0	59	0.23161	12.67	9.77	16.79	0.581894	1
CLDND1	4.25	399.93	63.8832	56.5097	88.4578	3193.35	4.20059	22.2168	3769.11	0	0	0	0	59	0.336732	52.9	37.75	67.965	0.555433	1
MOK	0.39	71.89	9.74034	14.7417	151.347	217.318	3.26951	10.5946	574.68	0	0	0	0	59	0.565394	5.47	2.825	8.965	0.315114	1
HSP90AA1	46.55	2039.11	489.225	310.036	63.3728	96122	2.50951	9.97855	28864.3	0	0	0	0	59	0.301887	412.49	323.075	557.77	0.579226	1
RBL1	0.51	10.33	4.23831	2.32466	54.8487	5.40402	0.67737	-0.184391	250.06	0	0	0	0	59	0.303857	3.73	2.515	5.6	0.449107	1
DLGAP4	4.95	89.45	34.5025	16.8018	48.6972	282.299	0.52275	0.679029	2035.65	0	0	0	0	59	0.268975	34.34	20.125	43.72	0.460316	1
IGSF9B	0.01	20.04	1.85186	2.92283	157.832	8.54291	4.59752	26.3464	109.26	0	0	0	0	59	0.580559	1	0.38	1.865	0.203753	0.983051
CFHR2	0	466.1	11.4441	66.0583	577.228	4363.7	6.28875	41.2684	675.2	0	0	0	0	59	0.972514	0	0	0	#NUM!	0.135593
NDC80	0.22	27.31	8.86678	6.98815	78.8127	48.8342	0.69528	-0.291712	523.14	0	0	0	0	59	0.437015	7.59	2.62	13.71	0.191101	1
AP4E1	0.44	12.04	4.48373	2.02788	45.2275	4.1123	1.16625	3.13251	264.54	0	0	0	0	59	0.236045	4.12	3.395	5.505	0.616712	1
RSBN1	1.42	22.03	9.98034	4.48267	44.915	20.0943	0.768541	0.814936	588.84	0	0	0	0	59	0.240685	9.46	7.98	11.655	0.684685	1
MAGI3	0.15	20.91	6.30712	4.10115	65.0242	16.8195	1.34874	2.92121	372.12	0	0	0	0	59	0.339543	6.21	3.38	8.44	0.400474	1
CXCL2	0.16	166.66	23.4075	32.2157	137.63	1037.85	2.41532	6.66739	1381.04	0	0	0	0	59	0.615653	11.6	4.68	31.655	0.147844	1
AFP	0	7.17	0.187797	0.960449	511.43	0.922462	6.95598	50.4475	11.08	0	0	0	0	59	0.937863	0	0	0.04	0	0.322034
COL4A4	0.01	14.12	2.55831	3.2439	126.799	10.5229	2.01063	3.49526	150.94	0	0	0	0	59	0.583323	0.96	0.61	2.615	0.23327	0.983051
TCF7	0.48	110.1	14.342	20.5043	142.966	420.425	2.9095	9.1082	846.18	0	0	0	0	59	0.577457	7.63	4.535	14.55	0.311684	1
OSTM1	1.25	68.43	18.3932	11.1426	60.5798	124.157	1.89371	6.51569	1085.2	0	0	0	0	59	0.303574	16.88	12.075	22.69	0.532173	1
CDH7	0	2.83	0.201695	0.446778	221.512	0.199611	4.3601	21.8021	11.9	0	0	0	0	59	0.69671	0.06	0.04	0.105	0.380952	0.949153
IMPG2	0.01	15.73	0.454068	2.04123	449.544	4.16663	7.48321	56.8203	26.79	0	0	0	0	59	0.75567	0.12	0.095	0.215	0.44186	0.983051
PCNP	6.39	112.54	53.4897	17.752	33.1877	315.134	0.0971368	1.60373	3155.89	0	0	0	0	59	0.17834	54.94	45.485	62.56	0.727062	1
EXD2	1.61	36.61	11.9131	6.82625	57.3006	46.5977	1.26397	2.42544	702.87	0	0	0	0	59	0.303354	10.53	7.375	15.5	0.475806	1
ARG2	0.13	229.28	18.2849	41.9728	229.549	1761.72	3.71527	14.154	1078.81	0	0	0	0	59	0.744966	5.31	1.795	10.825	0.16582	1
MEF2C	1.19	329.28	34.5837	52.9578	153.129	2804.53	4.03779	18.4592	2040.44	0	0	0	0	59	0.549088	18.51	11.495	34.44	0.333769	1
PTPRC	0.85	372.42	47.4214	74.1057	156.271	5491.65	3.06326	9.54078	2797.86	0	0	0	0	59	0.615378	24.81	10.27	45.78	0.224334	1
CACNA1S	0	103.03	2.57085	14.1821	551.652	201.133	6.6086	45.698	151.68	0	0	0	0	59	0.960863	0.02	0.01	0.075	0.133333	0.559322
PKP1	0.01	821.63	30.1315	113.603	377.024	12905.7	6.24164	42.3849	1777.76	0	0	0	0	59	0.89122	0.59	0.195	9.36	0.0208333	0.949153
UBA5	11.09	64.22	29.0758	10.3722	35.673	107.583	1.11881	2.32864	1715.47	0	0	0	0	59	0.185403	27.34	23.77	32.08	0.74096	1
STK17B	0.64	248.51	30.1836	44.3886	147.062	1970.35	3.40945	12.8418	1780.83	0	0	0	0	59	0.564512	18.75	8.55	29.685	0.288024	1
CDC14B	0.13	18.65	4.18169	3.51013	83.9403	12.321	2.47322	7.66273	246.72	0	0	0	0	59	0.386887	3.65	2.245	5.295	0.423985	1
ZNF510	1.29	12.69	6.35017	2.92791	46.1076	8.57266	0.400106	-0.643142	374.66	0	0	0	0	59	0.259478	5.71	4.285	8.455	0.506801	1
LRP2	0.01	155.84	5.51797	21.606	391.558	466.821	6.20989	42.0713	325.56	0	0	0	0	59	0.90531	0.12	0.05	0.85	0.0588235	0.966102
ZNF506	1.25	16.23	6.91949	2.78851	40.2993	7.77578	0.545391	1.38199	408.25	0	0	0	0	59	0.217084	6.64	5.6	8.6	0.651163	1
JMJD4	1.52	22.31	7.0939	3.47088	48.9277	12.047	1.46251	5.2127	418.54	0	0	0	0	59	0.25344	6.63	4.52	8.6	0.525581	1
DUSP12	1.74	25.74	13.7831	5.42442	39.3558	29.4244	-0.0473651	-0.0561593	813.2	0	0	0	0	59	0.219564	13.94	10.635	17.4	0.611207	1
AACS	1.34	55.03	14.3142	9.81042	68.5361	96.2443	1.70964	4.26894	844.54	0	0	0	0	59	0.34779	12.07	8.31	16.915	0.49128	1
KIAA0141	5.71	62.35	31.0834	10.3448	33.2808	107.015	0.19154	0.788171	1833.92	0	0	0	0	59	0.182165	30.5	24.74	35.92	0.688753	1
SLC13A1	0	85.02	1.93271	11.2686	583.044	126.98	7.18671	53.3971	114.03	0	0	0	0	59	0.960913	0.03	0.01	0.055	0.181818	0.677966
CADPS2	0.05	45.79	16.6319	12.365	74.3453	152.894	0.695672	-0.485628	981.28	0	0	0	0	59	0.412102	12.4	7.045	25.64	0.274766	1
PCDHB4	0	11.03	2.18407	2.21261	101.307	4.89562	1.84903	4.18262	128.86	0	0	0	0	59	0.501514	1.21	0.71	3.245	0.218798	0.966102
PCDHA6	0	4.81	0.502542	0.858637	170.859	0.737257	3.59719	14.3252	29.65	0	0	0	0	59	0.647681	0.26	0.065	0.555	0.117117	0.915254
PCDHGA2	0.01	8.49	1.72627	1.7828	103.275	3.17838	1.94071	4.28839	101.85	0	0	0	0	59	0.504853	1.06	0.425	2.37	0.179325	0.983051
HSPB11	3.14	116.66	35.6517	17.7398	49.7586	314.699	1.89101	7.46639	2103.45	0	0	0	0	59	0.243178	35.05	25.405	40.8	0.622672	1
PHLPP1	1.29	40.92	6.44254	6.0024	93.1681	36.0288	3.90319	19.1512	380.11	0	0	0	0	59	0.363257	5.1	3.69	6.54	0.56422	1
ATP8B1	1.21	94.7	22.2907	21.1846	95.038	448.788	1.55766	2.7083	1315.15	0	0	0	0	59	0.487107	15.26	6.415	32.295	0.198638	1
IL12RB2	0.02	18.14	1.65814	2.84048	171.305	8.0683	4.38367	21.9087	97.83	0	0	0	0	59	0.589119	0.75	0.485	1.545	0.313916	1
SMARCD3	0.89	82.74	15.5324	14.3776	92.5652	206.714	2.16695	7.13752	916.41	0	0	0	0	59	0.455042	12.23	5.025	21.42	0.234594	1
WDR70	1.69	18.18	10.5898	3.3963	32.0713	11.5348	-0.280631	0.321019	624.8	0	0	0	0	59	0.177134	10.13	8.515	12.855	0.662388	1
FYB	0.01	127.49	22.2869	26.8296	120.383	719.828	2.43969	6.54436	1314.93	0	0	0	0	59	0.548128	13.24	6.455	30.065	0.214701	0.983051
MPP4	0	5.44	0.320678	0.807268	251.738	0.651682	5.09537	29.3036	18.92	0	0	0	0	59	0.729871	0.1	0.055	0.205	0.268293	0.847458
STRADB	2.59	73.42	23.8766	16.0999	67.4296	259.207	1.27677	1.0483	1408.72	0	0	0	0	59	0.352117	18.16	12.38	30.49	0.406035	1
BZW1	12.27	310.23	128.06	61.3692	47.9221	3766.18	0.837379	1.37031	7555.56	0	0	0	0	59	0.255156	116.66	94.735	150.09	0.631188	1
PGR	0	172.4	10.5407	30.3503	287.935	921.142	3.94342	16.4353	621.9	0	0	0	0	59	0.858322	0.91	0.335	2.39	0.140167	0.932203
C1QTNF3	0.01	60.8	8.42424	12.9323	153.513	167.245	2.55967	6.63258	497.03	0	0	0	0	59	0.656446	3.58	1	9.395	0.10644	0.983051
ME2	3.02	39.22	20.8112	8.94574	42.9853	80.0263	0.364887	-0.562495	1227.86	0	0	0	0	59	0.240869	20.1	14.085	26.96	0.522441	1
C5orf22	1.82	14.6	8.18712	3.37186	41.185	11.3695	0.0607711	-0.692904	483.04	0	0	0	0	59	0.233386	8.03	6.295	10.38	0.606455	1
CCNT2	2.65	28.79	14.8576	5.00306	33.6733	25.0306	0.0054138	0.74767	876.6	0	0	0	0	59	0.183393	15.02	12.54	17.835	0.703112	1
FAM135A	0.84	33.39	8.45983	6.80094	80.391	46.2528	1.75545	3.37503	499.13	0	0	0	0	59	0.401491	6.09	4.165	11.09	0.375564	1
COL19A1	0	3.21	0.448814	0.730132	162.681	0.533093	2.27396	4.80914	26.48	0	0	0	0	59	0.700535	0.11	0.045	0.475	0.0947368	0.915254
EPB41L3	0.8	139.17	19.7664	26.1383	132.236	683.213	2.98098	9.95656	1166.22	0	0	0	0	59	0.553474	10.46	5.49	19.95	0.275188	1
COBLL1	0.79	77.15	20.5392	17.7127	86.2389	313.741	1.62074	2.42509	1211.81	0	0	0	0	59	0.434175	15.16	8.48	27.75	0.305586	1
DLG3	0.24	64.84	14.2585	10.8777	76.2891	118.323	1.8762	6.9311	841.25	0	0	0	0	59	0.385716	13.8	6.635	17.505	0.379035	1
KCNK2	0.01	75.22	3.31441	10.1769	307.052	103.57	6.38765	44.6563	195.55	0	0	0	0	59	0.785354	0.86	0.145	2.01	0.0721393	0.949153
SERTAD4	0.01	9.9	1.8	1.98627	110.348	3.94527	2.45686	7.15242	106.2	0	0	0	0	59	0.509978	1.31	0.485	2.375	0.204211	0.949153
TRAF5	0.49	35.13	9.72322	7.21366	74.19	52.0369	1.40991	2.18728	573.67	0	0	0	0	59	0.386808	7.84	4.72	13.01	0.362798	1
MRPL22	5.41	72.5	29.3681	9.61981	32.7559	92.5407	1.28904	6.4316	1732.72	0	0	0	0	59	0.164178	28.15	24.83	33.28	0.746094	1
GEMIN5	1.17	13.82	7.1422	2.8481	39.877	8.11166	-0.0304331	-0.390837	421.39	0	0	0	0	59	0.224384	6.82	5.4	9.21	0.586319	1
OPRK1	0	3.61	0.284237	0.654444	230.246	0.428297	3.75395	14.9288	16.77	0	0	0	0	59	0.765006	0.06	0.03	0.17	0.176471	0.864407
NFE2L1	14.25	468.16	146.218	79.0747	54.08	6252.8	1.61341	5.09962	8626.86	0	0	0	0	59	0.27226	142.91	102.765	174.465	0.589029	1
SEMA5B	0	61.72	3.03271	9.04561	298.268	81.823	5.61831	33.5016	178.93	0	0	0	0	59	0.737548	0.93	0.57	2.09	0.272727	0.949153
GSK3B	2.92	47.46	20.2744	8.58323	42.3353	73.6719	0.864182	1.02431	1196.19	0	0	0	0	59	0.226183	18.1	14.605	23.445	0.622947	1
ITGB5	0.43	195.06	59.5461	41.6503	69.9464	1734.75	1.1169	1.4751	3513.22	0	0	0	0	59	0.374476	51.62	32.81	89.52	0.36651	1
ERC1	0.81	17.16	5.70966	3.06662	53.7093	9.40415	1.27444	2.61475	336.87	0	0	0	0	59	0.283629	5.24	3.81	6.98	0.545845	1
XPO1	7.78	232.49	75.7747	36.1853	47.7538	1309.38	1.29054	4.85647	4470.71	0	0	0	0	59	0.249986	75.82	50.235	93.475	0.537416	1
RNF13	6.62	101.17	47.6671	20.8136	43.6645	433.206	0.380675	0.0257121	2812.36	0	0	0	0	59	0.242613	47.86	34.795	59.725	0.582587	1
TRPM3	0.03	17.61	1.03881	2.51281	241.892	6.31419	5.34885	33.4471	61.29	0	0	0	0	59	0.723822	0.26	0.135	0.69	0.195652	1
PALB2	0.87	36.98	7.4222	4.86357	65.5274	23.6544	3.95012	23.3848	437.91	0	0	0	0	59	0.273499	6.67	5.685	8.375	0.678806	1
DOPEY1	0.96	25.55	10.1166	5.07941	50.2087	25.8004	1.01171	1.30922	596.88	0	0	0	0	59	0.26769	9.18	6.84	12.26	0.557912	1
LYRM2	2.15	42.35	15.792	7.53987	47.7448	56.8496	1.37646	2.74009	931.73	0	0	0	0	59	0.246798	14.27	11.24	18.61	0.603976	1
BCKDHB	2.72	39.94	15.1627	7.44032	49.0699	55.3584	0.898231	1.10903	894.6	0	0	0	0	59	0.267479	13.96	9.98	18.91	0.527763	1
KAT6A	2.32	34.5	16.6525	6.60696	39.6754	43.652	0.0926072	0.0117946	982.5	0	0	0	0	59	0.221639	16.55	12.69	21.265	0.596755	1
ZCCHC6	2.31	67.56	15.7453	9.39322	59.6575	88.2326	3.15799	15.6495	928.97	0	0	0	0	59	0.265287	14.71	11.1	18.215	0.609388	1
ULK2	1.61	65.93	10.1983	9.06678	88.9048	82.2065	4.24729	24.6474	601.7	0	0	0	0	59	0.363269	9.06	5.475	12.42	0.440821	1
GRHL2	0	50.31	9.12559	10.8631	119.04	118.007	1.68608	3.07651	538.41	0	0	0	0	59	0.596569	4.85	0.4	14.085	0.028399	0.966102
TNPO1	5.71	167.46	41.1714	26.5419	64.4668	704.471	2.41453	8.60291	2429.11	0	0	0	0	59	0.303078	35.6	27.355	45.705	0.598512	1
PLOD1	8.31	174.61	62.0612	40.2613	64.8735	1620.97	0.895113	0.111103	3661.61	0	0	0	0	59	0.353689	48.66	33.28	85.48	0.389331	1
P2RX5	0	89.89	6.00322	16.5686	275.995	274.517	3.9886	16.0611	354.19	0	0	0	0	59	0.811123	1.11	0.39	2.76	0.141304	0.932203
ITGAE	0	10.14	1.54508	2.14985	139.142	4.62187	2.63048	7.21413	91.16	0	0	0	0	59	0.600788	0.8	0.37	1.61	0.229814	0.966102
DIS3	1.89	38.77	15.7281	6.42668	40.861	41.3022	1.09952	3.56001	927.96	0	0	0	0	59	0.206077	15.78	12.98	17.325	0.749206	1
PIBF1	1.13	25.94	11.3308	4.88774	43.1366	23.89	0.701926	1.40837	668.52	0	0	0	0	59	0.232048	11.35	7.925	14.15	0.560071	1
TDRD3	3.09	40.86	12.3914	6.10406	49.2606	37.2596	2.01484	7.29906	731.09	0	0	0	0	59	0.243582	11.5	9.13	14.415	0.633368	1
NUFIP1	0.81	10.63	4.96542	2.1688	43.678	4.70368	0.584018	0.366059	292.96	0	0	0	0	59	0.240419	4.63	3.53	6.05	0.583471	1
PDS5B	1.49	31.36	12.7461	5.62775	44.1527	31.6715	0.76146	1.60638	752.02	0	0	0	0	59	0.237978	12.38	9.015	15.54	0.580116	1
OXCT1	0.69	162.39	26.9383	25.7547	95.6061	663.303	3.11202	13.1879	1589.36	0	0	0	0	59	0.420615	20.74	12.61	29.91	0.421598	1
RRAGB	1.56	42.33	15.9785	8.83263	55.2783	78.0154	0.945771	0.698297	942.73	0	0	0	0	59	0.299219	15.28	9.5	19.72	0.481744	1
EPYC	0	31.74	1.71492	5.34459	311.653	28.5646	4.43587	21.0991	101.18	0	0	0	0	59	0.888378	0.07	0.01	0.38	0.0263158	0.627119
CYLD	3.26	70.3	27.3473	15.2461	55.75	232.444	1.25566	1.11173	1613.49	0	0	0	0	59	0.28868	22.6	17.21	32.755	0.525416	1
SLC27A5	1.45	337.52	12.669	44.5936	351.99	1988.59	6.99446	50.8811	747.47	0	0	0	0	59	0.674733	4.58	3.42	7.935	0.431002	1
ZNF324	0.83	9.17	4.60136	1.82193	39.5955	3.31942	0.352429	0.128175	271.48	0	0	0	0	59	0.219365	4.36	3.435	5.66	0.60689	1
ZNF671	0.55	16.65	4.48915	3.01958	67.2639	9.11785	1.59468	3.58658	264.86	0	0	0	0	59	0.346576	3.71	2.54	5.78	0.439446	1
ZNF416	0.29	7.84	3.40678	1.6037	47.0738	2.57186	0.496422	0.0699695	201	0	0	0	0	59	0.261889	3.31	2.265	4.25	0.532941	1
ZNF586	1.45	16.35	8.23831	3.33961	40.5376	11.153	0.473008	0.410822	486.06	0	0	0	0	59	0.221965	8.13	6.26	9.945	0.629462	1
ZNF446	0.77	11.6	4.43153	2.30634	52.0438	5.31918	1.00467	0.973625	261.46	0	0	0	0	59	0.279682	4.11	2.82	5.71	0.49387	1
ZNF264	1.38	18.38	6.90525	2.94281	42.617	8.66013	1.01973	3.08275	407.41	0	0	0	0	59	0.225076	6.61	5.045	8.595	0.586969	1
RPS5	252.94	2648.98	863.596	421.421	48.7984	177596	1.59267	4.56839	50952.2	0	0	0	0	59	0.252254	799.42	617.55	1013.43	0.609366	1
FAT1	0.07	153.27	23.1556	21.4785	92.7573	461.326	3.91602	22.9763	1366.18	0	0	0	0	59	0.396752	22.59	10.83	29.36	0.368869	1
YTHDC1	4.27	75.11	25.2425	10.9069	43.2083	118.96	1.72016	6.69926	1489.31	0	0	0	0	59	0.215746	24.4	19.445	29.1	0.668213	1
CHMP2B	6.54	78.55	37.7127	13.7968	36.584	190.352	0.436809	1.16209	2225.05	0	0	0	0	59	0.196708	36.25	31.6	44.43	0.711231	1
SMAP2	3.22	232.87	46.9036	44.012	93.8351	1937.06	2.71028	7.71899	2767.31	0	0	0	0	59	0.401224	35.75	24.425	49.73	0.491152	1
PPIE	10.81	67.39	35.4308	12.0256	33.941	144.614	0.252844	0.224723	2090.42	0	0	0	0	59	0.188281	35.01	27.44	43.465	0.631313	1
ZMPSTE24	4.59	91.52	37.311	17.9595	48.1347	322.545	0.688753	1.44148	2201.35	0	0	0	0	59	0.25953	36.38	24.945	47.295	0.527434	1
STARD7	8.99	111.11	61.6929	22.301	36.1484	497.335	0.219151	0.0775704	3639.88	0	0	0	0	59	0.199918	60.37	49.855	72.96	0.68332	1
NOA1	2.84	16.93	10.0058	3.05221	30.5046	9.31601	-0.0139697	0.186124	590.34	0	0	0	0	59	0.168434	9.92	7.99	11.88	0.672559	1
REST	1.63	88.16	14.1405	12.7296	90.0219	162.042	4.2367	21.6558	834.29	0	0	0	0	59	0.335193	12.04	8.455	15.08	0.560676	1
HAL	0.05	72.51	4.52407	13.4874	298.126	181.911	4.08581	16.427	266.92	0	0	0	0	59	0.843804	0.58	0.205	1.29	0.158915	1
SSH1	0.93	22.31	6.76441	3.40977	50.4075	11.6265	1.94311	7.1848	399.1	0	0	0	0	59	0.248899	6.42	4.715	8.24	0.572209	1
GSTP1	14.52	1059.91	350.877	236.785	67.4838	56067.1	1.12224	0.741513	20701.7	0	0	0	0	59	0.358076	262.54	209.04	437.625	0.477669	1
APLP2	21.84	1056.82	286.685	183.971	64.1718	33845.2	1.63245	4.25075	16914.4	0	0	0	0	59	0.328994	252.67	162.765	338.05	0.481482	1
FAM234B	0.53	90.84	6.94136	12.5873	181.337	158.439	5.46146	34.9863	409.54	0	0	0	0	59	0.581126	3.46	1.945	5.75	0.338261	1
SLCO1A2	0	73.4	3.47492	10.2739	295.66	105.554	5.90822	38.6199	205.02	0	0	0	0	59	0.788766	0.59	0.225	3.515	0.0640114	0.949153
WBP11	4.42	118.69	32.6268	18.9121	57.965	357.668	2.58451	8.69103	1924.98	0	0	0	0	59	0.259633	29.82	23.49	35.61	0.659646	1
EIF3I	21.75	268.86	134.778	48.1298	35.7105	2316.48	0.0722179	-0.0110586	7951.9	0	0	0	0	59	0.199905	130.91	101.275	164.955	0.613955	1
NKAIN1	0	22.11	1.92186	4.07434	211.999	16.6003	3.23688	11.5152	113.39	0	0	0	0	59	0.783263	0.32	0.07	1.61	0.0434783	0.932203
COL16A1	0.02	181.59	35.7681	37.8445	105.805	1432.21	1.79079	3.36648	2110.32	0	0	0	0	59	0.521036	24.06	11.41	42.44	0.26885	1
TXLNA	4.3	48.88	26.2102	9.8466	37.5679	96.9555	-0.119087	0.0604068	1546.4	0	0	0	0	59	0.207769	26.27	20.775	32.66	0.636099	1
APOB	0	618.94	26.87	106.917	397.906	11431.3	4.39063	19.7592	1585.33	0	0	0	0	59	0.941701	0.18	0.055	0.385	0.142857	0.949153
NCOA1	3.68	59.1	19.848	9.04365	45.5646	81.7875	1.67726	5.33737	1171.03	0	0	0	0	59	0.232011	18.62	14.77	23.185	0.63705	1
AGBL5	2.5	357.58	24.382	45.1302	185.096	2036.73	7.17297	53.6621	1438.54	0	0	0	0	59	0.432415	17.49	11.67	23.75	0.491368	1
EFR3B	0.09	33.23	2.71017	5.03861	185.915	25.3876	4.42173	23.7018	159.9	0	0	0	0	59	0.646792	0.99	0.52	2.37	0.219409	1
KIF3C	0.31	129.61	7.46458	17.0998	229.079	292.402	6.54783	46.7034	440.41	0	0	0	0	59	0.610412	3.45	2.005	6.985	0.287044	1
RAB10	7.89	185.77	64.5959	26.0456	40.3207	678.371	1.41246	7.55862	3811.16	0	0	0	0	59	0.196845	64.72	54.55	73.39	0.743289	1
GCKR	0.1	44.31	2.45729	7.10768	289.249	50.5192	5.13195	26.8563	144.98	0	0	0	0	59	0.746163	0.71	0.335	1.45	0.231034	1
HADHA	19.45	235.37	108.677	38.2379	35.1849	1462.14	1.09188	2.89643	6411.95	0	0	0	0	59	0.179706	102.9	86.935	119.165	0.729535	1
MAPRE3	0.8	177.38	25.0817	33.7133	134.414	1136.59	3.41665	12.574	1479.82	0	0	0	0	59	0.514539	15.33	9.925	23.545	0.421533	1
CAD	1.95	75.78	14.3202	10.3919	72.5681	107.991	3.66769	20.6079	844.89	0	0	0	0	59	0.319616	12.08	8.675	18.07	0.480077	1
CD59	63.84	2732.49	416.075	383.484	92.1671	147060	4.10645	22.9336	24548.4	0	0	0	0	59	0.378116	351.86	214.625	502.985	0.426703	1
CD82	5.31	234.2	50.5163	38.088	75.3974	1450.69	2.21196	8.55185	2980.46	0	0	0	0	59	0.370981	44.78	25.78	68.095	0.378589	1
BCORL1	1.06	18.34	4.73508	3.0426	64.2565	9.25742	2.24971	7.04389	279.37	0	0	0	0	59	0.309823	4.06	2.78	5.745	0.483899	1
ATRX	2.79	54.45	20.9122	9.37193	44.8156	87.8331	0.893454	1.90587	1233.82	0	0	0	0	59	0.239931	19.71	14.985	25.365	0.590775	1
AK6	1.9	29.6	16.8203	5.55739	33.0397	30.8845	-0.278762	0.351955	992.4	0	0	0	0	59	0.182457	17.1	13.645	19.795	0.689315	1
FCN1	0.14	674.94	40.1188	124.638	310.671	15534.5	4.48741	20.1199	2367.01	0	0	0	0	59	0.833695	6.1	2.68	12.705	0.210941	1
MYNN	1.58	18.26	9.29966	3.34162	35.9327	11.1664	0.128477	0.640174	548.68	0	0	0	0	59	0.196238	9.39	7.465	11.03	0.676791	1
MECOM	0.47	90.37	18.3993	21.2154	115.305	450.092	1.67154	2.40751	1085.56	0	0	0	0	59	0.568353	8.93	3.39	27.665	0.122538	1
SCAMP1	3.7	73.18	25.3822	14.4108	56.7751	207.671	1.32092	2.45269	1497.55	0	0	0	0	59	0.294532	24.02	15.465	31.115	0.497027	1
PREP	3.47	70.23	25.111	11.8322	47.1195	140.001	1.33046	2.84426	1481.55	0	0	0	0	59	0.244476	21.59	18.435	30.415	0.606115	1
HACE1	0.41	44.17	4.96339	6.0672	122.239	36.8109	5.06785	30.8888	292.84	0	0	0	0	59	0.422613	3.44	2.435	5.635	0.432121	1
SEH1L	3.03	33.93	18.0108	6.41364	35.6099	41.1348	0.128394	0.207902	1062.64	0	0	0	0	59	0.197582	18.02	14.605	21.595	0.676314	1
WDR47	1.24	73.37	11.6168	10.7668	92.6835	115.925	3.87534	19.1483	685.39	0	0	0	0	59	0.367478	8.94	6.63	12.425	0.533602	1
WDFY1	2.97	99.83	26.1281	14.4267	55.2153	208.13	2.56181	11.5842	1541.56	0	0	0	0	59	0.257599	24.99	18.07	31.17	0.579724	1
OVGP1	0.08	3146.37	57.0078	409.187	717.773	167434	7.67817	58.9688	3363.46	0	0	0	0	59	0.955598	1.95	1.07	3.46	0.309249	1
SLC25A24	0.63	29.37	10.2607	6.0542	59.0039	36.6533	0.563277	0.346576	605.38	0	0	0	0	59	0.32825	9.18	6.24	13.87	0.449892	1
MAP3K4	1.37	15.42	8.02424	3.06372	38.1808	9.38637	0.0718727	-0.371258	473.43	0	0	0	0	59	0.214664	8.44	5.545	9.94	0.557847	1
PILRA	0.26	52.42	10.0949	10.115	100.199	102.314	2.23408	6.14379	595.6	0	0	0	0	59	0.478506	7	3.68	13.45	0.273606	1
IGSF9	0.02	28.2	4.20678	6.14541	146.084	37.7661	2.31219	5.46642	248.2	0	0	0	0	59	0.655748	1.93	0.435	4.65	0.0935484	1
ABCB1	0.01	137.88	10.6364	21.0597	197.996	443.513	4.66036	24.9868	627.55	0	0	0	0	59	0.665446	3.89	1.835	10.265	0.178763	0.983051
ZNF213	0.37	16.34	5.38237	2.9823	55.4086	8.8941	0.937731	1.9529	317.56	0	0	0	0	59	0.300279	5.31	3.44	7.315	0.470267	1
AKR1B1	6.51	2486.17	115.696	321.93	278.254	103639	7.13701	53.0741	6826.08	0	0	0	0	59	0.613508	54.96	34.895	91.385	0.381846	1
CPNE3	6.27	103.42	47.1485	19.8729	42.1496	394.931	0.692082	1.05401	2781.76	0	0	0	0	59	0.226035	42.97	35.045	55.87	0.62726	1
RRN3	2.15	22.33	12.5029	4.09588	32.7595	16.7762	-0.13588	0.166926	737.67	0	0	0	0	59	0.181733	12.4	10.18	15.41	0.66061	1
CTTN	0.8	138.65	69.8331	31.017	44.4159	962.051	-0.262412	-0.224236	4120.15	0	0	0	0	59	0.248341	74.47	51.21	92.07	0.556207	1
WNT11	0.01	29.75	3.31169	5.24698	158.438	27.5308	3.45849	13.4524	195.39	0	0	0	0	59	0.616949	1.61	0.63	3.925	0.16051	0.983051
MTIF2	4.74	40.01	23.5976	7.29296	30.9055	53.1873	-0.014365	0.392189	1392.26	0	0	0	0	59	0.169234	22.55	19.445	28.05	0.693226	1
DDHD2	4.61	69.92	25.8407	11.768	45.5406	138.486	1.01199	2.77572	1524.6	0	0	0	0	59	0.241175	24.42	19.62	31.915	0.614758	1
TTC39A	0.17	94.92	17.8583	21.6656	121.319	469.397	1.92403	3.74955	1053.64	0	0	0	0	59	0.584764	10.23	2.545	23.02	0.110556	1
EPS15	3.07	84.7	31.1047	14.1665	45.5444	200.689	1.26881	3.45928	1835.18	0	0	0	0	59	0.238024	29.66	21.85	36.97	0.59102	1
ORC1	0.05	24.21	3.41864	4.79884	140.373	23.0289	2.7876	8.61537	201.7	0	0	0	0	59	0.604034	1.67	0.615	4.625	0.132973	1
MGST2	12.98	179.16	76.0395	39.3058	51.6914	1544.95	0.69808	0.378428	4486.33	0	0	0	0	59	0.285042	70.78	43.91	99.045	0.443334	1
CHERP	2.98	49.83	13.9129	7.22794	51.9514	52.2431	2.16543	9.36596	820.86	0	0	0	0	59	0.257707	13.22	9.155	16.705	0.54804	1
ATG16L1	0.74	19.65	5.78864	2.85125	49.2559	8.12962	2.22186	9.03647	341.53	0	0	0	0	59	0.238412	5.23	4.36	6.92	0.630058	1
USP40	2.26	31.53	14.6385	6.45949	44.1268	41.725	0.365919	0.333332	863.67	0	0	0	0	59	0.242761	14.64	10.765	18.16	0.592786	1
POMGNT1	3.4	123.18	33.9293	20.0389	59.0606	401.556	1.87504	6.15976	2001.83	0	0	0	0	59	0.295636	31.29	21.045	39.695	0.530168	1
RAD54L	0.1	36.15	4.56847	6.06103	132.671	36.7361	3.02182	12.3713	269.54	0	0	0	0	59	0.58207	2.67	0.76	6.02	0.126246	1
MAST2	1.25	78.69	22.1336	14.7784	66.7692	218.401	1.45966	3.01119	1305.88	0	0	0	0	59	0.347821	17.96	12.49	29.045	0.430022	1
DNAJA1	11.87	307.19	112.742	54.0849	47.9722	2925.18	0.860803	2.16527	6651.79	0	0	0	0	59	0.255731	111.9	82.86	136.105	0.608795	1
B4GALT1	6.49	269.4	59.882	42.217	70.5003	1782.28	2.50364	9.86984	3533.04	0	0	0	0	59	0.336044	51.26	37.465	73.78	0.507793	1
CHMP5	8.02	141.82	78.9481	29.4108	37.2533	864.996	-0.232414	0.163941	4657.94	0	0	0	0	59	0.204987	79.04	65.84	92.03	0.715419	1
NFX1	3.14	38.84	21.1822	5.97713	28.2177	35.7261	0.0855867	2.32544	1249.75	0	0	0	0	59	0.148286	21.23	17.48	23.99	0.728637	1
AQP6	0	20.86	0.743898	2.75359	370.156	7.58223	6.98031	51.3326	43.89	0	0	0	0	59	0.805396	0.17	0.06	0.33	0.181818	0.949153
DIMT1	2.66	35.9	16.6253	7.24491	43.5777	52.4887	0.491723	0.238765	980.89	0	0	0	0	59	0.241112	16.22	11.59	20.7	0.559903	1
IPO11	1.77	76.11	14.1868	10.2826	72.4799	105.731	4.11938	23.0482	837.02	0	0	0	0	59	0.2905	12.4	9.805	16.25	0.603385	1
FOLH1	0.12	436.46	21.1444	70.0578	331.33	4908.09	4.91075	25.3398	1247.52	0	0	0	0	59	0.84921	2.32	1.3	6.215	0.209171	1
EIF2AK1	9.18	129.47	49.1859	21.202	43.1058	449.524	1.3352	2.95417	2901.97	0	0	0	0	59	0.220985	45.54	36.31	55.24	0.657314	1
NME8	0	18.47	0.889661	2.78027	312.509	7.72991	5.23635	29.5891	52.49	0	0	0	0	59	0.772861	0.24	0.14	0.47	0.297872	0.881356
EPDR1	0.41	113.87	23.508	22.6196	96.2209	511.646	1.58287	3.17526	1386.97	0	0	0	0	59	0.492709	16.07	6.56	36.275	0.180841	1
SNX10	0.01	104.99	25.6941	27.3656	106.505	748.875	1.39864	1.1847	1515.95	0	0	0	0	59	0.545229	15.14	5.26	37.67	0.139634	0.983051
SEPHS1	7.11	185.98	43.2749	28.7251	66.3781	825.129	3.0879	12.2933	2553.22	0	0	0	0	59	0.28475	38.14	29.685	45.735	0.649065	1
MRPL28	4.84	74.95	39.0317	14.2855	36.5997	204.075	0.675498	0.59132	2302.87	0	0	0	0	59	0.195786	36.87	30.935	46.675	0.662775	1
HBQ1	0	14.73	0.445424	1.95793	439.565	3.83348	6.96888	51.0753	26.28	0	0	0	0	59	0.903336	0.03	0	0.1	0	0.59322
ITPKC	1.72	69.32	15.0171	11.3905	75.85	129.743	2.52019	8.9721	886.01	0	0	0	0	59	0.354244	13.29	8	17.395	0.459902	1
CEACAM6	0	827.07	69.1354	157.339	227.581	24755.5	3.30939	11.7954	4078.99	0	0	0	0	59	0.818407	4.03	0.59	29.845	0.0197688	0.966102
FAT2	0	66.5	2.92407	9.1827	314.039	84.322	6.07719	41.0986	172.52	0	0	0	0	59	0.833088	0.19	0.09	2.155	0.0417633	0.932203
RBM22	3.75	46.71	26.6207	8.54476	32.0982	73.0129	-0.267877	0.445134	1570.62	0	0	0	0	59	0.176547	26.61	21.675	32.12	0.674813	1
TMED2	45.39	328.18	160.232	67.3717	42.0463	4538.94	0.693955	-0.0491396	9453.69	0	0	0	0	59	0.231613	145.31	121.7	198.375	0.613485	1
ERO1B	1.01	246.33	15.621	32.9543	210.961	1085.98	6.20482	42.9057	921.64	0	0	0	0	59	0.57725	7.82	5.475	11.385	0.480896	1
ZFAND6	8.92	247.83	79.4205	37.1417	46.7659	1379.51	2.32111	8.15254	4685.81	0	0	0	0	59	0.209426	74.32	62.25	85.235	0.730334	1
HSD17B2	0.06	552.67	33.7556	94.0612	278.654	8847.51	4.42893	20.8408	1991.58	0	0	0	0	59	0.840903	2.91	0.52	15.94	0.0326223	1
TXLNG	1.69	41.49	10.7037	5.99382	55.9975	35.9259	2.52559	11.1205	631.52	0	0	0	0	59	0.265633	9.54	7.21	12.085	0.596607	1
PPEF1	0	26.43	0.920339	3.47631	377.721	12.0847	7.06906	52.3075	54.3	0	0	0	0	59	0.810157	0.21	0.065	0.47	0.138298	0.915254
LAT2	0.49	80.75	14.1893	17.229	121.423	296.84	2.36489	5.37084	837.17	0	0	0	0	59	0.535995	9.06	4.24	13.99	0.303074	1
HUWE1	6.16	112.29	37.9307	18.4313	48.5921	339.714	1.63964	4.76244	2237.91	0	0	0	0	59	0.247318	35.45	26.94	45.045	0.598069	1
ZW10	1.77	23.48	10.021	4.03325	40.2479	16.2671	0.854612	2.00104	591.24	0	0	0	0	59	0.212852	9.92	7.95	11.785	0.674586	1
ALG9	2.35	25.82	12.9798	4.64694	35.8012	21.5941	0.329433	1.03702	765.81	0	0	0	0	59	0.192538	12.72	10.835	15.295	0.708401	1
MYBPC2	0	1495.91	41.9137	227.715	543.295	51854.2	5.71431	33.1351	2472.91	0	0	0	0	59	0.966201	0.14	0.04	0.45	0.0888889	0.898305
NOX4	0.05	134.75	5.22356	17.5642	336.25	308.501	7.15775	53.3989	308.19	0	0	0	0	59	0.750133	1.65	0.445	4.42	0.100679	1
ACOX3	1.99	22.3	9.91356	4.31459	43.5221	18.6157	0.640879	0.220435	584.9	0	0	0	0	59	0.238804	9	7.05	12.185	0.57858	1
MTMR2	2.14	57.8	19.3217	10.4128	53.8917	108.426	1.17062	3.0042	1139.98	0	0	0	0	59	0.28311	18.08	13.38	23.655	0.565631	1
PPP1R15A	6.81	415.64	71.6415	68.6	95.7546	4705.96	3.52481	14.9069	4226.85	0	0	0	0	59	0.391682	52.71	37.4	82.86	0.451364	1
HSD17B14	0.29	53.32	11.7971	12.0573	102.206	145.38	1.71082	2.67802	696.03	0	0	0	0	59	0.506744	7.25	3.69	14.955	0.24674	1
TRIP6	3.06	84.78	35.1903	20.5454	58.3837	422.114	0.426041	-0.629714	2076.23	0	0	0	0	59	0.328525	35.3	18.465	50.99	0.36213	1
ACHE	0.27	58.5	4.73864	7.92457	167.233	62.7988	5.62212	37.4677	279.58	0	0	0	0	59	0.55793	2.46	1.365	5.145	0.265306	1
FTL	252.11	10216	3267.29	2303.86	70.5127	5.30775e+06	1.01483	0.319934	192770	0	0	0	0	59	0.378888	2427	1455.03	4758.69	0.305763	1
SRRT	8.29	203.62	48.7664	27.9052	57.2221	778.698	3.18915	16.0776	2877.22	0	0	0	0	59	0.2553	45.11	36.445	56.675	0.643052	1
BAX	4.08	179.37	57.2858	33.523	58.5189	1123.79	1.14901	2.1403	3379.86	0	0	0	0	59	0.311578	52.72	34.95	73.01	0.478702	1
NLK	2.26	52.41	13.9836	9.94152	71.0943	98.8338	2.19539	5.159	825.03	0	0	0	0	59	0.329327	11.26	8.955	15.215	0.588564	1
PIGS	0.62	18.14	6.86102	3.07337	44.7946	9.44559	0.943082	2.50336	404.8	0	0	0	0	59	0.235625	6.72	5.105	8.145	0.626765	1
ADAMTS2	0.11	23.55	5.46136	5.82408	106.642	33.9199	1.44988	1.58307	322.22	0	0	0	0	59	0.540015	2.4	1.485	8.175	0.181651	1
TMPRSS11E	0	128.29	3.84136	17.0796	444.624	291.713	6.95561	50.813	226.64	0	0	0	0	59	0.901334	0.06	0.015	1.66	0.00903614	0.745763
ATXN7L3	4.78	83.87	34.4975	13.3557	38.715	178.375	0.713522	3.38891	2035.35	0	0	0	0	59	0.198717	32.76	27.535	40.565	0.678787	1
PGS1	2.23	27.98	14.6358	6.34366	43.3435	40.242	0.0168455	-0.668547	863.51	0	0	0	0	59	0.245819	14.54	10.015	19.915	0.502887	1
PSMC5	12.71	251.43	98.2563	39.7169	40.4217	1577.43	1.06923	3.19089	5797.12	0	0	0	0	59	0.211346	94.26	77.7	114.755	0.677095	1
UIMC1	2.38	109.54	21.5708	16.2561	75.3613	264.26	3.43389	15.4719	1272.68	0	0	0	0	59	0.315083	18.67	14.03	22.14	0.633695	1
CETP	0.08	77.71	5.51271	13.8471	251.185	191.742	3.80634	15.0988	325.25	0	0	0	0	59	0.782368	1.25	0.54	3.12	0.173077	1
MMP2	0.47	1682.12	237.781	290.138	122.019	84180.1	2.68058	9.91521	14029.1	0	0	0	0	59	0.558887	147.79	46.52	278.535	0.167017	1
MT3	0	859.49	29.8754	145.991	488.667	21313.4	5.30973	27.4026	1762.65	0	0	0	0	59	0.946077	0.61	0.285	1.375	0.207273	0.932203
LPCAT2	0.4	142.61	19.4997	23.424	120.125	548.684	3.30914	13.7495	1150.48	0	0	0	0	59	0.499299	11.69	7.97	20.545	0.387929	1
GNAO1	0	166.96	7.58542	22.3476	294.613	499.416	6.54552	46.4275	447.54	0	0	0	0	59	0.736318	2.88	0.825	5.51	0.149728	0.983051
OGFOD1	1.14	32.07	11.8925	5.44858	45.8151	29.687	0.823592	2.37382	701.66	0	0	0	0	59	0.24455	11.65	8.655	14.765	0.586184	1
SH3BP2	2.18	60.93	15.9151	10.4717	65.797	109.656	1.82958	5.22203	938.99	0	0	0	0	59	0.33366	12.2	9.03	22.205	0.406665	1
NOP14	5.12	38.3	18.3659	6.95521	37.8702	48.3749	0.447671	0.0877443	1083.59	0	0	0	0	59	0.210496	17.45	13.47	22.38	0.601877	1
ADD1	11.11	201.18	85.2492	36.0945	42.34	1302.81	0.853179	1.10192	5029.7	0	0	0	0	59	0.226942	79.83	62.285	101.82	0.611717	1
L2HGDH	0.81	20.83	4.94085	2.772	56.1038	7.684	3.28491	17.9607	291.51	0	0	0	0	59	0.255031	4.36	3.425	5.985	0.572264	1
TXNDC16	0.72	52.52	8.08797	8.48966	104.967	72.0743	3.82726	16.8507	477.19	0	0	0	0	59	0.400582	5.88	4.145	8.3	0.499398	1
C14orf166	24.07	262.67	101.828	39.0465	38.3457	1524.63	1.48346	4.78748	6007.84	0	0	0	0	59	0.192351	97.84	80.885	114.95	0.703654	1
NID2	0.08	88.55	12.4436	14.2439	114.468	202.888	3.21135	14.1799	734.17	0	0	0	0	59	0.504144	10.44	3.825	15.075	0.253731	1
GMCL1	1.46	39.42	12.6478	5.58684	44.1725	31.2128	1.96163	9.01246	746.22	0	0	0	0	59	0.206525	12.59	10.435	13.965	0.747225	1
SF3B2	16.9	192.79	105.972	37.0524	34.9644	1372.88	-0.146055	0.39912	6252.33	0	0	0	0	59	0.192217	109.22	85.785	127.46	0.673035	1
KLHL42	0.79	77.49	15.0651	11.3581	75.3936	129.007	3.18993	15.2739	888.84	0	0	0	0	59	0.335763	12.9	9.535	17.42	0.547359	1
GNAS	103.6	3013.97	388.601	409.757	105.444	167901	5.07885	30.1778	22927.5	0	0	0	0	59	0.347519	300.17	231.845	384.335	0.603237	1
DNM1L	2.93	111.12	34.6932	18.2066	52.4788	331.48	1.84882	5.4043	2046.9	0	0	0	0	59	0.256128	31.43	25.785	38.405	0.671397	1
PTHLH	0.01	135.66	7.68475	18.2758	237.819	334.005	6.19436	42.9477	453.4	0	0	0	0	59	0.679615	3.07	1.415	6.39	0.22144	0.983051
PHACTR3	0.01	64.85	2.10881	8.81765	418.133	77.751	6.60441	46.2684	124.42	0	0	0	0	59	0.864775	0.27	0.12	0.68	0.176471	0.983051
ERGIC2	6.98	200.03	54.348	29.6123	54.4865	876.889	2.20092	9.53116	3206.53	0	0	0	0	59	0.263364	52.16	38.28	65.575	0.583759	1
TFAP2C	0.03	124.93	10.0707	19.9836	198.434	399.345	3.9513	19.2942	594.17	0	0	0	0	59	0.738193	1.9	0.405	10.135	0.0399605	1
AURKA	0.44	53.6	10.8563	11.8374	109.037	140.123	1.73416	2.87768	640.52	0	0	0	0	59	0.537262	5.59	2.4	14.03	0.171062	1
CASS4	0.04	26.67	3.20034	5.03784	157.416	25.3798	3.5223	12.8472	188.82	0	0	0	0	59	0.572212	1.71	1.06	3.06	0.346405	1
PIR	0.42	260.28	18.5405	34.0322	183.556	1158.19	6.46268	45.68	1093.89	0	0	0	0	59	0.501602	11.59	7.35	18.805	0.390853	1
AAMDC	6.12	231.64	45.6261	37.426	82.0277	1400.71	3.09017	12.0973	2691.94	0	0	0	0	59	0.35516	36.7	25.965	52.505	0.494524	1
RFX2	0.61	93.12	6.47136	12.552	193.963	157.553	6.02943	40.6599	381.81	0	0	0	0	59	0.560581	3.55	1.89	6.73	0.280832	1
METTL2A	0.71	13.52	5.1222	2.20094	42.9687	4.84416	1.18204	3.54931	302.21	0	0	0	0	59	0.222712	5.06	3.61	5.965	0.605197	1
SULT2B1	0.03	152.46	11.261	28.4233	252.404	807.883	4.38312	20.1207	664.4	0	0	0	0	59	0.798991	1.29	0.22	9.65	0.0227979	1
ALG6	0.9	24.19	8.98051	4.0436	45.0264	16.3507	0.983525	2.82515	529.85	0	0	0	0	59	0.236707	8.64	6.715	10.835	0.619751	1
CNOT3	3.51	49.35	17.6217	7.58919	43.0673	57.5958	1.26445	4.51083	1039.68	0	0	0	0	59	0.222914	17.41	12.945	21.18	0.61119	1
GP6	0	1.28	0.167458	0.201114	120.098	0.0404469	3.69295	16.9964	9.88	0	0	0	0	59	0.483154	0.12	0.07	0.195	0.358974	0.966102
PTPN4	0.56	24.58	6.01525	3.60377	59.9105	12.9871	2.83519	12.093	354.9	0	0	0	0	59	0.273584	5.09	4.18	6.995	0.59757	1
DDX18	3.45	61.43	33.8839	12.3076	36.3229	151.477	-0.37541	0.23862	1999.15	0	0	0	0	59	0.200294	35.34	27.525	42.05	0.654578	1
KHSRP	16.8	242.72	82.531	40.1955	48.7035	1615.68	1.41705	3.75013	4869.33	0	0	0	0	59	0.252826	76.87	59.205	103.815	0.570293	1
GNA11	4.05	155.93	34.6558	24.4339	70.5047	597.017	2.83804	11.6136	2044.69	0	0	0	0	59	0.317987	31.27	23.95	38.86	0.616315	1
ASAP3	0.06	32.53	8.14085	6.29712	77.3521	39.6537	1.64673	3.74195	480.31	0	0	0	0	59	0.395577	5.98	4.095	11.525	0.355315	1
EDEM2	1.38	54.72	22.2654	10.0447	45.1134	100.896	0.833812	1.40004	1313.66	0	0	0	0	59	0.240431	21.08	16.48	25.93	0.635557	1
DNMT3B	0.19	205.95	8.44136	32.8794	389.503	1081.05	5.41634	29.1335	498.04	0	0	0	0	59	0.820373	1.35	0.905	2.84	0.318662	1
REM1	0	12.31	2.24	2.56938	114.704	6.6017	2.24839	5.37022	132.16	0	0	0	0	59	0.529638	1.44	0.785	2.365	0.331924	0.949153
TPX2	0.04	67.87	15.4605	17.4212	112.682	303.499	1.32217	1.03196	912.17	0	0	0	0	59	0.580413	9.53	1.93	25.99	0.0742593	1
PDRG1	1.79	64.54	13.4027	9.31764	69.5206	86.8184	3.58896	17.0523	790.76	0	0	0	0	59	0.289994	11.77	8.59	15.375	0.558699	1
EPB41L1	0.05	162.47	37.1886	28.0447	75.412	786.506	1.85731	6.18	2194.13	0	0	0	0	59	0.382695	35.01	16.395	51.505	0.318319	1
SLC15A1	0.04	225.09	11.6171	35.8551	308.64	1285.59	4.92016	25.6475	685.41	0	0	0	0	59	0.841509	1.21	0.32	5.875	0.0544681	1
DOCK9	1.09	280.32	43.8331	40.8079	93.0985	1665.28	3.76456	19.3923	2586.15	0	0	0	0	59	0.388126	36.32	23.585	49.815	0.473452	1
ANKRD10	7.83	284.35	60.0636	37.2384	61.9984	1386.7	3.92845	22.4767	3543.75	0	0	0	0	59	0.260933	55.45	42.02	67.47	0.622795	1
TGDS	1.37	21.71	10.9831	4.06423	37.0046	16.518	-0.0681696	0.945623	648	0	0	0	0	59	0.198841	10.9	9.35	13.525	0.691312	1
DOCK3	0.02	33.78	2.15322	5.04909	234.49	25.4933	4.88137	27.563	127.04	0	0	0	0	59	0.722372	0.56	0.325	1.495	0.217391	1
C3orf18	0.62	28.38	6.8922	5.60948	81.3888	31.4663	1.56156	2.69196	406.64	0	0	0	0	59	0.414657	5.21	3.06	9.025	0.339058	1
COQ9	5.76	90.66	31.9117	17.2758	54.1362	298.453	1.47746	3.07159	1882.79	0	0	0	0	59	0.277576	28.91	19.975	38.485	0.519033	1
TMEM40	0.02	88.82	5.41864	15.0402	277.564	226.208	4.13586	18.5545	319.7	0	0	0	0	59	0.844038	0.34	0.16	2.515	0.0636183	1
KIF9	1.52	87.68	12.3847	12.9701	104.727	168.224	3.85961	19.5175	730.7	0	0	0	0	59	0.420066	8.98	6.23	12.815	0.486149	1
ARHGAP28	0.38	133.07	8.32881	18.0522	216.744	325.882	5.99628	40.6724	491.4	0	0	0	0	59	0.638478	2.73	1.975	8.02	0.246259	1
CRLS1	8.09	90.36	37.9451	17.1436	45.1801	293.904	0.789576	1.10825	2238.76	0	0	0	0	59	0.245984	38.3	26.28	46.61	0.563828	1
DEFB127	0	1399.77	23.7519	182.231	767.228	33208.2	7.68113	58.9999	1401.36	0	0	0	0	59	0.983005	0	0	0	#NUM!	0.0847458
PPP1R13B	0	43.93	9.98458	7.7207	77.3263	59.6092	2.33387	8.07466	589.09	0	0	0	0	59	0.370025	8.43	5.175	13.44	0.385045	0.983051
ATRN	3.57	84.86	23.2436	13.8267	59.4863	191.178	1.9658	6.31436	1371.37	0	0	0	0	59	0.292764	20.97	16.065	27.52	0.583757	1
SMOX	0.95	66.8	11.2869	11.1543	98.8252	124.419	3.00944	11.7102	665.93	0	0	0	0	59	0.43577	8.38	5.415	13.555	0.399484	1
SIGLEC1	0.03	27.34	6.16068	6.15403	99.8922	37.8721	1.46598	1.96962	363.48	0	0	0	0	59	0.51413	4.96	1.485	8.385	0.177102	1
FKBP1A	18.75	1158.7	203.224	147.921	72.7874	21880.7	4.7456	30.3668	11990.2	0	0	0	0	59	0.284058	183.66	140.345	239.27	0.586555	1
NSFL1C	2.34	41.68	21.1737	7.74002	36.5548	59.9078	0.191927	0.0102656	1249.25	0	0	0	0	59	0.204275	19.84	16.245	26.645	0.609683	1
SLC4A11	0.03	49.88	5.27492	8.77345	166.324	76.9734	3.11526	11.684	311.22	0	0	0	0	59	0.675829	1.84	0.615	6.185	0.0994341	1
C20orf194	1.16	26.43	9.25915	5.15805	55.7076	26.6055	0.745314	0.746554	546.29	0	0	0	0	59	0.306825	8.79	5.51	13.19	0.417741	1
ZNF343	0.97	15.67	6.98881	3.04711	43.5998	9.28486	0.202249	-0.0240564	412.34	0	0	0	0	59	0.244195	7.05	4.985	8.935	0.557918	1
EBF4	0.21	23.77	4.97542	5.32107	106.947	28.3138	1.85435	3.23183	293.55	0	0	0	0	59	0.51559	2.85	1.665	6.37	0.261381	1
CPXM1	0.11	132.24	21.6036	29.652	137.255	879.242	2.18702	5.02662	1274.61	0	0	0	0	59	0.629996	9.73	2.595	30.495	0.0850959	1
MAVS	2.73	30.62	13.4481	4.59167	34.1436	21.0835	0.47702	2.86331	793.44	0	0	0	0	59	0.180081	13.6	10.91	15.725	0.6938	1
LZTS3	0.3	58.61	8.20814	9.54292	116.262	91.0673	3.31808	14.459	484.28	0	0	0	0	59	0.498699	4.41	2.355	10.86	0.216851	1
F11	0	180.18	7.47034	26.1345	349.843	683.01	5.53122	34.3285	440.75	0	0	0	0	59	0.901927	0.14	0.03	0.675	0.0444444	0.813559
XRN2	6.14	89.12	47.2939	17.4509	36.8989	304.535	-0.273172	0.242773	2790.34	0	0	0	0	59	0.202197	49.42	37.375	56.775	0.6583	1
KIZ	3.37	82.3	18.3892	13.2071	71.8201	174.428	2.44851	8.56573	1084.96	0	0	0	0	59	0.338126	14.46	10.44	21.705	0.480995	1
DYNLL1	26.95	772.76	327.371	164.963	50.3904	27212.9	0.596097	0.352349	19314.9	0	0	0	0	59	0.274866	304.02	237.915	415.9	0.572049	1
TESC	0.05	135.99	22.2003	33.5103	150.945	1122.94	2.28401	4.54802	1309.82	0	0	0	0	59	0.65291	7.72	3.47	23.485	0.147754	1
SNX5	7.41	132.41	43.7207	19.5753	44.7736	383.194	1.7217	6.48169	2579.52	0	0	0	0	59	0.224354	43.79	33.01	48.51	0.680478	1
RPL6	399.49	3221.74	1343.07	550.298	40.9732	302828	0.795545	1.37008	79241.1	0	0	0	0	59	0.22321	1310.2	985.94	1692.79	0.582437	1
SIRPG	0	38.86	3.3478	6.38764	190.801	40.802	4.0446	18.5856	197.52	0	0	0	0	59	0.677844	1.27	0.455	3.575	0.127273	0.932203
MAPKAPK5	3.55	69.93	25.0692	9.42626	37.601	88.8543	1.57286	8.34915	1479.08	0	0	0	0	59	0.183824	25.7	20.73	29.19	0.710175	1
P2RX7	0.17	41.13	5.40593	7.49711	138.683	56.2067	3.2042	11.2683	318.95	0	0	0	0	59	0.552475	3.11	1.755	5.98	0.293478	1
ESF1	1.46	31.33	13.8419	5.7566	41.5883	33.1385	0.374086	0.824147	816.67	0	0	0	0	59	0.227166	13.64	10.475	16.8	0.623512	1
RBBP9	1.15	40.81	11.2371	6.71774	59.7817	45.1281	2.25794	8.16302	662.99	0	0	0	0	59	0.283857	10.14	7.565	13.6	0.55625	1
ANAPC5	13.77	88.72	54.8636	14.5124	26.4517	210.608	-0.409175	0.468702	3236.95	0	0	0	0	59	0.145632	54.59	45.605	65.495	0.696313	1
SLC23A2	1.15	98.21	17.6637	16.1633	91.5056	261.252	2.71463	10.168	1042.16	0	0	0	0	59	0.418185	13.53	7.375	19.555	0.377141	1
SLC8B1	3.54	48.42	13.7344	8.2147	59.8111	67.4812	2.47375	8.31798	810.33	0	0	0	0	59	0.277082	12.15	9.595	15.27	0.628356	1
TMEM230	20.04	227.3	110.173	42.5884	38.6559	1813.77	0.169259	-0.0306466	6500.21	0	0	0	0	59	0.21602	106.2	82.305	144.07	0.571285	1
DZANK1	0.15	7.46	1.48508	1.31565	88.5912	1.73095	2.29512	7.04799	87.62	0	0	0	0	59	0.422379	1.06	0.61	1.905	0.32021	1
KDM2B	1.66	54.78	17.009	9.87601	58.0635	97.5355	1.57196	3.79278	1003.53	0	0	0	0	59	0.299376	14.97	9.865	21.61	0.456502	1
CFAP61	0	29.54	1.95763	4.94851	252.781	24.4877	4.18183	19.3258	115.5	0	0	0	0	59	0.80764	0.34	0.075	1.2	0.0625	0.932203
LHX5	0	1.45	0.0586441	0.209453	357.16	0.0438705	5.60577	35.0149	3.46	0	0	0	0	59	0.897227	0	0	0.02	0	0.271186
TASP1	0.73	13.79	7.06983	2.86932	40.5854	8.23299	0.134736	0.0172816	417.12	0	0	0	0	59	0.225868	6.9	5.325	8.95	0.594972	1
OAS1	1.13	351	41.9246	49.408	117.85	2441.15	4.41144	26.3812	2473.55	0	0	0	0	59	0.477568	31.16	16.04	53.425	0.300234	1
GCN1	3.55	76.52	20.4003	10.3651	50.8083	107.435	2.81028	14.2063	1203.62	0	0	0	0	59	0.2363	19.48	14.89	23.795	0.625762	1
RPLP0	476.74	3273.19	1513.8	674.798	44.5764	455352	0.452694	-0.275816	89314.2	0	0	0	0	59	0.249024	1479.87	1024.03	1979.24	0.517389	1
PXN	7.13	164.87	52.8403	26.9287	50.9623	725.153	1.3031	4.04449	3117.58	0	0	0	0	59	0.265719	52.44	36.81	62.52	0.588772	1
SIRT4	0.2	9.57	1.98441	1.31638	66.3364	1.73287	3.45365	18.4151	117.08	0	0	0	0	59	0.291483	1.63	1.375	2.45	0.561224	1
RPH3A	0.28	95.22	4.09593	12.7518	311.329	162.609	6.64712	46.9948	241.66	0	0	0	0	59	0.687603	1.49	0.97	2.52	0.384921	1
KIF16B	1.39	42.96	12.3856	7.27385	58.7283	52.9089	1.98618	5.75354	730.75	0	0	0	0	59	0.289804	10.29	7.92	14.68	0.53951	1
TRMT6	1.73	30.33	11.7003	6.08309	51.9907	37.004	1.08679	1.27541	690.32	0	0	0	0	59	0.276095	9.89	7.765	14.015	0.554049	1
CHGB	0	4382.45	131.493	626.528	476.471	392537	6.08623	39.0548	7758.11	0	0	0	0	59	0.939461	2.84	0.685	16.815	0.0407374	0.983051
PEBP1	58.94	1642.06	297.871	293.781	98.6267	86307.1	2.88941	9.28001	17574.4	0	0	0	0	59	0.414445	203.41	143.725	299.88	0.479275	1
TBX5	0	46.82	2.52949	8.24379	325.907	67.9601	4.55675	21.2273	149.24	0	0	0	0	59	0.88785	0.09	0.01	0.53	0.0188679	0.728814
BRAP	1.75	120.93	14.4076	15.0421	104.404	226.266	6.39485	45.1276	850.05	0	0	0	0	59	0.288636	12.23	10.05	14.645	0.686241	1
ERP29	11.41	181.51	100.828	33.9207	33.6419	1150.61	-0.0685266	0.452556	5948.88	0	0	0	0	59	0.184592	98.36	85.56	121.29	0.705417	1
NOS1	0.05	12.93	0.729322	1.7596	241.265	3.0962	6.07097	41.2786	43.03	0	0	0	0	59	0.673728	0.21	0.15	0.605	0.247934	1
FUS	10.12	193.05	78.9186	37.517	47.5389	1407.53	0.804181	0.68579	4656.2	0	0	0	0	59	0.259915	72.32	52.875	99.515	0.531327	1
IGBP1	14.48	147.36	57.6664	23.2599	40.3353	541.024	1.38596	3.45744	3402.32	0	0	0	0	59	0.207672	53.12	41.505	66.375	0.625311	1
FXYD5	4.27	276.65	94.5632	69.4002	73.3903	4816.39	0.740631	-0.387346	5579.23	0	0	0	0	59	0.405452	74.12	35.84	140.06	0.25589	1
ZNF302	2.57	44.59	18.6729	9.24009	49.484	85.3793	0.670155	0.137708	1101.7	0	0	0	0	59	0.273465	16.87	12.215	24.815	0.492243	1
GRAMD1A	3.14	57.04	24.0893	12.2286	50.7634	149.537	0.593986	0.114098	1421.27	0	0	0	0	59	0.281821	23.85	14.865	30.645	0.485071	1
FXYD3	0	1952.14	227.504	381.965	167.894	145897	2.799	8.67484	13422.7	0	0	0	0	59	0.706686	75.83	1.76	256.82	0.00685305	0.983051
HEPH	0.03	119.04	24.2558	27.4243	113.063	752.091	1.63644	2.15749	1431.09	0	0	0	0	59	0.560302	13.49	4.97	33.785	0.147107	1
CDIP1	1.31	72.98	12.782	10.2222	79.9733	104.494	3.69471	20.284	754.14	0	0	0	0	59	0.34976	11.23	7.005	15.395	0.455018	1
CMTM1	0.16	28.71	2.26712	3.77389	166.462	14.2423	6.17058	43.0144	133.76	0	0	0	0	59	0.503918	1.47	0.98	2.375	0.412632	1
KCNH4	0	1.87	0.215085	0.287056	133.462	0.0824013	3.81008	19.1497	12.69	0	0	0	0	59	0.547261	0.12	0.05	0.275	0.181818	0.932203
GANAB	13.96	295.21	129.867	56.4354	43.4562	3184.95	0.459138	0.663876	7662.17	0	0	0	0	59	0.239379	123.1	91.36	166.13	0.549931	1
GMIP	0.41	46.75	10.3849	10.1752	97.9806	103.535	1.94084	3.81744	612.71	0	0	0	0	59	0.474386	7.36	3.6	12.29	0.292921	1
RBM41	0.59	19.36	7.21983	2.79451	38.706	7.80928	1.01178	5.54604	425.97	0	0	0	0	59	0.194716	7.24	6.11	8.305	0.735701	1
BIRC5	0.07	44.38	9.51542	10.4983	110.33	110.215	1.33944	1.32794	561.41	0	0	0	0	59	0.571225	6.52	0.97	15.075	0.0643449	1
LAG3	0.02	32.08	4.06661	5.59053	137.474	31.254	2.84516	10.5116	239.93	0	0	0	0	59	0.604347	2.12	0.6	4.47	0.134228	1
MLF2	22.01	272.54	137.117	50.0959	36.5352	2509.6	0.522456	0.407489	8089.9	0	0	0	0	59	0.200963	128.97	103.39	165.125	0.626132	1
OTUB2	0.03	9.74	1.34915	1.63599	121.26	2.67646	2.90857	11.3077	79.6	0	0	0	0	59	0.530717	0.76	0.425	1.465	0.290102	1
DDX24	0.69	45.31	7.93186	7.08777	89.3582	50.2365	3.06829	13.1116	467.98	0	0	0	0	59	0.396224	6.17	4.375	9.875	0.443038	1
ZBTB25	0.88	14.83	6.93949	2.84152	40.9471	8.07424	0.406302	0.25041	409.43	0	0	0	0	59	0.227178	6.62	4.865	8.675	0.560807	1
NECAP1	0.65	117.86	20.8834	16.1551	77.3587	260.988	3.9802	22.2909	1232.12	0	0	0	0	59	0.320889	18.15	13.255	23.305	0.568762	1
ARHGAP4	0.69	111.29	19.029	24.4703	128.595	598.795	2.35972	5.1141	1122.71	0	0	0	0	59	0.5622	10.73	4.55	20.75	0.219277	1
ANKRD24	0.05	13.58	1.11356	1.95695	175.738	3.82965	5.13482	30.0382	65.7	0	0	0	0	59	0.552119	0.64	0.34	1.015	0.334975	1
DHX32	4.54	59.84	21.6525	10.8999	50.3401	118.808	1.17595	2.66502	1277.5	0	0	0	0	59	0.266775	20.55	15.02	26.87	0.558988	1
RCOR1	1.67	29.68	14.1249	6.35773	45.0108	40.4207	0.62203	0.391763	833.37	0	0	0	0	59	0.244036	12.95	10.695	16.655	0.64215	1
GPATCH2L	1.85	25.43	13.7454	4.90117	35.6567	24.0214	-0.182278	0.35007	810.98	0	0	0	0	59	0.196262	13.77	11.125	17.195	0.64699	1
LTBP4	4.74	244.95	60.6171	60.507	99.8184	3661.1	1.66768	2.18789	3576.41	0	0	0	0	59	0.493439	36.5	21.25	82.05	0.258988	1
BLVRB	4.69	338.35	60.841	47.1779	77.5429	2225.75	3.77801	20.4271	3589.62	0	0	0	0	59	0.32824	54	35.9	69.84	0.514032	1
SLC9A1	1.11	71.86	16.5471	12.4338	75.142	154.6	2.65827	9.37025	976.28	0	0	0	0	59	0.342807	13.95	9.615	19.45	0.494344	1
SPTLC1	4.18	108.38	53.841	21.0842	39.1601	444.543	-0.00172916	1.06077	3176.62	0	0	0	0	59	0.209166	55.49	43.92	64.23	0.683793	1
PAPOLA	13.62	166.99	84.6708	28.6163	33.7971	818.89	0.218781	1.32788	4995.58	0	0	0	0	59	0.179375	80.07	70.865	95.405	0.742781	1
CCNK	3.33	84.21	29.5359	12.6204	42.7289	159.274	1.58164	6.10763	1742.62	0	0	0	0	59	0.209491	29.47	23.625	33.96	0.695671	1
PCBP4	1.58	113.53	23.1542	19.7293	85.2083	389.246	2.82914	9.56984	1366.1	0	0	0	0	59	0.372873	18.57	13.255	25.53	0.519193	1
RGS1	0.02	262.18	65.0583	62.4587	96.0042	3901.09	1.2158	0.971918	3838.44	0	0	0	0	59	0.507002	46.5	15.79	87.65	0.180148	1
YPEL3	6.12	117.05	33.7466	18.6333	55.2154	347.2	1.83174	6.13254	1991.05	0	0	0	0	59	0.280074	31.85	19.875	43.01	0.462102	1
MRPS33	10.76	108.56	52.8939	20.3521	38.4773	414.21	0.39891	0.137237	3120.74	0	0	0	0	59	0.213796	50.72	39.405	64.75	0.608571	1
NDUFB2	29.81	497.18	185.285	76.0305	41.0344	5780.64	1.37242	4.05445	10931.8	0	0	0	0	59	0.211443	172.79	145.4	216.735	0.670865	1
NUDC	13.15	150.62	60.3324	24.8349	41.1635	616.773	0.857683	1.60748	3559.61	0	0	0	0	59	0.224514	58.13	38.59	77.3	0.499224	1
MAEA	5.63	40.83	25.7986	8.67762	33.636	75.3011	-0.545941	-0.369559	1522.12	0	0	0	0	59	0.187281	27.17	21.53	31.84	0.676193	1
ICAM1	1.28	255.92	40.3669	48.7893	120.865	2380.4	2.81988	9.42604	2381.65	0	0	0	0	59	0.531286	27.47	10.73	54.385	0.197297	1
STRN4	5.53	104.8	28.2536	15.0497	53.2666	226.494	2.63144	11.8741	1666.96	0	0	0	0	59	0.246269	27.41	21.26	33.4	0.636527	1
IRAK3	0.53	51.09	6.64559	9.07569	136.567	82.3681	3.41893	13.3248	392.09	0	0	0	0	59	0.537837	3.58	2.33	7.255	0.321158	1
LYZ	0.09	9651.45	1094.86	2323.07	212.18	5.39664e+06	2.85463	7.16482	64596.6	0	0	0	0	59	0.775799	172.38	55.725	823.95	0.0676315	1
SI	0	547.31	19.5637	94.9725	485.452	9019.78	5.26878	26.9053	1154.26	0	0	0	0	59	0.955771	0.01	0	0.31	0	0.389831
MUL1	4.2	39.75	19.9086	6.59106	33.1065	43.4421	0.498492	0.846058	1174.61	0	0	0	0	59	0.180173	19.34	15.65	23.465	0.666951	1
TFAP4	0.77	16.89	5.70169	3.66997	64.3664	13.4687	1.16863	1.3835	336.4	0	0	0	0	59	0.343074	4.78	3.34	7.205	0.463567	1
PDCD7	2.36	35.29	14.1449	5.86477	41.462	34.3955	0.896481	2.63324	834.55	0	0	0	0	59	0.219076	13.9	11.19	17.15	0.652478	1
SPG21	11.63	182.91	73.911	27.4816	37.182	755.237	0.776397	3.93275	4360.75	0	0	0	0	59	0.19136	76.46	60.15	87.75	0.68547	1
FETUB	0	123.32	2.86254	16.2717	568.436	264.769	7.27148	54.3137	168.89	0	0	0	0	59	0.956163	0.03	0	0.13	0	0.525424
DNAJB11	4.47	114.89	48.6293	23.7267	48.7909	562.957	0.751469	0.460143	2869.13	0	0	0	0	59	0.266056	42.21	33.54	63.59	0.527441	1
P3H2	0.45	73.19	15.3312	17.1949	112.157	295.666	1.69468	2.21267	904.54	0	0	0	0	59	0.545442	8	4.085	17.735	0.230335	1
THPO	0	8.99	1.07644	1.70123	158.042	2.89418	3.52554	13.9269	63.51	0	0	0	0	59	0.615021	0.59	0.23	1.17	0.196581	0.966102
CHRD	0	16.9	3.75983	3.85763	102.601	14.8813	1.87023	3.33288	221.83	0	0	0	0	59	0.499372	2.42	1.345	4.77	0.281971	0.966102
FLT3LG	0.38	27.72	7.83136	5.42145	69.2275	29.3921	1.81242	4.60606	462.05	0	0	0	0	59	0.344281	7.35	4.305	10.395	0.414141	1
RAB11FIP3	2.79	56.97	10.4712	8.05875	76.9612	64.9434	3.72341	18.9508	617.8	0	0	0	0	59	0.319757	9.33	6.62	11.455	0.577914	1
GNPTG	7.94	66.27	28.7847	11.9946	41.6699	143.87	0.906299	0.933972	1698.3	0	0	0	0	59	0.225993	27.16	19.93	35.05	0.568616	1
ZNF268	0.79	25.62	9.42017	4.67149	49.5903	21.8228	1.10332	2.75336	555.79	0	0	0	0	59	0.259071	9.09	6.68	11.65	0.573391	1
GOLGA3	2.45	40.52	14.109	6.04238	42.8265	36.5104	1.35828	5.4323	832.43	0	0	0	0	59	0.218561	13.89	11.41	16.745	0.681397	1
PABPC4	27.9	206.35	85.9114	34.869	40.5871	1215.84	1.37026	2.27876	5068.77	0	0	0	0	59	0.208435	83.51	64.695	96.27	0.672016	1
CD209	0.07	43.99	6.5422	8.25731	126.216	68.1832	2.49858	7.69495	385.99	0	0	0	0	59	0.57564	3.4	1.465	7.855	0.186505	1
CERS4	0.72	80.88	23.9754	19.1812	80.0037	367.919	1.33548	1.7155	1414.55	0	0	0	0	59	0.418154	20.76	9.835	29.34	0.335208	1
MCOLN1	1.91	48.26	11.8747	7.55548	63.6265	57.0853	2.20788	8.29683	700.61	0	0	0	0	59	0.314293	10.44	6.84	15.64	0.43734	1
USP48	4.05	107.1	34.0027	16.0335	47.1535	257.072	1.9653	7.62955	2006.16	0	0	0	0	59	0.227262	33.1	25.735	40.105	0.641691	1
EFNB1	0.81	63.84	16.0014	12.2752	76.7134	150.68	1.51316	3.10474	944.08	0	0	0	0	59	0.398874	13.02	7.04	20.665	0.340673	1
PDPR	2.13	29.09	12.6751	5.18495	40.9067	26.8838	0.686208	1.009	747.83	0	0	0	0	59	0.221226	12.19	9.225	15.05	0.612957	1
AARS	7.86	178.02	58.9519	31.8274	53.9889	1012.99	1.46457	3.26488	3478.16	0	0	0	0	59	0.278275	56.28	38.105	73.83	0.516118	1
GLG1	12.36	167.17	58.1398	28.1466	48.412	792.234	0.979335	2.56098	3430.25	0	0	0	0	59	0.259954	51.21	40.755	76.64	0.531772	1
KIF4A	0.02	15.41	4.08034	4.45242	109.119	19.8241	1.20271	0.411755	240.74	0	0	0	0	59	0.568687	2.46	0.445	6.295	0.070691	1
TNRC6A	3.33	68.25	17.868	9.12381	51.0624	83.2439	2.96342	15.2742	1054.21	0	0	0	0	59	0.237609	16.26	13.26	21.29	0.622828	1
PLEKHG2	1.25	36.91	14.5407	9.50739	65.3848	90.3905	0.549041	-0.827337	857.9	0	0	0	0	59	0.365984	12.06	7.075	22.42	0.315566	1
DLL3	0	51.38	1.45102	6.88913	474.779	47.4601	6.86929	49.7309	85.61	0	0	0	0	59	0.931132	0.04	0.01	0.18	0.0555556	0.694915
NAT14	0.68	26.72	7.81424	6.13125	78.4625	37.5922	1.52715	2.42442	461.04	0	0	0	0	59	0.403152	6.51	3.38	10.625	0.318118	1
PITPNM2	0.71	19.13	5.27678	3.48639	66.0705	12.1549	1.8194	4.18655	311.33	0	0	0	0	59	0.32854	4.54	3.17	6.015	0.527016	1
EXOC1	2.06	40.34	21.5524	8.35647	38.7729	69.8307	0.0702938	0.524617	1271.59	0	0	0	0	59	0.210987	21.55	17.26	25.91	0.666152	1
RBM27	1.29	19.08	10.8803	3.68479	33.8665	13.5777	-0.199679	0.573004	641.94	0	0	0	0	59	0.185059	11.41	8.5	13.17	0.645406	1
POU4F3	0	0.25	0.0454237	0.0473549	104.252	0.00224249	1.96933	5.41623	2.68	0	0	0	0	59	0.517329	0.04	0.01	0.06	0.166667	0.728814
OSBPL8	1.57	49.12	24.6705	10.2635	41.6022	105.339	-0.134446	-0.220365	1455.56	0	0	0	0	59	0.233266	26.04	17.835	31.325	0.569354	1
DTX2	0.83	37.24	11.6636	8.22945	70.557	67.7239	1.22455	1.41871	688.15	0	0	0	0	59	0.373227	10.28	5.685	14.63	0.388585	1
NLRC4	0.1	12.48	1.87271	2.37008	126.559	5.61728	2.74142	8.19073	110.49	0	0	0	0	59	0.54109	1.01	0.515	2.145	0.240093	1
PUS7	0.78	33.95	9.47525	6.35752	67.096	40.418	1.32353	2.52256	559.04	0	0	0	0	59	0.355536	8.23	4.945	12.705	0.389217	1
LAMB4	0.02	46.5	1.25763	6.0935	484.523	37.1307	7.31525	54.9625	74.2	0	0	0	0	59	0.888679	0.09	0.045	0.315	0.142857	1
NRCAM	0.01	225.74	14.3139	37.9826	265.354	1442.68	4.59242	22.2513	844.52	0	0	0	0	59	0.791601	2.53	1	8.11	0.123305	0.983051
LAMB1	0.11	437.83	64.1098	67.7755	105.718	4593.52	3.41568	16.2217	3782.48	0	0	0	0	59	0.459809	50.61	22.27	77.68	0.286689	1
SLC26A4	0.05	419.09	8.21864	54.4633	662.68	2966.25	7.65957	58.7716	484.9	0	0	0	0	59	0.937055	0.47	0.21	0.925	0.227027	1
SLC26A3	0	1075.02	55.4549	199.318	359.424	39727.7	4.37601	19.0142	3271.84	0	0	0	0	59	0.92267	0.36	0.02	1.76	0.0113636	0.779661
DLD	10.28	174.73	78.5975	32.6526	41.544	1066.19	0.552778	0.752203	4637.25	0	0	0	0	59	0.226698	75.94	57.75	99.13	0.582568	1
WDR7	0.9	38.69	7.2439	5.20675	71.8778	27.1103	4.13436	22.9416	427.39	0	0	0	0	59	0.285657	6.01	4.85	7.96	0.609296	1
TXNL1	13.01	334.33	61.8205	39.4103	63.7495	1553.17	5.85478	40.6785	3647.41	0	0	0	0	59	0.209561	54.99	46.525	67.435	0.689924	1
IL5RA	0.01	22.75	1.51898	3.1982	210.549	10.2285	5.43774	34.504	89.62	0	0	0	0	59	0.665983	0.53	0.28	1.36	0.205882	0.983051
ABCC6	0.13	30.72	3.17966	5.53566	174.096	30.6436	3.41516	12.9577	187.6	0	0	0	0	59	0.66434	1.31	0.475	3.32	0.143072	1
CMTM6	1.48	238.04	58.46	35.4222	60.5923	1254.73	2.47516	11.0168	3449.14	0	0	0	0	59	0.281046	57.02	40.355	66.575	0.606158	1
ITGA6	3.68	309.68	51.9241	44.8142	86.3072	2008.31	3.45329	18.3106	3063.52	0	0	0	0	59	0.385586	43.88	25.56	67.58	0.378218	1
RAPGEF4	0.07	119.2	8.59695	16.8489	195.986	283.884	5.41742	33.4074	507.22	0	0	0	0	59	0.598418	5.09	2.325	8.195	0.28371	1
MAP3K20	2.27	133.32	34.4866	33.0722	95.8988	1093.77	1.65484	1.98665	2034.71	0	0	0	0	59	0.468465	22.92	12.405	39.815	0.311566	1
SMPX	0	456.21	18.9547	78.6544	414.959	6186.52	4.91663	24.0616	1118.33	0	0	0	0	59	0.927929	0.53	0.11	1.885	0.0583554	0.915254
FH	7.47	142.23	55.3756	26.0889	47.1127	680.633	1.09751	1.50944	3267.16	0	0	0	0	59	0.248928	50.72	37.675	63.26	0.595558	1
SEL1L3	1.02	146.62	44.8707	37.2068	82.9201	1384.35	0.692031	-0.429575	2647.37	0	0	0	0	59	0.453432	33.53	11.095	76.435	0.145156	1
TF	0.17	5391.96	141.155	746.806	529.069	557719	6.50205	44.4082	8328.13	0	0	0	0	59	0.956307	1.31	0.815	5.33	0.152908	1
CDV3	17.78	285.24	109.084	50.0394	45.8725	2503.94	1.33442	3.39084	6435.94	0	0	0	0	59	0.238513	100.66	78.815	131.995	0.597106	1
MYO15A	0.01	10.5	0.835424	1.41424	169.284	2.00008	5.75214	38.6646	49.29	0	0	0	0	59	0.545983	0.46	0.265	0.855	0.309942	0.983051
ALKBH5	10.04	109.76	42.1578	20.8308	49.4114	433.921	1.21304	1.94331	2487.31	0	0	0	0	59	0.26097	39.91	28.275	50.86	0.555938	1
APOH	0	9090.45	216.633	1261.5	582.319	1.59137e+06	6.5289	44.5618	12781.4	0	0	0	0	59	0.970534	0.51	0.22	2.27	0.0969163	0.983051
NLRP1	0.46	62.62	12.4971	12.4732	99.8082	155.58	2.10931	5.08104	737.33	0	0	0	0	59	0.478278	8.64	5.005	16.55	0.302417	1
PITPNM3	0.07	76.89	5.34881	11.3159	211.559	128.049	4.93893	28.4893	315.58	0	0	0	0	59	0.674883	2.29	0.995	4.36	0.228211	1
SPAG7	7.91	102.85	50.4827	18.563	36.771	344.585	0.915098	1.487	2978.48	0	0	0	0	59	0.194111	47.93	39	57.2	0.681818	1
ORC6	0.04	21.35	3.5039	4.074	116.271	16.5975	2.06768	5.51313	206.73	0	0	0	0	59	0.559461	1.73	0.775	5.05	0.153465	1
ZFHX4	0	12.19	1.48576	2.34739	157.992	5.51022	2.96531	9.61059	87.66	0	0	0	0	59	0.645367	0.54	0.25	1.57	0.159236	0.966102
SLC17A6	0	8.24	0.319661	1.38377	432.885	1.91481	4.99636	25.155	18.86	0	0	0	0	59	0.950447	0	0	0	#NUM!	0.186441
CPA1	0	48856.9	1015.89	6418.61	631.823	4.11985e+07	7.40478	55.8727	59937.4	0	0	0	0	59	0.97308	0.62	0.22	5.82	0.0378007	0.898305
ZC3HC1	1.52	29.05	10.7703	5.33174	49.504	28.4275	1.51247	3.27198	635.45	0	0	0	0	59	0.246749	10.19	7.905	11.785	0.670768	1
ESR1	0.14	180.84	14.5283	34.84	239.808	1213.82	3.19581	10.5511	857.17	0	0	0	0	59	0.814892	2.01	0.675	5.12	0.131836	1
RGS17	0.02	14.3	1.66373	2.33218	140.178	5.43905	3.26624	14.2543	98.16	0	0	0	0	59	0.580035	0.77	0.52	1.56	0.333333	1
ANGPT2	0.2	35.09	6.82271	6.88184	100.867	47.3598	1.84729	4.31429	402.54	0	0	0	0	59	0.503275	4.79	2.085	9.065	0.230006	1
TMEM101	6.26	177.39	36.3005	38.4108	105.813	1475.39	2.52353	5.5689	2141.73	0	0	0	0	59	0.432496	24.62	17.735	32.37	0.547884	1
CD200	0.61	78.61	16.8086	14.7951	88.0206	218.894	1.72631	4.18171	991.71	0	0	0	0	59	0.448227	13.14	6.595	22.51	0.292981	1
CCDC80	0.77	526.02	97.0247	122.677	126.439	15049.6	2.1953	4.43486	5724.46	0	0	0	0	59	0.574328	61.33	21.64	105.66	0.204808	1
CMA1	0.1	23.87	2.78576	4.20735	151.03	17.7018	2.76173	10.1466	164.36	0	0	0	0	59	0.659247	0.92	0.25	3.48	0.0718391	1
PSME1	22.63	393.19	197.284	77.1541	39.1081	5952.75	-0.175145	0.0777387	11639.8	0	0	0	0	59	0.216543	200.05	148.99	248.535	0.599473	1
PPP2R3C	1.18	98.15	17.4714	12.1858	69.7475	148.495	5.12008	33.8577	1030.81	0	0	0	0	59	0.252919	15.83	13.245	19.295	0.686447	1
HAUS4	5.79	71.61	32.271	12.0981	37.4892	146.365	0.385091	1.34303	1903.99	0	0	0	0	59	0.203614	32.89	24.755	38.825	0.637605	1
JPH4	0.01	107.14	5.57746	15.8318	283.853	250.645	5.21599	30.7389	329.07	0	0	0	0	59	0.806491	0.85	0.42	3.1	0.135484	0.983051
MYH7	0	5111.17	134.987	724.677	536.848	525157	6.25425	40.9015	7964.26	0	0	0	0	59	0.965261	0.11	0.02	0.545	0.0366972	0.79661
CEBPE	0	37.56	1.32186	5.87603	444.526	34.5277	5.50825	30.4966	77.99	0	0	0	0	59	0.90567	0.1	0.03	0.275	0.109091	0.881356
SLC7A8	0.57	1094.94	50.7834	142.083	279.783	20187.7	7.0885	52.6254	2996.22	0	0	0	0	59	0.640851	25.23	13.15	39.715	0.331109	1
OSGEP	0.78	12.75	7.01373	2.42005	34.5045	5.85666	-0.00385098	-0.0557889	413.81	0	0	0	0	59	0.192737	6.82	5.275	8.74	0.603547	1
SLC22A17	0.22	275.09	19.6629	38.6844	196.738	1496.48	5.40007	33.81	1160.11	0	0	0	0	59	0.613703	9.59	5.41	17.685	0.305909	1
RNF31	4.63	57.1	24.5069	9.75067	39.7874	95.0756	0.62382	1.02051	1445.91	0	0	0	0	59	0.218414	23.01	18.335	30.38	0.603522	1
SCFD1	7.73	73.18	33.7944	12.2475	36.2412	150.002	0.739407	1.43726	1993.87	0	0	0	0	59	0.193102	33.24	26.44	38.31	0.690159	1
G2E3	1.04	80.4	10.6573	11.7545	110.296	138.169	4.88494	25.8116	628.78	0	0	0	0	59	0.347143	8.62	6.625	10.6	0.625	1
HECTD1	5.77	109.56	42.5027	16.1497	37.9969	260.813	1.49213	5.10453	2507.66	0	0	0	0	59	0.188988	40.8	33.73	48.61	0.69389	1
HNRNPC	37.16	769.52	394.52	140.563	35.629	19758.1	-0.109293	0.584768	23276.7	0	0	0	0	59	0.195466	392.24	310.685	465.97	0.666749	1
RPGRIP1	0	106	2.39508	13.7302	573.266	188.518	7.6649	58.8295	141.31	0	0	0	0	59	0.830678	0.55	0.315	0.775	0.406452	0.966102
SUPT16H	4.48	117.93	41.7849	19.8716	47.5569	394.881	1.08083	3.32388	2465.31	0	0	0	0	59	0.247874	42.12	30.255	49.91	0.606191	1
TOX4	2.88	35.41	19.5231	6.04397	30.9581	36.5295	-0.182412	0.698056	1151.86	0	0	0	0	59	0.169127	19.16	16.535	23.42	0.70602	1
GEMIN2	1.07	27.26	9.45797	4.41621	46.693	19.5029	1.3338	3.66056	558.02	0	0	0	0	59	0.242322	8.84	6.785	10.775	0.629698	1
TGM1	0.25	831.89	20.3437	108.17	531.711	11700.7	7.53527	57.422	1200.28	0	0	0	0	59	0.870296	2.59	1.445	4.79	0.30167	1
TINF2	5.46	1349.02	57.3331	171.492	299.115	29409.4	7.62151	58.381	3382.65	0	0	0	0	59	0.497301	35.75	27.755	44.43	0.624691	1
DAZL	0	141.61	3.65712	20.156	551.143	406.262	6.23259	40.4959	215.77	0	0	0	0	59	0.957723	0.07	0.02	0.165	0.121212	0.762712
TBL1Y	0	3.49	0.225424	0.588301	260.975	0.346098	4.49247	21.1604	13.3	0	0	0	0	59	0.78695	0.05	0.01	0.16	0.0625	0.677966
SEMA6A	1.46	152.16	14.9539	22.4492	150.123	503.967	4.45313	24.5147	882.28	0	0	0	0	59	0.54761	8.69	4.185	15.39	0.27193	1
TRPM7	1.86	216.42	19.4408	26.5478	136.557	704.788	7.27305	54.8028	1147.01	0	0	0	0	59	0.299281	16.13	13.78	18.34	0.751363	1
TYRO3	0.26	67.44	8.23102	12.8884	156.583	166.11	3.25106	11.6568	485.63	0	0	0	0	59	0.614662	3.98	1.92	7.61	0.2523	1
WDR76	0.29	23.72	6.05237	4.6885	77.4654	21.982	1.55663	2.98002	357.09	0	0	0	0	59	0.39798	4.81	2.865	8.825	0.324646	1
CAPN3	0.58	336.87	32.5961	63.9065	196.056	4084.04	3.25503	10.8958	1923.17	0	0	0	0	59	0.692858	9.3	6.28	15.275	0.411129	1
SNAP23	3.92	233.67	49.2797	31.5512	64.0247	995.475	3.64236	19.8348	2907.5	0	0	0	0	59	0.276177	44.58	33.99	54.915	0.618957	1
TBX15	0.01	42.21	3.29136	7.17545	218.009	51.487	3.63806	15.5857	194.19	0	0	0	0	59	0.78509	0.44	0.12	2.455	0.0488798	0.949153
PHGDH	0.51	216.71	44.6927	40.2923	90.1542	1623.47	1.86268	4.96238	2636.87	0	0	0	0	59	0.454024	37.25	13.645	60.35	0.226098	1
COL9A3	0	19.13	1.66525	3.31508	199.073	10.9897	3.40252	13.6372	98.25	0	0	0	0	59	0.741943	0.46	0.15	1.085	0.138249	0.949153
EZR	9.22	537.08	152.132	99.2569	65.2438	9851.93	1.36647	2.94886	8975.8	0	0	0	0	59	0.343887	129.81	86.535	196.475	0.440438	1
MYL6	138.88	5966.72	1549	975.478	62.9747	951557	2.07827	6.97258	91391	0	0	0	0	59	0.309389	1337.05	976.34	1857.6	0.525592	1
AGO1	1.15	25.71	8.39085	3.88245	46.2701	15.0734	1.72007	6.34839	495.06	0	0	0	0	59	0.230828	7.92	6.295	10.045	0.62668	1
TEKT2	0	97.82	4.40458	15.4249	350.202	237.928	5.00858	26.7292	259.87	0	0	0	0	59	0.887184	0.3	0.1	0.99	0.10101	0.915254
CLSPN	0.02	15.25	2.61864	3.09394	118.15	9.57246	1.82424	3.98888	154.5	0	0	0	0	59	0.581098	1.18	0.405	4.255	0.0951821	1
RFFL	2.71	54.12	17.9153	9.31472	51.9932	86.764	1.29041	3.38695	1057	0	0	0	0	59	0.272601	16.48	12.48	21.455	0.581683	1
UNC13D	0.15	58.57	11.5344	12.7212	110.289	161.829	1.87671	3.10323	680.53	0	0	0	0	59	0.522721	6.82	3.37	12.355	0.272764	1
MFSD11	3.21	34.55	19.2805	6.35346	32.9528	40.3665	0.103247	0.373372	1137.55	0	0	0	0	59	0.1813	19.4	16.01	22.795	0.702347	1
DPYSL2	2.27	379.11	38.9919	55.3331	141.909	3061.75	4.81745	26.6308	2300.52	0	0	0	0	59	0.478845	26.87	18.625	43.865	0.424598	1
TGFB2	0.01	91.33	7.95288	13.6085	171.114	185.19	4.43247	24.5908	469.22	0	0	0	0	59	0.631434	3.93	1.375	8.19	0.167888	0.983051
GPATCH2	0.83	17.44	7.34085	3.34508	45.5681	11.1896	0.629684	1.19642	433.11	0	0	0	0	59	0.247777	6.88	5.355	9.28	0.577047	1
NUP50	2.44	54.69	23.5212	9.51758	40.4638	90.5842	0.428728	1.70079	1387.75	0	0	0	0	59	0.214293	22.75	18.255	27.5	0.663818	1
CDC45	0	37.59	6.01441	7.74572	128.786	59.9962	2.22455	5.93358	354.85	0	0	0	0	59	0.605678	3.5	0.67	7.92	0.084596	0.983051
COMT	15.63	304.07	91.4749	54.4863	59.5642	2968.76	1.69732	4.08021	5397.02	0	0	0	0	59	0.301944	82.31	58.09	112.96	0.514253	1
CECR1	1.25	161.41	32.8285	27.0729	82.4677	732.942	2.27972	7.93743	1936.88	0	0	0	0	59	0.400775	26.67	15.715	41.85	0.375508	1
VNN3	0	35.35	2.46525	5.43871	220.614	29.5795	4.3766	23.4084	145.45	0	0	0	0	59	0.761998	0.57	0.155	2.58	0.0600775	0.915254
ECHDC1	5.88	98.52	44.5571	18.126	40.6804	328.552	0.545493	1.69022	2628.87	0	0	0	0	59	0.21543	44.78	35.14	52.215	0.672987	1
LRRFIP2	3.68	130.87	37.5654	19.0632	50.7467	363.406	2.25341	9.06039	2216.36	0	0	0	0	59	0.24484	34.73	27.215	42.05	0.647206	1
SEC22C	6.36	75	30.162	14.2184	47.1401	202.163	0.876953	0.996045	1779.56	0	0	0	0	59	0.255488	26.5	21.39	39.495	0.541588	1
XYLB	0.12	15.26	2.9161	2.93647	100.699	8.62288	2.40141	6.31869	172.05	0	0	0	0	59	0.452417	1.82	1.265	2.99	0.423077	1
HDAC6	3.52	51.44	22.1088	9.39137	42.4779	88.1978	1.09132	1.97054	1304.42	0	0	0	0	59	0.221791	20	16.795	25.825	0.650339	1
OR1I1	0	0.01	0.000169492	0.00130189	768.115	1.69492e-06	7.68115	59	0.01	0	0	0	0	59	0.983051	0	0	0	#NUM!	0
GABRP	3.27	538.49	47.0244	94.3546	200.65	8902.8	3.74035	15.6294	2774.44	0	0	0	0	59	0.70748	12.41	5.205	33.425	0.155722	1
KRT31	0	14.44	0.511525	2.02661	396.19	4.10716	6.00702	39.9402	30.18	0	0	0	0	59	0.924262	0.01	0	0.02	0	0.305085
CDC6	0.08	44.68	8.22	9.16015	111.437	83.9083	2.04812	5.22415	484.98	0	0	0	0	59	0.541383	4.71	1.915	12.865	0.148853	1
UPRT	1.45	26.63	9.84407	4.25198	43.1933	18.0793	1.34506	3.76172	580.8	0	0	0	0	59	0.221994	9.05	7.58	11.58	0.654577	1
CDC23	1.71	37.4	19.1539	7.23673	37.782	52.3702	0.109798	0.748181	1130.08	0	0	0	0	59	0.204793	19.14	15.935	22.96	0.694033	1
AAAS	3.54	46.24	19.5908	7.72257	39.4193	59.6381	1.05722	2.62752	1155.86	0	0	0	0	59	0.204803	19.08	14.55	22.365	0.65057	1
CBX5	1.77	73.64	19.2305	12.5798	65.4157	158.25	2.21764	6.55602	1134.6	0	0	0	0	59	0.308135	16.9	12.655	21.03	0.601759	1
FMO2	0.05	158.25	13.4741	27.5253	204.283	757.639	3.77815	15.4889	794.97	0	0	0	0	59	0.710453	4.08	1.455	10.79	0.134847	1
[truncated: 17,614 more rows]

## Sheet: HBM
Gene	Min	Max	Mean	Std. deviation	Variance	Skewness	Kurtosis	Overall sum	No. missings	No. NaNs	No. +?s	No. -?s	Row count	gini	Median	pc25	pc75	pc25/pc75	frac	S/A/O
SLC17A6	0	27	1.6875	6.75	45.5625	4	16	27	0	0	0	0	16	0.9375	0	0	0	#NUM!	0.0625	S
SLC22A24	0	0.6	0.0375	0.15	0.0225	4	16	0.6	0	0	0	0	16	0.9375	0	0	0	#NUM!	0.0625	S
SLC35G4	0	0.1	0.00625	0.025	0.000625	4	16	0.1	0	0	0	0	16	0.9375	0	0	0	#NUM!	0.0625	S
SLCO1B1	0	172	10.7625	42.9967	1848.71	4	16	172.2	0	0	0	0	16	0.937282	0	0	0	#NUM!	0.1875	S
SLC25A47	0	184	11.575	45.9804	2114.2	3.99988	15.9993	185.2	0	0	0	0	16	0.936285	0	0	0.025	0	0.25	S
SLC12A1	0	316	19.8125	78.9834	6238.37	3.99999	16	317	0	0	0	0	16	0.936238	0.05	0	0.1	0	0.5	S
SLCO6A1	0	55	3.46875	13.7419	188.84	3.99977	15.9987	55.5	0	0	0	0	16	0.935698	0	0	0.025	0	0.25	S
SLC22A6	0	58	3.6875	14.4855	209.829	3.99799	15.9885	59	0	0	0	0	16	0.935381	0	0	0	#NUM!	0.125	S
SLCO1B3	0	53	3.35	13.2402	175.304	3.99975	15.9986	53.6	0	0	0	0	16	0.934701	0	0	0.1	0	0.3125	S
SLC22A8	0	24	1.55	5.98999	35.88	3.99254	15.9567	24.8	0	0	0	0	16	0.933468	0	0	0	#NUM!	0.125	S
SLC17A2	0	40	2.575	9.98315	99.6633	3.99573	15.9754	41.2	0	0	0	0	16	0.933252	0	0	0	#NUM!	0.1875	S
SLC12A3	0	107	6.8125	26.718	713.849	3.99934	15.9962	109	0	0	0	0	16	0.932913	0	0	0.225	0	0.375	S
SLC25A31	0	77	4.88125	19.232	369.868	3.99979	15.9988	78.1	0	0	0	0	16	0.932698	0	0	0.125	0	0.4375	S
SLC39A12	0	74	4.7	18.4803	341.523	3.99975	15.9986	75.2	0	0	0	0	16	0.931516	0.05	0	0.125	0	0.5	S
SLC34A1	0	22	1.40625	5.49199	30.162	3.99919	15.9954	22.5	0	0	0	0	16	0.931389	0	0	0.1	0	0.3125	S
SLC1A2	0.1	991	62.9188	247.496	61254.1	3.9996	15.9977	1006.7	0	0	0	0	16	0.930857	0.7	0.2	1	0.2	1	S
SLC13A1	0	10	0.64375	2.49532	6.22663	3.99825	15.99	10.3	0	0	0	0	16	0.930218	0	0	0.025	0	0.25	S
SLC32A1	0	13	0.875	3.24109	10.5047	3.96855	15.8134	14	0	0	0	0	16	0.927679	0	0	0	#NUM!	0.1875	S
SLC22A10	0	25	1.65	6.23089	38.824	3.99087	15.9472	26.4	0	0	0	0	16	0.927083	0	0	0.1	0	0.3125	S
SLC25A2	0	12	0.8125	2.99174	8.9505	3.96322	15.781	13	0	0	0	0	16	0.926923	0	0	0	#NUM!	0.1875	S
SLC2A2	0	256	17.5688	63.8866	4081.5	3.93857	15.6287	281.1	0	0	0	0	16	0.926294	0	0	0	#NUM!	0.1875	S
SLC22A1	0.1	343	21.825	85.6471	7335.42	3.99994	15.9996	349.2	0	0	0	0	16	0.925508	0.35	0.2	0.625	0.32	1	S
SLC6A18	0	0.9	0.0625	0.224722	0.0505	3.92124	15.52	1	0	0	0	0	16	0.925	0	0	0	#NUM!	0.125	S
SLC24A2	0	114	7.30625	28.4523	809.531	3.99971	15.9984	116.9	0	0	0	0	16	0.924669	0.2	0	0.325	0	0.6875	S
SLC12A5	0	74	4.8	18.4548	340.58	3.99891	15.9938	76.8	0	0	0	0	16	0.918132	0.1	0.1	0.225	0.444444	0.875	S
SLC10A2	0	4	0.275	0.994987	0.99	3.97769	15.8706	4.4	0	0	0	0	16	0.917614	0	0	0.025	0	0.25	S
SLC17A1	0	88	6.25625	21.9055	479.851	3.93614	15.62	100.1	0	0	0	0	16	0.917145	0	0	0.025	0	0.25	S
SLC26A7	0	490	33.15	121.961	14874.6	3.98523	15.914	530.4	0	0	0	0	16	0.916855	0.45	0.1	3	0.0333333	0.9375	S
SLC22A12	0	35	2.58125	8.77278	76.9616	3.82283	14.8835	41.3	0	0	0	0	16	0.916616	0	0	0.1	0	0.3125	S
SLC6A7	0	12	0.8	2.98775	8.92667	3.99506	15.9717	12.8	0	0	0	0	16	0.915039	0	0	0.1	0	0.4375	S
SLC22A7	0	72	5.23125	17.9764	323.152	3.88076	15.263	83.7	0	0	0	0	16	0.914949	0.05	0	0.15	0	0.5	S
SLC6A19	0	11	0.78125	2.73526	7.48163	3.95075	15.7084	12.5	0	0	0	0	16	0.9135	0	0	0.1	0	0.3125	S
SLC5A12	0	93	6.13125	23.1699	536.845	3.99712	15.9835	98.1	0	0	0	0	16	0.913417	0.2	0.1	0.4	0.25	0.875	S
SLC17A3	0	27	2.15	6.85128	46.94	3.6308	13.5726	34.4	0	0	0	0	16	0.908067	0	0	0.1	0	0.3125	S
SLCO1A2	0	64	4.4	15.9102	253.136	3.98575	15.9172	70.4	0	0	0	0	16	0.90554	0.2	0	0.6	0	0.6875	S
SLC4A10	0	71	4.95	17.6338	310.952	3.98431	15.9096	79.2	0	0	0	0	16	0.903567	0.15	0	0.925	0	0.625	S
SLC6A17	0	74	5.20625	18.3812	337.87	3.97364	15.8466	83.3	0	0	0	0	16	0.902236	0.2	0.1	0.425	0.235294	0.8125	S
SLC22A2	0	18	1.25	4.47035	19.984	3.98884	15.936	20	0	0	0	0	16	0.899375	0.1	0	0.2	0	0.5625	S
SLC6A5	0	0.2	0.01875	0.0543906	0.00295833	3.02973	9.09343	0.3	0	0	0	0	16	0.895833	0	0	0	#NUM!	0.125	S
SLCO1B7	0	0.2	0.01875	0.0543906	0.00295833	3.02973	9.09343	0.3	0	0	0	0	16	0.895833	0	0	0	#NUM!	0.125	S
RHCG	0	63	4.3625	15.6463	244.808	3.9916	15.9519	69.8	0	0	0	0	16	0.895057	0.25	0.1	1	0.1	0.8125	S
SLC6A11	0	27	2.04375	6.72706	45.2533	3.86654	15.1738	32.7	0	0	0	0	16	0.894304	0.1	0	0.2	0	0.6875	S
SLC26A4	0.1	247	17.3313	61.3155	3759.6	3.98451	15.9104	277.3	0	0	0	0	16	0.893189	0.9	0.45	2.25	0.2	1	S
SLC13A5	0.1	140	9.55	34.7959	1210.75	3.99638	15.9794	152.8	0	0	0	0	16	0.890052	0.6	0.375	1.25	0.3	1	S
SLC25A52	0	10	0.71875	2.47877	6.14429	3.97943	15.8819	11.5	0	0	0	0	16	0.889674	0.05	0	0.2	0	0.5	S
SLC2A14	0	34	2.575	8.46778	71.7033	3.87089	15.1999	41.2	0	0	0	0	16	0.888046	0.1	0.1	0.325	0.307692	0.8125	S
SLC39A2	0	17	1.2375	4.21187	17.7398	3.97281	15.8424	19.8	0	0	0	0	16	0.886364	0.1	0	0.325	0	0.5625	S
SLC38A4	0	275	21.225	68.3601	4673.1	3.87359	15.2247	339.6	0	0	0	0	16	0.885049	0.95	0.45	4	0.1125	0.9375	S
SLC17A7	0.1	209	14.3625	51.9141	2695.08	3.99715	15.9839	229.8	0	0	0	0	16	0.883159	1.5	0.475	2.25	0.211111	1	S
SLC13A3	0	231	16.4	57.2877	3281.88	3.98562	15.9171	262.4	0	0	0	0	16	0.882717	1	0.675	2.25	0.3	0.9375	S
SLC10A1	0	48	3.30625	11.9212	142.115	3.9967	15.9812	52.9	0	0	0	0	16	0.882443	0.4	0.175	0.5	0.35	0.8125	S
SLC5A2	0	16	1.25625	3.99916	15.9933	3.79665	14.7116	20.1	0	0	0	0	16	0.882152	0.1	0	0.125	0	0.6875	S
SLC5A11	0	26	1.85	6.44505	41.5387	3.98932	15.9391	29.6	0	0	0	0	16	0.880912	0.2	0	0.525	0	0.6875	S
SLC47A2	0	49	3.5875	12.138	147.331	3.96918	15.8207	57.4	0	0	0	0	16	0.880009	0.2	0.1	0.775	0.129032	0.875	S
SLC5A8	0	24	1.90625	5.95141	35.4193	3.87106	15.2259	30.5	0	0	0	0	16	0.878893	0.15	0	0.325	0	0.5625	S
SLC34A2	0	585	45.7875	144.923	21002.6	3.89938	15.3955	732.6	0	0	0	0	16	0.877901	2.5	0.225	14	0.0160714	0.75	S
SLC6A14	0	23	2.01875	5.79704	33.6056	3.60065	13.4257	32.3	0	0	0	0	16	0.872872	0.1	0	0.3	0	0.625	S
SLC5A1	0	126	9.3625	31.1735	971.787	3.96986	15.825	149.8	0	0	0	0	16	0.872747	1	0.075	2.25	0.0333333	0.75	S
UCP3	0.2	208	14.8875	51.5408	2656.45	3.98839	15.9334	238.2	0	0	0	0	16	0.871537	1	0.675	3	0.225	1	S
SLC17A4	0	8	0.93125	2.40187	5.76896	2.60367	5.76919	14.9	0	0	0	0	16	0.868708	0	0	0.1	0	0.25	S
SLC28A1	0	31	3.54375	9.4397	89.108	2.599	5.64363	56.7	0	0	0	0	16	0.868276	0.1	0	0.225	0	0.6875	S
SLC3A1	0.1	63	4.575	15.5994	243.342	3.98323	15.9031	73.2	0	0	0	0	16	0.866974	0.5	0.2	0.775	0.258065	1	S
SLC26A8	0	44	3.10625	10.9086	118.998	3.99547	15.9742	49.7	0	0	0	0	16	0.866071	0.3	0.2	0.7	0.285714	0.9375	S
SLC4A9	0	11	0.84375	2.71759	7.38529	3.9545	15.7356	13.5	0	0	0	0	16	0.865278	0.1	0	0.25	0	0.625	S
MFSD6L	0	26	2.28125	6.50253	42.283	3.67743	13.9547	36.5	0	0	0	0	16	0.864555	0.15	0	0.625	0	0.625	S
SLC8A2	0	37	3.28125	9.20625	84.755	3.71127	14.2399	52.5	0	0	0	0	16	0.859167	0.1	0.075	1.275	0.0588235	0.75	S
SLC6A1	0	153	12.3938	37.8483	1432.49	3.88133	15.2792	198.3	0	0	0	0	16	0.852465	1	0.55	3.5	0.157143	0.9375	S
SLC26A3	0	31	2.95625	7.83181	61.3373	3.49121	12.7256	47.3	0	0	0	0	16	0.847912	0.25	0	0.75	0	0.6875	S
SLC22A11	0	20	1.55625	4.94098	24.4133	3.94033	15.6438	24.9	0	0	0	0	16	0.846135	0.2	0.1	0.425	0.235294	0.875	S
SLC15A5	0	0.7	0.075	0.180739	0.0326667	3.13581	10.6191	1.2	0	0	0	0	16	0.84375	0	0	0.025	0	0.25	S
SLC6A15	0	27	2.04375	6.66333	44.4	3.98296	15.9029	32.7	0	0	0	0	16	0.843081	0.35	0.1	0.7	0.142857	0.8125	S
SLC6A13	0	37	3.18125	9.13384	83.427	3.83694	15.0297	50.9	0	0	0	0	16	0.84197	0.3	0.1	1.35	0.0740741	0.875	S
SLC7A10	0	26	2.7	6.78056	45.976	3.18286	10.4311	43.2	0	0	0	0	16	0.841435	0.2	0	1.25	0	0.6875	S
SLC9C1	0	12	0.95625	2.95431	8.72796	3.95712	15.756	15.3	0	0	0	0	16	0.83701	0.2	0	0.5	0	0.5625	S
SLC22A14	0	6	0.45	1.48144	2.19467	3.9867	15.9245	7.2	0	0	0	0	16	0.836806	0.1	0	0.1	0	0.6875	S
SLC27A2	0	337	27.825	83.2093	6923.8	3.88362	15.2921	445.2	0	0	0	0	16	0.836394	4	1.65	9.25	0.178378	0.9375	S
SLC18A3	0	0.8	0.10625	0.232289	0.0539583	2.35746	5.14119	1.7	0	0	0	0	16	0.834559	0	0	0.025	0	0.25	S
SLC38A3	0	81	6.9875	19.9532	398.13	3.8599	15.1653	111.8	0	0	0	0	16	0.834302	1	0.1	3.25	0.0307692	0.875	S
SLC9C2	0	6	0.5375	1.48588	2.20783	3.75404	14.5059	8.6	0	0	0	0	16	0.834302	0.1	0	0.125	0	0.625	S
SLC22A16	0	14	1.26875	3.47442	12.0716	3.72487	14.274	20.3	0	0	0	0	16	0.827278	0.15	0.1	0.525	0.190476	0.8125	S
SLC30A10	0	9	1.01875	2.32987	5.42829	3.04969	10.1099	16.3	0	0	0	0	16	0.826304	0	0	0.575	0	0.4375	S
SLC9A3	0	30	2.2875	7.39683	54.7132	3.98735	15.9283	36.6	0	0	0	0	16	0.826161	0.55	0.1	0.65	0.153846	0.875	S
SLC30A3	0	21	2.16875	5.47719	29.9996	3.20032	10.4747	34.7	0	0	0	0	16	0.822947	0.2	0.1	0.925	0.108108	0.875	S
SLC13A2	0	6	0.8875	1.87967	3.53317	2.261	4.09077	14.2	0	0	0	0	16	0.819542	0	0	0.4	0	0.4375	S
SLC22A13	0	0.4	0.05625	0.115289	0.0132917	2.21293	4.71706	0.9	0	0	0	0	16	0.8125	0	0	0.025	0	0.25	S
SLC9B1	0.1	39	3.05	9.59861	92.1333	3.98313	15.9033	48.8	0	0	0	0	16	0.80917	0.6	0.35	1	0.35	1	S
SLC4A1	0.1	51	6.71875	14.7948	218.887	2.56421	5.85444	107.5	0	0	0	0	16	0.807965	0.4	0.2	4	0.05	1	S
SLC39A5	0	21	2.76875	5.99986	35.9983	2.38728	5.39409	44.3	0	0	0	0	16	0.807421	0.2	0.175	0.35	0.5	0.8125	S
SLC30A2	0	51	4.80625	12.7112	161.575	3.64234	13.7013	76.9	0	0	0	0	16	0.806973	0.75	0.475	1.5	0.316667	0.9375	S
SLC25A48	0	6	0.5625	1.47462	2.1745	3.78706	14.7281	9	0	0	0	0	16	0.806944	0.1	0	0.4	0	0.625	S
SV2B	0	97	8.39375	23.7995	566.415	3.9056	15.4443	134.3	0	0	0	0	16	0.805706	2	0.475	3.5	0.135714	0.9375	S
SLC35G6	0	1	0.1125	0.252653	0.0638333	3.26945	11.532	1.8	0	0	0	0	16	0.805556	0	0	0.1	0	0.375	S
SLC22A31	0	7	0.625	1.71445	2.93933	3.887	15.3519	10	0	0	0	0	16	0.80375	0.1	0	0.5	0	0.625	S
SLC7A14	0.1	30	2.44375	7.36623	54.2613	3.96722	15.8115	39.1	0	0	0	0	16	0.80163	0.5	0.175	1	0.175	1	S
SVOP	0.1	31	2.45625	7.62469	58.136	3.97709	15.8671	39.3	0	0	0	0	16	0.800413	0.55	0.2	0.625	0.32	1	S
SLC16A12	0	129	11.4	31.7201	1006.17	3.85644	15.1264	182.4	0	0	0	0	16	0.800027	2	0.925	4.5	0.205556	0.9375	S
SLC34A3	0	3	0.29375	0.736178	0.541958	3.74355	14.5073	4.7	0	0	0	0	16	0.799202	0.05	0	0.225	0	0.5	S
SLC46A2	0	10	1.45	3.05789	9.35067	2.34663	4.52934	23.2	0	0	0	0	16	0.796336	0.15	0.1	0.425	0.235294	0.8125	S
SLC7A3	0	5	0.80625	1.5494	2.40062	2.10456	3.54518	12.9	0	0	0	0	16	0.792151	0	0	0.7	0	0.4375	S
SLC26A9	0	17	2.6125	5.20101	27.0505	2.32397	4.47245	41.8	0	0	0	0	16	0.785885	0.2	0.075	2.25	0.0333333	0.75	S
SLC19A3	0	180	24.9125	55.3186	3060.15	2.52241	5.16635	398.6	0	0	0	0	16	0.785593	4.5	1.75	11.5	0.152174	0.9375	S
SLC5A10	0	9	1	2.28765	5.23333	3.26258	11.2809	16	0	0	0	0	16	0.783594	0.15	0.1	0.4	0.25	0.875	S
SV2A	0.3	206	18.325	50.3664	2536.77	3.91542	15.5096	293.2	0	0	0	0	16	0.782913	4.5	1.75	9.5	0.184211	1	S
SLC35D3	0	0.8	0.125	0.23523	0.0553333	2.11606	3.95566	2	0	0	0	0	16	0.78125	0	0	0.1	0	0.375	S
SLCO1C1	0	20	1.9125	4.89243	23.9358	3.81732	14.9204	30.6	0	0	0	0	16	0.780637	0.55	0.075	1	0.075	0.75	S
SLC4A11	0	70	6.1875	17.1188	293.053	3.92071	15.5388	99	0	0	0	0	16	0.778662	2	0.575	2.25	0.255556	0.9375	S
UCP1	0	2	0.29375	0.551928	0.304625	2.36309	5.80595	4.7	0	0	0	0	16	0.777926	0	0	0.275	0	0.4375	S
SLC7A13	0	0.2	0.04375	0.0813941	0.006625	1.50014	0.472891	0.7	0	0	0	0	16	0.776786	0	0	0.025	0	0.25	S
SLC45A2	0	1	0.16875	0.304891	0.0929583	1.91997	2.95084	2.7	0	0	0	0	16	0.775463	0	0	0.15	0	0.375	S
SLC25A18	0.2	62	7.74375	17.5379	307.579	2.72284	6.73198	123.9	0	0	0	0	16	0.774465	1	0.95	3	0.316667	1	S
SLC17A8	0	1	0.14375	0.270724	0.0732917	2.48582	6.65076	2.3	0	0	0	0	16	0.774457	0	0	0.2	0	0.375	S
SLC36A2	0	20	3.04375	6.2235	38.732	2.33153	4.35034	48.7	0	0	0	0	16	0.773999	0.5	0.2	1	0.2	0.9375	S
SLC22A9	0.1	21	1.79375	5.14217	26.442	3.94731	15.6903	28.7	0	0	0	0	16	0.773301	0.4	0.2	0.725	0.275862	1	S
SLCO4C1	0.1	43	5.79375	11.8433	140.265	2.66781	6.8828	92.7	0	0	0	0	16	0.771238	0.75	0.3	3.75	0.08	1	S
RHAG	0	8	0.8	1.95243	3.812	3.78223	14.7364	12.8	0	0	0	0	16	0.768555	0.15	0.075	0.65	0.115385	0.75	S
SLC36A3	0	3	0.3	0.73303	0.537333	3.77082	14.6498	4.8	0	0	0	0	16	0.768229	0.1	0	0.2	0	0.625	S
SLC27A6	0	29	3.925	7.9204	62.7327	2.68766	7.08421	62.8	0	0	0	0	16	0.766521	0.75	0.2	3	0.0666667	0.875	S
SLC30A8	0	2	0.31875	0.661532	0.437625	2.43324	4.64375	5.1	0	0	0	0	16	0.76348	0.1	0	0.125	0	0.625	S
SLC2A7	0	0.6	0.09375	0.169189	0.028625	2.1876	4.81206	1.5	0	0	0	0	16	0.7625	0	0	0.1	0	0.375	S
SLC16A9	0	97	14.4313	28.322	802.138	2.44534	5.24087	230.9	0	0	0	0	16	0.762424	1.5	0.95	10.25	0.0926829	0.9375	S
SLC4A3	0	85	12.4875	24.3313	592.013	2.46872	5.53227	199.8	0	0	0	0	16	0.759697	2.5	0.85	8	0.10625	0.875	S
UNC93A	0	0.7	0.14375	0.247572	0.0612917	1.68203	1.61306	2.3	0	0	0	0	16	0.758152	0	0	0.15	0	0.375	S
SLC35F3	0	11	1.25625	2.72665	7.43462	3.44394	12.586	20.1	0	0	0	0	16	0.757774	0.3	0.075	1	0.075	0.75	S
SLC5A7	0	5	0.75625	1.49576	2.23729	2.44185	4.99623	12.1	0	0	0	0	16	0.756715	0.15	0.075	0.375	0.2	0.75	S
SLC7A11	0	33	3.75	8.09889	65.592	3.53887	13.2765	60	0	0	0	0	16	0.747708	0.8	0.25	3.5	0.0714286	0.875	S
SLC8A3	0	9	1.30625	2.52836	6.39262	2.55959	6.06458	20.9	0	0	0	0	16	0.745514	0.45	0.075	0.675	0.111111	0.75	S
SLC6A2	0	3	0.38125	0.746743	0.557625	3.21879	11.4202	6.1	0	0	0	0	16	0.740779	0.1	0	0.525	0	0.5625	S
SLC14A1	0.2	64	8.9625	17.9689	322.882	2.64137	6.38047	143.4	0	0	0	0	16	0.739191	2	0.775	6	0.129167	1	S
SLC1A3	0.7	399	37.5438	96.979	9404.93	3.91854	15.5296	600.7	0	0	0	0	16	0.73638	10.5	6.5	20.25	0.320988	1	S
RHBG	0	14	2.2	4.61635	21.3107	2.48763	4.82802	35.2	0	0	0	0	16	0.732244	0.5	0.275	0.925	0.297297	0.9375	S
SLC4A8	0	24	2.9375	5.98463	35.8158	3.29458	11.6397	47	0	0	0	0	16	0.730851	0.6	0.4	2	0.2	0.9375	S
SLC6A12	0.1	48	6.83125	12.5156	156.641	2.74163	8.16438	109.3	0	0	0	0	16	0.7289	1.5	0.4	5.5	0.0727273	1	S
SLC17A9	0.3	26	3.9875	7.63936	58.3598	2.45138	5.12638	63.8	0	0	0	0	16	0.723746	0.75	0.575	2.25	0.255556	1	S
SLC6A16	0.4	94	9.29375	22.8182	520.669	3.86851	15.2253	148.7	0	0	0	0	16	0.722722	2.5	2	5.25	0.380952	1	S
SLC44A4	0	64	12.0875	19.4849	379.663	1.71524	2.15771	193.4	0	0	0	0	16	0.722079	2	0.275	15.25	0.0180328	0.875	S
SLC35G3	0	1	0.2	0.316228	0.1	1.67691	1.74914	3.2	0	0	0	0	16	0.71875	0.05	0	0.225	0	0.5	S
SLC35F1	0	68	7.23125	16.5058	272.441	3.76636	14.6163	115.7	0	0	0	0	16	0.718507	3	0.875	4	0.21875	0.9375	S
SLC29A4	0.3	58	5.8375	14.0416	197.165	3.87523	15.28	93.4	0	0	0	0	16	0.713597	2	0.975	4.25	0.229412	1	S
SLC24A4	0.1	14	1.8375	3.75444	14.0958	2.87343	8.01544	29.4	0	0	0	0	16	0.71301	0.5	0.275	1	0.275	1	S
SV2C	0	7	0.83125	1.72113	2.96229	3.47975	12.7819	13.3	0	0	0	0	16	0.711936	0.2	0.1	0.675	0.148148	0.9375	S
SLC7A4	0	11	1.74375	3.13836	9.84929	2.47527	5.4567	27.9	0	0	0	0	16	0.705869	0.4	0.2	1.25	0.16	0.9375	S
SLC35F4	0	2	0.2875	0.5005	0.2505	2.97587	10.0467	4.6	0	0	0	0	16	0.701087	0.15	0	0.35	0	0.5625	S
SLC7A7	1	211	24.0625	51.2828	2629.93	3.65677	13.9099	385	0	0	0	0	16	0.696266	7.5	4.5	18.5	0.243243	1	S
SLC6A3	0	0.9	0.14375	0.239357	0.0572917	2.47169	6.5729	2.3	0	0	0	0	16	0.692935	0.1	0	0.1	0	0.5625	S
SLC22A25	0	5	0.48125	1.20953	1.46296	3.94864	15.7111	7.7	0	0	0	0	16	0.69237	0.2	0.1	0.3	0.333333	0.875	S
SLC7A9	0	11	1.66875	3.12724	9.77962	2.59035	5.90281	26.7	0	0	0	0	16	0.691713	0.75	0.2	1	0.2	0.875	S
SLC24A5	0	0.1	0.03125	0.0478714	0.00229167	0.895257	-1.39061	0.5	0	0	0	0	16	0.6875	0	0	0.1	0	0.3125	S
SLC12A8	0.1	30	3.21875	7.2247	52.1963	3.84699	15.1207	51.5	0	0	0	0	16	0.682646	1.5	0.625	2	0.3125	1	S
SLC38A8	0	0.6	0.13125	0.188746	0.035625	1.59103	1.7867	2.1	0	0	0	0	16	0.681548	0.05	0	0.2	0	0.5	S
MFSD2A	0	93	12.4187	22.634	512.299	3.36984	12.3509	198.7	0	0	0	0	16	0.677309	4	0.95	12.75	0.0745098	0.9375	S
SLC9A2	0	11	2.28125	3.24904	10.5563	1.60756	2.17803	36.5	0	0	0	0	16	0.675514	0.55	0.1	4.25	0.0235294	0.8125	S
OCA2	0	11	1.85	2.91639	8.50533	2.46456	6.44532	29.6	0	0	0	0	16	0.672297	0.75	0.175	2.25	0.0777778	0.875	S
SLC10A4	0	3	0.775	1.08965	1.18733	1.31372	0.24635	12.4	0	0	0	0	16	0.670363	0.15	0.075	1.25	0.06	0.75	S
MFSD4A	0.2	46	8.2	13.9202	193.771	2.35145	4.4773	131.2	0	0	0	0	16	0.669017	3.5	0.95	5	0.19	1	S
SLC11A1	0.2	35	6.00625	9.88821	97.7766	2.31051	4.83589	96.1	0	0	0	0	16	0.66877	2	1	4.5	0.222222	1	S
SLC26A5	0	3	0.4625	0.750888	0.563833	2.89452	9.41158	7.4	0	0	0	0	16	0.660473	0.2	0.075	0.525	0.142857	0.75	S
SLC27A5	0.5	46	4.91875	11.0419	121.924	3.89398	15.3947	78.7	0	0	0	0	16	0.660022	2	1	3.25	0.307692	1	S
SLC1A6	0.1	5	0.7375	1.3356	1.78383	2.78511	7.48251	11.8	0	0	0	0	16	0.658898	0.25	0.175	0.5	0.35	1	S
SLC4A4	0.5	101	19.0938	28.6916	823.207	2.05492	3.7501	305.5	0	0	0	0	16	0.655381	6.5	2.75	16.5	0.166667	1	S
SLC52A3	0.1	35	4.26875	8.41623	70.833	3.66556	14.0288	68.3	0	0	0	0	16	0.653276	2	1	3.5	0.285714	1	S
SLC9A4	0.1	15	1.7875	3.59423	12.9185	3.74061	14.5085	28.6	0	0	0	0	16	0.651224	0.8	0.35	2	0.175	1	S
SLC45A3	0.6	62	9.0625	15.2497	232.552	3.14774	10.8528	145	0	0	0	0	16	0.648793	4	1	8	0.125	1	S
SLC2A4	0	203	29.0625	49.3227	2432.73	3.2687	11.7622	465	0	0	0	0	16	0.648522	14	4	33	0.121212	0.9375	S
SLCO5A1	0.1	6	1.375	1.96044	3.84333	1.55406	1.028	22	0	0	0	0	16	0.645455	0.4	0.2	1.275	0.156863	1	S
SLC15A1	0	11	1.86875	3.07717	9.46896	2.51554	5.63617	29.9	0	0	0	0	16	0.633152	0.7	0.6	1.25	0.48	0.9375	S
SPNS3	0	4	0.85	1.27174	1.61733	2.2	3.88062	13.6	0	0	0	0	16	0.632353	0.45	0.1	0.85	0.117647	0.875	S
SLC6A4	0.1	10	1.19375	2.3915	5.71929	3.77065	14.629	19.1	0	0	0	0	16	0.625982	0.55	0.3	0.9	0.333333	1	S
SLC28A3	0	5	1	1.37889	1.90133	1.99336	3.96852	16	0	0	0	0	16	0.625	0.3	0.2	1.25	0.16	0.9375	S
SLC26A10	0	1	0.24375	0.311916	0.0972917	1.64226	1.93736	3.9	0	0	0	0	16	0.610577	0.15	0	0.25	0	0.6875	S
SLC23A1	0.1	9	2.5625	3.26719	10.6745	1.32873	0.239497	41	0	0	0	0	16	0.607622	0.75	0.375	4	0.09375	1	S
SLC23A3	0	4	0.8875	1.26009	1.58783	2.17135	3.80968	14.2	0	0	0	0	16	0.607394	0.45	0.175	0.85	0.205882	0.875	S
SLC1A1	0	105	16.3125	25.4079	645.562	3.17438	11.1533	261	0	0	0	0	16	0.605125	7.5	4	19	0.210526	0.9375	S
SLC35G5	0	2	0.36875	0.518612	0.268958	2.39013	6.31511	5.9	0	0	0	0	16	0.604873	0.15	0.1	0.4	0.25	0.875	S
SLC2A5	0.2	28	6.4375	8.24248	67.9385	1.74894	2.42877	103	0	0	0	0	16	0.603519	2.5	0.925	8	0.115625	1	S
SLC22A17	0.9	155	22.8687	37.0262	1370.94	3.39074	12.5113	365.9	0	0	0	0	16	0.60288	16	3.75	21.25	0.176471	1	S
SLCO2A1	0.2	140	30.8875	38.9833	1519.7	1.77757	3.07809	494.2	0	0	0	0	16	0.602615	13	5.25	46.5	0.112903	1	S
SLC10A6	0	23	3.80625	5.60196	31.382	2.9882	10.1443	60.9	0	0	0	0	16	0.600883	2.5	0.925	4	0.23125	0.875	S
SLC2A6	0.4	22	4.89375	6.59398	43.4806	1.88846	2.59838	78.3	0	0	0	0	16	0.59826	2	0.925	4.5	0.205556	1	S
SLC16A11	0	15	2.6	3.74664	14.0373	2.78259	8.51884	41.6	0	0	0	0	16	0.59375	1.5	0.55	2.25	0.244444	0.9375	S
SLC5A5	0	3	0.6875	0.880057	0.7745	1.7252	2.16764	11	0	0	0	0	16	0.593182	0.25	0.175	0.775	0.225806	0.9375	S
SLC14A2	0.1	5	1.05625	1.56417	2.44663	2.35586	4.40329	16.9	0	0	0	0	16	0.58395	0.55	0.275	0.775	0.354839	1	S
SLC16A4	0.3	81	17.55	22.938	526.153	2.11131	3.92996	280.8	0	0	0	0	16	0.580262	11	5	17	0.294118	1	S
SLC25A15	2	85	12.0625	20.1675	406.729	3.55509	13.3719	193	0	0	0	0	16	0.579339	4.5	3	11.5	0.26087	1	S
SLC16A13	0.2	38	5.2	8.95142	80.128	3.69455	14.2864	83.2	0	0	0	0	16	0.577825	3	1.75	5	0.35	1	S
SPNS2	0.3	63	14.2375	17.8774	319.603	1.86446	2.98603	227.8	0	0	0	0	16	0.577809	6	4	18.5	0.216216	1	S
SLC25A4	3	643	106.875	155.196	24085.7	3.08138	10.573	1710	0	0	0	0	16	0.576608	55	29.5	104.75	0.281623	1	S
SLC8A1	0.3	50	9.4125	12.4216	154.297	2.60429	7.87614	150.6	0	0	0	0	16	0.575697	5	2	12	0.166667	1	S
SLC5A4	0	4	1.15625	1.32059	1.74396	1.31151	0.912435	18.5	0	0	0	0	16	0.573311	0.8	0.1	2	0.05	0.8125	S
UCP2	7	361	68.6875	93.0353	8655.56	2.51745	6.62108	1099	0	0	0	0	16	0.573078	38	16.75	76	0.220395	1	S
SLC38A11	0.1	7	1.78125	2.0676	4.27496	1.4066	1.29323	28.5	0	0	0	0	16	0.572149	0.8	0.3	3	0.1	1	S
SLC47A1	1	58	13.875	16.8003	282.25	1.65617	2.04835	222	0	0	0	0	16	0.570946	5	3.75	17.25	0.217391	1	S
SLC4A5	0	5	0.85	1.21271	1.47067	3.01905	10.1116	13.6	0	0	0	0	16	0.570772	0.45	0.2	0.925	0.216216	0.9375	S
SLC37A2	0.8	36	5.3375	8.49744	72.2065	3.51746	13.2256	85.4	0	0	0	0	16	0.569233	2.5	1.75	5.25	0.333333	1	S
SLC7A8	1	233	37.25	55.4971	3079.93	3.28076	11.7766	596	0	0	0	0	16	0.563129	15	12	36.25	0.331034	1	S
SLC38A5	0.1	20	6.4	6.97873	48.7027	1.02379	-0.412765	102.4	0	0	0	0	16	0.560669	3.5	0.975	9.5	0.102632	1	S
SLC16A14	0.2	39	6.31875	9.2218	85.0416	3.30615	12.0805	101.1	0	0	0	0	16	0.559038	3.5	2.5	7	0.357143	1	S
SLC2A12	0.1	11	2.825	3.33517	11.1233	1.72003	2.21624	45.2	0	0	0	0	16	0.557799	1.5	0.9	4	0.225	1	S
SVOPL	0	0.6	0.2	0.209762	0.044	0.445775	-1.20766	3.2	0	0	0	0	16	0.550781	0.2	0	0.325	0	0.5625	S
SLC25A10	0.8	17	4.7125	5.52327	30.5065	1.61736	1.49616	75.4	0	0	0	0	16	0.548574	2	1	4.75	0.210526	1	S
SLC22A5	1	43	6.25	10.0962	101.933	3.62711	13.813	100	0	0	0	0	16	0.5475	3	2	6	0.333333	1	S
SLC2A9	0	11	2.29375	2.79892	7.83396	2.33314	6.07725	36.7	0	0	0	0	16	0.545811	1.5	0.725	2.25	0.322222	0.9375	S
SLC39A8	1	185	24.5625	43.3635	1880.4	3.82037	14.9826	393	0	0	0	0	16	0.543734	14.5	10	16.5	0.606061	1	S
SLC37A4	2	75	11.875	17.9179	321.05	3.31896	11.7254	190	0	0	0	0	16	0.541447	6.5	4	9	0.444444	1	S
SLC6A9	0	18	5.75625	6.01819	36.2186	0.947876	-0.554521	92.1	0	0	0	0	16	0.541056	3	1.625	9.25	0.175676	0.9375	S
SLC16A6	0.3	27	4.9875	6.46703	41.8225	2.87659	9.78924	79.8	0	0	0	0	16	0.540414	3.5	1	6.25	0.16	1	S
SLC25A27	0	47	9.74375	11.8624	140.717	2.39703	6.39507	155.9	0	0	0	0	16	0.538526	6	3	10.5	0.285714	0.9375	S
SLC16A10	0.4	18	3.36875	4.33401	18.7836	2.85436	9.34904	53.9	0	0	0	0	16	0.533743	2	1	4.25	0.235294	1	S
SLC13A4	0.2	7	1.1625	1.65242	2.7305	3.30401	11.8727	18.6	0	0	0	0	16	0.532258	0.7	0.3	1	0.3	1	S
SLC15A2	0.1	20	6.43125	6.50361	42.297	0.856641	-0.529145	102.9	0	0	0	0	16	0.53128	4	0.975	12	0.08125	1	S
SLC26A1	0.2	6	1.15	1.45006	2.10267	2.77038	8.89761	18.4	0	0	0	0	16	0.530571	0.8	0.275	1.25	0.22	1	S
SLC22A4	0.4	18	4.88125	5.21807	27.2283	1.46059	1.25096	78.1	0	0	0	0	16	0.518486	2.5	1.75	6.25	0.28	1	S
MFSD2B	0.1	2	0.4125	0.5005	0.2505	2.4752	6.69185	6.6	0	0	0	0	16	0.517045	0.2	0.1	0.375	0.266667	1	S
SLC2A10	0.2	56	12.7	14.001	196.027	2.17864	5.77295	203.2	0	0	0	0	16	0.516117	8	4.5	15.75	0.285714	1	S
SLC2A3	2	248	73.5625	75.0813	5637.2	1.35147	1.10665	1177	0	0	0	0	16	0.514921	47.5	20	108.5	0.184332	1	S
SLC44A3	0	28	8.5	8.4538	71.4667	1.18265	0.542396	136	0	0	0	0	16	0.511949	6	2	11.5	0.173913	0.875	S
SLC24A3	0.4	50	16.5188	16.2974	265.604	1.05283	-0.18025	264.3	0	0	0	0	16	0.510618	11	3.75	23.5	0.159574	1	S
SLC51B	0	24	7.0625	7.30725	53.3958	1.36511	0.876149	113	0	0	0	0	16	0.510509	3	2	9.75	0.205128	0.9375	S
SLC16A5	0.4	34	8.65	9.27002	85.9333	1.78253	3.03471	138.4	0	0	0	0	16	0.510296	5	2.75	12	0.229167	1	S
UNC93B1	3	63	13.8125	15.7785	248.963	2.35592	6.15383	221	0	0	0	0	16	0.507636	9	3.75	17.5	0.214286	1	S
SLC5A9	0.1	6	0.9375	1.38702	1.92383	3.64148	14.0168	15	0	0	0	0	16	0.5075	0.65	0.375	0.925	0.405405	1	S
SLC16A8	0	1	0.40625	0.399114	0.159292	0.709702	-1.40411	6.5	0	0	0	0	16	0.504808	0.2	0.1	0.9	0.111111	0.875	S
SLC1A7	0	6	1.35625	1.48592	2.20796	2.26081	6.14049	21.7	0	0	0	0	16	0.50144	1	0.45	2	0.225	0.9375	S
SLC44A5	0.1	5	1.2625	1.30275	1.69717	1.78608	3.63484	20.2	0	0	0	0	16	0.5	0.95	0.35	2	0.175	1	S
SLC22A15	0.3	21	4.78125	5.40509	29.215	2.28277	5.35702	76.5	0	0	0	0	16	0.498938	3	2	5	0.4	1	S
SLC5A3	2	103	26.125	27.4345	752.65	1.87587	3.42523	418	0	0	0	0	16	0.496112	19	9	26.75	0.336449	1	S
SLC16A7	1	56	14.3125	15.8943	252.629	2.02521	3.39181	229	0	0	0	0	16	0.495906	7.5	5.75	17.25	0.333333	1	S
SLC28A2	0	3	0.70625	0.775	0.600625	2.17728	4.86681	11.3	0	0	0	0	16	0.495022	0.45	0.3	0.775	0.387097	0.9375	S
SLC18A2	0	4	1.16875	1.13591	1.29029	1.30334	1.22095	18.7	0	0	0	0	16	0.492981	0.75	0.475	2	0.2375	0.9375	S
SLC17A5	5	216	33.875	49.8436	2484.38	3.66883	14.0849	542	0	0	0	0	16	0.492159	20	16.5	30.25	0.545455	1	S
SLC6A20	0.1	3	0.725	0.774166	0.599333	2.10771	4.61525	11.6	0	0	0	0	16	0.490302	0.45	0.275	0.85	0.323529	1	S
SLC43A1	1	91	16.6875	21.1462	447.163	3.23528	11.5753	267	0	0	0	0	16	0.487125	10	8	16	0.5	1	S
SLC16A3	0.6	27	6.4625	6.76647	45.7852	2.13553	5.23503	103.4	0	0	0	0	16	0.486339	4.5	2	7.25	0.275862	1	S
SLC43A2	0.6	49	9.2125	11.3522	128.872	3.18482	11.4224	147.4	0	0	0	0	16	0.485329	7	3.75	8.75	0.428571	1	S
SLC31A2	0.4	10	2.85	2.83948	8.06267	1.52458	1.65291	45.6	0	0	0	0	16	0.484923	2	1	4.25	0.235294	1	S
SLC25A41	0.1	2	0.825	0.768982	0.591333	0.736647	-1.13725	13.2	0	0	0	0	16	0.483902	0.5	0.2	1.25	0.16	1	S
SLC45A1	0	10	2.70625	2.65065	7.02596	1.65862	3.00816	43.3	0	0	0	0	16	0.482246	2	0.825	3.25	0.253846	0.9375	S
SLC7A5	2	62	17.75	16.8661	284.467	1.43119	1.81825	284	0	0	0	0	16	0.478433	12.5	4	22.75	0.175824	1	S
SLC18A1	0	0.6	0.2	0.178885	0.032	0.798596	0.260989	3.2	0	0	0	0	16	0.472656	0.2	0.075	0.3	0.25	0.75	S
SLCO4A1	0.2	35	11.8875	10.9576	120.069	1.23979	0.700112	190.2	0	0	0	0	16	0.470886	8.5	3.75	16	0.234375	1	S
SLC9A5	0	3	1.05	0.949386	0.901333	1.18224	0.379701	16.8	0	0	0	0	16	0.458333	0.75	0.4	1.25	0.32	0.9375	S
SLC52A1	0	2	0.56875	0.516035	0.266292	1.44599	2.69243	9.1	0	0	0	0	16	0.458104	0.4	0.2	0.9	0.222222	0.9375	S
SLC15A3	2	37	11.125	10.0722	101.45	1.44602	1.75221	178	0	0	0	0	16	0.455056	8.5	3	16.25	0.184615	1	S
FLVCR2	0.6	18	5.46875	4.98434	24.8436	1.41159	1.34835	87.5	0	0	0	0	16	0.453786	3	2	7.25	0.275862	1	S
SLC41A1	2	174	35.625	39.8361	1586.92	3.10708	10.9179	570	0	0	0	0	16	0.446711	26.5	17.75	37.5	0.473333	1	S
SLC25A29	1	31	8.25	7.65506	58.6	1.92885	4.46677	132	0	0	0	0	16	0.445076	6	3	12	0.25	1	S
SLC25A34	0.6	10	3.01875	2.63368	6.93629	1.48959	2.07131	48.3	0	0	0	0	16	0.435947	2	1	4.25	0.235294	1	S
SLC29A2	0.9	30	7.11875	7.28004	52.999	2.5015	6.61855	113.9	0	0	0	0	16	0.434317	4.5	3	6.5	0.461538	1	S
SLC10A5	0.1	2	0.89375	0.733456	0.537958	0.637282	-1.13355	14.3	0	0	0	0	16	0.433129	0.75	0.275	1.25	0.22	1	S
SLC19A2	5	112	27.8125	26.6989	712.829	2.37349	6.4837	445	0	0	0	0	16	0.430758	18.5	12.5	34.5	0.362319	1	S
SLC5A6	2	51	15.875	13.3859	179.183	1.35047	1.71583	254	0	0	0	0	16	0.429134	10.5	5.75	22.5	0.255556	1	S
SLCO2B1	0.1	45	14.8187	12.1696	148.099	1.06176	0.928615	237.1	0	0	0	0	16	0.429012	10.5	7.25	22	0.329545	1	S
SLC2A1	1	70	23.4375	20.2154	408.663	1.46025	1.83218	375	0	0	0	0	16	0.428833	19.5	12	27.5	0.436364	1	S
SLC25A37	4	106	24.5	24.3009	590.533	2.76559	9.04587	392	0	0	0	0	16	0.424426	18	11.75	32.5	0.361538	1	S
SLC25A22	0.2	25	5.80625	5.7104	32.6086	2.70151	9.23754	92.9	0	0	0	0	16	0.423776	5.5	3	7	0.428571	1	S
SLC20A2	9	160	31.75	35.9342	1291.27	3.38822	12.5203	508	0	0	0	0	16	0.422244	26	12.75	30.25	0.421488	1	S
SLC22A18	0.2	15	3.5125	3.54624	12.5758	2.61878	7.64468	56.2	0	0	0	0	16	0.421486	2	2	3.25	0.615385	1	S
SLC39A14	6	357	73.0625	80.2109	6433.8	3.27635	12.0399	1169	0	0	0	0	16	0.42114	58	40.5	71.5	0.566434	1	S
SLC19A1	0.3	9	2.25625	2.09729	4.39863	2.36874	7.23266	36.1	0	0	0	0	16	0.42088	2	1	3	0.333333	1	S
SLC23A2	1	60	23.25	18.5275	343.267	0.968503	-0.0696998	372	0	0	0	0	16	0.419355	18	9.75	30	0.325	1	S
SLC7A2	0	167	56.1875	48.5939	2361.36	1.58199	1.91098	899	0	0	0	0	16	0.418729	38	27.5	67.25	0.408922	0.9375	S
SLC12A9	0.7	17	6.60625	5.3492	28.614	1.04231	-0.266267	105.7	0	0	0	0	16	0.41302	4.5	3.75	8.25	0.454545	1	S
SLC22A3	0.2	56	25.5125	19.4762	379.322	0.0248104	-1.79071	408.2	0	0	0	0	16	0.412022	25.5	7.75	43	0.180233	1	S
SLC25A21	0	3	0.73125	0.683831	0.467625	2.59346	8.60164	11.7	0	0	0	0	16	0.411859	0.6	0.375	0.925	0.405405	0.9375	S
MFSD7	0.3	12	4.63125	3.50765	12.3036	0.614467	-0.422762	74.1	0	0	0	0	16	0.41169	4.5	1.75	7	0.25	1	S
SLC6A6	0.9	76	21.7437	18.2413	332.744	1.79242	4.56226	347.9	0	0	0	0	16	0.411307	17	9.75	28.5	0.342105	1	S
SLC9B2	2	36	11.0625	9.01457	81.2625	1.55704	2.83491	177	0	0	0	0	16	0.408545	8	5.75	14	0.410714	1	S
SLC39A10	1	71	18.625	16.5283	273.183	2.21345	6.77185	298	0	0	0	0	16	0.407299	17	11	21	0.52381	1	S
SLC25A19	0.8	17	4.3625	3.9424	15.5425	2.42211	7.0796	69.8	0	0	0	0	16	0.405623	3.5	2	4.5	0.444444	1	S
SLC2A8	3	51	10.8125	11.8728	140.963	3.04634	9.68219	173	0	0	0	0	16	0.40354	7	6	9	0.666667	1	S
SLC25A16	4	57	13.25	12.7619	162.867	2.93889	10.1861	212	0	0	0	0	16	0.401533	11	5.5	15.25	0.360656	1	S
SLC6A8	0.6	82	27.0375	20.8613	435.196	1.07712	2.00742	432.6	0	0	0	0	16	0.401497	25.5	10.25	36.25	0.282759	1	S
SLC29A3	0.6	21	7.9125	6.10266	37.2425	0.985384	-0.0336471	126.6	0	0	0	0	16	0.400375	5.5	4	9.75	0.410256	1	S
SLC1A5	3	110	46.125	33.5139	1123.18	0.193137	-1.03068	738	0	0	0	0	16	0.39956	44.5	15	72.5	0.206897	1	S
SLC12A6	2	78	18.9375	18.0313	325.129	2.69062	8.10679	303	0	0	0	0	16	0.398721	12.5	10	18.25	0.547945	1	S
SLC29A1	8	190	64.6875	50.7158	2572.1	1.30758	1.4374	1035	0	0	0	0	16	0.398611	52.5	36	81.5	0.441718	1	S
SLC1A4	4	47	16.4375	13.3265	177.596	1.54237	1.72806	263	0	0	0	0	16	0.398051	12.5	7	21	0.333333	1	S
SLC25A13	4	72	19.375	16.7765	281.45	2.28664	6.32031	310	0	0	0	0	16	0.397984	15	9	23.5	0.382979	1	S
SLC9A7	1	23	7.875	5.96518	35.5833	1.03168	1.18259	126	0	0	0	0	16	0.397817	7.5	2.75	10.5	0.261905	1	S
SLC38A1	8	147	57.3125	42.2638	1786.23	0.705697	-0.227946	917	0	0	0	0	16	0.397696	52.5	16.75	83	0.201807	1	S
SLC8B1	2	51	11.6875	11.3532	128.896	3.02496	10.7561	187	0	0	0	0	16	0.397393	10.5	5.5	12.5	0.44	1	S
SLC9A9	2	48	15.8125	12.2268	149.496	1.3142	1.98869	253	0	0	0	0	16	0.396492	13	8.5	19.5	0.435897	1	S
SLC18B1	0.4	72	24.65	18.4611	340.813	1.03571	1.52141	394.4	0	0	0	0	16	0.394587	22.5	10.5	33.75	0.311111	1	S
SLC2A11	0.5	7	3.3625	2.42401	5.87583	0.198824	-1.59691	53.8	0	0	0	0	16	0.393355	3.5	0.975	5.25	0.185714	1	S
SLC45A4	0.2	15	5.95	4.44672	19.7733	0.986434	0.311847	95.2	0	0	0	0	16	0.392595	5	2.75	7.5	0.366667	1	S
SLC40A1	5	502	124.75	112.936	12754.6	2.67003	8.95118	1996	0	0	0	0	16	0.39241	112.5	68.25	131.75	0.518027	1	S
SLC25A53	0.3	5	2.1	1.56248	2.44133	0.762439	-0.595519	33.6	0	0	0	0	16	0.391741	1.5	1	3	0.333333	1	S
SLC26A11	0.7	19	7.2875	5.25723	27.6385	0.637631	-0.0897847	116.6	0	0	0	0	16	0.391724	6.5	3.75	11.25	0.333333	1	S
SLC35G1	0.5	8	2.58125	2.10213	4.41896	1.54339	1.82948	41.3	0	0	0	0	16	0.390587	2	1	2.5	0.4	1	S
SLC26A6	0.8	11	3.6125	2.74272	7.5225	1.37497	2.22993	57.8	0	0	0	0	16	0.388192	3	1.75	5	0.35	1	S
SLC39A6	7	202	73.3125	56.1138	3148.76	1.22887	1.03973	1173	0	0	0	0	16	0.388161	56.5	42.75	96.25	0.444156	1	S
SLC41A2	0.5	31	11.4688	8.24109	67.9156	0.740824	0.584883	183.5	0	0	0	0	16	0.386069	11	6.5	17	0.382353	1	S
SLC12A2	3	62	18.875	14.9794	224.383	1.87257	3.8848	302	0	0	0	0	16	0.381623	13.5	9	22.25	0.404494	1	S
SLC35B4	0.9	35	12.7438	9.17009	84.0906	0.967932	0.948972	203.9	0	0	0	0	16	0.380548	10.5	7.25	16.25	0.446154	1	S
SLC11A2	5	66	18	15.0555	226.667	2.38942	6.89965	288	0	0	0	0	16	0.379774	14.5	8.75	20	0.4375	1	S
SLC16A2	0.1	60	20.2563	14.8973	221.931	1.21898	2.27262	324.1	0	0	0	0	16	0.379223	18	11.75	26.25	0.447619	1	S
SLC2A13	0.6	32	7.35	7.04746	49.6667	3.14992	11.3313	117.6	0	0	0	0	16	0.378401	6	4	8	0.5	1	S
SLC35F2	0.3	21	10.375	7.07733	50.0887	0.0412402	-1.33889	166	0	0	0	0	16	0.377786	11	4.5	15.25	0.295082	1	S
SLC35D1	3	51	13.6875	11.4759	131.696	2.49905	7.65565	219	0	0	0	0	16	0.375856	11	6.75	15.25	0.442623	1	S
SLC39A4	0.4	8	3.2	2.2651	5.13067	0.861933	-0.0773349	51.2	0	0	0	0	16	0.375488	3	1.75	4.25	0.411765	1	S
SLC24A1	0.5	10	4.06875	2.84879	8.11562	0.720747	-0.341298	65.1	0	0	0	0	16	0.375096	3.5	2	5.5	0.363636	1	S
SLC46A1	0.5	8	2.8875	2.07103	4.28917	1.10597	1.12849	46.2	0	0	0	0	16	0.371212	3	1	3.25	0.307692	1	S
SLC25A30	6	84	20.625	18.7078	349.983	2.90804	9.61955	330	0	0	0	0	16	0.370076	18	11	20	0.55	1	S
SLC26A2	2	46	16.5	11.8491	140.4	1.0927	1.31996	264	0	0	0	0	16	0.369792	15	8.5	19	0.447368	1	S
MFSD6	1	100	28.8125	22.9992	528.962	2.09392	6.00608	461	0	0	0	0	16	0.369713	24	19.5	32.75	0.59542	1	S
SLC43A3	2	53	23.25	15.5842	242.867	0.351504	-0.840444	372	0	0	0	0	16	0.369624	24	10	33.25	0.300752	1	S
SLC35G2	0.3	14	6.825	4.55785	20.774	-0.111096	-1.43247	109.2	0	0	0	0	16	0.367331	8	2	10.25	0.195122	1	S
SLC9A6	5	122	26.5	26.7731	716.8	3.39502	12.4875	424	0	0	0	0	16	0.365566	18.5	16	24	0.666667	1	S
SLC25A12	0.9	60	22.5562	15.7782	248.951	1.08843	0.856604	360.9	0	0	0	0	16	0.364453	18.5	12	32.25	0.372093	1	S
SLC25A35	0.1	7	3.025	1.99148	3.966	0.355726	-0.508018	48.4	0	0	0	0	16	0.359246	3	1.75	4	0.4375	1	S
SLC35C1	3	38	14.6875	10.2938	105.963	1.28313	1.14138	235	0	0	0	0	16	0.358245	11.5	7	19.25	0.363636	1	S
SLC25A14	2	18	7.1875	4.95606	24.5625	1.10759	0.588904	115	0	0	0	0	16	0.358152	6	3.75	9.5	0.394737	1	S
SLC7A1	0.6	39	16.9125	11.0025	121.056	0.533292	-0.254831	270.6	0	0	0	0	16	0.354536	15	10.25	22.75	0.450549	1	S
SLC4A7	2	35	14.125	9.50701	90.3833	0.948357	0.335578	226	0	0	0	0	16	0.353982	12	7.75	17.75	0.43662	1	S
SLC44A1	4	109	35.875	28.2344	797.183	1.9066	3.40514	574	0	0	0	0	16	0.353876	29.5	24	35.25	0.680851	1	S
SLC25A23	13	145	46.9375	36.3712	1322.86	1.95728	3.37804	751	0	0	0	0	16	0.353113	34	29	45.25	0.640884	1	S
SLC20A1	6	62	25.375	16.6368	276.783	0.776772	-0.191226	406	0	0	0	0	16	0.352217	22	12	36.75	0.326531	1	S
SLC48A1	6	78	30.625	20.6394	425.983	1.08853	0.612082	490	0	0	0	0	16	0.351276	25.5	18.25	38.5	0.474026	1	S
SLC35E4	0.2	5	1.79375	1.23097	1.51529	1.19669	1.63469	28.7	0	0	0	0	16	0.349085	1.5	1	2.25	0.444444	1	S
SLC25A45	0.8	8	2.60625	1.94541	3.78463	1.8433	3.36012	41.7	0	0	0	0	16	0.348171	2	1.75	3	0.583333	1	S
MFSD10	2	34	16.875	10.5127	110.517	0.0343424	-1.26402	270	0	0	0	0	16	0.344907	15.5	9.25	25	0.37	1	S
SLC30A4	1	22	8.8125	5.7413	32.9625	0.818571	0.605441	141	0	0	0	0	16	0.344415	8	5.5	10.75	0.511628	1	S
SLC25A42	3	28	12.25	7.80171	60.8667	0.639702	-0.838702	196	0	0	0	0	16	0.344388	9.5	5.75	19.25	0.298701	1	S
SLC25A40	3	41	14	9.7707	95.4667	1.70404	3.14803	224	0	0	0	0	16	0.342076	11	8	16.5	0.484848	1	S
SLC25A33	4	29	12.375	8.07362	65.1833	0.88562	-0.486202	198	0	0	0	0	16	0.34154	8.5	6	18	0.333333	1	S
SLC7A6	0.5	17	7.59375	4.75121	22.574	0.404118	-0.803024	121.5	0	0	0	0	16	0.341307	6	4	11.25	0.355556	1	S
SLC39A11	2	45	10.8125	9.67622	93.6292	3.22843	11.9646	173	0	0	0	0	16	0.340679	9	7	11	0.636364	1	S
SLC37A1	0.6	9	4.65625	2.86681	8.21862	0.196211	-1.33957	74.5	0	0	0	0	16	0.339178	4.5	2	6.5	0.307692	1	S
SLC25A20	12	99	38.75	25.0559	627.8	1.04225	0.589721	620	0	0	0	0	16	0.339113	33	18.5	54.25	0.341014	1	S
SLC25A17	2	37	14.5625	9.30211	86.5292	0.926879	0.756485	233	0	0	0	0	16	0.338251	12.5	8.75	19	0.460526	1	S
MTCH1	51	546	161.562	119.297	14231.7	2.39427	7.28576	2585	0	0	0	0	16	0.337597	130.5	84.25	191.75	0.439374	1	S
FLVCR1	0.4	12	5.06875	3.19973	10.2383	0.668594	0.207464	81.1	0	0	0	0	16	0.336699	5	3	6.25	0.48	1	S
MFSD4B	1	11	4.25	2.90975	8.46667	1.25717	0.524562	68	0	0	0	0	16	0.336397	3	2.75	5.5	0.5	1	S
SLCO3A1	1	32	14.6875	8.9868	80.7625	0.36754	-0.578056	235	0	0	0	0	16	0.334309	14	7.75	19.5	0.397436	1	S
SPNS1	0.3	5	1.7	1.15758	1.34	1.51098	3.51907	27.2	0	0	0	0	16	0.331342	2	0.95	2	0.475	1	S
SLC39A13	3	27	12.4375	7.50972	56.3958	0.438122	-1.05459	199	0	0	0	0	16	0.330088	10.5	5.75	17.75	0.323944	1	S
SLC37A3	1	16	7.9375	4.73946	22.4625	0.126087	-1.11624	127	0	0	0	0	16	0.329232	7.5	3.75	12	0.3125	1	S
SLC35E2B	8	65	28.5	17.382	302.133	0.736505	-0.33927	456	0	0	0	0	16	0.329221	26	14	40.25	0.347826	1	S
SLC10A3	3	49	22.9375	13.498	182.196	0.205819	-0.711046	367	0	0	0	0	16	0.32408	22.5	14.5	32.25	0.449612	1	S
SLC3A2	6	157	57.8125	37.351	1395.1	1.42479	2.39235	925	0	0	0	0	16	0.322905	47	37.5	67	0.559701	1	S
MFSD12	2	24	10.75	6.48588	42.0667	0.885084	0.488967	172	0	0	0	0	16	0.318314	9	6.75	14	0.482143	1	S
SLC25A6	53	685	339.125	195.039	38040.4	0.0450193	-0.912405	5426	0	0	0	0	16	0.318052	352	207.5	475.25	0.436612	1	S
SLC38A9	1	13	4.5625	2.96578	8.79583	1.71593	3.71291	73	0	0	0	0	16	0.315925	4	2.75	5	0.55	1	S
SLC35E2	0.2	4	1.5	0.94163	0.886667	1.01568	2.05312	24	0	0	0	0	16	0.313542	1.5	0.975	2	0.4875	1	S
SLC35F5	10	76	23.3125	16.4062	269.163	2.46835	7.14316	373	0	0	0	0	16	0.313505	18.5	14.5	24.25	0.597938	1	S
MFSD1	4	111	38.3125	24.5132	600.896	1.6746	4.66467	613	0	0	0	0	16	0.313316	36	24	46.75	0.513369	1	S
SLC31A1	3	59	20.8125	12.9934	168.829	1.64086	4.43424	333	0	0	0	0	16	0.306869	19.5	14	24.25	0.57732	1	S
SLC35A5	4	52	26.5625	14.7149	216.529	0.255464	-1.09013	425	0	0	0	0	16	0.306029	24	15	37.25	0.402685	1	S
SLC38A6	0.8	8	4.175	2.30579	5.31667	-0.0169204	-1.1495	66.8	0	0	0	0	16	0.305015	4.5	2.75	6	0.458333	1	S
MFSD3	2	19	6.6875	4.20664	17.6958	1.83448	4.21747	107	0	0	0	0	16	0.304322	6	4	7.25	0.551724	1	S
SLC39A3	2	14	6.0625	3.43451	11.7958	0.797057	0.343315	97	0	0	0	0	16	0.303479	5.5	3.75	7.5	0.5	1	S
SLC35C2	2	20	9.1875	5.1668	26.6958	0.699115	-0.21715	147	0	0	0	0	16	0.303146	8	6	11.5	0.521739	1	S
SLC50A1	4	56	24.8125	13.9151	193.629	0.400719	0.305976	397	0	0	0	0	16	0.301795	26.5	16.75	31.25	0.536	1	S
SLC25A24	3	47	23	12.853	165.2	0.0148555	-0.479621	368	0	0	0	0	16	0.301291	25	16.5	28.5	0.578947	1	S
SLC27A3	2	20	11.5625	6.30311	39.7292	-0.136151	-1.16097	185	0	0	0	0	16	0.301014	11.5	7	15.75	0.444444	1	S
SLC52A2	2	22	10.875	5.96518	35.5833	0.0129894	-0.87898	174	0	0	0	0	16	0.301006	12	6.25	16	0.390625	1	S
SLC27A1	1	16	8.125	4.42531	19.5833	0.22666	-0.982605	130	0	0	0	0	16	0.3	8	4.75	11	0.431818	1	S
MFSD9	1	12	6.5	3.55903	12.6667	-0.258582	-1.22857	104	0	0	0	0	16	0.299279	7	3.75	10	0.375	1	S
SLC25A1	8	153	58.4375	34.3161	1177.6	1.10883	3.06659	935	0	0	0	0	16	0.29766	58.5	38.25	71	0.538732	1	S
MFSD8	2	19	9.375	5.13647	26.3833	0.234973	-0.469228	150	0	0	0	0	16	0.2975	10	5.75	12	0.479167	1	S
MFSD5	7	49	18.5625	10.8994	118.796	1.45845	2.93161	297	0	0	0	0	16	0.297348	17	9	23	0.391304	1	S
MFSD14B	11	129	50.375	29.2868	857.717	1.01649	2.45848	806	0	0	0	0	16	0.296836	52.5	32.75	61.75	0.530364	1	S
SLC38A10	4	42	21.5	11.5528	133.467	0.0401728	-0.832609	344	0	0	0	0	16	0.295785	22	13.5	29.25	0.461538	1	S
SLC30A9	12	82	33.875	19.5307	381.45	1.37807	1.54761	542	0	0	0	0	16	0.292205	28.5	22	40	0.55	1	S
MTCH2	25	154	71.9375	39.029	1523.26	0.816916	-0.154698	1151	0	0	0	0	16	0.291649	63.5	42.25	96.25	0.438961	1	S
SLC35F6	13	116	41.6875	24.8347	616.763	1.86263	4.69534	667	0	0	0	0	16	0.290011	36	25	54.25	0.460829	1	S
SLC44A2	13	236	103.125	56.7073	3215.72	0.78714	1.01155	1650	0	0	0	0	16	0.28947	92	75.5	131.75	0.573055	1	S
SLC25A39	8	72	40.5625	21.1344	446.663	-0.0213237	-1.25551	649	0	0	0	0	16	0.288617	38.5	24.75	56.75	0.436123	1	S
SLC25A44	5	32	15.1875	8.04337	64.6958	0.570584	-0.444866	243	0	0	0	0	16	0.288323	13	9.75	21	0.464286	1	S
SLC30A1	4	80	40.1875	21.4172	458.696	0.21198	-0.0738328	643	0	0	0	0	16	0.2882	38.5	28.5	49.5	0.575758	1	S
CLN3	1	13	6.0625	3.2139	10.3292	0.472666	-0.152812	97	0	0	0	0	16	0.288015	5.5	4	8.25	0.484848	1	S
SLC35E3	1	7	3.4375	1.86078	3.4625	0.537964	-0.0259512	55	0	0	0	0	16	0.2875	3.5	2	4	0.5	1	S
TMEM104	2	16	7.4375	3.98278	15.8625	0.75901	-0.0619947	119	0	0	0	0	16	0.28729	7	4.75	9.5	0.5	1	S
SLC46A3	4	49	19.3125	10.9345	119.562	1.31285	2.64405	309	0	0	0	0	16	0.287015	19	10.75	22.5	0.477778	1	S
SLC30A7	4	40	16.125	9.01758	81.3167	1.0792	2.25845	258	0	0	0	0	16	0.286822	15	11.75	18.5	0.635135	1	S
SLC25A38	11	121	47.125	26.7753	716.917	1.44531	2.78664	754	0	0	0	0	16	0.286804	38	32.5	58.25	0.55794	1	S
SLC36A1	2	11	6.1875	3.29077	10.8292	-0.253303	-1.57665	99	0	0	0	0	16	0.285985	7.5	2	9	0.222222	1	S
SLC35A1	6	47	23.8125	12.4323	154.562	0.403211	-0.290068	381	0	0	0	0	16	0.283301	23.5	15.25	29	0.525862	1	S
SLC15A4	6	60	20.5	12.5007	156.267	2.18434	6.64332	328	0	0	0	0	16	0.283155	18	14.75	24	0.614583	1	S
MFSD14A	19	146	71.875	37.1912	1383.18	0.364058	-0.41138	1150	0	0	0	0	16	0.283043	70	48.5	97.5	0.497436	1	S
SLC25A25	2	32	16.0625	8.30637	68.9958	0.192893	-0.748679	257	0	0	0	0	16	0.282831	15.5	9	22.25	0.404494	1	S
SLC25A36	1	49	27.3125	14.0699	197.963	-0.0148079	-0.446451	437	0	0	0	0	16	0.280749	28	18.75	33.5	0.559701	1	S
SLC9A8	2	21	9.3125	5.08224	25.8292	1.042	1.16842	149	0	0	0	0	16	0.280621	8	6.75	10.5	0.642857	1	S
SLC22A23	1	13	5.75	3.10913	9.66667	0.813749	1.05574	92	0	0	0	0	16	0.279891	5	4.75	7	0.678571	1	S
SLC12A7	2	35	20.1875	10.2711	105.496	0.0899169	-1.16048	323	0	0	0	0	16	0.276509	16.5	13	29.5	0.440678	1	S
SLC12A4	4	33	17.8125	8.70417	75.7625	0.0700557	-1.01935	285	0	0	0	0	16	0.271711	18	11.5	24.25	0.474227	1	S
SLC10A7	0.6	9	4.475	2.26495	5.13	0.146408	0.0893422	71.6	0	0	0	0	16	0.270601	5	3	5.25	0.571429	1	S
SLC39A1	20	163	74.3125	37.6718	1419.16	0.59264	0.552059	1189	0	0	0	0	16	0.270238	75.5	53	95.25	0.55643	1	S
SLC51A	0.9	7	2.86875	1.67599	2.80896	1.57575	1.69835	45.9	0	0	0	0	16	0.268927	2	2	3	0.666667	1	S
SLC41A3	4	32	16.5625	8.09089	65.4625	0.403808	-0.751004	265	0	0	0	0	16	0.26816	14.5	10.75	21.25	0.505882	1	S
SLC4A2	3	29	14.9375	7.37083	54.3292	0.403317	-0.353061	239	0	0	0	0	16	0.266475	14	11	18.75	0.586667	1	S
SLC25A43	1	24	13.9375	6.82611	46.5958	-0.637166	-0.55318	223	0	0	0	0	16	0.263733	15.5	9.75	20	0.4875	1	S
SLC36A4	0.7	14	7.23125	3.49127	12.189	-0.0986265	-0.323836	115.7	0	0	0	0	16	0.262803	8	4.75	9.25	0.513514	1	S
MFSD13A	0.7	6	3.59375	1.7222	2.96596	-0.289532	-1.06512	57.5	0	0	0	0	16	0.262065	4	2	5	0.4	1	S
SLC35D2	3	59	31.25	14.875	221.267	-0.0414246	-0.183683	500	0	0	0	0	16	0.25875	29.5	24	42	0.571429	1	S
SLC25A51	2	23	9.375	4.81491	23.1833	1.44834	3.55525	150	0	0	0	0	16	0.255833	8.5	7	11	0.636364	1	S
SLC35B3	4	53	31.1875	14.4786	209.629	-0.246155	-0.549498	499	0	0	0	0	16	0.254634	30.5	22	39.75	0.553459	1	S
SLC27A4	6	39	18.375	8.876	78.7833	0.940906	0.822215	294	0	0	0	0	16	0.252976	16.5	13.75	20.75	0.662651	1	S
SLC30A5	8	51	26.75	12.3585	152.733	0.140166	-0.874098	428	0	0	0	0	16	0.252921	29	16.5	36.25	0.455172	1	S
SLC35A3	4	29	16.875	7.77067	60.3833	-0.0611046	-0.75048	270	0	0	0	0	16	0.252778	17	11.75	22.25	0.52809	1	S
SLC30A6	8	33	18.3125	8.45158	71.4292	0.31603	-1.1109	293	0	0	0	0	16	0.252346	19	9.75	23.75	0.410526	1	S
SLC16A1	14	62	32.625	15.1212	228.65	0.619609	-0.550152	522	0	0	0	0	16	0.251676	31.5	18.75	40.75	0.460123	1	S
SLC35B1	4	40	16.375	8.18841	67.05	1.49231	3.94269	262	0	0	0	0	16	0.248569	14.5	11.75	21	0.559524	1	S
SLC9A1	1	22	13.875	6.38618	40.7833	-0.746127	-0.170063	222	0	0	0	0	16	0.246059	14	11.75	18.5	0.635135	1	S
SLC38A7	2	11	5.5625	2.529	6.39583	0.425148	0.125351	89	0	0	0	0	16	0.240871	5	4.75	6.5	0.730769	1	S
SLC25A28	22	94	54.0625	24.0013	576.062	0.588269	-0.952392	865	0	0	0	0	16	0.239523	47.5	35.25	71.75	0.491289	1	S
SLC25A26	5	22	9.9375	4.62556	21.3958	1.29272	1.62726	159	0	0	0	0	16	0.237814	8	6.75	12.25	0.55102	1	S
DIRC2	5	29	13.75	6.03876	36.4667	0.765491	1.51298	220	0	0	0	0	16	0.23125	14.5	9.75	16.25	0.6	1	S
SLC39A7	21	142	87.1875	36.3945	1324.56	-0.406355	-0.792694	1395	0	0	0	0	16	0.229256	89	57.5	117	0.491453	1	S
MFSD11	5	18	9.9375	4.17083	17.3958	0.510277	-0.617743	159	0	0	0	0	16	0.228381	10	6	12.25	0.489796	1	S
SLC33A1	4	27	14.625	6.09781	37.1833	0.271617	-0.0807625	234	0	0	0	0	16	0.226496	15	10.5	18	0.583333	1	S
SLC35A2	3	23	12.375	5.17526	26.7833	0.443689	0.277119	198	0	0	0	0	16	0.223485	11.5	9.75	15.25	0.639344	1	S
SLC35A4	19	76	45.5625	18.261	333.462	0.0714113	-0.671443	729	0	0	0	0	16	0.218193	45.5	34.5	55.5	0.621622	1	S
SLC25A5	65	646	338.625	140.695	19795	-0.0759066	1.2017	5418	0	0	0	0	16	0.215739	343	293	399.75	0.732958	1	S
SLC39A9	6	45	30.125	12.0215	144.517	-0.785229	-0.126124	482	0	0	0	0	16	0.213952	31.5	25.5	40.25	0.63354	1	S
SLC25A32	9	48	26.9375	10.5101	110.463	0.321154	-0.0323312	431	0	0	0	0	16	0.210992	26	20.5	31.75	0.645669	1	S
SLC35B2	12	46	28.875	10.9719	120.383	0.010913	-1.35347	462	0	0	0	0	16	0.209686	31.5	18.75	35.5	0.528169	1	S
SLC25A46	11	50	27.375	10.3851	107.85	0.581425	0.473475	438	0	0	0	0	16	0.202626	27.5	21.25	31.5	0.674603	1	S
SLC38A2	110	338	180.812	72.4111	5243.36	1.38098	1.01499	2893	0	0	0	0	16	0.199944	149.5	135.25	210	0.644048	1	S
SLC35E1	10	37	24.75	8.48921	72.0667	-0.376227	-0.946161	396	0	0	0	0	16	0.186869	25.5	18.75	32	0.585938	1	S
SLC25A11	20	55	37.25	11.3049	127.8	-0.0892287	-1.00426	596	0	0	0	0	16	0.167156	36.5	31	46.5	0.666667	1	S
SLC25A3	75	186	120.5	36.2694	1315.47	0.539408	-0.678474	1928	0	0	0	0	16	0.163641	116	92	140.5	0.654804	1	S
ABCG8	0	37	2.36875	9.23578	85.2996	3.99885	15.9934	37.9	0	0	0	0	16	0.931893	0	0	0.1	0	0.3125	A
ABCC12	0	3	0.24375	0.745626	0.555958	3.82281	14.9081	3.9	0	0	0	0	16	0.876603	0	0	0.1	0	0.375	A
ABCB11	0	16	1.63125	4.07181	16.5796	3.34356	11.8146	26.1	0	0	0	0	16	0.840757	0.1	0	0.55	0	0.625	A
ABCC11	0	6	0.68125	1.60342	2.57096	2.95201	8.822	10.9	0	0	0	0	16	0.834289	0	0	0.375	0	0.4375	A
ABCG5	0	17	1.28125	4.19432	17.5923	3.99138	15.9509	20.5	0	0	0	0	16	0.822256	0.2	0.1	0.325	0.307692	0.9375	A
ABCC2	0.2	73	6.90625	18.2607	333.454	3.60623	13.4318	110.5	0	0	0	0	16	0.804242	1	0.6	3	0.2	1	A
ABCB4	0.2	44	3.69375	10.7796	116.199	3.9609	15.7752	59.1	0	0	0	0	16	0.784793	0.8	0.45	2	0.225	1	A
ABCG4	0	4	0.54375	1.04369	1.08929	2.90218	8.69494	8.7	0	0	0	0	16	0.724856	0.2	0.075	0.45	0.166667	0.75	A
ABCA13	0	5	0.725	1.35868	1.846	2.65224	6.88819	11.6	0	0	0	0	16	0.72306	0.15	0.1	0.6	0.166667	0.875	A
ABCA12	0	2	0.23125	0.484037	0.234292	3.66357	14.0888	3.7	0	0	0	0	16	0.704392	0.1	0	0.2	0	0.625	A
ABCC8	0	7	1.0625	1.81764	3.30383	2.66538	7.84888	17	0	0	0	0	16	0.702206	0.25	0.1	1.25	0.08	0.875	A
ABCC6	0.2	21	3.125	5.72742	32.8033	2.63686	6.66775	50	0	0	0	0	16	0.69325	0.95	0.475	2	0.2375	1	A
ABCD2	0	48	6.85	12.0451	145.084	3.00968	9.97398	109.6	0	0	0	0	16	0.690351	2.5	0.7	5.75	0.121739	0.875	A
ABCA17P	0	8	0.9	1.92076	3.68933	3.81005	14.912	14.4	0	0	0	0	16	0.668403	0.35	0.2	0.725	0.275862	0.9375	A
CFTR	0	9	1.53125	2.49792	6.23963	2.3915	5.35355	24.5	0	0	0	0	16	0.667092	0.65	0.2	1	0.2	0.9375	A
ABCB5	0	3	0.6875	1.01841	1.03717	1.82158	1.95514	11	0	0	0	0	16	0.639773	0.2	0.1	0.6	0.166667	0.9375	A
ABCC13	0	0.4	0.0875	0.108781	0.0118333	1.69798	3.59688	1.4	0	0	0	0	16	0.589286	0.1	0	0.1	0	0.5625	A
ABCA2	3	118	13.9375	27.8818	777.396	3.93629	15.6345	223	0	0	0	0	16	0.559697	7	5	8.25	0.606061	1	A
ABCA7	0.4	22	4.15	5.39147	29.068	2.70553	8.44137	66.4	0	0	0	0	16	0.556099	2.5	0.975	4.5	0.216667	1	A
ABCB9	0.1	4	1.0375	1.13365	1.28517	1.65245	2.12256	16.6	0	0	0	0	16	0.52259	0.65	0.275	1.175	0.234043	1	A
ABCC3	0.1	33	7.9125	8.68891	75.4972	1.95941	4.13253	126.6	0	0	0	0	16	0.51876	5	3.5	9.5	0.368421	1	A
TAP1	8	160	42.8125	49.1246	2413.23	1.85206	2.40959	685	0	0	0	0	16	0.518157	21.5	12.75	44.75	0.284916	1	A
ABCA4	0	2	0.675	0.637181	0.406	1.08059	0.431062	10.8	0	0	0	0	16	0.483796	0.4	0.175	1	0.175	0.9375	A
ABCA11P	0.2	7	2.35625	2.06526	4.26529	1.02798	0.276043	37.7	0	0	0	0	16	0.455736	1.5	0.9	3.25	0.276923	1	A
ABCA3	0.5	37	11.7812	10.7873	116.366	1.47776	1.45565	188.5	0	0	0	0	16	0.453084	8	5	12.75	0.392157	1	A
ABCA10	0.2	12	3.9875	3.37636	11.3998	1.13471	0.909368	63.8	0	0	0	0	16	0.437108	3	1.75	5.25	0.333333	1	A
ABCG1	3	67	19.5625	17.0684	291.329	1.60498	2.85893	313	0	0	0	0	16	0.434305	14	7.5	28.75	0.26087	1	A
TAP2	3	45	15.375	12.9814	168.517	1.2653	0.671403	246	0	0	0	0	16	0.428354	9.5	6	22.5	0.266667	1	A
ABCA9	0.2	37	15.1375	11.8089	139.449	0.500168	-1.04128	242.2	0	0	0	0	16	0.425526	11.5	6.5	24	0.270833	1	A
ABCA8	0	69	22.125	17.8955	320.25	1.1417	1.75489	354	0	0	0	0	16	0.421257	18	8.25	32.75	0.251908	0.9375	A
ABCC4	0.6	31	10.6	8.45222	71.44	1.06421	0.763337	169.6	0	0	0	0	16	0.417158	9	4.5	14.75	0.305085	1	A
ABCB1	0.4	28	8.9625	7.17374	51.4625	1.35813	2.09894	143.4	0	0	0	0	16	0.411001	7.5	3.75	11.5	0.326087	1	A
ABCG2	0.3	19	6.725	5.0038	25.038	0.806178	0.962004	107.6	0	0	0	0	16	0.39533	6	3.5	9	0.388889	1	A
ABCA6	0.2	17	7.325	5.24436	27.5033	0.483215	-0.968157	117.2	0	0	0	0	16	0.392491	6.5	2.75	10.75	0.255814	1	A
ABCB6	0.2	8	3.61875	2.47608	6.13096	0.294308	-1.01944	57.9	0	0	0	0	16	0.374244	3.5	1	5.25	0.190476	1	A
ABCA5	2	33	10.4375	7.90754	62.5292	1.73701	3.55238	167	0	0	0	0	16	0.370883	8.5	5	11.25	0.444444	1	A
ABCC1	1	61	23.3125	16.082	258.629	0.883848	0.802664	373	0	0	0	0	16	0.365449	21.5	10.75	31	0.346774	1	A
ABCD4	2	27	9.4375	7.02347	49.3292	1.6402	2.31273	151	0	0	0	0	16	0.362997	7.5	5	11.25	0.444444	1	A
ABCC10	0.9	10	4.49375	3.04094	9.24729	0.655195	-0.940527	71.9	0	0	0	0	16	0.362917	4	2	6.5	0.307692	1	A
ABCA1	4	61	24.8125	16.4893	271.896	0.865868	0.24263	397	0	0	0	0	16	0.354691	21	12.25	34.5	0.355072	1	A
ABCC5	0.8	17	8.3625	5.19447	26.9825	0.344009	-1.06577	133.8	0	0	0	0	16	0.341461	7.5	4.75	11.5	0.413043	1	A
ABCD1	3	21	9.8125	5.6712	32.1625	0.41791	-0.800419	157	0	0	0	0	16	0.315685	10.5	5	13.25	0.377358	1	A
ABCB8	1	8	4.125	1.99583	3.98333	0.0341417	-0.515043	66	0	0	0	0	16	0.261364	4	2.75	6	0.458333	1	A
ABCC9	0.7	53	26.1687	12.6429	159.842	0.0975666	0.672378	418.7	0	0	0	0	16	0.257867	25.5	20.5	31.75	0.645669	1	A
ABCF1	18	104	54.375	24.7814	614.117	0.642119	-0.102656	870	0	0	0	0	16	0.246839	52.5	37.5	67.25	0.557621	1	A
ABCF2	10	71	31.5625	14.8816	221.463	1.24362	2.26879	505	0	0	0	0	16	0.241708	29	23.5	35.5	0.661972	1	A
ABCD3	12	49	27.125	11.9937	143.85	0.544096	-0.82843	434	0	0	0	0	16	0.241359	26	16.75	34.5	0.485507	1	A
ABCF3	9	42	20.75	8.67564	75.2667	0.822244	1.05544	332	0	0	0	0	16	0.220256	20	15	23.75	0.631579	1	A
ABCB10	8	28	15.9375	6.09337	37.1292	0.853172	0.210521	255	0	0	0	0	16	0.202206	15	12.5	18	0.694444	1	A
ABCE1	16	58	35.1875	12.6292	159.496	0.316637	-1.12407	563	0	0	0	0	16	0.196825	33	24.5	44	0.556818	1	A
ABCB7	11	43	24.4375	7.81425	61.0625	0.633831	0.862788	391	0	0	0	0	16	0.171196	23.5	19.75	29.25	0.675214	1	A
5S_rRNA	0	1	0.0625	0.25	0.0625	4	16	1	0	0	0	0	16	0.9375	0	0	0	#NUM!	0.0625	O
AA06	0	2	0.125	0.5	0.25	4	16	2	0	0	0	0	16	0.9375	0	0	0	#NUM!	0.0625	O
ABCB10P3	0	0.1	0.00625	0.025	0.000625	4	16	0.1	0	0	0	0	16	0.9375	0	0	0	#NUM!	0.0625	O
ABCB10P4	0	0.1	0.00625	0.025	0.000625	4	16	0.1	0	0	0	0	16	0.9375	0	0	0	#NUM!	0.0625	O
ABCD1P3	0	0.1	0.00625	0.025	0.000625	4	16	0.1	0	0	0	0	16	0.9375	0	0	0	#NUM!	0.0625	O
ABCD1P5	0	0.1	0.00625	0.025	0.000625	4	16	0.1	0	0	0	0	16	0.9375	0	0	0	#NUM!	0.0625	O
AC000041.1	0	0.6	0.0375	0.15	0.0225	4	16	0.6	0	0	0	0	16	0.9375	0	0	0	#NUM!	0.0625	O
AC000077.1	0	0.3	0.01875	0.075	0.005625	4	16	0.3	0	0	0	0	16	0.9375	0	0	0	#NUM!	0.0625	O
AC000081.1	0	0.1	0.00625	0.025	0.000625	4	16	0.1	0	0	0	0	16	0.9375	0	0	0	#NUM!	0.0625	O
AC000124.1	0	0.5	0.03125	0.125	0.015625	4	16	0.5	0	0	0	0	16	0.9375	0	0	0	#NUM!	0.0625	O
AC000372.1	0	0.3	0.01875	0.075	0.005625	4	16	0.3	0	0	0	0	16	0.9375	0	0	0	#NUM!	0.0625	O
AC000374.1	0	0.1	0.00625	0.025	0.000625	4	16	0.1	0	0	0	0	16	0.9375	0	0	0	#NUM!	0.0625	O
AC002064.3	0	24	1.5	6	36	4	16	24	0	0	0	0	16	0.9375	0	0	0	#NUM!	0.0625	O
AC002076.2	0	0.4	0.025	0.1	0.01	4	16	0.4	0	0	0	0	16	0.9375	0	0	0	#NUM!	0.0625	O
AC002094.3	0	2	0.125	0.5	0.25	4	16	2	0	0	0	0	16	0.9375	0	0	0	#NUM!	0.0625	O
AC002115.1	0	1	0.0625	0.25	0.0625	4	16	1	0	0	0	0	16	0.9375	0	0	0	#NUM!	0.0625	O
AC002347.2	0	1	0.0625	0.25	0.0625	4	16	1	0	0	0	0	16	0.9375	0	0	0	#NUM!	0.0625	O
AC002386.1	0	1	0.0625	0.25	0.0625	4	16	1	0	0	0	0	16	0.9375	0	0	0	#NUM!	0.0625	O
AC002428.1	0	1	0.0625	0.25	0.0625	4	16	1	0	0	0	0	16	0.9375	0	0	0	#NUM!	0.0625	O
AC002429.1	0	0.2	0.0125	0.05	0.0025	4	16	0.2	0	0	0	0	16	0.9375	0	0	0	#NUM!	0.0625	O
AC002460.1	0	0.8	0.05	0.2	0.04	4	16	0.8	0	0	0	0	16	0.9375	0	0	0	#NUM!	0.0625	O
AC002465.1	0	0.3	0.01875	0.075	0.005625	4	16	0.3	0	0	0	0	16	0.9375	0	0	0	#NUM!	0.0625	O
AC002486.2	0	0.2	0.0125	0.05	0.0025	4	16	0.2	0	0	0	0	16	0.9375	0	0	0	#NUM!	0.0625	O
AC002542.1	0	0.4	0.025	0.1	0.01	4	16	0.4	0	0	0	0	16	0.9375	0	0	0	#NUM!	0.0625	O
AC002985.1	0	0.3	0.01875	0.075	0.005625	4	16	0.3	0	0	0	0	16	0.9375	0	0	0	#NUM!	0.0625	O
AC003005.1	0	0.1	0.00625	0.025	0.000625	4	16	0.1	0	0	0	0	16	0.9375	0	0	0	#NUM!	0.0625	O
AC003071.2	0	0.2	0.0125	0.05	0.0025	4	16	0.2	0	0	0	0	16	0.9375	0	0	0	#NUM!	0.0625	O
AC003087.1	0	0.2	0.0125	0.05	0.0025	4	16	0.2	0	0	0	0	16	0.9375	0	0	0	#NUM!	0.0625	O
AC003098.1	0	0.1	0.00625	0.025	0.000625	4	16	0.1	0	0	0	0	16	0.9375	0	0	0	#NUM!	0.0625	O
AC003669.1	0	0.4	0.025	0.1	0.01	4	16	0.4	0	0	0	0	16	0.9375	0	0	0	#NUM!	0.0625	O
AC003685.1	0	2	0.125	0.5	0.25	4	16	2	0	0	0	0	16	0.9375	0	0	0	#NUM!	0.0625	O
AC003686.1	0	0.1	0.00625	0.025	0.000625	4	16	0.1	0	0	0	0	16	0.9375	0	0	0	#NUM!	0.0625	O
AC003688.1	0	0.1	0.00625	0.025	0.000625	4	16	0.1	0	0	0	0	16	0.9375	0	0	0	#NUM!	0.0625	O
AC003688.2	0	4	0.25	1	1	4	16	4	0	0	0	0	16	0.9375	0	0	0	#NUM!	0.0625	O
AC003973.1	0	0.1	0.00625	0.025	0.000625	4	16	0.1	0	0	0	0	16	0.9375	0	0	0	#NUM!	0.0625	O
AC003982.2	0	0.3	0.01875	0.075	0.005625	4	16	0.3	0	0	0	0	16	0.9375	0	0	0	#NUM!	0.0625	O
AC003985.1	0	0.9	0.05625	0.225	0.050625	4	16	0.9	0	0	0	0	16	0.9375	0	0	0	#NUM!	0.0625	O
AC004006.1	0	0.3	0.01875	0.075	0.005625	4	16	0.3	0	0	0	0	16	0.9375	0	0	0	#NUM!	0.0625	O
AC004009.3	0	20	1.25	5	25	4	16	20	0	0	0	0	16	0.9375	0	0	0	#NUM!	0.0625	O
AC004014.1	0	0.6	0.0375	0.15	0.0225	4	16	0.6	0	0	0	0	16	0.9375	0	0	0	#NUM!	0.0625	O
AC004014.2	0	0.2	0.0125	0.05	0.0025	4	16	0.2	0	0	0	0	16	0.9375	0	0	0	#NUM!	0.0625	O
AC004074.1	0	0.3	0.01875	0.075	0.005625	4	16	0.3	0	0	0	0	16	0.9375	0	0	0	#NUM!	0.0625	O
AC004080.5	0	0.2	0.0125	0.05	0.0025	4	16	0.2	0	0	0	0	16	0.9375	0	0	0	#NUM!	0.0625	O
AC004148.1	0	3	0.1875	0.75	0.5625	4	16	3	0	0	0	0	16	0.9375	0	0	0	#NUM!	0.0625	O
AC004224.2	0	0.9	0.05625	0.225	0.050625	4	16	0.9	0	0	0	0	16	0.9375	0	0	0	#NUM!	0.0625	O
AC004408.1	0	0.2	0.0125	0.05	0.0025	4	16	0.2	0	0	0	0	16	0.9375	0	0	0	#NUM!	0.0625	O
AC004415.1	0	3	0.1875	0.75	0.5625	4	16	3	0	0	0	0	16	0.9375	0	0	0	#NUM!	0.0625	O
AC004448.3	0	0.3	0.01875	0.075	0.005625	4	16	0.3	0	0	0	0	16	0.9375	0	0	0	#NUM!	0.0625	O
AC004771.4	0	0.2	0.0125	0.05	0.0025	4	16	0.2	0	0	0	0	16	0.9375	0	0	0	#NUM!	0.0625	O
AC004790.1	0	16	1	4	16	4	16	16	0	0	0	0	16	0.9375	0	0	0	#NUM!	0.0625	O
AC004790.2	0	1	0.0625	0.25	0.0625	4	16	1	0	0	0	0	16	0.9375	0	0	0	#NUM!	0.0625	O
AC004812.1	0	0.9	0.05625	0.225	0.050625	4	16	0.9	0	0	0	0	16	0.9375	0	0	0	#NUM!	0.0625	O
AC004825.1	0	0.6	0.0375	0.15	0.0225	4	16	0.6	0	0	0	0	16	0.9375	0	0	0	#NUM!	0.0625	O
AC004852.3	0	0.3	0.01875	0.075	0.005625	4	16	0.3	0	0	0	0	16	0.9375	0	0	0	#NUM!	0.0625	O
AC004869.1	0	4	0.25	1	1	4	16	4	0	0	0	0	16	0.9375	0	0	0	#NUM!	0.0625	O
AC004870.3	0	1	0.0625	0.25	0.0625	4	16	1	0	0	0	0	16	0.9375	0	0	0	#NUM!	0.0625	O
AC004872.1	0	4	0.25	1	1	4	16	4	0	0	0	0	16	0.9375	0	0	0	#NUM!	0.0625	O
AC004899.2	0	0.1	0.00625	0.025	0.000625	4	16	0.1	0	0	0	0	16	0.9375	0	0	0	#NUM!	0.0625	O
AC004911.1	0	0.5	0.03125	0.125	0.015625	4	16	0.5	0	0	0	0	16	0.9375	0	0	0	#NUM!	0.0625	O
AC004944.1	0	0.4	0.025	0.1	0.01	4	16	0.4	0	0	0	0	16	0.9375	0	0	0	#NUM!	0.0625	O
AC004946.1	0	0.9	0.05625	0.225	0.050625	4	16	0.9	0	0	0	0	16	0.9375	0	0	0	#NUM!	0.0625	O
AC005008.2	0	3	0.1875	0.75	0.5625	4	16	3	0	0	0	0	16	0.9375	0	0	0	#NUM!	0.0625	O
AC005019.2	0	1	0.0625	0.25	0.0625	4	16	1	0	0	0	0	16	0.9375	0	0	0	#NUM!	0.0625	O
AC005033.1	0	0.1	0.00625	0.025	0.000625	4	16	0.1	0	0	0	0	16	0.9375	0	0	0	#NUM!	0.0625	O
AC005042.3	0	2	0.125	0.5	0.25	4	16	2	0	0	0	0	16	0.9375	0	0	0	#NUM!	0.0625	O
AC005070.2	0	0.3	0.01875	0.075	0.005625	4	16	0.3	0	0	0	0	16	0.9375	0	0	0	#NUM!	0.0625	O
AC005090.1	0	2	0.125	0.5	0.25	4	16	2	0	0	0	0	16	0.9375	0	0	0	#NUM!	0.0625	O
AC005094.1	0	0.1	0.00625	0.025	0.000625	4	16	0.1	0	0	0	0	16	0.9375	0	0	0	#NUM!	0.0625	O
AC005102.1	0	0.1	0.00625	0.025	0.000625	4	16	0.1	0	0	0	0	16	0.9375	0	0	0	#NUM!	0.0625	O
AC005105.1	0	0.1	0.00625	0.025	0.000625	4	16	0.1	0	0	0	0	16	0.9375	0	0	0	#NUM!	0.0625	O
AC005160.1	0	0.2	0.0125	0.05	0.0025	4	16	0.2	0	0	0	0	16	0.9375	0	0	0	#NUM!	0.0625	O
AC005185.1	0	1	0.0625	0.25	0.0625	4	16	1	0	0	0	0	16	0.9375	0	0	0	#NUM!	0.0625	O
AC005229.1	0	0.5	0.03125	0.125	0.015625	4	16	0.5	0	0	0	0	16	0.9375	0	0	0	#NUM!	0.0625	O
AC005237.2	0	0.6	0.0375	0.15	0.0225	4	16	0.6	0	0	0	0	16	0.9375	0	0	0	#NUM!	0.0625	O
AC005258.1	0	0.1	0.00625	0.025	0.000625	4	16	0.1	0	0	0	0	16	0.9375	0	0	0	#NUM!	0.0625	O
AC005296.1	0	1	0.0625	0.25	0.0625	4	16	1	0	0	0	0	16	0.9375	0	0	0	#NUM!	0.0625	O
AC005297.1	0	0.1	0.00625	0.025	0.000625	4	16	0.1	0	0	0	0	16	0.9375	0	0	0	#NUM!	0.0625	O
AC005297.2	0	0.1	0.00625	0.025	0.000625	4	16	0.1	0	0	0	0	16	0.9375	0	0	0	#NUM!	0.0625	O
AC005324.2	0	10	0.625	2.5	6.25	4	16	10	0	0	0	0	16	0.9375	0	0	0	#NUM!	0.0625	O
AC005324.6	0	0.1	0.00625	0.025	0.000625	4	16	0.1	0	0	0	0	16	0.9375	0	0	0	#NUM!	0.0625	O
AC005515.1	0	0.7	0.04375	0.175	0.030625	4	16	0.7	0	0	0	0	16	0.9375	0	0	0	#NUM!	0.0625	O
AC005538.1	0	1	0.0625	0.25	0.0625	4	16	1	0	0	0	0	16	0.9375	0	0	0	#NUM!	0.0625	O
AC005539.1	0	0.2	0.0125	0.05	0.0025	4	16	0.2	0	0	0	0	16	0.9375	0	0	0	#NUM!	0.0625	O
AC005580.1	0	0.5	0.03125	0.125	0.015625	4	16	0.5	0	0	0	0	16	0.9375	0	0	0	#NUM!	0.0625	O
AC005632.3	0	0.2	0.0125	0.05	0.0025	4	16	0.2	0	0	0	0	16	0.9375	0	0	0	#NUM!	0.0625	O
AC005670.2	0	0.2	0.0125	0.05	0.0025	4	16	0.2	0	0	0	0	16	0.9375	0	0	0	#NUM!	0.0625	O
AC005691.1	0	0.1	0.00625	0.025	0.000625	4	16	0.1	0	0	0	0	16	0.9375	0	0	0	#NUM!	0.0625	O
AC005697.1	0	0.2	0.0125	0.05	0.0025	4	16	0.2	0	0	0	0	16	0.9375	0	0	0	#NUM!	0.0625	O
AC005703.1	0	1	0.0625	0.25	0.0625	4	16	1	0	0	0	0	16	0.9375	0	0	0	#NUM!	0.0625	O
AC005703.2	0	4	0.25	1	1	4	16	4	0	0	0	0	16	0.9375	0	0	0	#NUM!	0.0625	O
AC005722.1	0	0.1	0.00625	0.025	0.000625	4	16	0.1	0	0	0	0	16	0.9375	0	0	0	#NUM!	0.0625	O
AC005726.5	0	0.2	0.0125	0.05	0.0025	4	16	0.2	0	0	0	0	16	0.9375	0	0	0	#NUM!	0.0625	O
AC005741.1	0	0.4	0.025	0.1	0.01	4	16	0.4	0	0	0	0	16	0.9375	0	0	0	#NUM!	0.0625	O
AC005758.1	0	0.1	0.00625	0.025	0.000625	4	16	0.1	0	0	0	0	16	0.9375	0	0	0	#NUM!	0.0625	O
AC005772.1	0	0.1	0.00625	0.025	0.000625	4	16	0.1	0	0	0	0	16	0.9375	0	0	0	#NUM!	0.0625	O
AC005808.1	0	3	0.1875	0.75	0.5625	4	16	3	0	0	0	0	16	0.9375	0	0	0	#NUM!	0.0625	O
AC005858.2	0	1	0.0625	0.25	0.0625	4	16	1	0	0	0	0	16	0.9375	0	0	0	#NUM!	0.0625	O
AC005858.3	0	0.1	0.00625	0.025	0.000625	4	16	0.1	0	0	0	0	16	0.9375	0	0	0	#NUM!	0.0625	O
AC005908.1	0	1	0.0625	0.25	0.0625	4	16	1	0	0	0	0	16	0.9375	0	0	0	#NUM!	0.0625	O
AC005908.2	0	0.8	0.05	0.2	0.04	4	16	0.8	0	0	0	0	16	0.9375	0	0	0	#NUM!	0.0625	O
AC005915.1	0	0.3	0.01875	0.075	0.005625	4	16	0.3	0	0	0	0	16	0.9375	0	0	0	#NUM!	0.0625	O
AC005972.1	0	0.7	0.04375	0.175	0.030625	4	16	0.7	0	0	0	0	16	0.9375	0	0	0	#NUM!	0.0625	O
AC005972.3	0	0.1	0.00625	0.025	0.000625	4	16	0.1	0	0	0	0	16	0.9375	0	0	0	#NUM!	0.0625	O
AC006003.1	0	0.6	0.0375	0.15	0.0225	4	16	0.6	0	0	0	0	16	0.9375	0	0	0	#NUM!	0.0625	O
AC006019.3	0	0.3	0.01875	0.075	0.005625	4	16	0.3	0	0	0	0	16	0.9375	0	0	0	#NUM!	0.0625	O
AC006022.1	0	0.2	0.0125	0.05	0.0025	4	16	0.2	0	0	0	0	16	0.9375	0	0	0	#NUM!	0.0625	O
AC006026.2	0	2	0.125	0.5	0.25	4	16	2	0	0	0	0	16	0.9375	0	0	0	#NUM!	0.0625	O
AC006041.1	0	1	0.0625	0.25	0.0625	4	16	1	0	0	0	0	16	0.9375	0	0	0	#NUM!	0.0625	O
AC006065.1	0	0.1	0.00625	0.025	0.000625	4	16	0.1	0	0	0	0	16	0.9375	0	0	0	#NUM!	0.0625	O
AC006065.3	0	0.2	0.0125	0.05	0.0025	4	16	0.2	0	0	0	0	16	0.9375	0	0	0	#NUM!	0.0625	O
AC006065.5	0	0.9	0.05625	0.225	0.050625	4	16	0.9	0	0	0	0	16	0.9375	0	0	0	#NUM!	0.0625	O
AC006065.6	0	1	0.0625	0.25	0.0625	4	16	1	0	0	0	0	16	0.9375	0	0	0	#NUM!	0.0625	O
AC006115.2	0	2	0.125	0.5	0.25	4	16	2	0	0	0	0	16	0.9375	0	0	0	#NUM!	0.0625	O
AC006205.1	0	0.1	0.00625	0.025	0.000625	4	16	0.1	0	0	0	0	16	0.9375	0	0	0	#NUM!	0.0625	O
AC006262.3	0	2	0.125	0.5	0.25	4	16	2	0	0	0	0	16	0.9375	0	0	0	#NUM!	0.0625	O
AC006296.1	0	0.3	0.01875	0.075	0.005625	4	16	0.3	0	0	0	0	16	0.9375	0	0	0	#NUM!	0.0625	O
AC006355.1	0	0.1	0.00625	0.025	0.000625	4	16	0.1	0	0	0	0	16	0.9375	0	0	0	#NUM!	0.0625	O
AC006390.1	0	0.4	0.025	0.1	0.01	4	16	0.4	0	0	0	0	16	0.9375	0	0	0	#NUM!	0.0625	O
AC006427.1	0	0.4	0.025	0.1	0.01	4	16	0.4	0	0	0	0	16	0.9375	0	0	0	#NUM!	0.0625	O
AC006441.5	0	0.5	0.03125	0.125	0.015625	4	16	0.5	0	0	0	0	16	0.9375	0	0	0	#NUM!	0.0625	O
AC006455.5	0	0.9	0.05625	0.225	0.050625	4	16	0.9	0	0	0	0	16	0.9375	0	0	0	#NUM!	0.0625	O
AC006457.1	0	0.9	0.05625	0.225	0.050625	4	16	0.9	0	0	0	0	16	0.9375	0	0	0	#NUM!	0.0625	O
AC006483.1	0	0.2	0.0125	0.05	0.0025	4	16	0.2	0	0	0	0	16	0.9375	0	0	0	#NUM!	0.0625	O
AC006484.1	0	0.2	0.0125	0.05	0.0025	4	16	0.2	0	0	0	0	16	0.9375	0	0	0	#NUM!	0.0625	O
AC006486.1	0	0.2	0.0125	0.05	0.0025	4	16	0.2	0	0	0	0	16	0.9375	0	0	0	#NUM!	0.0625	O
AC006499.1	0	0.2	0.0125	0.05	0.0025	4	16	0.2	0	0	0	0	16	0.9375	0	0	0	#NUM!	0.0625	O
AC006499.3	0	0.1	0.00625	0.025	0.000625	4	16	0.1	0	0	0	0	16	0.9375	0	0	0	#NUM!	0.0625	O
AC006504.6	0	0.8	0.05	0.2	0.04	4	16	0.8	0	0	0	0	16	0.9375	0	0	0	#NUM!	0.0625	O
AC006511.1	0	1	0.0625	0.25	0.0625	4	16	1	0	0	0	0	16	0.9375	0	0	0	#NUM!	0.0625	O
AC006530.1	0	0.3	0.01875	0.075	0.005625	4	16	0.3	0	0	0	0	16	0.9375	0	0	0	#NUM!	0.0625	O
AC006557.2	0	0.4	0.025	0.1	0.01	4	16	0.4	0	0	0	0	16	0.9375	0	0	0	#NUM!	0.0625	O
AC006924.1	0	0.3	0.01875	0.075	0.005625	4	16	0.3	0	0	0	0	16	0.9375	0	0	0	#NUM!	0.0625	O
AC006967.2	0	6	0.375	1.5	2.25	4	16	6	0	0	0	0	16	0.9375	0	0	0	#NUM!	0.0625	O
AC007012.1	0	0.6	0.0375	0.15	0.0225	4	16	0.6	0	0	0	0	16	0.9375	0	0	0	#NUM!	0.0625	O
AC007012.2	0	0.2	0.0125	0.05	0.0025	4	16	0.2	0	0	0	0	16	0.9375	0	0	0	#NUM!	0.0625	O
AC007064.1	0	0.6	0.0375	0.15	0.0225	4	16	0.6	0	0	0	0	16	0.9375	0	0	0	#NUM!	0.0625	O
AC007068.2	0	0.6	0.0375	0.15	0.0225	4	16	0.6	0	0	0	0	16	0.9375	0	0	0	#NUM!	0.0625	O
AC007099.2	0	0.3	0.01875	0.075	0.005625	4	16	0.3	0	0	0	0	16	0.9375	0	0	0	#NUM!	0.0625	O
AC007100.1	0	1	0.0625	0.25	0.0625	4	16	1	0	0	0	0	16	0.9375	0	0	0	#NUM!	0.0625	O
AC007115.1	0	2	0.125	0.5	0.25	4	16	2	0	0	0	0	16	0.9375	0	0	0	#NUM!	0.0625	O
AC007159.1	0	0.3	0.01875	0.075	0.005625	4	16	0.3	0	0	0	0	16	0.9375	0	0	0	#NUM!	0.0625	O
AC007160.1	0	0.4	0.025	0.1	0.01	4	16	0.4	0	0	0	0	16	0.9375	0	0	0	#NUM!	0.0625	O
AC007179.1	0	0.9	0.05625	0.225	0.050625	4	16	0.9	0	0	0	0	16	0.9375	0	0	0	#NUM!	0.0625	O
AC007179.2	0	2	0.125	0.5	0.25	4	16	2	0	0	0	0	16	0.9375	0	0	0	#NUM!	0.0625	O
AC007228.1	0	1	0.0625	0.25	0.0625	4	16	1	0	0	0	0	16	0.9375	0	0	0	#NUM!	0.0625	O
AC007237.1	0	0.4	0.025	0.1	0.01	4	16	0.4	0	0	0	0	16	0.9375	0	0	0	#NUM!	0.0625	O
AC007327.1	0	1	0.0625	0.25	0.0625	4	16	1	0	0	0	0	16	0.9375	0	0	0	#NUM!	0.0625	O
AC007333.1	0	0.3	0.01875	0.075	0.005625	4	16	0.3	0	0	0	0	16	0.9375	0	0	0	#NUM!	0.0625	O
AC007346.2	0	0.4	0.025	0.1	0.01	4	16	0.4	0	0	0	0	16	0.9375	0	0	0	#NUM!	0.0625	O
AC007375.3	0	0.9	0.05625	0.225	0.050625	4	16	0.9	0	0	0	0	16	0.9375	0	0	0	#NUM!	0.0625	O
AC007383.1	0	0.2	0.0125	0.05	0.0025	4	16	0.2	0	0	0	0	16	0.9375	0	0	0	#NUM!	0.0625	O
AC007390.1	0	0.2	0.0125	0.05	0.0025	4	16	0.2	0	0	0	0	16	0.9375	0	0	0	#NUM!	0.0625	O
AC007422.1	0	5	0.3125	1.25	1.5625	4	16	5	0	0	0	0	16	0.9375	0	0	0	#NUM!	0.0625	O
AC007435.1	0	0.2	0.0125	0.05	0.0025	4	16	0.2	0	0	0	0	16	0.9375	0	0	0	#NUM!	0.0625	O
AC007448.1	0	2	0.125	0.5	0.25	4	16	2	0	0	0	0	16	0.9375	0	0	0	#NUM!	0.0625	O
AC007458.1	0	0.5	0.03125	0.125	0.015625	4	16	0.5	0	0	0	0	16	0.9375	0	0	0	#NUM!	0.0625	O
AC007493.1	0	4	0.25	1	1	4	16	4	0	0	0	0	16	0.9375	0	0	0	#NUM!	0.0625	O
AC007495.2	0	2	0.125	0.5	0.25	4	16	2	0	0	0	0	16	0.9375	0	0	0	#NUM!	0.0625	O
AC007527.1	0	0.5	0.03125	0.125	0.015625	4	16	0.5	0	0	0	0	16	0.9375	0	0	0	#NUM!	0.0625	O
AC007540.1	0	0.7	0.04375	0.175	0.030625	4	16	0.7	0	0	0	0	16	0.9375	0	0	0	#NUM!	0.0625	O
AC007547.1	0	0.1	0.00625	0.025	0.000625	4	16	0.1	0	0	0	0	16	0.9375	0	0	0	#NUM!	0.0625	O
AC007547.2	0	0.6	0.0375	0.15	0.0225	4	16	0.6	0	0	0	0	16	0.9375	0	0	0	#NUM!	0.0625	O
AC007557.2	0	8	0.5	2	4	4	16	8	0	0	0	0	16	0.9375	0	0	0	#NUM!	0.0625	O
AC007559.1	0	0.6	0.0375	0.15	0.0225	4	16	0.6	0	0	0	0	16	0.9375	0	0	0	#NUM!	0.0625	O
AC007568.1	0	0.2	0.0125	0.05	0.0025	4	16	0.2	0	0	0	0	16	0.9375	0	0	0	#NUM!	0.0625	O
AC007614.4	0	0.3	0.01875	0.075	0.005625	4	16	0.3	0	0	0	0	16	0.9375	0	0	0	#NUM!	0.0625	O
AC007614.5	0	0.1	0.00625	0.025	0.000625	4	16	0.1	0	0	0	0	16	0.9375	0	0	0	#NUM!	0.0625	O
AC007655.1	0	1	0.0625	0.25	0.0625	4	16	1	0	0	0	0	16	0.9375	0	0	0	#NUM!	0.0625	O
AC007656.1	0	1	0.0625	0.25	0.0625	4	16	1	0	0	0	0	16	0.9375	0	0	0	#NUM!	0.0625	O
AC007677.1	0	0.1	0.00625	0.025	0.000625	4	16	0.1	0	0	0	0	16	0.9375	0	0	0	#NUM!	0.0625	O
AC007685.1	0	0.4	0.025	0.1	0.01	4	16	0.4	0	0	0	0	16	0.9375	0	0	0	#NUM!	0.0625	O
AC007731.1	0	0.3	0.01875	0.075	0.005625	4	16	0.3	0	0	0	0	16	0.9375	0	0	0	#NUM!	0.0625	O
AC007738.1	0	0.1	0.00625	0.025	0.000625	4	16	0.1	0	0	0	0	16	0.9375	0	0	0	#NUM!	0.0625	O
AC007744.1	0	0.1	0.00625	0.025	0.000625	4	16	0.1	0	0	0	0	16	0.9375	0	0	0	#NUM!	0.0625	O
AC007751.1	0	0.6	0.0375	0.15	0.0225	4	16	0.6	0	0	0	0	16	0.9375	0	0	0	#NUM!	0.0625	O
AC007751.2	0	0.9	0.05625	0.225	0.050625	4	16	0.9	0	0	0	0	16	0.9375	0	0	0	#NUM!	0.0625	O
AC007795.1	0	0.7	0.04375	0.175	0.030625	4	16	0.7	0	0	0	0	16	0.9375	0	0	0	#NUM!	0.0625	O
AC007923.3	0	0.4	0.025	0.1	0.01	4	16	0.4	0	0	0	0	16	0.9375	0	0	0	#NUM!	0.0625	O
AC007952.8	0	0.4	0.025	0.1	0.01	4	16	0.4	0	0	0	0	16	0.9375	0	0	0	#NUM!	0.0625	O
AC007953.2	0	2	0.125	0.5	0.25	4	16	2	0	0	0	0	16	0.9375	0	0	0	#NUM!	0.0625	O
AC007991.1	0	0.6	0.0375	0.15	0.0225	4	16	0.6	0	0	0	0	16	0.9375	0	0	0	#NUM!	0.0625	O
AC008013.3	0	0.2	0.0125	0.05	0.0025	4	16	0.2	0	0	0	0	16	0.9375	0	0	0	#NUM!	0.0625	O
AC008060.2	0	0.1	0.00625	0.025	0.000625	4	16	0.1	0	0	0	0	16	0.9375	0	0	0	#NUM!	0.0625	O
AC008060.3	0	0.4	0.025	0.1	0.01	4	16	0.4	0	0	0	0	16	0.9375	0	0	0	#NUM!	0.0625	O
AC008063.2	0	0.5	0.03125	0.125	0.015625	4	16	0.5	0	0	0	0	16	0.9375	0	0	0	#NUM!	0.0625	O
AC008069.1	0	0.1	0.00625	0.025	0.000625	4	16	0.1	0	0	0	0	16	0.9375	0	0	0	#NUM!	0.0625	O
AC008133.2	0	0.6	0.0375	0.15	0.0225	4	16	0.6	0	0	0	0	16	0.9375	0	0	0	#NUM!	0.0625	O
AC008134.1	0	0.7	0.04375	0.175	0.030625	4	16	0.7	0	0	0	0	16	0.9375	0	0	0	#NUM!	0.0625	O
AC008403.1	0	0.4	0.025	0.1	0.01	4	16	0.4	0	0	0	0	16	0.9375	0	0	0	#NUM!	0.0625	O
AC008406.1	0	2	0.125	0.5	0.25	4	16	2	0	0	0	0	16	0.9375	0	0	0	#NUM!	0.0625	O
AC008429.3	0	0.7	0.04375	0.175	0.030625	4	16	0.7	0	0	0	0	16	0.9375	0	0	0	#NUM!	0.0625	O
AC008456.1	0	0.1	0.00625	0.025	0.000625	4	16	0.1	0	0	0	0	16	0.9375	0	0	0	#NUM!	0.0625	O
AC008521.1	0	1	0.0625	0.25	0.0625	4	16	1	0	0	0	0	16	0.9375	0	0	0	#NUM!	0.0625	O
AC008526.1	0	0.9	0.05625	0.225	0.050625	4	16	0.9	0	0	0	0	16	0.9375	0	0	0	#NUM!	0.0625	O
AC008549.3	0	0.4	0.025	0.1	0.01	4	16	0.4	0	0	0	0	16	0.9375	0	0	0	#NUM!	0.0625	O
AC008555.6	0	3	0.1875	0.75	0.5625	4	16	3	0	0	0	0	16	0.9375	0	0	0	#NUM!	0.0625	O
AC008571.1	0	0.5	0.03125	0.125	0.015625	4	16	0.5	0	0	0	0	16	0.9375	0	0	0	#NUM!	0.0625	O
AC008601.1	0	0.3	0.01875	0.075	0.005625	4	16	0.3	0	0	0	0	16	0.9375	0	0	0	#NUM!	0.0625	O
AC008620.1	0	0.1	0.00625	0.025	0.000625	4	16	0.1	0	0	0	0	16	0.9375	0	0	0	#NUM!	0.0625	O
AC008628.2	0	0.1	0.00625	0.025	0.000625	4	16	0.1	0	0	0	0	16	0.9375	0	0	0	#NUM!	0.0625	O
AC008638.1	0	0.1	0.00625	0.025	0.000625	4	16	0.1	0	0	0	0	16	0.9375	0	0	0	#NUM!	0.0625	O
AC008638.2	0	0.1	0.00625	0.025	0.000625	4	16	0.1	0	0	0	0	16	0.9375	0	0	0	#NUM!	0.0625	O
AC008638.3	0	0.1	0.00625	0.025	0.000625	4	16	0.1	0	0	0	0	16	0.9375	0	0	0	#NUM!	0.0625	O
AC008667.4	0	0.4	0.025	0.1	0.01	4	16	0.4	0	0	0	0	16	0.9375	0	0	0	#NUM!	0.0625	O
AC008687.2	0	0.9	0.05625	0.225	0.050625	4	16	0.9	0	0	0	0	16	0.9375	0	0	0	#NUM!	0.0625	O
AC008687.6	0	0.1	0.00625	0.025	0.000625	4	16	0.1	0	0	0	0	16	0.9375	0	0	0	#NUM!	0.0625	O
AC008694.1	0	38	2.375	9.5	90.25	4	16	38	0	0	0	0	16	0.9375	0	0	0	#NUM!	0.0625	O
AC008723.1	0	0.9	0.05625	0.225	0.050625	4	16	0.9	0	0	0	0	16	0.9375	0	0	0	#NUM!	0.0625	O
AC008739.1	0	6	0.375	1.5	2.25	4	16	6	0	0	0	0	16	0.9375	0	0	0	#NUM!	0.0625	O
AC008740.2	0	2	0.125	0.5	0.25	4	16	2	0	0	0	0	16	0.9375	0	0	0	#NUM!	0.0625	O
AC008743.1	0	0.4	0.025	0.1	0.01	4	16	0.4	0	0	0	0	16	0.9375	0	0	0	#NUM!	0.0625	O
AC008751.2	0	0.3	0.01875	0.075	0.005625	4	16	0.3	0	0	0	0	16	0.9375	0	0	0	#NUM!	0.0625	O
AC008764.1	0	0.1	0.00625	0.025	0.000625	4	16	0.1	0	0	0	0	16	0.9375	0	0	0	#NUM!	0.0625	O
AC008794.1	0	4	0.25	1	1	4	16	4	0	0	0	0	16	0.9375	0	0	0	#NUM!	0.0625	O
AC008814.1	0	0.7	0.04375	0.175	0.030625	4	16	0.7	0	0	0	0	16	0.9375	0	0	0	#NUM!	0.0625	O
AC008825.2	0	0.8	0.05	0.2	0.04	4	16	0.8	0	0	0	0	16	0.9375	0	0	0	#NUM!	0.0625	O
AC008948.1	0	2	0.125	0.5	0.25	4	16	2	0	0	0	0	16	0.9375	0	0	0	#NUM!	0.0625	O
AC008958.1	0	0.2	0.0125	0.05	0.0025	4	16	0.2	0	0	0	0	16	0.9375	0	0	0	#NUM!	0.0625	O
AC009021.2	0	0.2	0.0125	0.05	0.0025	4	16	0.2	0	0	0	0	16	0.9375	0	0	0	#NUM!	0.0625	O
AC009027.1	0	0.1	0.00625	0.025	0.000625	4	16	0.1	0	0	0	0	16	0.9375	0	0	0	#NUM!	0.0625	O
AC009039.1	0	10	0.625	2.5	6.25	4	16	10	0	0	0	0	16	0.9375	0	0	0	#NUM!	0.0625	O
AC009052.1	0	0.7	0.04375	0.175	0.030625	4	16	0.7	0	0	0	0	16	0.9375	0	0	0	#NUM!	0.0625	O
AC009081.1	0	0.2	0.0125	0.05	0.0025	4	16	0.2	0	0	0	0	16	0.9375	0	0	0	#NUM!	0.0625	O
AC009088.4	0	0.6	0.0375	0.15	0.0225	4	16	0.6	0	0	0	0	16	0.9375	0	0	0	#NUM!	0.0625	O
AC009094.1	0	0.3	0.01875	0.075	0.005625	4	16	0.3	0	0	0	0	16	0.9375	0	0	0	#NUM!	0.0625	O
AC009102.3	0	0.3	0.01875	0.075	0.005625	4	16	0.3	0	0	0	0	16	0.9375	0	0	0	#NUM!	0.0625	O
AC009110.1	0	0.6	0.0375	0.15	0.0225	4	16	0.6	0	0	0	0	16	0.9375	0	0	0	#NUM!	0.0625	O
AC009117.1	0	0.1	0.00625	0.025	0.000625	4	16	0.1	0	0	0	0	16	0.9375	0	0	0	#NUM!	0.0625	O
AC009117.2	0	8	0.5	2	4	4	16	8	0	0	0	0	16	0.9375	0	0	0	#NUM!	0.0625	O
AC009120.6	0	0.3	0.01875	0.075	0.005625	4	16	0.3	0	0	0	0	16	0.9375	0	0	0	#NUM!	0.0625	O
AC009134.1	0	2	0.125	0.5	0.25	4	16	2	0	0	0	0	16	0.9375	0	0	0	#NUM!	0.0625	O
AC009145.3	0	0.3	0.01875	0.075	0.005625	4	16	0.3	0	0	0	0	16	0.9375	0	0	0	#NUM!	0.0625	O
AC009163.1	0	0.2	0.0125	0.05	0.0025	4	16	0.2	0	0	0	0	16	0.9375	0	0	0	#NUM!	0.0625	O
AC009169.1	0	0.1	0.00625	0.025	0.000625	4	16	0.1	0	0	0	0	16	0.9375	0	0	0	#NUM!	0.0625	O
AC009237.10	0	0.3	0.01875	0.075	0.005625	4	16	0.3	0	0	0	0	16	0.9375	0	0	0	#NUM!	0.0625	O
AC009237.16	0	0.1	0.00625	0.025	0.000625	4	16	0.1	0	0	0	0	16	0.9375	0	0	0	#NUM!	0.0625	O
AC009237.17	0	2	0.125	0.5	0.25	4	16	2	0	0	0	0	16	0.9375	0	0	0	#NUM!	0.0625	O
AC009237.6	0	0.6	0.0375	0.15	0.0225	4	16	0.6	0	0	0	0	16	0.9375	0	0	0	#NUM!	0.0625	O
AC009238.1	0	1	0.0625	0.25	0.0625	4	16	1	0	0	0	0	16	0.9375	0	0	0	#NUM!	0.0625	O
AC009263.1	0	0.1	0.00625	0.025	0.000625	4	16	0.1	0	0	0	0	16	0.9375	0	0	0	#NUM!	0.0625	O
AC009269.4	0	0.3	0.01875	0.075	0.005625	4	16	0.3	0	0	0	0	16	0.9375	0	0	0	#NUM!	0.0625	O
AC009296.1	0	0.4	0.025	0.1	0.01	4	16	0.4	0	0	0	0	16	0.9375	0	0	0	#NUM!	0.0625	O
AC009310.1	0	0.3	0.01875	0.075	0.005625	4	16	0.3	0	0	0	0	16	0.9375	0	0	0	#NUM!	0.0625	O
AC009314.1	0	1	0.0625	0.25	0.0625	4	16	1	0	0	0	0	16	0.9375	0	0	0	#NUM!	0.0625	O
AC009396.1	0	0.2	0.0125	0.05	0.0025	4	16	0.2	0	0	0	0	16	0.9375	0	0	0	#NUM!	0.0625	O
AC009396.2	0	0.1	0.00625	0.025	0.000625	4	16	0.1	0	0	0	0	16	0.9375	0	0	0	#NUM!	0.0625	O
AC009396.3	0	14	0.875	3.5	12.25	4	16	14	0	0	0	0	16	0.9375	0	0	0	#NUM!	0.0625	O
AC009411.2	0	3	0.1875	0.75	0.5625	4	16	3	0	0	0	0	16	0.9375	0	0	0	#NUM!	0.0625	O
AC009468.2	0	1	0.0625	0.25	0.0625	4	16	1	0	0	0	0	16	0.9375	0	0	0	#NUM!	0.0625	O
AC009478.1	0	0.5	0.03125	0.125	0.015625	4	16	0.5	0	0	0	0	16	0.9375	0	0	0	#NUM!	0.0625	O
AC009487.3	0	7	0.4375	1.75	3.0625	4	16	7	0	0	0	0	16	0.9375	0	0	0	#NUM!	0.0625	O
AC009502.2	0	0.3	0.01875	0.075	0.005625	4	16	0.3	0	0	0	0	16	0.9375	0	0	0	#NUM!	0.0625	O
AC009531.1	0	0.6	0.0375	0.15	0.0225	4	16	0.6	0	0	0	0	16	0.9375	0	0	0	#NUM!	0.0625	O
AC009567.1	0	0.6	0.0375	0.15	0.0225	4	16	0.6	0	0	0	0	16	0.9375	0	0	0	#NUM!	0.0625	O
AC009567.2	0	0.5	0.03125	0.125	0.015625	4	16	0.5	0	0	0	0	16	0.9375	0	0	0	#NUM!	0.0625	O
AC009623.1	0	27	1.6875	6.75	45.5625	4	16	27	0	0	0	0	16	0.9375	0	0	0	#NUM!	0.0625	O
AC009656.1	0	0.2	0.0125	0.05	0.0025	4	16	0.2	0	0	0	0	16	0.9375	0	0	0	#NUM!	0.0625	O
AC009704.1	0	11	0.6875	2.75	7.5625	4	16	11	0	0	0	0	16	0.9375	0	0	0	#NUM!	0.0625	O
AC009712.1	0	0.2	0.0125	0.05	0.0025	4	16	0.2	0	0	0	0	16	0.9375	0	0	0	#NUM!	0.0625	O
AC009743.1	0	0.2	0.0125	0.05	0.0025	4	16	0.2	0	0	0	0	16	0.9375	0	0	0	#NUM!	0.0625	O
AC009803.2	0	0.2	0.0125	0.05	0.0025	4	16	0.2	0	0	0	0	16	0.9375	0	0	0	#NUM!	0.0625	O
AC009803.3	0	0.2	0.0125	0.05	0.0025	4	16	0.2	0	0	0	0	16	0.9375	0	0	0	#NUM!	0.0625	O
AC009804.1	0	1	0.0625	0.25	0.0625	4	16	1	0	0	0	0	16	0.9375	0	0	0	#NUM!	0.0625	O
AC009831.3	0	0.1	0.00625	0.025	0.000625	4	16	0.1	0	0	0	0	16	0.9375	0	0	0	#NUM!	0.0625	O
AC009908.1	0	1	0.0625	0.25	0.0625	4	16	1	0	0	0	0	16	0.9375	0	0	0	#NUM!	0.0625	O
AC009930.1	0	6	0.375	1.5	2.25	4	16	6	0	0	0	0	16	0.9375	0	0	0	#NUM!	0.0625	O
AC009963.3	0	0.1	0.00625	0.025	0.000625	4	16	0.1	0	0	0	0	16	0.9375	0	0	0	#NUM!	0.0625	O
AC009965.2	0	0.1	0.00625	0.025	0.000625	4	16	0.1	0	0	0	0	16	0.9375	0	0	0	#NUM!	0.0625	O
AC009969.1	0	0.3	0.01875	0.075	0.005625	4	16	0.3	0	0	0	0	16	0.9375	0	0	0	#NUM!	0.0625	O
AC010082.1	0	0.1	0.00625	0.025	0.000625	4	16	0.1	0	0	0	0	16	0.9375	0	0	0	#NUM!	0.0625	O
AC010087.1	0	0.2	0.0125	0.05	0.0025	4	16	0.2	0	0	0	0	16	0.9375	0	0	0	#NUM!	0.0625	O
AC010099.1	0	0.2	0.0125	0.05	0.0025	4	16	0.2	0	0	0	0	16	0.9375	0	0	0	#NUM!	0.0625	O
AC010132.1	0	0.2	0.0125	0.05	0.0025	4	16	0.2	0	0	0	0	16	0.9375	0	0	0	#NUM!	0.0625	O
AC010181.2	0	0.4	0.025	0.1	0.01	4	16	0.4	0	0	0	0	16	0.9375	0	0	0	#NUM!	0.0625	O
AC010183.1	0	9	0.5625	2.25	5.0625	4	16	9	0	0	0	0	16	0.9375	0	0	0	#NUM!	0.0625	O
AC010183.2	0	12	0.75	3	9	4	16	12	0	0	0	0	16	0.9375	0	0	0	#NUM!	0.0625	O
AC010200.2	0	0.8	0.05	0.2	0.04	4	16	0.8	0	0	0	0	16	0.9375	0	0	0	#NUM!	0.0625	O
AC010223.1	0	0.7	0.04375	0.175	0.030625	4	16	0.7	0	0	0	0	16	0.9375	0	0	0	#NUM!	0.0625	O
AC010240.1	0	0.2	0.0125	0.05	0.0025	4	16	0.2	0	0	0	0	16	0.9375	0	0	0	#NUM!	0.0625	O
AC010327.1	0	0.1	0.00625	0.025	0.000625	4	16	0.1	0	0	0	0	16	0.9375	0	0	0	#NUM!	0.0625	O
AC010335.3	0	0.2	0.0125	0.05	0.0025	4	16	0.2	0	0	0	0	16	0.9375	0	0	0	#NUM!	0.0625	O
AC010338.1	0	0.1	0.00625	0.025	0.000625	4	16	0.1	0	0	0	0	16	0.9375	0	0	0	#NUM!	0.0625	O
AC010374.1	0	0.5	0.03125	0.125	0.015625	4	16	0.5	0	0	0	0	16	0.9375	0	0	0	#NUM!	0.0625	O
AC010387.1	0	0.2	0.0125	0.05	0.0025	4	16	0.2	0	0	0	0	16	0.9375	0	0	0	#NUM!	0.0625	O
AC010406.1	0	0.2	0.0125	0.05	0.0025	4	16	0.2	0	0	0	0	16	0.9375	0	0	0	#NUM!	0.0625	O
AC010409.1	0	0.1	0.00625	0.025	0.000625	4	16	0.1	0	0	0	0	16	0.9375	0	0	0	#NUM!	0.0625	O
AC010424.2	0	0.5	0.03125	0.125	0.015625	4	16	0.5	0	0	0	0	16	0.9375	0	0	0	#NUM!	0.0625	O
AC010442.1	0	2	0.125	0.5	0.25	4	16	2	0	0	0	0	16	0.9375	0	0	0	#NUM!	0.0625	O
AC010442.2	0	0.8	0.05	0.2	0.04	4	16	0.8	0	0	0	0	16	0.9375	0	0	0	#NUM!	0.0625	O
AC010451.1	0	0.6	0.0375	0.15	0.0225	4	16	0.6	0	0	0	0	16	0.9375	0	0	0	#NUM!	0.0625	O
AC010451.2	0	0.4	0.025	0.1	0.01	4	16	0.4	0	0	0	0	16	0.9375	0	0	0	#NUM!	0.0625	O
AC010451.3	0	0.1	0.00625	0.025	0.000625	4	16	0.1	0	0	0	0	16	0.9375	0	0	0	#NUM!	0.0625	O
AC010460.1	0	0.2	0.0125	0.05	0.0025	4	16	0.2	0	0	0	0	16	0.9375	0	0	0	#NUM!	0.0625	O
AC010486.2	0	1	0.0625	0.25	0.0625	4	16	1	0	0	0	0	16	0.9375	0	0	0	#NUM!	0.0625	O
AC010486.3	0	0.7	0.04375	0.175	0.030625	4	16	0.7	0	0	0	0	16	0.9375	0	0	0	#NUM!	0.0625	O
AC010528.1	0	1	0.0625	0.25	0.0625	4	16	1	0	0	0	0	16	0.9375	0	0	0	#NUM!	0.0625	O
AC010531.2	0	0.3	0.01875	0.075	0.005625	4	16	0.3	0	0	0	0	16	0.9375	0	0	0	#NUM!	0.0625	O
AC010547.5	0	0.5	0.03125	0.125	0.015625	4	16	0.5	0	0	0	0	16	0.9375	0	0	0	#NUM!	0.0625	O
AC010551.1	0	1	0.0625	0.25	0.0625	4	16	1	0	0	0	0	16	0.9375	0	0	0	#NUM!	0.0625	O
AC010631.1	0	1	0.0625	0.25	0.0625	4	16	1	0	0	0	0	16	0.9375	0	0	0	#NUM!	0.0625	O
AC010634.1	0	5	0.3125	1.25	1.5625	4	16	5	0	0	0	0	16	0.9375	0	0	0	#NUM!	0.0625	O
AC010649.1	0	13	0.8125	3.25	10.5625	4	16	13	0	0	0	0	16	0.9375	0	0	0	#NUM!	0.0625	O
AC010723.1	0	0.3	0.01875	0.075	0.005625	4	16	0.3	0	0	0	0	16	0.9375	0	0	0	#NUM!	0.0625	O
AC010740.1	0	0.4	0.025	0.1	0.01	4	16	0.4	0	0	0	0	16	0.9375	0	0	0	#NUM!	0.0625	O
AC010745.1	0	0.2	0.0125	0.05	0.0025	4	16	0.2	0	0	0	0	16	0.9375	0	0	0	#NUM!	0.0625	O
AC010745.2	0	0.9	0.05625	0.225	0.050625	4	16	0.9	0	0	0	0	16	0.9375	0	0	0	#NUM!	0.0625	O
AC010745.3	0	0.4	0.025	0.1	0.01	4	16	0.4	0	0	0	0	16	0.9375	0	0	0	#NUM!	0.0625	O
AC010745.4	0	0.6	0.0375	0.15	0.0225	4	16	0.6	0	0	0	0	16	0.9375	0	0	0	#NUM!	0.0625	O
AC010768.4	0	0.1	0.00625	0.025	0.000625	4	16	0.1	0	0	0	0	16	0.9375	0	0	0	#NUM!	0.0625	O
AC010880.1	0	2	0.125	0.5	0.25	4	16	2	0	0	0	0	16	0.9375	0	0	0	#NUM!	0.0625	O
AC010928.1	0	0.3	0.01875	0.075	0.005625	4	16	0.3	0	0	0	0	16	0.9375	0	0	0	#NUM!	0.0625	O
AC010928.2	0	0.1	0.00625	0.025	0.000625	4	16	0.1	0	0	0	0	16	0.9375	0	0	0	#NUM!	0.0625	O
AC010947.1	0	0.2	0.0125	0.05	0.0025	4	16	0.2	0	0	0	0	16	0.9375	0	0	0	#NUM!	0.0625	O
AC010967.1	0	4	0.25	1	1	4	16	4	0	0	0	0	16	0.9375	0	0	0	#NUM!	0.0625	O
AC010967.2	0	0.2	0.0125	0.05	0.0025	4	16	0.2	0	0	0	0	16	0.9375	0	0	0	#NUM!	0.0625	O
AC010967.3	0	0.5	0.03125	0.125	0.015625	4	16	0.5	0	0	0	0	16	0.9375	0	0	0	#NUM!	0.0625	O
AC010974.1	0	5	0.3125	1.25	1.5625	4	16	5	0	0	0	0	16	0.9375	0	0	0	#NUM!	0.0625	O
AC011124.1	0	0.4	0.025	0.1	0.01	4	16	0.4	0	0	0	0	16	0.9375	0	0	0	#NUM!	0.0625	O
AC011124.2	0	0.1	0.00625	0.025	0.000625	4	16	0.1	0	0	0	0	16	0.9375	0	0	0	#NUM!	0.0625	O
AC011193.1	0	0.5	0.03125	0.125	0.015625	4	16	0.5	0	0	0	0	16	0.9375	0	0	0	#NUM!	0.0625	O
AC011195.2	0	21	1.3125	5.25	27.5625	4	16	21	0	0	0	0	16	0.9375	0	0	0	#NUM!	0.0625	O
AC011196.1	0	6	0.375	1.5	2.25	4	16	6	0	0	0	0	16	0.9375	0	0	0	#NUM!	0.0625	O
AC011243.1	0	0.3	0.01875	0.075	0.005625	4	16	0.3	0	0	0	0	16	0.9375	0	0	0	#NUM!	0.0625	O
AC011333.1	0	0.4	0.025	0.1	0.01	4	16	0.4	0	0	0	0	16	0.9375	0	0	0	#NUM!	0.0625	O
AC011352.2	0	0.2	0.0125	0.05	0.0025	4	16	0.2	0	0	0	0	16	0.9375	0	0	0	#NUM!	0.0625	O
AC011396.1	0	0.2	0.0125	0.05	0.0025	4	16	0.2	0	0	0	0	16	0.9375	0	0	0	#NUM!	0.0625	O
AC011410.1	0	0.3	0.01875	0.075	0.005625	4	16	0.3	0	0	0	0	16	0.9375	0	0	0	#NUM!	0.0625	O
AC011431.1	0	0.9	0.05625	0.225	0.050625	4	16	0.9	0	0	0	0	16	0.9375	0	0	0	#NUM!	0.0625	O
AC011467.3	0	1	0.0625	0.25	0.0625	4	16	1	0	0	0	0	16	0.9375	0	0	0	#NUM!	0.0625	O
AC011467.5	0	0.3	0.01875	0.075	0.005625	4	16	0.3	0	0	0	0	16	0.9375	0	0	0	#NUM!	0.0625	O
AC011467.6	0	3	0.1875	0.75	0.5625	4	16	3	0	0	0	0	16	0.9375	0	0	0	#NUM!	0.0625	O
AC011473.3	0	0.3	0.01875	0.075	0.005625	4	16	0.3	0	0	0	0	16	0.9375	0	0	0	#NUM!	0.0625	O
AC011473.4	0	0.1	0.00625	0.025	0.000625	4	16	0.1	0	0	0	0	16	0.9375	0	0	0	#NUM!	0.0625	O
AC011474.3	0	4	0.25	1	1	4	16	4	0	0	0	0	16	0.9375	0	0	0	#NUM!	0.0625	O
AC011476.5	0	1	0.0625	0.25	0.0625	4	16	1	0	0	0	0	16	0.9375	0	0	0	#NUM!	0.0625	O
AC011516.1	0	2	0.125	0.5	0.25	4	16	2	0	0	0	0	16	0.9375	0	0	0	#NUM!	0.0625	O
AC011525.2	0	0.2	0.0125	0.05	0.0025	4	16	0.2	0	0	0	0	16	0.9375	0	0	0	#NUM!	0.0625	O
AC011604.2	0	0.1	0.00625	0.025	0.000625	4	16	0.1	0	0	0	0	16	0.9375	0	0	0	#NUM!	0.0625	O
AC011611.1	0	0.3	0.01875	0.075	0.005625	4	16	0.3	0	0	0	0	16	0.9375	0	0	0	#NUM!	0.0625	O
AC011611.2	0	0.8	0.05	0.2	0.04	4	16	0.8	0	0	0	0	16	0.9375	0	0	0	#NUM!	0.0625	O
AC011611.3	0	0.8	0.05	0.2	0.04	4	16	0.8	0	0	0	0	16	0.9375	0	0	0	#NUM!	0.0625	O
AC011632.2	0	0.7	0.04375	0.175	0.030625	4	16	0.7	0	0	0	0	16	0.9375	0	0	0	#NUM!	0.0625	O
AC011676.4	0	4	0.25	1	1	4	16	4	0	0	0	0	16	0.9375	0	0	0	#NUM!	0.0625	O
AC011742.1	0	0.5	0.03125	0.125	0.015625	4	16	0.5	0	0	0	0	16	0.9375	0	0	0	#NUM!	0.0625	O
AC011853.1	0	0.1	0.00625	0.025	0.000625	4	16	0.1	0	0	0	0	16	0.9375	0	0	0	#NUM!	0.0625	O
AC011891.2	0	1	0.0625	0.25	0.0625	4	16	1	0	0	0	0	16	0.9375	0	0	0	#NUM!	0.0625	O
AC011897.1	0	0.6	0.0375	0.15	0.0225	4	16	0.6	0	0	0	0	16	0.9375	0	0	0	#NUM!	0.0625	O
AC011899.1	0	0.2	0.0125	0.05	0.0025	4	16	0.2	0	0	0	0	16	0.9375	0	0	0	#NUM!	0.0625	O
AC011921.2	0	2	0.125	0.5	0.25	4	16	2	0	0	0	0	16	0.9375	0	0	0	#NUM!	0.0625	O
AC011990.1	0	0.4	0.025	0.1	0.01	4	16	0.4	0	0	0	0	16	0.9375	0	0	0	#NUM!	0.0625	O
AC011995.2	0	1	0.0625	0.25	0.0625	4	16	1	0	0	0	0	16	0.9375	0	0	0	#NUM!	0.0625	O
AC011998.3	0	0.4	0.025	0.1	0.01	4	16	0.4	0	0	0	0	16	0.9375	0	0	0	#NUM!	0.0625	O
AC012044.1	0	0.5	0.03125	0.125	0.015625	4	16	0.5	0	0	0	0	16	0.9375	0	0	0	#NUM!	0.0625	O
AC012050.1	0	1	0.0625	0.25	0.0625	4	16	1	0	0	0	0	16	0.9375	0	0	0	#NUM!	0.0625	O
AC012184.2	0	0.2	0.0125	0.05	0.0025	4	16	0.2	0	0	0	0	16	0.9375	0	0	0	#NUM!	0.0625	O
AC012229.1	0	1	0.0625	0.25	0.0625	4	16	1	0	0	0	0	16	0.9375	0	0	0	#NUM!	0.0625	O
AC012354.2	0	0.2	0.0125	0.05	0.0025	4	16	0.2	0	0	0	0	16	0.9375	0	0	0	#NUM!	0.0625	O
AC012361.1	0	0.1	0.00625	0.025	0.000625	4	16	0.1	0	0	0	0	16	0.9375	0	0	0	#NUM!	0.0625	O
AC012379.2	0	8	0.5	2	4	4	16	8	0	0	0	0	16	0.9375	0	0	0	#NUM!	0.0625	O
AC012400.1	0	0.8	0.05	0.2	0.04	4	16	0.8	0	0	0	0	16	0.9375	0	0	0	#NUM!	0.0625	O
AC012414.2	0	5	0.3125	1.25	1.5625	4	16	5	0	0	0	0	16	0.9375	0	0	0	#NUM!	0.0625	O
AC012443.1	0	2	0.125	0.5	0.25	4	16	2	0	0	0	0	16	0.9375	0	0	0	#NUM!	0.0625	O
AC012445.1	0	0.2	0.0125	0.05	0.0025	4	16	0.2	0	0	0	0	16	0.9375	0	0	0	#NUM!	0.0625	O
AC012462.3	0	0.8	0.05	0.2	0.04	4	16	0.8	0	0	0	0	16	0.9375	0	0	0	#NUM!	0.0625	O
AC012494.1	0	0.8	0.05	0.2	0.04	4	16	0.8	0	0	0	0	16	0.9375	0	0	0	#NUM!	0.0625	O
AC012501.1	0	0.1	0.00625	0.025	0.000625	4	16	0.1	0	0	0	0	16	0.9375	0	0	0	#NUM!	0.0625	O
AC012506.1	0	0.2	0.0125	0.05	0.0025	4	16	0.2	0	0	0	0	16	0.9375	0	0	0	#NUM!	0.0625	O
AC012506.2	0	0.3	0.01875	0.075	0.005625	4	16	0.3	0	0	0	0	16	0.9375	0	0	0	#NUM!	0.0625	O
AC012519.1	0	0.1	0.00625	0.025	0.000625	4	16	0.1	0	0	0	0	16	0.9375	0	0	0	#NUM!	0.0625	O
AC012531.4	0	1	0.0625	0.25	0.0625	4	16	1	0	0	0	0	16	0.9375	0	0	0	#NUM!	0.0625	O
AC012531.5	0	3	0.1875	0.75	0.5625	4	16	3	0	0	0	0	16	0.9375	0	0	0	#NUM!	0.0625	O
AC012574.1	0	2	0.125	0.5	0.25	4	16	2	0	0	0	0	16	0.9375	0	0	0	#NUM!	0.0625	O
AC012615.3	0	0.1	0.00625	0.025	0.000625	4	16	0.1	0	0	0	0	16	0.9375	0	0	0	#NUM!	0.0625	O
AC012629.1	0	7	0.4375	1.75	3.0625	4	16	7	0	0	0	0	16	0.9375	0	0	0	#NUM!	0.0625	O
AC012629.3	0	0.3	0.01875	0.075	0.005625	4	16	0.3	0	0	0	0	16	0.9375	0	0	0	#NUM!	0.0625	O
AC012629.4	0	0.5	0.03125	0.125	0.015625	4	16	0.5	0	0	0	0	16	0.9375	0	0	0	#NUM!	0.0625	O
AC013290.1	0	0.1	0.00625	0.025	0.000625	4	16	0.1	0	0	0	0	16	0.9375	0	0	0	#NUM!	0.0625	O
AC013401.1	0	0.2	0.0125	0.05	0.0025	4	16	0.2	0	0	0	0	16	0.9375	0	0	0	#NUM!	0.0625	O
AC013402.2	0	2	0.125	0.5	0.25	4	16	2	0	0	0	0	16	0.9375	0	0	0	#NUM!	0.0625	O
AC013402.3	0	1	0.0625	0.25	0.0625	4	16	1	0	0	0	0	16	0.9375	0	0	0	#NUM!	0.0625	O
AC013404.1	0	0.2	0.0125	0.05	0.0025	4	16	0.2	0	0	0	0	16	0.9375	0	0	0	#NUM!	0.0625	O
AC013437.1	0	1	0.0625	0.25	0.0625	4	16	1	0	0	0	0	16	0.9375	0	0	0	#NUM!	0.0625	O
AC013448.2	0	0.3	0.01875	0.075	0.005625	4	16	0.3	0	0	0	0	16	0.9375	0	0	0	#NUM!	0.0625	O
AC013467.1	0	0.1	0.00625	0.025	0.000625	4	16	0.1	0	0	0	0	16	0.9375	0	0	0	#NUM!	0.0625	O
AC013467.2	0	0.7	0.04375	0.175	0.030625	4	16	0.7	0	0	0	0	16	0.9375	0	0	0	#NUM!	0.0625	O
AC013470.1	0	0.2	0.0125	0.05	0.0025	4	16	0.2	0	0	0	0	16	0.9375	0	0	0	#NUM!	0.0625	O
AC013509.1	0	0.6	0.0375	0.15	0.0225	4	16	0.6	0	0	0	0	16	0.9375	0	0	0	#NUM!	0.0625	O
AC013562.2	0	0.6	0.0375	0.15	0.0225	4	16	0.6	0	0	0	0	16	0.9375	0	0	0	#NUM!	0.0625	O
AC013643.1	0	0.3	0.01875	0.075	0.005625	4	16	0.3	0	0	0	0	16	0.9375	0	0	0	#NUM!	0.0625	O
AC013727.1	0	0.3	0.01875	0.075	0.005625	4	16	0.3	0	0	0	0	16	0.9375	0	0	0	#NUM!	0.0625	O
AC013733.1	0	0.9	0.05625	0.225	0.050625	4	16	0.9	0	0	0	0	16	0.9375	0	0	0	#NUM!	0.0625	O
AC013733.2	0	1	0.0625	0.25	0.0625	4	16	1	0	0	0	0	16	0.9375	0	0	0	#NUM!	0.0625	O
AC013791.1	0	0.9	0.05625	0.225	0.050625	4	16	0.9	0	0	0	0	16	0.9375	0	0	0	#NUM!	0.0625	O
AC013799.1	0	0.3	0.01875	0.075	0.005625	4	16	0.3	0	0	0	0	16	0.9375	0	0	0	#NUM!	0.0625	O
AC015688.3	0	0.6	0.0375	0.15	0.0225	4	16	0.6	0	0	0	0	16	0.9375	0	0	0	#NUM!	0.0625	O
AC015813.2	0	0.8	0.05	0.2	0.04	4	16	0.8	0	0	0	0	16	0.9375	0	0	0	#NUM!	0.0625	O
AC015818.1	0	2	0.125	0.5	0.25	4	16	2	0	0	0	0	16	0.9375	0	0	0	#NUM!	0.0625	O
AC015818.4	0	4	0.25	1	1	4	16	4	0	0	0	0	16	0.9375	0	0	0	#NUM!	0.0625	O
AC015849.2	0	2	0.125	0.5	0.25	4	16	2	0	0	0	0	16	0.9375	0	0	0	#NUM!	0.0625	O
AC015871.2	0	0.4	0.025	0.1	0.01	4	16	0.4	0	0	0	0	16	0.9375	0	0	0	#NUM!	0.0625	O
AC015911.2	0	0.2	0.0125	0.05	0.0025	4	16	0.2	0	0	0	0	16	0.9375	0	0	0	#NUM!	0.0625	O
AC015911.5	0	0.7	0.04375	0.175	0.030625	4	16	0.7	0	0	0	0	16	0.9375	0	0	0	#NUM!	0.0625	O
AC015914.2	0	2	0.125	0.5	0.25	4	16	2	0	0	0	0	16	0.9375	0	0	0	#NUM!	0.0625	O
AC015922.1	0	1	0.0625	0.25	0.0625	4	16	1	0	0	0	0	16	0.9375	0	0	0	#NUM!	0.0625	O
AC015936.1	0	0.1	0.00625	0.025	0.000625	4	16	0.1	0	0	0	0	16	0.9375	0	0	0	#NUM!	0.0625	O
AC015936.2	0	0.6	0.0375	0.15	0.0225	4	16	0.6	0	0	0	0	16	0.9375	0	0	0	#NUM!	0.0625	O
AC015967.2	0	0.2	0.0125	0.05	0.0025	4	16	0.2	0	0	0	0	16	0.9375	0	0	0	#NUM!	0.0625	O
AC016266.1	0	6	0.375	1.5	2.25	4	16	6	0	0	0	0	16	0.9375	0	0	0	#NUM!	0.0625	O
AC016304.1	0	0.4	0.025	0.1	0.01	4	16	0.4	0	0	0	0	16	0.9375	0	0	0	#NUM!	0.0625	O
AC016559.1	0	0.3	0.01875	0.075	0.005625	4	16	0.3	0	0	0	0	16	0.9375	0	0	0	#NUM!	0.0625	O
AC016576.1	0	0.3	0.01875	0.075	0.005625	4	16	0.3	0	0	0	0	16	0.9375	0	0	0	#NUM!	0.0625	O
AC016597.2	0	1	0.0625	0.25	0.0625	4	16	1	0	0	0	0	16	0.9375	0	0	0	#NUM!	0.0625	O
AC016632.1	0	0.3	0.01875	0.075	0.005625	4	16	0.3	0	0	0	0	16	0.9375	0	0	0	#NUM!	0.0625	O
AC016696.1	0	0.2	0.0125	0.05	0.0025	4	16	0.2	0	0	0	0	16	0.9375	0	0	0	#NUM!	0.0625	O
AC016751.1	0	0.5	0.03125	0.125	0.015625	4	16	0.5	0	0	0	0	16	0.9375	0	0	0	#NUM!	0.0625	O
AC016751.2	0	1	0.0625	0.25	0.0625	4	16	1	0	0	0	0	16	0.9375	0	0	0	#NUM!	0.0625	O
AC016769.2	0	0.9	0.05625	0.225	0.050625	4	16	0.9	0	0	0	0	16	0.9375	0	0	0	#NUM!	0.0625	O
AC016769.4	0	0.1	0.00625	0.025	0.000625	4	16	0.1	0	0	0	0	16	0.9375	0	0	0	#NUM!	0.0625	O
AC016831.2	0	0.6	0.0375	0.15	0.0225	4	16	0.6	0	0	0	0	16	0.9375	0	0	0	#NUM!	0.0625	O
AC016866.3	0	0.1	0.00625	0.025	0.000625	4	16	0.1	0	0	0	0	16	0.9375	0	0	0	#NUM!	0.0625	O
AC016903.2	0	0.8	0.05	0.2	0.04	4	16	0.8	0	0	0	0	16	0.9375	0	0	0	#NUM!	0.0625	O
AC016956.1	0	0.1	0.00625	0.025	0.000625	4	16	0.1	0	0	0	0	16	0.9375	0	0	0	#NUM!	0.0625	O
AC016968.1	0	0.2	0.0125	0.05	0.0025	4	16	0.2	0	0	0	0	16	0.9375	0	0	0	#NUM!	0.0625	O
AC016987.1	0	1	0.0625	0.25	0.0625	4	16	1	0	0	0	0	16	0.9375	0	0	0	#NUM!	0.0625	O
AC017037.2	0	0.1	0.00625	0.025	0.000625	4	16	0.1	0	0	0	0	16	0.9375	0	0	0	#NUM!	0.0625	O
AC017048.1	0	2	0.125	0.5	0.25	4	16	2	0	0	0	0	16	0.9375	0	0	0	#NUM!	0.0625	O
AC017074.2	0	0.6	0.0375	0.15	0.0225	4	16	0.6	0	0	0	0	16	0.9375	0	0	0	#NUM!	0.0625	O
AC018358.1	0	3	0.1875	0.75	0.5625	4	16	3	0	0	0	0	16	0.9375	0	0	0	#NUM!	0.0625	O
AC018371.1	0	2	0.125	0.5	0.25	4	16	2	0	0	0	0	16	0.9375	0	0	0	#NUM!	0.0625	O
AC018442.3	0	0.6	0.0375	0.15	0.0225	4	16	0.6	0	0	0	0	16	0.9375	0	0	0	#NUM!	0.0625	O
AC018470.1	0	0.4	0.025	0.1	0.01	4	16	0.4	0	0	0	0	16	0.9375	0	0	0	#NUM!	0.0625	O
AC018512.1	0	0.1	0.00625	0.025	0.000625	4	16	0.1	0	0	0	0	16	0.9375	0	0	0	#NUM!	0.0625	O
AC018521.4	0	0.3	0.01875	0.075	0.005625	4	16	0.3	0	0	0	0	16	0.9375	0	0	0	#NUM!	0.0625	O
AC018554.3	0	1	0.0625	0.25	0.0625	4	16	1	0	0	0	0	16	0.9375	0	0	0	#NUM!	0.0625	O
AC018558.2	0	0.9	0.05625	0.225	0.050625	4	16	0.9	0	0	0	0	16	0.9375	0	0	0	#NUM!	0.0625	O
AC018558.4	0	0.8	0.05	0.2	0.04	4	16	0.8	0	0	0	0	16	0.9375	0	0	0	#NUM!	0.0625	O
AC018630.3	0	0.7	0.04375	0.175	0.030625	4	16	0.7	0	0	0	0	16	0.9375	0	0	0	#NUM!	0.0625	O
AC018653.2	0	0.7	0.04375	0.175	0.030625	4	16	0.7	0	0	0	0	16	0.9375	0	0	0	#NUM!	0.0625	O
AC018659.1	0	0.4	0.025	0.1	0.01	4	16	0.4	0	0	0	0	16	0.9375	0	0	0	#NUM!	0.0625	O
AC018685.1	0	0.3	0.01875	0.075	0.005625	4	16	0.3	0	0	0	0	16	0.9375	0	0	0	#NUM!	0.0625	O
AC018685.2	0	0.1	0.00625	0.025	0.000625	4	16	0.1	0	0	0	0	16	0.9375	0	0	0	#NUM!	0.0625	O
AC018692.2	0	0.2	0.0125	0.05	0.0025	4	16	0.2	0	0	0	0	16	0.9375	0	0	0	#NUM!	0.0625	O
AC018709.1	0	0.2	0.0125	0.05	0.0025	4	16	0.2	0	0	0	0	16	0.9375	0	0	0	#NUM!	0.0625	O
AC018714.1	0	1	0.0625	0.25	0.0625	4	16	1	0	0	0	0	16	0.9375	0	0	0	#NUM!	0.0625	O
AC018717.1	0	0.2	0.0125	0.05	0.0025	4	16	0.2	0	0	0	0	16	0.9375	0	0	0	#NUM!	0.0625	O
AC018731.1	0	0.4	0.025	0.1	0.01	4	16	0.4	0	0	0	0	16	0.9375	0	0	0	#NUM!	0.0625	O
AC018735.1	0	0.1	0.00625	0.025	0.000625	4	16	0.1	0	0	0	0	16	0.9375	0	0	0	#NUM!	0.0625	O
AC018761.1	0	0.7	0.04375	0.175	0.030625	4	16	0.7	0	0	0	0	16	0.9375	0	0	0	#NUM!	0.0625	O
AC018767.3	0	0.3	0.01875	0.075	0.005625	4	16	0.3	0	0	0	0	16	0.9375	0	0	0	#NUM!	0.0625	O
AC018814.1	0	1	0.0625	0.25	0.0625	4	16	1	0	0	0	0	16	0.9375	0	0	0	#NUM!	0.0625	O
AC018861.2	0	0.4	0.025	0.1	0.01	4	16	0.4	0	0	0	0	16	0.9375	0	0	0	#NUM!	0.0625	O
AC018904.2	0	0.2	0.0125	0.05	0.0025	4	16	0.2	0	0	0	0	16	0.9375	0	0	0	#NUM!	0.0625	O
AC018943.1	0	17	1.0625	4.25	18.0625	4	16	17	0	0	0	0	16	0.9375	0	0	0	#NUM!	0.0625	O
AC018980.1	0	0.8	0.05	0.2	0.04	4	16	0.8	0	0	0	0	16	0.9375	0	0	0	#NUM!	0.0625	O
AC019133.1	0	7	0.4375	1.75	3.0625	4	16	7	0	0	0	0	16	0.9375	0	0	0	#NUM!	0.0625	O
AC019176.2	0	3	0.1875	0.75	0.5625	4	16	3	0	0	0	0	16	0.9375	0	0	0	#NUM!	0.0625	O
AC019178.1	0	0.8	0.05	0.2	0.04	4	16	0.8	0	0	0	0	16	0.9375	0	0	0	#NUM!	0.0625	O
AC019235.1	0	1	0.0625	0.25	0.0625	4	16	1	0	0	0	0	16	0.9375	0	0	0	#NUM!	0.0625	O
AC019294.1	0	0.9	0.05625	0.225	0.050625	4	16	0.9	0	0	0	0	16	0.9375	0	0	0	#NUM!	0.0625	O
AC020549.2	0	0.9	0.05625	0.225	0.050625	4	16	0.9	0	0	0	0	16	0.9375	0	0	0	#NUM!	0.0625	O
AC020551.1	0	0.5	0.03125	0.125	0.015625	4	16	0.5	0	0	0	0	16	0.9375	0	0	0	#NUM!	0.0625	O
AC020593.1	0	0.8	0.05	0.2	0.04	4	16	0.8	0	0	0	0	16	0.9375	0	0	0	#NUM!	0.0625	O
AC020595.1	0	2	0.125	0.5	0.25	4	16	2	0	0	0	0	16	0.9375	0	0	0	#NUM!	0.0625	O
AC020718.1	0	0.2	0.0125	0.05	0.0025	4	16	0.2	0	0	0	0	16	0.9375	0	0	0	#NUM!	0.0625	O
AC020719.1	0	0.3	0.01875	0.075	0.005625	4	16	0.3	0	0	0	0	16	0.9375	0	0	0	#NUM!	0.0625	O
AC020743.2	0	0.1	0.00625	0.025	0.000625	4	16	0.1	0	0	0	0	16	0.9375	0	0	0	#NUM!	0.0625	O
AC020891.3	0	13	0.8125	3.25	10.5625	4	16	13	0	0	0	0	16	0.9375	0	0	0	#NUM!	0.0625	O
AC020922.1	0	0.4	0.025	0.1	0.01	4	16	0.4	0	0	0	0	16	0.9375	0	0	0	#NUM!	0.0625	O
AC021006.1	0	0.2	0.0125	0.05	0.0025	4	16	0.2	0	0	0	0	16	0.9375	0	0	0	#NUM!	0.0625	O
AC021006.2	0	1	0.0625	0.25	0.0625	4	16	1	0	0	0	0	16	0.9375	0	0	0	#NUM!	0.0625	O
AC021146.3	0	1	0.0625	0.25	0.0625	4	16	1	0	0	0	0	16	0.9375	0	0	0	#NUM!	0.0625	O
AC021146.4	0	0.8	0.05	0.2	0.04	4	16	0.8	0	0	0	0	16	0.9375	0	0	0	#NUM!	0.0625	O
AC021146.7	0	0.1	0.00625	0.025	0.000625	4	16	0.1	0	0	0	0	16	0.9375	0	0	0	#NUM!	0.0625	O
AC021146.9	0	3	0.1875	0.75	0.5625	4	16	3	0	0	0	0	16	0.9375	0	0	0	#NUM!	0.0625	O
AC021151.1	0	7	0.4375	1.75	3.0625	4	16	7	0	0	0	0	16	0.9375	0	0	0	#NUM!	0.0625	O
AC021192.1	0	0.3	0.01875	0.075	0.005625	4	16	0.3	0	0	0	0	16	0.9375	0	0	0	#NUM!	0.0625	O
AC021205.1	0	0.2	0.0125	0.05	0.0025	4	16	0.2	0	0	0	0	16	0.9375	0	0	0	#NUM!	0.0625	O
AC021205.2	0	0.6	0.0375	0.15	0.0225	4	16	0.6	0	0	0	0	16	0.9375	0	0	0	#NUM!	0.0625	O
AC021242.1	0	0.1	0.00625	0.025	0.000625	4	16	0.1	0	0	0	0	16	0.9375	0	0	0	#NUM!	0.0625	O
AC021355.1	0	8	0.5	2	4	4	16	8	0	0	0	0	16	0.9375	0	0	0	#NUM!	0.0625	O
AC021393.1	0	3	0.1875	0.75	0.5625	4	16	3	0	0	0	0	16	0.9375	0	0	0	#NUM!	0.0625	O
AC021491.3	0	0.7	0.04375	0.175	0.030625	4	16	0.7	0	0	0	0	16	0.9375	0	0	0	#NUM!	0.0625	O
AC021678.2	0	2	0.125	0.5	0.25	4	16	2	0	0	0	0	16	0.9375	0	0	0	#NUM!	0.0625	O
AC021678.3	0	0.3	0.01875	0.075	0.005625	4	16	0.3	0	0	0	0	16	0.9375	0	0	0	#NUM!	0.0625	O
AC021683.4	0	0.2	0.0125	0.05	0.0025	4	16	0.2	0	0	0	0	16	0.9375	0	0	0	#NUM!	0.0625	O
AC021713.1	0	1	0.0625	0.25	0.0625	4	16	1	0	0	0	0	16	0.9375	0	0	0	#NUM!	0.0625	O
AC021736.1	0	3	0.1875	0.75	0.5625	4	16	3	0	0	0	0	16	0.9375	0	0	0	#NUM!	0.0625	O
AC021876.1	0	0.6	0.0375	0.15	0.0225	4	16	0.6	0	0	0	0	16	0.9375	0	0	0	#NUM!	0.0625	O
AC021979.1	0	0.8	0.05	0.2	0.04	4	16	0.8	0	0	0	0	16	0.9375	0	0	0	#NUM!	0.0625	O
AC022017.1	0	1	0.0625	0.25	0.0625	4	16	1	0	0	0	0	16	0.9375	0	0	0	#NUM!	0.0625	O
AC022028.1	0	0.3	0.01875	0.075	0.005625	4	16	0.3	0	0	0	0	16	0.9375	0	0	0	#NUM!	0.0625	O
AC022031.1	0	0.1	0.00625	0.025	0.000625	4	16	0.1	0	0	0	0	16	0.9375	0	0	0	#NUM!	0.0625	O
AC022106.2	0	0.1	0.00625	0.025	0.000625	4	16	0.1	0	0	0	0	16	0.9375	0	0	0	#NUM!	0.0625	O
AC022118.1	0	0.5	0.03125	0.125	0.015625	4	16	0.5	0	0	0	0	16	0.9375	0	0	0	#NUM!	0.0625	O
AC022145.1	0	1	0.0625	0.25	0.0625	4	16	1	0	0	0	0	16	0.9375	0	0	0	#NUM!	0.0625	O
AC022149.2	0	3	0.1875	0.75	0.5625	4	16	3	0	0	0	0	16	0.9375	0	0	0	#NUM!	0.0625	O
AC022150.1	0	0.1	0.00625	0.025	0.000625	4	16	0.1	0	0	0	0	16	0.9375	0	0	0	#NUM!	0.0625	O
AC022166.1	0	2	0.125	0.5	0.25	4	16	2	0	0	0	0	16	0.9375	0	0	0	#NUM!	0.0625	O
AC022166.2	0	0.4	0.025	0.1	0.01	4	16	0.4	0	0	0	0	16	0.9375	0	0	0	#NUM!	0.0625	O
AC022196.1	0	4	0.25	1	1	4	16	4	0	0	0	0	16	0.9375	0	0	0	#NUM!	0.0625	O
AC022206.1	0	0.6	0.0375	0.15	0.0225	4	16	0.6	0	0	0	0	16	0.9375	0	0	0	#NUM!	0.0625	O
AC022240.1	0	0.6	0.0375	0.15	0.0225	4	16	0.6	0	0	0	0	16	0.9375	0	0	0	#NUM!	0.0625	O
AC022335.1	0	0.2	0.0125	0.05	0.0025	4	16	0.2	0	0	0	0	16	0.9375	0	0	0	#NUM!	0.0625	O
AC022360.1	0	2	0.125	0.5	0.25	4	16	2	0	0	0	0	16	0.9375	0	0	0	#NUM!	0.0625	O
AC022364.2	0	0.6	0.0375	0.15	0.0225	4	16	0.6	0	0	0	0	16	0.9375	0	0	0	#NUM!	0.0625	O
AC022367.1	0	2	0.125	0.5	0.25	4	16	2	0	0	0	0	16	0.9375	0	0	0	#NUM!	0.0625	O
AC022384.1	0	0.1	0.00625	0.025	0.000625	4	16	0.1	0	0	0	0	16	0.9375	0	0	0	#NUM!	0.0625	O
AC022387.2	0	0.2	0.0125	0.05	0.0025	4	16	0.2	0	0	0	0	16	0.9375	0	0	0	#NUM!	0.0625	O
AC022392.1	0	0.2	0.0125	0.05	0.0025	4	16	0.2	0	0	0	0	16	0.9375	0	0	0	#NUM!	0.0625	O
AC022400.9	0	0.2	0.0125	0.05	0.0025	4	16	0.2	0	0	0	0	16	0.9375	0	0	0	#NUM!	0.0625	O
AC022447.7	0	0.1	0.00625	0.025	0.000625	4	16	0.1	0	0	0	0	16	0.9375	0	0	0	#NUM!	0.0625	O
AC022507.1	0	0.1	0.00625	0.025	0.000625	4	16	0.1	0	0	0	0	16	0.9375	0	0	0	#NUM!	0.0625	O
AC022509.4	0	0.3	0.01875	0.075	0.005625	4	16	0.3	0	0	0	0	16	0.9375	0	0	0	#NUM!	0.0625	O
AC022523.3	0	6	0.375	1.5	2.25	4	16	6	0	0	0	0	16	0.9375	0	0	0	#NUM!	0.0625	O
AC022616.2	0	0.7	0.04375	0.175	0.030625	4	16	0.7	0	0	0	0	16	0.9375	0	0	0	#NUM!	0.0625	O
AC022634.1	0	0.2	0.0125	0.05	0.0025	4	16	0.2	0	0	0	0	16	0.9375	0	0	0	#NUM!	0.0625	O
AC022655.1	0	1	0.0625	0.25	0.0625	4	16	1	0	0	0	0	16	0.9375	0	0	0	#NUM!	0.0625	O
AC022655.2	0	3	0.1875	0.75	0.5625	4	16	3	0	0	0	0	16	0.9375	0	0	0	#NUM!	0.0625	O
AC022690.2	0	4	0.25	1	1	4	16	4	0	0	0	0	16	0.9375	0	0	0	#NUM!	0.0625	O
AC022730.3	0	1	0.0625	0.25	0.0625	4	16	1	0	0	0	0	16	0.9375	0	0	0	#NUM!	0.0625	O
AC022748.3	0	0.4	0.025	0.1	0.01	4	16	0.4	0	0	0	0	16	0.9375	0	0	0	#NUM!	0.0625	O
AC022784.4	0	6	0.375	1.5	2.25	4	16	6	0	0	0	0	16	0.9375	0	0	0	#NUM!	0.0625	O
AC022826.2	0	0.3	0.01875	0.075	0.005625	4	16	0.3	0	0	0	0	16	0.9375	0	0	0	#NUM!	0.0625	O
AC022874.1	0	0.2	0.0125	0.05	0.0025	4	16	0.2	0	0	0	0	16	0.9375	0	0	0	#NUM!	0.0625	O
AC022880.1	0	0.4	0.025	0.1	0.01	4	16	0.4	0	0	0	0	16	0.9375	0	0	0	#NUM!	0.0625	O
AC022929.1	0	0.1	0.00625	0.025	0.000625	4	16	0.1	0	0	0	0	16	0.9375	0	0	0	#NUM!	0.0625	O
AC022960.3	0	1	0.0625	0.25	0.0625	4	16	1	0	0	0	0	16	0.9375	0	0	0	#NUM!	0.0625	O
AC023043.2	0	3	0.1875	0.75	0.5625	4	16	3	0	0	0	0	16	0.9375	0	0	0	#NUM!	0.0625	O
AC023050.3	0	0.6	0.0375	0.15	0.0225	4	16	0.6	0	0	0	0	16	0.9375	0	0	0	#NUM!	0.0625	O
AC023078.1	0	0.2	0.0125	0.05	0.0025	4	16	0.2	0	0	0	0	16	0.9375	0	0	0	#NUM!	0.0625	O
AC023128.1	0	0.2	0.0125	0.05	0.0025	4	16	0.2	0	0	0	0	16	0.9375	0	0	0	#NUM!	0.0625	O
AC023141.1	0	0.4	0.025	0.1	0.01	4	16	0.4	0	0	0	0	16	0.9375	0	0	0	#NUM!	0.0625	O
AC023141.11	0	1	0.0625	0.25	0.0625	4	16	1	0	0	0	0	16	0.9375	0	0	0	#NUM!	0.0625	O
AC023141.12	0	0.4	0.025	0.1	0.01	4	16	0.4	0	0	0	0	16	0.9375	0	0	0	#NUM!	0.0625	O
AC023141.13	0	0.8	0.05	0.2	0.04	4	16	0.8	0	0	0	0	16	0.9375	0	0	0	#NUM!	0.0625	O
AC023141.5	0	0.6	0.0375	0.15	0.0225	4	16	0.6	0	0	0	0	16	0.9375	0	0	0	#NUM!	0.0625	O
AC023141.6	0	0.6	0.0375	0.15	0.0225	4	16	0.6	0	0	0	0	16	0.9375	0	0	0	#NUM!	0.0625	O
AC023141.7	0	0.3	0.01875	0.075	0.005625	4	16	0.3	0	0	0	0	16	0.9375	0	0	0	#NUM!	0.0625	O
AC023141.8	0	2	0.125	0.5	0.25	4	16	2	0	0	0	0	16	0.9375	0	0	0	#NUM!	0.0625	O
AC023157.2	0	9	0.5625	2.25	5.0625	4	16	9	0	0	0	0	16	0.9375	0	0	0	#NUM!	0.0625	O
AC023232.1	0	1	0.0625	0.25	0.0625	4	16	1	0	0	0	0	16	0.9375	0	0	0	#NUM!	0.0625	O
AC023245.2	0	0.1	0.00625	0.025	0.000625	4	16	0.1	0	0	0	0	16	0.9375	0	0	0	#NUM!	0.0625	O
AC023300.3	0	0.4	0.025	0.1	0.01	4	16	0.4	0	0	0	0	16	0.9375	0	0	0	#NUM!	0.0625	O
AC023424.1	0	0.5	0.03125	0.125	0.015625	4	16	0.5	0	0	0	0	16	0.9375	0	0	0	#NUM!	0.0625	O
AC023442.2	0	0.2	0.0125	0.05	0.0025	4	16	0.2	0	0	0	0	16	0.9375	0	0	0	#NUM!	0.0625	O
AC023442.3	0	1	0.0625	0.25	0.0625	4	16	1	0	0	0	0	16	0.9375	0	0	0	#NUM!	0.0625	O
AC023469.1	0	0.6	0.0375	0.15	0.0225	4	16	0.6	0	0	0	0	16	0.9375	0	0	0	#NUM!	0.0625	O
AC023490.1	0	0.5	0.03125	0.125	0.015625	4	16	0.5	0	0	0	0	16	0.9375	0	0	0	#NUM!	0.0625	O
AC023490.2	0	0.4	0.025	0.1	0.01	4	16	0.4	0	0	0	0	16	0.9375	0	0	0	#NUM!	0.0625	O
AC023538.1	0	0.3	0.01875	0.075	0.005625	4	16	0.3	0	0	0	0	16	0.9375	0	0	0	#NUM!	0.0625	O
AC023575.1	0	0.1	0.00625	0.025	0.000625	4	16	0.1	0	0	0	0	16	0.9375	0	0	0	#NUM!	0.0625	O
AC023595.1	0	0.2	0.0125	0.05	0.0025	4	16	0.2	0	0	0	0	16	0.9375	0	0	0	#NUM!	0.0625	O
AC023669.2	0	0.2	0.0125	0.05	0.0025	4	16	0.2	0	0	0	0	16	0.9375	0	0	0	#NUM!	0.0625	O
AC023762.1	0	0.4	0.025	0.1	0.01	4	16	0.4	0	0	0	0	16	0.9375	0	0	0	#NUM!	0.0625	O
AC023796.1	0	1	0.0625	0.25	0.0625	4	16	1	0	0	0	0	16	0.9375	0	0	0	#NUM!	0.0625	O
AC023813.1	0	8	0.5	2	4	4	16	8	0	0	0	0	16	0.9375	0	0	0	#NUM!	0.0625	O
AC023824.1	0	0.8	0.05	0.2	0.04	4	16	0.8	0	0	0	0	16	0.9375	0	0	0	#NUM!	0.0625	O
AC023824.4	0	0.8	0.05	0.2	0.04	4	16	0.8	0	0	0	0	16	0.9375	0	0	0	#NUM!	0.0625	O
AC023824.5	0	4	0.25	1	1	4	16	4	0	0	0	0	16	0.9375	0	0	0	#NUM!	0.0625	O
AC023824.6	0	4	0.25	1	1	4	16	4	0	0	0	0	16	0.9375	0	0	0	#NUM!	0.0625	O
AC023866.1	0	13	0.8125	3.25	10.5625	4	16	13	0	0	0	0	16	0.9375	0	0	0	#NUM!	0.0625	O
AC023908.1	0	0.2	0.0125	0.05	0.0025	4	16	0.2	0	0	0	0	16	0.9375	0	0	0	#NUM!	0.0625	O
AC023932.1	0	0.1	0.00625	0.025	0.000625	4	16	0.1	0	0	0	0	16	0.9375	0	0	0	#NUM!	0.0625	O
AC023968.2	0	0.1	0.00625	0.025	0.000625	4	16	0.1	0	0	0	0	16	0.9375	0	0	0	#NUM!	0.0625	O
AC024028.1	0	0.5	0.03125	0.125	0.015625	4	16	0.5	0	0	0	0	16	0.9375	0	0	0	#NUM!	0.0625	O
AC024267.2	0	0.5	0.03125	0.125	0.015625	4	16	0.5	0	0	0	0	16	0.9375	0	0	0	#NUM!	0.0625	O
AC024382.1	0	0.2	0.0125	0.05	0.0025	4	16	0.2	0	0	0	0	16	0.9375	0	0	0	#NUM!	0.0625	O
AC024559.1	0	0.1	0.00625	0.025	0.000625	4	16	0.1	0	0	0	0	16	0.9375	0	0	0	#NUM!	0.0625	O
AC024563.2	0	0.3	0.01875	0.075	0.005625	4	16	0.3	0	0	0	0	16	0.9375	0	0	0	#NUM!	0.0625	O
AC024610.1	0	4	0.25	1	1	4	16	4	0	0	0	0	16	0.9375	0	0	0	#NUM!	0.0625	O
AC024995.1	0	0.4	0.025	0.1	0.01	4	16	0.4	0	0	0	0	16	0.9375	0	0	0	#NUM!	0.0625	O
AC025183.3	0	0.4	0.025	0.1	0.01	4	16	0.4	0	0	0	0	16	0.9375	0	0	0	#NUM!	0.0625	O
AC025244.2	0	0.5	0.03125	0.125	0.015625	4	16	0.5	0	0	0	0	16	0.9375	0	0	0	#NUM!	0.0625	O
AC025259.2	0	0.2	0.0125	0.05	0.0025	4	16	0.2	0	0	0	0	16	0.9375	0	0	0	#NUM!	0.0625	O
AC025263.2	0	3	0.1875	0.75	0.5625	4	16	3	0	0	0	0	16	0.9375	0	0	0	#NUM!	0.0625	O
AC025272.1	0	4	0.25	1	1	4	16	4	0	0	0	0	16	0.9375	0	0	0	#NUM!	0.0625	O
AC025278.2	0	75	4.6875	18.75	351.562	4	16	75	0	0	0	0	16	0.9375	0	0	0	#NUM!	0.0625	O
AC025428.1	0	2	0.125	0.5	0.25	4	16	2	0	0	0	0	16	0.9375	0	0	0	#NUM!	0.0625	O
AC025428.2	0	0.1	0.00625	0.025	0.000625	4	16	0.1	0	0	0	0	16	0.9375	0	0	0	#NUM!	0.0625	O
AC025465.1	0	0.3	0.01875	0.075	0.005625	4	16	0.3	0	0	0	0	16	0.9375	0	0	0	#NUM!	0.0625	O
AC025470.1	0	0.1	0.00625	0.025	0.000625	4	16	0.1	0	0	0	0	16	0.9375	0	0	0	#NUM!	0.0625	O
AC025524.2	0	6	0.375	1.5	2.25	4	16	6	0	0	0	0	16	0.9375	0	0	0	#NUM!	0.0625	O
AC025566.1	0	0.1	0.00625	0.025	0.000625	4	16	0.1	0	0	0	0	16	0.9375	0	0	0	#NUM!	0.0625	O
AC025572.1	0	3	0.1875	0.75	0.5625	4	16	3	0	0	0	0	16	0.9375	0	0	0	#NUM!	0.0625	O
AC025575.1	0	0.4	0.025	0.1	0.01	4	16	0.4	0	0	0	0	16	0.9375	0	0	0	#NUM!	0.0625	O
AC025627.3	0	0.4	0.025	0.1	0.01	4	16	0.4	0	0	0	0	16	0.9375	0	0	0	#NUM!	0.0625	O
AC025627.4	0	0.6	0.0375	0.15	0.0225	4	16	0.6	0	0	0	0	16	0.9375	0	0	0	#NUM!	0.0625	O
AC025647.1	0	0.8	0.05	0.2	0.04	4	16	0.8	0	0	0	0	16	0.9375	0	0	0	#NUM!	0.0625	O
AC025678.2	0	0.1	0.00625	0.025	0.000625	4	16	0.1	0	0	0	0	16	0.9375	0	0	0	#NUM!	0.0625	O
AC025752.1	0	0.1	0.00625	0.025	0.000625	4	16	0.1	0	0	0	0	16	0.9375	0	0	0	#NUM!	0.0625	O
AC025755.1	0	1	0.0625	0.25	0.0625	4	16	1	0	0	0	0	16	0.9375	0	0	0	#NUM!	0.0625	O
AC025822.1	0	6	0.375	1.5	2.25	4	16	6	0	0	0	0	16	0.9375	0	0	0	#NUM!	0.0625	O
AC025857.1	0	0.7	0.04375	0.175	0.030625	4	16	0.7	0	0	0	0	16	0.9375	0	0	0	#NUM!	0.0625	O
AC025947.1	0	0.7	0.04375	0.175	0.030625	4	16	0.7	0	0	0	0	16	0.9375	0	0	0	#NUM!	0.0625	O
AC026202.3	0	0.1	0.00625	0.025	0.000625	4	16	0.1	0	0	0	0	16	0.9375	0	0	0	#NUM!	0.0625	O
AC026271.3	0	0.3	0.01875	0.075	0.005625	4	16	0.3	0	0	0	0	16	0.9375	0	0	0	#NUM!	0.0625	O
AC026316.1	0	0.1	0.00625	0.025	0.000625	4	16	0.1	0	0	0	0	16	0.9375	0	0	0	#NUM!	0.0625	O
AC026347.1	0	0.3	0.01875	0.075	0.005625	4	16	0.3	0	0	0	0	16	0.9375	0	0	0	#NUM!	0.0625	O
AC026355.3	0	0.1	0.00625	0.025	0.000625	4	16	0.1	0	0	0	0	16	0.9375	0	0	0	#NUM!	0.0625	O
AC026396.1	0	0.2	0.0125	0.05	0.0025	4	16	0.2	0	0	0	0	16	0.9375	0	0	0	#NUM!	0.0625	O
AC026461.2	0	1	0.0625	0.25	0.0625	4	16	1	0	0	0	0	16	0.9375	0	0	0	#NUM!	0.0625	O
AC026462.2	0	0.4	0.025	0.1	0.01	4	16	0.4	0	0	0	0	16	0.9375	0	0	0	#NUM!	0.0625	O
AC026470.2	0	1	0.0625	0.25	0.0625	4	16	1	0	0	0	0	16	0.9375	0	0	0	#NUM!	0.0625	O
AC026719.1	0	2	0.125	0.5	0.25	4	16	2	0	0	0	0	16	0.9375	0	0	0	#NUM!	0.0625	O
AC026719.2	0	2	0.125	0.5	0.25	4	16	2	0	0	0	0	16	0.9375	0	0	0	#NUM!	0.0625	O
AC026726.1	0	0.1	0.00625	0.025	0.000625	4	16	0.1	0	0	0	0	16	0.9375	0	0	0	#NUM!	0.0625	O
AC026785.1	0	0.8	0.05	0.2	0.04	4	16	0.8	0	0	0	0	16	0.9375	0	0	0	#NUM!	0.0625	O
AC026785.2	0	0.2	0.0125	0.05	0.0025	4	16	0.2	0	0	0	0	16	0.9375	0	0	0	#NUM!	0.0625	O
AC026785.3	0	2	0.125	0.5	0.25	4	16	2	0	0	0	0	16	0.9375	0	0	0	#NUM!	0.0625	O
AC026786.1	0	0.3	0.01875	0.075	0.005625	4	16	0.3	0	0	0	0	16	0.9375	0	0	0	#NUM!	0.0625	O
AC026787.1	0	1	0.0625	0.25	0.0625	4	16	1	0	0	0	0	16	0.9375	0	0	0	#NUM!	0.0625	O
AC026790.1	0	11	0.6875	2.75	7.5625	4	16	11	0	0	0	0	16	0.9375	0	0	0	#NUM!	0.0625	O
AC026797.1	0	0.1	0.00625	0.025	0.000625	4	16	0.1	0	0	0	0	16	0.9375	0	0	0	#NUM!	0.0625	O
AC026826.1	0	0.3	0.01875	0.075	0.005625	4	16	0.3	0	0	0	0	16	0.9375	0	0	0	#NUM!	0.0625	O
AC026826.3	0	0.7	0.04375	0.175	0.030625	4	16	0.7	0	0	0	0	16	0.9375	0	0	0	#NUM!	0.0625	O
AC026884.1	0	0.5	0.03125	0.125	0.015625	4	16	0.5	0	0	0	0	16	0.9375	0	0	0	#NUM!	0.0625	O
AC026887.1	0	0.7	0.04375	0.175	0.030625	4	16	0.7	0	0	0	0	16	0.9375	0	0	0	#NUM!	0.0625	O
AC026888.1	0	0.9	0.05625	0.225	0.050625	4	16	0.9	0	0	0	0	16	0.9375	0	0	0	#NUM!	0.0625	O
AC026951.2	0	0.5	0.03125	0.125	0.015625	4	16	0.5	0	0	0	0	16	0.9375	0	0	0	#NUM!	0.0625	O
AC026956.1	0	0.4	0.025	0.1	0.01	4	16	0.4	0	0	0	0	16	0.9375	0	0	0	#NUM!	0.0625	O
AC027026.1	0	0.3	0.01875	0.075	0.005625	4	16	0.3	0	0	0	0	16	0.9375	0	0	0	#NUM!	0.0625	O
AC027088.3	0	0.1	0.00625	0.025	0.000625	4	16	0.1	0	0	0	0	16	0.9375	0	0	0	#NUM!	0.0625	O
AC027124.1	0	0.6	0.0375	0.15	0.0225	4	16	0.6	0	0	0	0	16	0.9375	0	0	0	#NUM!	0.0625	O
AC027176.1	0	0.2	0.0125	0.05	0.0025	4	16	0.2	0	0	0	0	16	0.9375	0	0	0	#NUM!	0.0625	O
AC027237.1	0	0.3	0.01875	0.075	0.005625	4	16	0.3	0	0	0	0	16	0.9375	0	0	0	#NUM!	0.0625	O
AC027243.2	0	1	0.0625	0.25	0.0625	4	16	1	0	0	0	0	16	0.9375	0	0	0	#NUM!	0.0625	O
AC027250.1	0	0.3	0.01875	0.075	0.005625	4	16	0.3	0	0	0	0	16	0.9375	0	0	0	#NUM!	0.0625	O
AC027287.1	0	0.3	0.01875	0.075	0.005625	4	16	0.3	0	0	0	0	16	0.9375	0	0	0	#NUM!	0.0625	O
AC027315.1	0	0.1	0.00625	0.025	0.000625	4	16	0.1	0	0	0	0	16	0.9375	0	0	0	#NUM!	0.0625	O
AC027328.1	0	4	0.25	1	1	4	16	4	0	0	0	0	16	0.9375	0	0	0	#NUM!	0.0625	O
AC027335.1	0	0.1	0.00625	0.025	0.000625	4	16	0.1	0	0	0	0	16	0.9375	0	0	0	#NUM!	0.0625	O
AC027335.2	0	0.9	0.05625	0.225	0.050625	4	16	0.9	0	0	0	0	16	0.9375	0	0	0	#NUM!	0.0625	O
AC027343.2	0	4	0.25	1	1	4	16	4	0	0	0	0	16	0.9375	0	0	0	#NUM!	0.0625	O
AC027343.3	0	0.6	0.0375	0.15	0.0225	4	16	0.6	0	0	0	0	16	0.9375	0	0	0	#NUM!	0.0625	O
AC027369.5	0	0.4	0.025	0.1	0.01	4	16	0.4	0	0	0	0	16	0.9375	0	0	0	#NUM!	0.0625	O
AC027779.1	0	0.4	0.025	0.1	0.01	4	16	0.4	0	0	0	0	16	0.9375	0	0	0	#NUM!	0.0625	O
AC027804.1	0	0.3	0.01875	0.075	0.005625	4	16	0.3	0	0	0	0	16	0.9375	0	0	0	#NUM!	0.0625	O
AC032019.2	0	1	0.0625	0.25	0.0625	4	16	1	0	0	0	0	16	0.9375	0	0	0	#NUM!	0.0625	O
AC034114.1	0	2	0.125	0.5	0.25	4	16	2	0	0	0	0	16	0.9375	0	0	0	#NUM!	0.0625	O
AC034205.1	0	0.4	0.025	0.1	0.01	4	16	0.4	0	0	0	0	16	0.9375	0	0	0	#NUM!	0.0625	O
AC034207.1	0	0.1	0.00625	0.025	0.000625	4	16	0.1	0	0	0	0	16	0.9375	0	0	0	#NUM!	0.0625	O
AC034223.2	0	5	0.3125	1.25	1.5625	4	16	5	0	0	0	0	16	0.9375	0	0	0	#NUM!	0.0625	O
AC034229.2	0	0.2	0.0125	0.05	0.0025	4	16	0.2	0	0	0	0	16	0.9375	0	0	0	#NUM!	0.0625	O
AC034229.5	0	0.2	0.0125	0.05	0.0025	4	16	0.2	0	0	0	0	16	0.9375	0	0	0	#NUM!	0.0625	O
AC034232.1	0	0.1	0.00625	0.025	0.000625	4	16	0.1	0	0	0	0	16	0.9375	0	0	0	#NUM!	0.0625	O
AC034232.2	0	0.7	0.04375	0.175	0.030625	4	16	0.7	0	0	0	0	16	0.9375	0	0	0	#NUM!	0.0625	O
AC036101.1	0	0.1	0.00625	0.025	0.000625	4	16	0.1	0	0	0	0	16	0.9375	0	0	0	#NUM!	0.0625	O
AC036111.2	0	0.1	0.00625	0.025	0.000625	4	16	0.1	0	0	0	0	16	0.9375	0	0	0	#NUM!	0.0625	O
AC036222.2	0	0.5	0.03125	0.125	0.015625	4	16	0.5	0	0	0	0	16	0.9375	0	0	0	#NUM!	0.0625	O
AC037471.1	0	0.5	0.03125	0.125	0.015625	4	16	0.5	0	0	0	0	16	0.9375	0	0	0	#NUM!	0.0625	O
AC040936.1	0	1	0.0625	0.25	0.0625	4	16	1	0	0	0	0	16	0.9375	0	0	0	#NUM!	0.0625	O
AC040958.1	0	0.5	0.03125	0.125	0.015625	4	16	0.5	0	0	0	0	16	0.9375	0	0	0	#NUM!	0.0625	O
AC040963.1	0	0.4	0.025	0.1	0.01	4	16	0.4	0	0	0	0	16	0.9375	0	0	0	#NUM!	0.0625	O
AC040977.2	0	0.1	0.00625	0.025	0.000625	4	16	0.1	0	0	0	0	16	0.9375	0	0	0	#NUM!	0.0625	O
AC044784.1	0	0.2	0.0125	0.05	0.0025	4	16	0.2	0	0	0	0	16	0.9375	0	0	0	#NUM!	0.0625	O
AC044860.3	0	0.6	0.0375	0.15	0.0225	4	16	0.6	0	0	0	0	16	0.9375	0	0	0	#NUM!	0.0625	O
AC044873.1	0	6	0.375	1.5	2.25	4	16	6	0	0	0	0	16	0.9375	0	0	0	#NUM!	0.0625	O
AC046144.1	0	0.1	0.00625	0.025	0.000625	4	16	0.1	0	0	0	0	16	0.9375	0	0	0	#NUM!	0.0625	O
AC046195.2	0	0.2	0.0125	0.05	0.0025	4	16	0.2	0	0	0	0	16	0.9375	0	0	0	#NUM!	0.0625	O
AC048344.2	0	0.9	0.05625	0.225	0.050625	4	16	0.9	0	0	0	0	16	0.9375	0	0	0	#NUM!	0.0625	O
AC048387.1	0	0.9	0.05625	0.225	0.050625	4	16	0.9	0	0	0	0	16	0.9375	0	0	0	#NUM!	0.0625	O
AC051619.9	0	0.2	0.0125	0.05	0.0025	4	16	0.2	0	0	0	0	16	0.9375	0	0	0	#NUM!	0.0625	O
AC053481.4	0	2	0.125	0.5	0.25	4	16	2	0	0	0	0	16	0.9375	0	0	0	#NUM!	0.0625	O
AC055716.3	0	0.2	0.0125	0.05	0.0025	4	16	0.2	0	0	0	0	16	0.9375	0	0	0	#NUM!	0.0625	O
AC055717.3	0	2	0.125	0.5	0.25	4	16	2	0	0	0	0	16	0.9375	0	0	0	#NUM!	0.0625	O
AC055731.1	0	0.5	0.03125	0.125	0.015625	4	16	0.5	0	0	0	0	16	0.9375	0	0	0	#NUM!	0.0625	O
AC055753.1	0	0.5	0.03125	0.125	0.015625	4	16	0.5	0	0	0	0	16	0.9375	0	0	0	#NUM!	0.0625	O
AC055876.5	0	0.8	0.05	0.2	0.04	4	16	0.8	0	0	0	0	16	0.9375	0	0	0	#NUM!	0.0625	O
AC060764.1	0	0.1	0.00625	0.025	0.000625	4	16	0.1	0	0	0	0	16	0.9375	0	0	0	#NUM!	0.0625	O
AC060766.2	0	0.2	0.0125	0.05	0.0025	4	16	0.2	0	0	0	0	16	0.9375	0	0	0	#NUM!	0.0625	O
AC060771.1	0	3	0.1875	0.75	0.5625	4	16	3	0	0	0	0	16	0.9375	0	0	0	#NUM!	0.0625	O
AC060773.1	0	0.2	0.0125	0.05	0.0025	4	16	0.2	0	0	0	0	16	0.9375	0	0	0	#NUM!	0.0625	O
AC061709.1	0	7	0.4375	1.75	3.0625	4	16	7	0	0	0	0	16	0.9375	0	0	0	#NUM!	0.0625	O
AC061975.3	0	22	1.375	5.5	30.25	4	16	22	0	0	0	0	16	0.9375	0	0	0	#NUM!	0.0625	O
AC061975.4	0	0.5	0.03125	0.125	0.015625	4	16	0.5	0	0	0	0	16	0.9375	0	0	0	#NUM!	0.0625	O
AC061975.5	0	2	0.125	0.5	0.25	4	16	2	0	0	0	0	16	0.9375	0	0	0	#NUM!	0.0625	O
AC062020.1	0	0.3	0.01875	0.075	0.005625	4	16	0.3	0	0	0	0	16	0.9375	0	0	0	#NUM!	0.0625	O
AC063924.1	0	0.1	0.00625	0.025	0.000625	4	16	0.1	0	0	0	0	16	0.9375	0	0	0	#NUM!	0.0625	O
AC063977.3	0	2	0.125	0.5	0.25	4	16	2	0	0	0	0	16	0.9375	0	0	0	#NUM!	0.0625	O
AC063977.4	0	0.4	0.025	0.1	0.01	4	16	0.4	0	0	0	0	16	0.9375	0	0	0	#NUM!	0.0625	O
AC063977.5	0	0.1	0.00625	0.025	0.000625	4	16	0.1	0	0	0	0	16	0.9375	0	0	0	#NUM!	0.0625	O
AC064807.3	0	0.4	0.025	0.1	0.01	4	16	0.4	0	0	0	0	16	0.9375	0	0	0	#NUM!	0.0625	O
AC064862.4	0	0.3	0.01875	0.075	0.005625	4	16	0.3	0	0	0	0	16	0.9375	0	0	0	#NUM!	0.0625	O
AC064862.5	0	1	0.0625	0.25	0.0625	4	16	1	0	0	0	0	16	0.9375	0	0	0	#NUM!	0.0625	O
AC066616.1	0	0.2	0.0125	0.05	0.0025	4	16	0.2	0	0	0	0	16	0.9375	0	0	0	#NUM!	0.0625	O
AC067773.1	0	0.1	0.00625	0.025	0.000625	4	16	0.1	0	0	0	0	16	0.9375	0	0	0	#NUM!	0.0625	O
AC067942.3	0	0.2	0.0125	0.05	0.0025	4	16	0.2	0	0	0	0	16	0.9375	0	0	0	#NUM!	0.0625	O
AC067968.1	0	0.1	0.00625	0.025	0.000625	4	16	0.1	0	0	0	0	16	0.9375	0	0	0	#NUM!	0.0625	O
AC068057.2	0	4	0.25	1	1	4	16	4	0	0	0	0	16	0.9375	0	0	0	#NUM!	0.0625	O
AC068058.1	0	2	0.125	0.5	0.25	4	16	2	0	0	0	0	16	0.9375	0	0	0	#NUM!	0.0625	O
AC068112.1	0	0.8	0.05	0.2	0.04	4	16	0.8	0	0	0	0	16	0.9375	0	0	0	#NUM!	0.0625	O
AC068134.2	0	0.1	0.00625	0.025	0.000625	4	16	0.1	0	0	0	0	16	0.9375	0	0	0	#NUM!	0.0625	O
AC068134.4	0	1	0.0625	0.25	0.0625	4	16	1	0	0	0	0	16	0.9375	0	0	0	#NUM!	0.0625	O
AC068137.2	0	0.3	0.01875	0.075	0.005625	4	16	0.3	0	0	0	0	16	0.9375	0	0	0	#NUM!	0.0625	O
AC068338.1	0	0.4	0.025	0.1	0.01	4	16	0.4	0	0	0	0	16	0.9375	0	0	0	#NUM!	0.0625	O
AC068397.2	0	0.4	0.025	0.1	0.01	4	16	0.4	0	0	0	0	16	0.9375	0	0	0	#NUM!	0.0625	O
AC068587.5	0	0.6	0.0375	0.15	0.0225	4	16	0.6	0	0	0	0	16	0.9375	0	0	0	#NUM!	0.0625	O
AC068633.1	0	0.7	0.04375	0.175	0.030625	4	16	0.7	0	0	0	0	16	0.9375	0	0	0	#NUM!	0.0625	O
AC068643.2	0	7	0.4375	1.75	3.0625	4	16	7	0	0	0	0	16	0.9375	0	0	0	#NUM!	0.0625	O
AC068672.2	0	7	0.4375	1.75	3.0625	4	16	7	0	0	0	0	16	0.9375	0	0	0	#NUM!	0.0625	O
AC068880.1	0	0.2	0.0125	0.05	0.0025	4	16	0.2	0	0	0	0	16	0.9375	0	0	0	#NUM!	0.0625	O
AC068880.2	0	1	0.0625	0.25	0.0625	4	16	1	0	0	0	0	16	0.9375	0	0	0	#NUM!	0.0625	O
AC068880.3	0	0.6	0.0375	0.15	0.0225	4	16	0.6	0	0	0	0	16	0.9375	0	0	0	#NUM!	0.0625	O
AC068880.5	0	0.4	0.025	0.1	0.01	4	16	0.4	0	0	0	0	16	0.9375	0	0	0	#NUM!	0.0625	O
AC068898.1	0	0.3	0.01875	0.075	0.005625	4	16	0.3	0	0	0	0	16	0.9375	0	0	0	#NUM!	0.0625	O
AC068944.2	0	0.9	0.05625	0.225	0.050625	4	16	0.9	0	0	0	0	16	0.9375	0	0	0	#NUM!	0.0625	O
AC069114.1	0	0.2	0.0125	0.05	0.0025	4	16	0.2	0	0	0	0	16	0.9375	0	0	0	#NUM!	0.0625	O
AC069152.1	0	0.2	0.0125	0.05	0.0025	4	16	0.2	0	0	0	0	16	0.9375	0	0	0	#NUM!	0.0625	O
AC069277.2	0	0.3	0.01875	0.075	0.005625	4	16	0.3	0	0	0	0	16	0.9375	0	0	0	#NUM!	0.0625	O
AC069285.1	0	3	0.1875	0.75	0.5625	4	16	3	0	0	0	0	16	0.9375	0	0	0	#NUM!	0.0625	O
AC069285.2	0	0.2	0.0125	0.05	0.0025	4	16	0.2	0	0	0	0	16	0.9375	0	0	0	#NUM!	0.0625	O
AC069304.2	0	0.9	0.05625	0.225	0.050625	4	16	0.9	0	0	0	0	16	0.9375	0	0	0	#NUM!	0.0625	O
AC069540.2	0	2	0.125	0.5	0.25	4	16	2	0	0	0	0	16	0.9375	0	0	0	#NUM!	0.0625	O
AC069545.1	0	0.3	0.01875	0.075	0.005625	4	16	0.3	0	0	0	0	16	0.9375	0	0	0	#NUM!	0.0625	O
AC073055.1	0	0.1	0.00625	0.025	0.000625	4	16	0.1	0	0	0	0	16	0.9375	0	0	0	#NUM!	0.0625	O
AC073089.1	0	1	0.0625	0.25	0.0625	4	16	1	0	0	0	0	16	0.9375	0	0	0	#NUM!	0.0625	O
AC073094.1	0	1	0.0625	0.25	0.0625	4	16	1	0	0	0	0	16	0.9375	0	0	0	#NUM!	0.0625	O
AC073114.1	0	0.4	0.025	0.1	0.01	4	16	0.4	0	0	0	0	16	0.9375	0	0	0	#NUM!	0.0625	O
AC073135.1	0	0.1	0.00625	0.025	0.000625	4	16	0.1	0	0	0	0	16	0.9375	0	0	0	#NUM!	0.0625	O
AC073176.1	0	1	0.0625	0.25	0.0625	4	16	1	0	0	0	0	16	0.9375	0	0	0	#NUM!	0.0625	O
AC073188.2	0	0.4	0.025	0.1	0.01	4	16	0.4	0	0	0	0	16	0.9375	0	0	0	#NUM!	0.0625	O
AC073188.3	0	3	0.1875	0.75	0.5625	4	16	3	0	0	0	0	16	0.9375	0	0	0	#NUM!	0.0625	O
AC073188.5	0	10	0.625	2.5	6.25	4	16	10	0	0	0	0	16	0.9375	0	0	0	#NUM!	0.0625	O
AC073264.2	0	0.4	0.025	0.1	0.01	4	16	0.4	0	0	0	0	16	0.9375	0	0	0	#NUM!	0.0625	O
AC073310.1	0	0.1	0.00625	0.025	0.000625	4	16	0.1	0	0	0	0	16	0.9375	0	0	0	#NUM!	0.0625	O
AC073342.3	0	2	0.125	0.5	0.25	4	16	2	0	0	0	0	16	0.9375	0	0	0	#NUM!	0.0625	O
AC073347.1	0	0.3	0.01875	0.075	0.005625	4	16	0.3	0	0	0	0	16	0.9375	0	0	0	#NUM!	0.0625	O
AC073348.1	0	0.4	0.025	0.1	0.01	4	16	0.4	0	0	0	0	16	0.9375	0	0	0	#NUM!	0.0625	O
AC073359.2	0	0.8	0.05	0.2	0.04	4	16	0.8	0	0	0	0	16	0.9375	0	0	0	#NUM!	0.0625	O
AC073465.1	0	0.6	0.0375	0.15	0.0225	4	16	0.6	0	0	0	0	16	0.9375	0	0	0	#NUM!	0.0625	O
AC073488.1	0	0.7	0.04375	0.175	0.030625	4	16	0.7	0	0	0	0	16	0.9375	0	0	0	#NUM!	0.0625	O
AC073539.3	0	0.3	0.01875	0.075	0.005625	4	16	0.3	0	0	0	0	16	0.9375	0	0	0	#NUM!	0.0625	O
AC073544.1	0	0.6	0.0375	0.15	0.0225	4	16	0.6	0	0	0	0	16	0.9375	0	0	0	#NUM!	0.0625	O
AC073593.1	0	0.1	0.00625	0.025	0.000625	4	16	0.1	0	0	0	0	16	0.9375	0	0	0	#NUM!	0.0625	O
AC073612.1	0	0.2	0.0125	0.05	0.0025	4	16	0.2	0	0	0	0	16	0.9375	0	0	0	#NUM!	0.0625	O
AC073626.1	0	0.4	0.025	0.1	0.01	4	16	0.4	0	0	0	0	16	0.9375	0	0	0	#NUM!	0.0625	O
AC073869.4	0	0.1	0.00625	0.025	0.000625	4	16	0.1	0	0	0	0	16	0.9375	0	0	0	#NUM!	0.0625	O
AC073900.1	0	0.1	0.00625	0.025	0.000625	4	16	0.1	0	0	0	0	16	0.9375	0	0	0	#NUM!	0.0625	O
AC073909.1	0	0.2	0.0125	0.05	0.0025	4	16	0.2	0	0	0	0	16	0.9375	0	0	0	#NUM!	0.0625	O
AC073912.3	0	0.2	0.0125	0.05	0.0025	4	16	0.2	0	0	0	0	16	0.9375	0	0	0	#NUM!	0.0625	O
AC073913.1	0	0.3	0.01875	0.075	0.005625	4	16	0.3	0	0	0	0	16	0.9375	0	0	0	#NUM!	0.0625	O
AC074029.1	0	0.9	0.05625	0.225	0.050625	4	16	0.9	0	0	0	0	16	0.9375	0	0	0	#NUM!	0.0625	O
AC074029.2	0	0.3	0.01875	0.075	0.005625	4	16	0.3	0	0	0	0	16	0.9375	0	0	0	#NUM!	0.0625	O
AC074051.3	0	0.2	0.0125	0.05	0.0025	4	16	0.2	0	0	0	0	16	0.9375	0	0	0	#NUM!	0.0625	O
AC074085.2	0	0.1	0.00625	0.025	0.000625	4	16	0.1	0	0	0	0	16	0.9375	0	0	0	#NUM!	0.0625	O
AC074091.1	0	0.1	0.00625	0.025	0.000625	4	16	0.1	0	0	0	0	16	0.9375	0	0	0	#NUM!	0.0625	O
AC074250.1	0	0.9	0.05625	0.225	0.050625	4	16	0.9	0	0	0	0	16	0.9375	0	0	0	#NUM!	0.0625	O
AC074257.1	0	0.8	0.05	0.2	0.04	4	16	0.8	0	0	0	0	16	0.9375	0	0	0	#NUM!	0.0625	O
AC074338.1	0	0.4	0.025	0.1	0.01	4	16	0.4	0	0	0	0	16	0.9375	0	0	0	#NUM!	0.0625	O
AC074375.1	0	0.4	0.025	0.1	0.01	4	16	0.4	0	0	0	0	16	0.9375	0	0	0	#NUM!	0.0625	O
AC074397.1	0	0.1	0.00625	0.025	0.000625	4	16	0.1	0	0	0	0	16	0.9375	0	0	0	#NUM!	0.0625	O
AC078776.1	0	0.1	0.00625	0.025	0.000625	4	16	0.1	0	0	0	0	16	0.9375	0	0	0	#NUM!	0.0625	O
AC078785.3	0	0.5	0.03125	0.125	0.015625	4	16	0.5	0	0	0	0	16	0.9375	0	0	0	#NUM!	0.0625	O
AC078814.4	0	0.8	0.05	0.2	0.04	4	16	0.8	0	0	0	0	16	0.9375	0	0	0	#NUM!	0.0625	O
AC078857.1	0	0.3	0.01875	0.075	0.005625	4	16	0.3	0	0	0	0	16	0.9375	0	0	0	#NUM!	0.0625	O
AC078867.1	0	0.1	0.00625	0.025	0.000625	4	16	0.1	0	0	0	0	16	0.9375	0	0	0	#NUM!	0.0625	O
AC078878.2	0	2	0.125	0.5	0.25	4	16	2	0	0	0	0	16	0.9375	0	0	0	#NUM!	0.0625	O
AC078880.2	0	0.6	0.0375	0.15	0.0225	4	16	0.6	0	0	0	0	16	0.9375	0	0	0	#NUM!	0.0625	O
AC079031.2	0	0.5	0.03125	0.125	0.015625	4	16	0.5	0	0	0	0	16	0.9375	0	0	0	#NUM!	0.0625	O
AC079054.1	0	0.7	0.04375	0.175	0.030625	4	16	0.7	0	0	0	0	16	0.9375	0	0	0	#NUM!	0.0625	O
AC079080.1	0	0.3	0.01875	0.075	0.005625	4	16	0.3	0	0	0	0	16	0.9375	0	0	0	#NUM!	0.0625	O
AC079089.2	0	0.1	0.00625	0.025	0.000625	4	16	0.1	0	0	0	0	16	0.9375	0	0	0	#NUM!	0.0625	O
AC079154.1	0	1	0.0625	0.25	0.0625	4	16	1	0	0	0	0	16	0.9375	0	0	0	#NUM!	0.0625	O
AC079163.1	0	0.3	0.01875	0.075	0.005625	4	16	0.3	0	0	0	0	16	0.9375	0	0	0	#NUM!	0.0625	O
AC079226.2	0	0.1	0.00625	0.025	0.000625	4	16	0.1	0	0	0	0	16	0.9375	0	0	0	#NUM!	0.0625	O
AC079248.2	0	0.2	0.0125	0.05	0.0025	4	16	0.2	0	0	0	0	16	0.9375	0	0	0	#NUM!	0.0625	O
AC079310.1	0	7	0.4375	1.75	3.0625	4	16	7	0	0	0	0	16	0.9375	0	0	0	#NUM!	0.0625	O
AC079325.1	0	0.2	0.0125	0.05	0.0025	4	16	0.2	0	0	0	0	16	0.9375	0	0	0	#NUM!	0.0625	O
AC079336.1	0	0.6	0.0375	0.15	0.0225	4	16	0.6	0	0	0	0	16	0.9375	0	0	0	#NUM!	0.0625	O
AC079466.2	0	1	0.0625	0.25	0.0625	4	16	1	0	0	0	0	16	0.9375	0	0	0	#NUM!	0.0625	O
AC079597.1	0	0.1	0.00625	0.025	0.000625	4	16	0.1	0	0	0	0	16	0.9375	0	0	0	#NUM!	0.0625	O
AC079602.1	0	0.8	0.05	0.2	0.04	4	16	0.8	0	0	0	0	16	0.9375	0	0	0	#NUM!	0.0625	O
AC079602.3	0	2	0.125	0.5	0.25	4	16	2	0	0	0	0	16	0.9375	0	0	0	#NUM!	0.0625	O
AC079612.1	0	0.1	0.00625	0.025	0.000625	4	16	0.1	0	0	0	0	16	0.9375	0	0	0	#NUM!	0.0625	O
AC079753.1	0	0.3	0.01875	0.075	0.005625	4	16	0.3	0	0	0	0	16	0.9375	0	0	0	#NUM!	0.0625	O
AC079768.1	0	0.2	0.0125	0.05	0.0025	4	16	0.2	0	0	0	0	16	0.9375	0	0	0	#NUM!	0.0625	O
AC079776.3	0	0.2	0.0125	0.05	0.0025	4	16	0.2	0	0	0	0	16	0.9375	0	0	0	#NUM!	0.0625	O
AC079779.4	0	0.1	0.00625	0.025	0.000625	4	16	0.1	0	0	0	0	16	0.9375	0	0	0	#NUM!	0.0625	O
AC079780.1	0	4	0.25	1	1	4	16	4	0	0	0	0	16	0.9375	0	0	0	#NUM!	0.0625	O
AC079799.1	0	0.3	0.01875	0.075	0.005625	4	16	0.3	0	0	0	0	16	0.9375	0	0	0	#NUM!	0.0625	O
AC079804.2	0	2	0.125	0.5	0.25	4	16	2	0	0	0	0	16	0.9375	0	0	0	#NUM!	0.0625	O
AC079917.1	0	0.4	0.025	0.1	0.01	4	16	0.4	0	0	0	0	16	0.9375	0	0	0	#NUM!	0.0625	O
AC079943.1	0	0.2	0.0125	0.05	0.0025	4	16	0.2	0	0	0	0	16	0.9375	0	0	0	#NUM!	0.0625	O
AC080078.1	0	1	0.0625	0.25	0.0625	4	16	1	0	0	0	0	16	0.9375	0	0	0	#NUM!	0.0625	O
AC080079.1	0	0.1	0.00625	0.025	0.000625	4	16	0.1	0	0	0	0	16	0.9375	0	0	0	#NUM!	0.0625	O
AC080112.2	0	0.5	0.03125	0.125	0.015625	4	16	0.5	0	0	0	0	16	0.9375	0	0	0	#NUM!	0.0625	O
AC082651.2	0	0.4	0.025	0.1	0.01	4	16	0.4	0	0	0	0	16	0.9375	0	0	0	#NUM!	0.0625	O
AC082651.4	0	0.1	0.00625	0.025	0.000625	4	16	0.1	0	0	0	0	16	0.9375	0	0	0	#NUM!	0.0625	O
AC083760.1	0	0.2	0.0125	0.05	0.0025	4	16	0.2	0	0	0	0	16	0.9375	0	0	0	#NUM!	0.0625	O
AC083795.1	0	0.2	0.0125	0.05	0.0025	4	16	0.2	0	0	0	0	16	0.9375	0	0	0	#NUM!	0.0625	O
AC083795.2	0	0.1	0.00625	0.025	0.000625	4	16	0.1	0	0	0	0	16	0.9375	0	0	0	#NUM!	0.0625	O
AC083806.1	0	0.2	0.0125	0.05	0.0025	4	16	0.2	0	0	0	0	16	0.9375	0	0	0	#NUM!	0.0625	O
AC083841.3	0	0.1	0.00625	0.025	0.000625	4	16	0.1	0	0	0	0	16	0.9375	0	0	0	#NUM!	0.0625	O
AC083864.1	0	0.4	0.025	0.1	0.01	4	16	0.4	0	0	0	0	16	0.9375	0	0	0	#NUM!	0.0625	O
AC083864.3	0	0.1	0.00625	0.025	0.000625	4	16	0.1	0	0	0	0	16	0.9375	0	0	0	#NUM!	0.0625	O
AC083875.1	0	0.2	0.0125	0.05	0.0025	4	16	0.2	0	0	0	0	16	0.9375	0	0	0	#NUM!	0.0625	O
AC083904.1	0	0.3	0.01875	0.075	0.005625	4	16	0.3	0	0	0	0	16	0.9375	0	0	0	#NUM!	0.0625	O
AC083906.2	0	0.3	0.01875	0.075	0.005625	4	16	0.3	0	0	0	0	16	0.9375	0	0	0	#NUM!	0.0625	O
AC083906.5	0	1	0.0625	0.25	0.0625	4	16	1	0	0	0	0	16	0.9375	0	0	0	#NUM!	0.0625	O
AC084033.2	0	0.1	0.00625	0.025	0.000625	4	16	0.1	0	0	0	0	16	0.9375	0	0	0	#NUM!	0.0625	O
AC084211.1	0	3	0.1875	0.75	0.5625	4	16	3	0	0	0	0	16	0.9375	0	0	0	#NUM!	0.0625	O
AC084290.1	0	1	0.0625	0.25	0.0625	4	16	1	0	0	0	0	16	0.9375	0	0	0	#NUM!	0.0625	O
AC084291.1	0	0.7	0.04375	0.175	0.030625	4	16	0.7	0	0	0	0	16	0.9375	0	0	0	#NUM!	0.0625	O
AC084357.1	0	0.5	0.03125	0.125	0.015625	4	16	0.5	0	0	0	0	16	0.9375	0	0	0	#NUM!	0.0625	O
AC084365.1	0	0.1	0.00625	0.025	0.000625	4	16	0.1	0	0	0	0	16	0.9375	0	0	0	#NUM!	0.0625	O
AC084781.2	0	0.4	0.025	0.1	0.01	4	16	0.4	0	0	0	0	16	0.9375	0	0	0	#NUM!	0.0625	O
AC084838.1	0	0.4	0.025	0.1	0.01	4	16	0.4	0	0	0	0	16	0.9375	0	0	0	#NUM!	0.0625	O
AC084879.2	0	0.8	0.05	0.2	0.04	4	16	0.8	0	0	0	0	16	0.9375	0	0	0	#NUM!	0.0625	O
AC084882.1	0	1	0.0625	0.25	0.0625	4	16	1	0	0	0	0	16	0.9375	0	0	0	#NUM!	0.0625	O
AC087045.3	0	25	1.5625	6.25	39.0625	4	16	25	0	0	0	0	16	0.9375	0	0	0	#NUM!	0.0625	O
AC087272.1	0	0.5	0.03125	0.125	0.015625	4	16	0.5	0	0	0	0	16	0.9375	0	0	0	#NUM!	0.0625	O
AC087273.1	0	0.1	0.00625	0.025	0.000625	4	16	0.1	0	0	0	0	16	0.9375	0	0	0	#NUM!	0.0625	O
AC087311.2	0	0.2	0.0125	0.05	0.0025	4	16	0.2	0	0	0	0	16	0.9375	0	0	0	#NUM!	0.0625	O
AC087312.1	0	0.2	0.0125	0.05	0.0025	4	16	0.2	0	0	0	0	16	0.9375	0	0	0	#NUM!	0.0625	O
AC087341.1	0	0.2	0.0125	0.05	0.0025	4	16	0.2	0	0	0	0	16	0.9375	0	0	0	#NUM!	0.0625	O
AC087369.1	0	0.4	0.025	0.1	0.01	4	16	0.4	0	0	0	0	16	0.9375	0	0	0	#NUM!	0.0625	O
AC087399.1	0	0.9	0.05625	0.225	0.050625	4	16	0.9	0	0	0	0	16	0.9375	0	0	0	#NUM!	0.0625	O
AC087499.6	0	0.2	0.0125	0.05	0.0025	4	16	0.2	0	0	0	0	16	0.9375	0	0	0	#NUM!	0.0625	O
AC087501.4	0	1	0.0625	0.25	0.0625	4	16	1	0	0	0	0	16	0.9375	0	0	0	#NUM!	0.0625	O
AC087564.1	0	0.3	0.01875	0.075	0.005625	4	16	0.3	0	0	0	0	16	0.9375	0	0	0	#NUM!	0.0625	O
AC087588.1	0	0.5	0.03125	0.125	0.015625	4	16	0.5	0	0	0	0	16	0.9375	0	0	0	#NUM!	0.0625	O
AC087645.3	0	0.1	0.00625	0.025	0.000625	4	16	0.1	0	0	0	0	16	0.9375	0	0	0	#NUM!	0.0625	O
AC087699.1	0	0.4	0.025	0.1	0.01	4	16	0.4	0	0	0	0	16	0.9375	0	0	0	#NUM!	0.0625	O
AC087894.3	0	4	0.25	1	1	4	16	4	0	0	0	0	16	0.9375	0	0	0	#NUM!	0.0625	O
AC090023.1	0	0.2	0.0125	0.05	0.0025	4	16	0.2	0	0	0	0	16	0.9375	0	0	0	#NUM!	0.0625	O
AC090049.2	0	0.3	0.01875	0.075	0.005625	4	16	0.3	0	0	0	0	16	0.9375	0	0	0	#NUM!	0.0625	O
AC090099.3	0	0.2	0.0125	0.05	0.0025	4	16	0.2	0	0	0	0	16	0.9375	0	0	0	#NUM!	0.0625	O
AC090099.4	0	0.1	0.00625	0.025	0.000625	4	16	0.1	0	0	0	0	16	0.9375	0	0	0	#NUM!	0.0625	O
AC090132.2	0	0.8	0.05	0.2	0.04	4	16	0.8	0	0	0	0	16	0.9375	0	0	0	#NUM!	0.0625	O
AC090136.1	0	0.4	0.025	0.1	0.01	4	16	0.4	0	0	0	0	16	0.9375	0	0	0	#NUM!	0.0625	O
AC090155.2	0	13	0.8125	3.25	10.5625	4	16	13	0	0	0	0	16	0.9375	0	0	0	#NUM!	0.0625	O
AC090159.1	0	0.1	0.00625	0.025	0.000625	4	16	0.1	0	0	0	0	16	0.9375	0	0	0	#NUM!	0.0625	O
AC090283.1	0	1	0.0625	0.25	0.0625	4	16	1	0	0	0	0	16	0.9375	0	0	0	#NUM!	0.0625	O
AC090287.1	0	0.2	0.0125	0.05	0.0025	4	16	0.2	0	0	0	0	16	0.9375	0	0	0	#NUM!	0.0625	O
AC090311.1	0	0.4	0.025	0.1	0.01	4	16	0.4	0	0	0	0	16	0.9375	0	0	0	#NUM!	0.0625	O
AC090312.1	0	0.3	0.01875	0.075	0.005625	4	16	0.3	0	0	0	0	16	0.9375	0	0	0	#NUM!	0.0625	O
AC090371.2	0	5	0.3125	1.25	1.5625	4	16	5	0	0	0	0	16	0.9375	0	0	0	#NUM!	0.0625	O
AC090415.1	0	0.2	0.0125	0.05	0.0025	4	16	0.2	0	0	0	0	16	0.9375	0	0	0	#NUM!	0.0625	O
AC090415.2	0	0.1	0.00625	0.025	0.000625	4	16	0.1	0	0	0	0	16	0.9375	0	0	0	#NUM!	0.0625	O
AC090424.1	0	0.3	0.01875	0.075	0.005625	4	16	0.3	0	0	0	0	16	0.9375	0	0	0	#NUM!	0.0625	O
AC090503.1	0	0.1	0.00625	0.025	0.000625	4	16	0.1	0	0	0	0	16	0.9375	0	0	0	#NUM!	0.0625	O
AC090527.2	0	0.2	0.0125	0.05	0.0025	4	16	0.2	0	0	0	0	16	0.9375	0	0	0	#NUM!	0.0625	O
AC090539.2	0	0.6	0.0375	0.15	0.0225	4	16	0.6	0	0	0	0	16	0.9375	0	0	0	#NUM!	0.0625	O
AC090568.1	0	0.1	0.00625	0.025	0.000625	4	16	0.1	0	0	0	0	16	0.9375	0	0	0	#NUM!	0.0625	O
AC090572.2	0	0.1	0.00625	0.025	0.000625	4	16	0.1	0	0	0	0	16	0.9375	0	0	0	#NUM!	0.0625	O
AC090572.3	0	0.1	0.00625	0.025	0.000625	4	16	0.1	0	0	0	0	16	0.9375	0	0	0	#NUM!	0.0625	O
AC090625.1	0	0.5	0.03125	0.125	0.015625	4	16	0.5	0	0	0	0	16	0.9375	0	0	0	#NUM!	0.0625	O
AC090696.1	0	0.3	0.01875	0.075	0.005625	4	16	0.3	0	0	0	0	16	0.9375	0	0	0	#NUM!	0.0625	O
AC090735.1	0	0.2	0.0125	0.05	0.0025	4	16	0.2	0	0	0	0	16	0.9375	0	0	0	#NUM!	0.0625	O
AC090753.1	0	1	0.0625	0.25	0.0625	4	16	1	0	0	0	0	16	0.9375	0	0	0	#NUM!	0.0625	O
AC090771.2	0	0.1	0.00625	0.025	0.000625	4	16	0.1	0	0	0	0	16	0.9375	0	0	0	#NUM!	0.0625	O
AC090820.1	0	0.5	0.03125	0.125	0.015625	4	16	0.5	0	0	0	0	16	0.9375	0	0	0	#NUM!	0.0625	O
AC090857.1	0	0.3	0.01875	0.075	0.005625	4	16	0.3	0	0	0	0	16	0.9375	0	0	0	#NUM!	0.0625	O
AC090857.2	0	7	0.4375	1.75	3.0625	4	16	7	0	0	0	0	16	0.9375	0	0	0	#NUM!	0.0625	O
AC090897.2	0	2	0.125	0.5	0.25	4	16	2	0	0	0	0	16	0.9375	0	0	0	#NUM!	0.0625	O
AC090957.1	0	0.2	0.0125	0.05	0.0025	4	16	0.2	0	0	0	0	16	0.9375	0	0	0	#NUM!	0.0625	O
AC090960.1	0	0.2	0.0125	0.05	0.0025	4	16	0.2	0	0	0	0	16	0.9375	0	0	0	#NUM!	0.0625	O
AC090985.1	0	10	0.625	2.5	6.25	4	16	10	0	0	0	0	16	0.9375	0	0	0	#NUM!	0.0625	O
AC091027.1	0	0.6	0.0375	0.15	0.0225	4	16	0.6	0	0	0	0	16	0.9375	0	0	0	#NUM!	0.0625	O
AC091046.1	0	0.3	0.01875	0.075	0.005625	4	16	0.3	0	0	0	0	16	0.9375	0	0	0	#NUM!	0.0625	O
AC091073.1	0	0.3	0.01875	0.075	0.005625	4	16	0.3	0	0	0	0	16	0.9375	0	0	0	#NUM!	0.0625	O
AC091096.1	0	4	0.25	1	1	4	16	4	0	0	0	0	16	0.9375	0	0	0	#NUM!	0.0625	O
AC091096.2	0	10	0.625	2.5	6.25	4	16	10	0	0	0	0	16	0.9375	0	0	0	#NUM!	0.0625	O
AC091133.2	0	4	0.25	1	1	4	16	4	0	0	0	0	16	0.9375	0	0	0	#NUM!	0.0625	O
AC091133.3	0	2	0.125	0.5	0.25	4	16	2	0	0	0	0	16	0.9375	0	0	0	#NUM!	0.0625	O
AC091144.1	0	0.3	0.01875	0.075	0.005625	4	16	0.3	0	0	0	0	16	0.9375	0	0	0	#NUM!	0.0625	O
AC091286.1	0	0.5	0.03125	0.125	0.015625	4	16	0.5	0	0	0	0	16	0.9375	0	0	0	#NUM!	0.0625	O
AC091304.5	0	1	0.0625	0.25	0.0625	4	16	1	0	0	0	0	16	0.9375	0	0	0	#NUM!	0.0625	O
AC091393.1	0	0.2	0.0125	0.05	0.0025	4	16	0.2	0	0	0	0	16	0.9375	0	0	0	#NUM!	0.0625	O
AC091544.7	0	1	0.0625	0.25	0.0625	4	16	1	0	0	0	0	16	0.9375	0	0	0	#NUM!	0.0625	O
AC091675.1	0	0.3	0.01875	0.075	0.005625	4	16	0.3	0	0	0	0	16	0.9375	0	0	0	#NUM!	0.0625	O
AC091770.1	0	1	0.0625	0.25	0.0625	4	16	1	0	0	0	0	16	0.9375	0	0	0	#NUM!	0.0625	O
AC091812.1	0	0.2	0.0125	0.05	0.0025	4	16	0.2	0	0	0	0	16	0.9375	0	0	0	#NUM!	0.0625	O
AC091820.2	0	0.1	0.00625	0.025	0.000625	4	16	0.1	0	0	0	0	16	0.9375	0	0	0	#NUM!	0.0625	O
AC091826.1	0	1	0.0625	0.25	0.0625	4	16	1	0	0	0	0	16	0.9375	0	0	0	#NUM!	0.0625	O
AC091849.1	0	2	0.125	0.5	0.25	4	16	2	0	0	0	0	16	0.9375	0	0	0	#NUM!	0.0625	O
AC091860.2	0	0.6	0.0375	0.15	0.0225	4	16	0.6	0	0	0	0	16	0.9375	0	0	0	#NUM!	0.0625	O
AC091874.1	0	1	0.0625	0.25	0.0625	4	16	1	0	0	0	0	16	0.9375	0	0	0	#NUM!	0.0625	O
AC091874.2	0	1	0.0625	0.25	0.0625	4	16	1	0	0	0	0	16	0.9375	0	0	0	#NUM!	0.0625	O
AC091874.3	0	0.1	0.00625	0.025	0.000625	4	16	0.1	0	0	0	0	16	0.9375	0	0	0	#NUM!	0.0625	O
AC091885.2	0	0.2	0.0125	0.05	0.0025	4	16	0.2	0	0	0	0	16	0.9375	0	0	0	#NUM!	0.0625	O
AC091903.1	0	1	0.0625	0.25	0.0625	4	16	1	0	0	0	0	16	0.9375	0	0	0	#NUM!	0.0625	O
AC091905.1	0	0.6	0.0375	0.15	0.0225	4	16	0.6	0	0	0	0	16	0.9375	0	0	0	#NUM!	0.0625	O
AC091917.1	0	0.1	0.00625	0.025	0.000625	4	16	0.1	0	0	0	0	16	0.9375	0	0	0	#NUM!	0.0625	O
AC091932.2	0	0.2	0.0125	0.05	0.0025	4	16	0.2	0	0	0	0	16	0.9375	0	0	0	#NUM!	0.0625	O
AC091932.3	0	0.3	0.01875	0.075	0.005625	4	16	0.3	0	0	0	0	16	0.9375	0	0	0	#NUM!	0.0625	O
AC091941.1	0	0.1	0.00625	0.025	0.000625	4	16	0.1	0	0	0	0	16	0.9375	0	0	0	#NUM!	0.0625	O
AC091944.1	0	0.7	0.04375	0.175	0.030625	4	16	0.7	0	0	0	0	16	0.9375	0	0	0	#NUM!	0.0625	O
AC091951.2	0	11	0.6875	2.75	7.5625	4	16	11	0	0	0	0	16	0.9375	0	0	0	#NUM!	0.0625	O
AC091951.4	0	5	0.3125	1.25	1.5625	4	16	5	0	0	0	0	16	0.9375	0	0	0	#NUM!	0.0625	O
AC091953.5	0	0.4	0.025	0.1	0.01	4	16	0.4	0	0	0	0	16	0.9375	0	0	0	#NUM!	0.0625	O
AC091959.2	0	0.5	0.03125	0.125	0.015625	4	16	0.5	0	0	0	0	16	0.9375	0	0	0	#NUM!	0.0625	O
AC091996.1	0	1	0.0625	0.25	0.0625	4	16	1	0	0	0	0	16	0.9375	0	0	0	#NUM!	0.0625	O
AC092001.1	0	4	0.25	1	1	4	16	4	0	0	0	0	16	0.9375	0	0	0	#NUM!	0.0625	O
AC092047.1	0	0.2	0.0125	0.05	0.0025	4	16	0.2	0	0	0	0	16	0.9375	0	0	0	#NUM!	0.0625	O
AC092059.1	0	0.9	0.05625	0.225	0.050625	4	16	0.9	0	0	0	0	16	0.9375	0	0	0	#NUM!	0.0625	O
AC092100.1	0	0.6	0.0375	0.15	0.0225	4	16	0.6	0	0	0	0	16	0.9375	0	0	0	#NUM!	0.0625	O
AC092106.3	0	0.1	0.00625	0.025	0.000625	4	16	0.1	0	0	0	0	16	0.9375	0	0	0	#NUM!	0.0625	O
AC092114.1	0	0.1	0.00625	0.025	0.000625	4	16	0.1	0	0	0	0	16	0.9375	0	0	0	#NUM!	0.0625	O
AC092138.1	0	0.1	0.00625	0.025	0.000625	4	16	0.1	0	0	0	0	16	0.9375	0	0	0	#NUM!	0.0625	O
AC092138.2	0	0.7	0.04375	0.175	0.030625	4	16	0.7	0	0	0	0	16	0.9375	0	0	0	#NUM!	0.0625	O
AC092143.1	0	0.1	0.00625	0.025	0.000625	4	16	0.1	0	0	0	0	16	0.9375	0	0	0	#NUM!	0.0625	O
AC092168.1	0	0.5	0.03125	0.125	0.015625	4	16	0.5	0	0	0	0	16	0.9375	0	0	0	#NUM!	0.0625	O
AC092278.1	0	0.3	0.01875	0.075	0.005625	4	16	0.3	0	0	0	0	16	0.9375	0	0	0	#NUM!	0.0625	O
AC092284.1	0	0.1	0.00625	0.025	0.000625	4	16	0.1	0	0	0	0	16	0.9375	0	0	0	#NUM!	0.0625	O
AC092296.3	0	2	0.125	0.5	0.25	4	16	2	0	0	0	0	16	0.9375	0	0	0	#NUM!	0.0625	O
AC092325.1	0	7	0.4375	1.75	3.0625	4	16	7	0	0	0	0	16	0.9375	0	0	0	#NUM!	0.0625	O
AC092368.2	0	0.1	0.00625	0.025	0.000625	4	16	0.1	0	0	0	0	16	0.9375	0	0	0	#NUM!	0.0625	O
AC092375.3	0	0.7	0.04375	0.175	0.030625	4	16	0.7	0	0	0	0	16	0.9375	0	0	0	#NUM!	0.0625	O
AC092378.2	0	6	0.375	1.5	2.25	4	16	6	0	0	0	0	16	0.9375	0	0	0	#NUM!	0.0625	O
AC092393.1	0	0.4	0.025	0.1	0.01	4	16	0.4	0	0	0	0	16	0.9375	0	0	0	#NUM!	0.0625	O
AC092421.1	0	0.1	0.00625	0.025	0.000625	4	16	0.1	0	0	0	0	16	0.9375	0	0	0	#NUM!	0.0625	O
AC092423.1	0	2	0.125	0.5	0.25	4	16	2	0	0	0	0	16	0.9375	0	0	0	#NUM!	0.0625	O
AC092435.2	0	3	0.1875	0.75	0.5625	4	16	3	0	0	0	0	16	0.9375	0	0	0	#NUM!	0.0625	O
AC092435.4	0	0.1	0.00625	0.025	0.000625	4	16	0.1	0	0	0	0	16	0.9375	0	0	0	#NUM!	0.0625	O
AC092440.1	0	0.1	0.00625	0.025	0.000625	4	16	0.1	0	0	0	0	16	0.9375	0	0	0	#NUM!	0.0625	O
AC092447.1	0	6	0.375	1.5	2.25	4	16	6	0	0	0	0	16	0.9375	0	0	0	#NUM!	0.0625	O
AC092447.3	0	0.6	0.0375	0.15	0.0225	4	16	0.6	0	0	0	0	16	0.9375	0	0	0	#NUM!	0.0625	O
AC092447.4	0	7	0.4375	1.75	3.0625	4	16	7	0	0	0	0	16	0.9375	0	0	0	#NUM!	0.0625	O
AC092468.1	0	0.3	0.01875	0.075	0.005625	4	16	0.3	0	0	0	0	16	0.9375	0	0	0	#NUM!	0.0625	O
AC092552.1	0	0.1	0.00625	0.025	0.000625	4	16	0.1	0	0	0	0	16	0.9375	0	0	0	#NUM!	0.0625	O
AC092567.1	0	0.6	0.0375	0.15	0.0225	4	16	0.6	0	0	0	0	16	0.9375	0	0	0	#NUM!	0.0625	O
AC092570.1	0	0.2	0.0125	0.05	0.0025	4	16	0.2	0	0	0	0	16	0.9375	0	0	0	#NUM!	0.0625	O
AC092570.2	0	0.2	0.0125	0.05	0.0025	4	16	0.2	0	0	0	0	16	0.9375	0	0	0	#NUM!	0.0625	O
AC092625.1	0	0.7	0.04375	0.175	0.030625	4	16	0.7	0	0	0	0	16	0.9375	0	0	0	#NUM!	0.0625	O
AC092634.1	0	2	0.125	0.5	0.25	4	16	2	0	0	0	0	16	0.9375	0	0	0	#NUM!	0.0625	O
AC092634.6	0	0.2	0.0125	0.05	0.0025	4	16	0.2	0	0	0	0	16	0.9375	0	0	0	#NUM!	0.0625	O
AC092637.1	0	1	0.0625	0.25	0.0625	4	16	1	0	0	0	0	16	0.9375	0	0	0	#NUM!	0.0625	O
AC092642.1	0	0.3	0.01875	0.075	0.005625	4	16	0.3	0	0	0	0	16	0.9375	0	0	0	#NUM!	0.0625	O
AC092646.1	0	0.6	0.0375	0.15	0.0225	4	16	0.6	0	0	0	0	16	0.9375	0	0	0	#NUM!	0.0625	O
AC092647.2	0	2	0.125	0.5	0.25	4	16	2	0	0	0	0	16	0.9375	0	0	0	#NUM!	0.0625	O
AC092647.3	0	0.3	0.01875	0.075	0.005625	4	16	0.3	0	0	0	0	16	0.9375	0	0	0	#NUM!	0.0625	O
AC092650.2	0	0.6	0.0375	0.15	0.0225	4	16	0.6	0	0	0	0	16	0.9375	0	0	0	#NUM!	0.0625	O
AC092651.1	0	0.2	0.0125	0.05	0.0025	4	16	0.2	0	0	0	0	16	0.9375	0	0	0	#NUM!	0.0625	O
AC092669.1	0	0.5	0.03125	0.125	0.015625	4	16	0.5	0	0	0	0	16	0.9375	0	0	0	#NUM!	0.0625	O
AC092673.1	0	2	0.125	0.5	0.25	4	16	2	0	0	0	0	16	0.9375	0	0	0	#NUM!	0.0625	O
AC092691.3	0	2	0.125	0.5	0.25	4	16	2	0	0	0	0	16	0.9375	0	0	0	#NUM!	0.0625	O
AC092783.1	0	2	0.125	0.5	0.25	4	16	2	0	0	0	0	16	0.9375	0	0	0	#NUM!	0.0625	O
AC092810.3	0	8	0.5	2	4	4	16	8	0	0	0	0	16	0.9375	0	0	0	#NUM!	0.0625	O
AC092819.1	0	2	0.125	0.5	0.25	4	16	2	0	0	0	0	16	0.9375	0	0	0	#NUM!	0.0625	O
AC092832.1	0	0.2	0.0125	0.05	0.0025	4	16	0.2	0	0	0	0	16	0.9375	0	0	0	#NUM!	0.0625	O
AC092832.2	0	0.8	0.05	0.2	0.04	4	16	0.8	0	0	0	0	16	0.9375	0	0	0	#NUM!	0.0625	O
AC092868.3	0	0.1	0.00625	0.025	0.000625	4	16	0.1	0	0	0	0	16	0.9375	0	0	0	#NUM!	0.0625	O
AC092958.2	0	1	0.0625	0.25	0.0625	4	16	1	0	0	0	0	16	0.9375	0	0	0	#NUM!	0.0625	O
AC093083.1	0	2	0.125	0.5	0.25	4	16	2	0	0	0	0	16	0.9375	0	0	0	#NUM!	0.0625	O
AC093106.1	0	0.3	0.01875	0.075	0.005625	4	16	0.3	0	0	0	0	16	0.9375	0	0	0	#NUM!	0.0625	O
AC093106.2	0	0.1	0.00625	0.025	0.000625	4	16	0.1	0	0	0	0	16	0.9375	0	0	0	#NUM!	0.0625	O
AC093151.1	0	0.4	0.025	0.1	0.01	4	16	0.4	0	0	0	0	16	0.9375	0	0	0	#NUM!	0.0625	O
AC093162.1	0	0.6	0.0375	0.15	0.0225	4	16	0.6	0	0	0	0	16	0.9375	0	0	0	#NUM!	0.0625	O
AC093166.1	0	0.6	0.0375	0.15	0.0225	4	16	0.6	0	0	0	0	16	0.9375	0	0	0	#NUM!	0.0625	O
AC093166.2	0	0.1	0.00625	0.025	0.000625	4	16	0.1	0	0	0	0	16	0.9375	0	0	0	#NUM!	0.0625	O
AC093292.1	0	0.2	0.0125	0.05	0.0025	4	16	0.2	0	0	0	0	16	0.9375	0	0	0	#NUM!	0.0625	O
AC093325.1	0	1	0.0625	0.25	0.0625	4	16	1	0	0	0	0	16	0.9375	0	0	0	#NUM!	0.0625	O
AC093459.1	0	0.4	0.025	0.1	0.01	4	16	0.4	0	0	0	0	16	0.9375	0	0	0	#NUM!	0.0625	O
AC093515.1	0	0.1	0.00625	0.025	0.000625	4	16	0.1	0	0	0	0	16	0.9375	0	0	0	#NUM!	0.0625	O
AC093525.5	0	0.2	0.0125	0.05	0.0025	4	16	0.2	0	0	0	0	16	0.9375	0	0	0	#NUM!	0.0625	O
AC093536.2	0	0.1	0.00625	0.025	0.000625	4	16	0.1	0	0	0	0	16	0.9375	0	0	0	#NUM!	0.0625	O
AC093581.1	0	11	0.6875	2.75	7.5625	4	16	11	0	0	0	0	16	0.9375	0	0	0	#NUM!	0.0625	O
AC093639.1	0	0.8	0.05	0.2	0.04	4	16	0.8	0	0	0	0	16	0.9375	0	0	0	#NUM!	0.0625	O
AC093664.1	0	4	0.25	1	1	4	16	4	0	0	0	0	16	0.9375	0	0	0	#NUM!	0.0625	O
AC093698.2	0	3	0.1875	0.75	0.5625	4	16	3	0	0	0	0	16	0.9375	0	0	0	#NUM!	0.0625	O
AC093714.1	0	1	0.0625	0.25	0.0625	4	16	1	0	0	0	0	16	0.9375	0	0	0	#NUM!	0.0625	O
AC093729.1	0	0.4	0.025	0.1	0.01	4	16	0.4	0	0	0	0	16	0.9375	0	0	0	#NUM!	0.0625	O
AC093730.1	0	3	0.1875	0.75	0.5625	4	16	3	0	0	0	0	16	0.9375	0	0	0	#NUM!	0.0625	O
AC093755.1	0	0.1	0.00625	0.025	0.000625	4	16	0.1	0	0	0	0	16	0.9375	0	0	0	#NUM!	0.0625	O
AC093763.1	0	0.5	0.03125	0.125	0.015625	4	16	0.5	0	0	0	0	16	0.9375	0	0	0	#NUM!	0.0625	O
AC093770.1	0	0.5	0.03125	0.125	0.015625	4	16	0.5	0	0	0	0	16	0.9375	0	0	0	#NUM!	0.0625	O
AC093783.1	0	0.6	0.0375	0.15	0.0225	4	16	0.6	0	0	0	0	16	0.9375	0	0	0	#NUM!	0.0625	O
AC093787.1	0	5	0.3125	1.25	1.5625	4	16	5	0	0	0	0	16	0.9375	0	0	0	#NUM!	0.0625	O
AC093815.1	0	0.4	0.025	0.1	0.01	4	16	0.4	0	0	0	0	16	0.9375	0	0	0	#NUM!	0.0625	O
AC093816.1	0	0.2	0.0125	0.05	0.0025	4	16	0.2	0	0	0	0	16	0.9375	0	0	0	#NUM!	0.0625	O
AC093824.1	0	0.3	0.01875	0.075	0.005625	4	16	0.3	0	0	0	0	16	0.9375	0	0	0	#NUM!	0.0625	O
AC093826.1	0	0.1	0.00625	0.025	0.000625	4	16	0.1	0	0	0	0	16	0.9375	0	0	0	#NUM!	0.0625	O
AC093827.2	0	0.2	0.0125	0.05	0.0025	4	16	0.2	0	0	0	0	16	0.9375	0	0	0	#NUM!	0.0625	O
AC093838.1	0	0.7	0.04375	0.175	0.030625	4	16	0.7	0	0	0	0	16	0.9375	0	0	0	#NUM!	0.0625	O
AC093852.1	0	0.2	0.0125	0.05	0.0025	4	16	0.2	0	0	0	0	16	0.9375	0	0	0	#NUM!	0.0625	O
AC093879.2	0	0.7	0.04375	0.175	0.030625	4	16	0.7	0	0	0	0	16	0.9375	0	0	0	#NUM!	0.0625	O
AC093893.1	0	0.5	0.03125	0.125	0.015625	4	16	0.5	0	0	0	0	16	0.9375	0	0	0	#NUM!	0.0625	O
AC093899.2	0	0.1	0.00625	0.025	0.000625	4	16	0.1	0	0	0	0	16	0.9375	0	0	0	#NUM!	0.0625	O
AC093909.2	0	3	0.1875	0.75	0.5625	4	16	3	0	0	0	0	16	0.9375	0	0	0	#NUM!	0.0625	O
AC094104.2	0	0.4	0.025	0.1	0.01	4	16	0.4	0	0	0	0	16	0.9375	0	0	0	#NUM!	0.0625	O
AC094108.1	0	1	0.0625	0.25	0.0625	4	16	1	0	0	0	0	16	0.9375	0	0	0	#NUM!	0.0625	O
AC095030.1	0	1	0.0625	0.25	0.0625	4	16	1	0	0	0	0	16	0.9375	0	0	0	#NUM!	0.0625	O
AC095032.2	0	0.1	0.00625	0.025	0.000625	4	16	0.1	0	0	0	0	16	0.9375	0	0	0	#NUM!	0.0625	O
AC095038.2	0	1	0.0625	0.25	0.0625	4	16	1	0	0	0	0	16	0.9375	0	0	0	#NUM!	0.0625	O
AC095041.1	0	0.2	0.0125	0.05	0.0025	4	16	0.2	0	0	0	0	16	0.9375	0	0	0	#NUM!	0.0625	O
AC095050.2	0	0.1	0.00625	0.025	0.000625	4	16	0.1	0	0	0	0	16	0.9375	0	0	0	#NUM!	0.0625	O
AC095052.1	0	0.4	0.025	0.1	0.01	4	16	0.4	0	0	0	0	16	0.9375	0	0	0	#NUM!	0.0625	O
AC095059.1	0	2	0.125	0.5	0.25	4	16	2	0	0	0	0	16	0.9375	0	0	0	#NUM!	0.0625	O
AC095060.1	0	1	0.0625	0.25	0.0625	4	16	1	0	0	0	0	16	0.9375	0	0	0	#NUM!	0.0625	O
AC095350.2	0	0.4	0.025	0.1	0.01	4	16	0.4	0	0	0	0	16	0.9375	0	0	0	#NUM!	0.0625	O
AC096531.1	0	1	0.0625	0.25	0.0625	4	16	1	0	0	0	0	16	0.9375	0	0	0	#NUM!	0.0625	O
AC096576.1	0	1	0.0625	0.25	0.0625	4	16	1	0	0	0	0	16	0.9375	0	0	0	#NUM!	0.0625	O
AC096577.2	0	2	0.125	0.5	0.25	4	16	2	0	0	0	0	16	0.9375	0	0	0	#NUM!	0.0625	O
AC096582.1	0	0.3	0.01875	0.075	0.005625	4	16	0.3	0	0	0	0	16	0.9375	0	0	0	#NUM!	0.0625	O
AC096638.2	0	0.1	0.00625	0.025	0.000625	4	16	0.1	0	0	0	0	16	0.9375	0	0	0	#NUM!	0.0625	O
AC096644.1	0	3	0.1875	0.75	0.5625	4	16	3	0	0	0	0	16	0.9375	0	0	0	#NUM!	0.0625	O
AC096644.2	0	0.7	0.04375	0.175	0.030625	4	16	0.7	0	0	0	0	16	0.9375	0	0	0	#NUM!	0.0625	O
AC096656.1	0	0.1	0.00625	0.025	0.000625	4	16	0.1	0	0	0	0	16	0.9375	0	0	0	#NUM!	0.0625	O
AC096711.1	0	0.9	0.05625	0.225	0.050625	4	16	0.9	0	0	0	0	16	0.9375	0	0	0	#NUM!	0.0625	O
AC096725.1	0	0.5	0.03125	0.125	0.015625	4	16	0.5	0	0	0	0	16	0.9375	0	0	0	#NUM!	0.0625	O
AC096732.1	0	2	0.125	0.5	0.25	4	16	2	0	0	0	0	16	0.9375	0	0	0	#NUM!	0.0625	O
AC096736.1	0	0.3	0.01875	0.075	0.005625	4	16	0.3	0	0	0	0	16	0.9375	0	0	0	#NUM!	0.0625	O
AC096736.2	0	50	3.125	12.5	156.25	4	16	50	0	0	0	0	16	0.9375	0	0	0	#NUM!	0.0625	O
AC096743.1	0	0.4	0.025	0.1	0.01	4	16	0.4	0	0	0	0	16	0.9375	0	0	0	#NUM!	0.0625	O
AC096754.1	0	0.3	0.01875	0.075	0.005625	4	16	0.3	0	0	0	0	16	0.9375	0	0	0	#NUM!	0.0625	O
AC096759.1	0	0.6	0.0375	0.15	0.0225	4	16	0.6	0	0	0	0	16	0.9375	0	0	0	#NUM!	0.0625	O
AC096888.1	0	9	0.5625	2.25	5.0625	4	16	9	0	0	0	0	16	0.9375	0	0	0	#NUM!	0.0625	O
AC096915.1	0	0.1	0.00625	0.025	0.000625	4	16	0.1	0	0	0	0	16	0.9375	0	0	0	#NUM!	0.0625	O
AC096949.1	0	0.4	0.025	0.1	0.01	4	16	0.4	0	0	0	0	16	0.9375	0	0	0	#NUM!	0.0625	O
AC097065.2	0	0.4	0.025	0.1	0.01	4	16	0.4	0	0	0	0	16	0.9375	0	0	0	#NUM!	0.0625	O
AC097173.2	0	0.8	0.05	0.2	0.04	4	16	0.8	0	0	0	0	16	0.9375	0	0	0	#NUM!	0.0625	O
AC097358.1	0	0.1	0.00625	0.025	0.000625	4	16	0.1	0	0	0	0	16	0.9375	0	0	0	#NUM!	0.0625	O
AC097372.2	0	6	0.375	1.5	2.25	4	16	6	0	0	0	0	16	0.9375	0	0	0	#NUM!	0.0625	O
AC097375.1	0	0.6	0.0375	0.15	0.0225	4	16	0.6	0	0	0	0	16	0.9375	0	0	0	#NUM!	0.0625	O
AC097375.2	0	16	1	4	16	4	16	16	0	0	0	0	16	0.9375	0	0	0	#NUM!	0.0625	O
AC097451.1	0	0.5	0.03125	0.125	0.015625	4	16	0.5	0	0	0	0	16	0.9375	0	0	0	#NUM!	0.0625	O
AC097462.2	0	0.2	0.0125	0.05	0.0025	4	16	0.2	0	0	0	0	16	0.9375	0	0	0	#NUM!	0.0625	O
AC097480.1	0	1	0.0625	0.25	0.0625	4	16	1	0	0	0	0	16	0.9375	0	0	0	#NUM!	0.0625	O
AC097494.1	0	3	0.1875	0.75	0.5625	4	16	3	0	0	0	0	16	0.9375	0	0	0	#NUM!	0.0625	O
AC097501.1	0	9	0.5625	2.25	5.0625	4	16	9	0	0	0	0	16	0.9375	0	0	0	#NUM!	0.0625	O
AC097518.1	0	0.1	0.00625	0.025	0.000625	4	16	0.1	0	0	0	0	16	0.9375	0	0	0	#NUM!	0.0625	O
AC097523.2	0	0.5	0.03125	0.125	0.015625	4	16	0.5	0	0	0	0	16	0.9375	0	0	0	#NUM!	0.0625	O
AC097532.1	0	0.5	0.03125	0.125	0.015625	4	16	0.5	0	0	0	0	16	0.9375	0	0	0	#NUM!	0.0625	O
AC097637.1	0	0.1	0.00625	0.025	0.000625	4	16	0.1	0	0	0	0	16	0.9375	0	0	0	#NUM!	0.0625	O
AC097639.2	0	0.4	0.025	0.1	0.01	4	16	0.4	0	0	0	0	16	0.9375	0	0	0	#NUM!	0.0625	O
AC097713.2	0	0.2	0.0125	0.05	0.0025	4	16	0.2	0	0	0	0	16	0.9375	0	0	0	#NUM!	0.0625	O
AC097724.1	0	0.3	0.01875	0.075	0.005625	4	16	0.3	0	0	0	0	16	0.9375	0	0	0	#NUM!	0.0625	O
AC098587.1	0	0.6	0.0375	0.15	0.0225	4	16	0.6	0	0	0	0	16	0.9375	0	0	0	#NUM!	0.0625	O
AC098592.2	0	0.2	0.0125	0.05	0.0025	4	16	0.2	0	0	0	0	16	0.9375	0	0	0	#NUM!	0.0625	O
AC098614.3	0	0.4	0.025	0.1	0.01	4	16	0.4	0	0	0	0	16	0.9375	0	0	0	#NUM!	0.0625	O
AC098680.1	0	4	0.25	1	1	4	16	4	0	0	0	0	16	0.9375	0	0	0	#NUM!	0.0625	O
AC098850.3	0	8	0.5	2	4	4	16	8	0	0	0	0	16	0.9375	0	0	0	#NUM!	0.0625	O
AC099063.2	0	0.1	0.00625	0.025	0.000625	4	16	0.1	0	0	0	0	16	0.9375	0	0	0	#NUM!	0.0625	O
AC099313.1	0	0.3	0.01875	0.075	0.005625	4	16	0.3	0	0	0	0	16	0.9375	0	0	0	#NUM!	0.0625	O
AC099328.2	0	3	0.1875	0.75	0.5625	4	16	3	0	0	0	0	16	0.9375	0	0	0	#NUM!	0.0625	O
AC099506.2	0	0.3	0.01875	0.075	0.005625	4	16	0.3	0	0	0	0	16	0.9375	0	0	0	#NUM!	0.0625	O
AC099520.2	0	0.3	0.01875	0.075	0.005625	4	16	0.3	0	0	0	0	16	0.9375	0	0	0	#NUM!	0.0625	O
AC099542.2	0	10	0.625	2.5	6.25	4	16	10	0	0	0	0	16	0.9375	0	0	0	#NUM!	0.0625	O
AC099552.3	0	1	0.0625	0.25	0.0625	4	16	1	0	0	0	0	16	0.9375	0	0	0	#NUM!	0.0625	O
AC099567.1	0	0.5	0.03125	0.125	0.015625	4	16	0.5	0	0	0	0	16	0.9375	0	0	0	#NUM!	0.0625	O
AC099669.2	0	0.5	0.03125	0.125	0.015625	4	16	0.5	0	0	0	0	16	0.9375	0	0	0	#NUM!	0.0625	O
AC099730.1	0	2	0.125	0.5	0.25	4	16	2	0	0	0	0	16	0.9375	0	0	0	#NUM!	0.0625	O
AC099786.1	0	0.6	0.0375	0.15	0.0225	4	16	0.6	0	0	0	0	16	0.9375	0	0	0	#NUM!	0.0625	O
AC099849.1	0	0.1	0.00625	0.025	0.000625	4	16	0.1	0	0	0	0	16	0.9375	0	0	0	#NUM!	0.0625	O
AC099850.2	0	0.5	0.03125	0.125	0.015625	4	16	0.5	0	0	0	0	16	0.9375	0	0	0	#NUM!	0.0625	O
AC100767.2	0	0.4	0.025	0.1	0.01	4	16	0.4	0	0	0	0	16	0.9375	0	0	0	#NUM!	0.0625	O
AC100768.1	0	2	0.125	0.5	0.25	4	16	2	0	0	0	0	16	0.9375	0	0	0	#NUM!	0.0625	O
AC100768.2	0	0.2	0.0125	0.05	0.0025	4	16	0.2	0	0	0	0	16	0.9375	0	0	0	#NUM!	0.0625	O
AC100773.1	0	0.4	0.025	0.1	0.01	4	16	0.4	0	0	0	0	16	0.9375	0	0	0	#NUM!	0.0625	O
AC100791.1	0	0.6	0.0375	0.15	0.0225	4	16	0.6	0	0	0	0	16	0.9375	0	0	0	#NUM!	0.0625	O
AC100823.2	0	0.2	0.0125	0.05	0.0025	4	16	0.2	0	0	0	0	16	0.9375	0	0	0	#NUM!	0.0625	O
AC100836.1	0	0.1	0.00625	0.025	0.000625	4	16	0.1	0	0	0	0	16	0.9375	0	0	0	#NUM!	0.0625	O
AC100843.3	0	0.3	0.01875	0.075	0.005625	4	16	0.3	0	0	0	0	16	0.9375	0	0	0	#NUM!	0.0625	O
AC100844.1	0	0.4	0.025	0.1	0.01	4	16	0.4	0	0	0	0	16	0.9375	0	0	0	#NUM!	0.0625	O
AC100858.1	0	1	0.0625	0.25	0.0625	4	16	1	0	0	0	0	16	0.9375	0	0	0	#NUM!	0.0625	O
AC103563.1	0	3	0.1875	0.75	0.5625	4	16	3	0	0	0	0	16	0.9375	0	0	0	#NUM!	0.0625	O
AC103563.6	0	1	0.0625	0.25	0.0625	4	16	1	0	0	0	0	16	0.9375	0	0	0	#NUM!	0.0625	O
AC103563.8	0	2	0.125	0.5	0.25	4	16	2	0	0	0	0	16	0.9375	0	0	0	#NUM!	0.0625	O
AC103564.3	0	0.9	0.05625	0.225	0.050625	4	16	0.9	0	0	0	0	16	0.9375	0	0	0	#NUM!	0.0625	O
AC103592.1	0	0.3	0.01875	0.075	0.005625	4	16	0.3	0	0	0	0	16	0.9375	0	0	0	#NUM!	0.0625	O
AC103681.1	0	9	0.5625	2.25	5.0625	4	16	9	0	0	0	0	16	0.9375	0	0	0	#NUM!	0.0625	O
AC103705.1	0	0.2	0.0125	0.05	0.0025	4	16	0.2	0	0	0	0	16	0.9375	0	0	0	#NUM!	0.0625	O
AC103718.1	0	0.2	0.0125	0.05	0.0025	4	16	0.2	0	0	0	0	16	0.9375	0	0	0	#NUM!	0.0625	O
AC103719.1	0	0.9	0.05625	0.225	0.050625	4	16	0.9	0	0	0	0	16	0.9375	0	0	0	#NUM!	0.0625	O
AC103724.1	0	0.7	0.04375	0.175	0.030625	4	16	0.7	0	0	0	0	16	0.9375	0	0	0	#NUM!	0.0625	O
AC103764.1	0	0.1	0.00625	0.025	0.000625	4	16	0.1	0	0	0	0	16	0.9375	0	0	0	#NUM!	0.0625	O
AC103798.1	0	0.7	0.04375	0.175	0.030625	4	16	0.7	0	0	0	0	16	0.9375	0	0	0	#NUM!	0.0625	O
AC103798.2	0	0.3	0.01875	0.075	0.005625	4	16	0.3	0	0	0	0	16	0.9375	0	0	0	#NUM!	0.0625	O
AC103808.1	0	1	0.0625	0.25	0.0625	4	16	1	0	0	0	0	16	0.9375	0	0	0	#NUM!	0.0625	O
AC103808.2	0	0.9	0.05625	0.225	0.050625	4	16	0.9	0	0	0	0	16	0.9375	0	0	0	#NUM!	0.0625	O
AC103808.4	0	4	0.25	1	1	4	16	4	0	0	0	0	16	0.9375	0	0	0	#NUM!	0.0625	O
AC103810.10	0	0.3	0.01875	0.075	0.005625	4	16	0.3	0	0	0	0	16	0.9375	0	0	0	#NUM!	0.0625	O
AC103810.7	0	1	0.0625	0.25	0.0625	4	16	1	0	0	0	0	16	0.9375	0	0	0	#NUM!	0.0625	O
AC103843.2	0	0.1	0.00625	0.025	0.000625	4	16	0.1	0	0	0	0	16	0.9375	0	0	0	#NUM!	0.0625	O
AC103855.1	0	10	0.625	2.5	6.25	4	16	10	0	0	0	0	16	0.9375	0	0	0	#NUM!	0.0625	O
AC103879.1	0	0.2	0.0125	0.05	0.0025	4	16	0.2	0	0	0	0	16	0.9375	0	0	0	#NUM!	0.0625	O
AC103952.1	0	2	0.125	0.5	0.25	4	16	2	0	0	0	0	16	0.9375	0	0	0	#NUM!	0.0625	O
AC103987.2	0	0.3	0.01875	0.075	0.005625	4	16	0.3	0	0	0	0	16	0.9375	0	0	0	#NUM!	0.0625	O
AC103993.1	0	0.3	0.01875	0.075	0.005625	4	16	0.3	0	0	0	0	16	0.9375	0	0	0	#NUM!	0.0625	O
AC104002.1	0	7	0.4375	1.75	3.0625	4	16	7	0	0	0	0	16	0.9375	0	0	0	#NUM!	0.0625	O
AC104027.1	0	0.2	0.0125	0.05	0.0025	4	16	0.2	0	0	0	0	16	0.9375	0	0	0	#NUM!	0.0625	O
AC104073.1	0	0.7	0.04375	0.175	0.030625	4	16	0.7	0	0	0	0	16	0.9375	0	0	0	#NUM!	0.0625	O
AC104073.3	0	0.1	0.00625	0.025	0.000625	4	16	0.1	0	0	0	0	16	0.9375	0	0	0	#NUM!	0.0625	O
AC104076.2	0	0.3	0.01875	0.075	0.005625	4	16	0.3	0	0	0	0	16	0.9375	0	0	0	#NUM!	0.0625	O
AC104117.4	0	0.2	0.0125	0.05	0.0025	4	16	0.2	0	0	0	0	16	0.9375	0	0	0	#NUM!	0.0625	O
AC104241.1	0	0.9	0.05625	0.225	0.050625	4	16	0.9	0	0	0	0	16	0.9375	0	0	0	#NUM!	0.0625	O
AC104389.1	0	0.5	0.03125	0.125	0.015625	4	16	0.5	0	0	0	0	16	0.9375	0	0	0	#NUM!	0.0625	O
AC104389.3	0	0.9	0.05625	0.225	0.050625	4	16	0.9	0	0	0	0	16	0.9375	0	0	0	#NUM!	0.0625	O
AC104390.1	0	0.1	0.00625	0.025	0.000625	4	16	0.1	0	0	0	0	16	0.9375	0	0	0	#NUM!	0.0625	O
AC104417.1	0	0.1	0.00625	0.025	0.000625	4	16	0.1	0	0	0	0	16	0.9375	0	0	0	#NUM!	0.0625	O
AC104417.2	0	2	0.125	0.5	0.25	4	16	2	0	0	0	0	16	0.9375	0	0	0	#NUM!	0.0625	O
AC104445.1	0	0.3	0.01875	0.075	0.005625	4	16	0.3	0	0	0	0	16	0.9375	0	0	0	#NUM!	0.0625	O
AC104451.1	0	0.6	0.0375	0.15	0.0225	4	16	0.6	0	0	0	0	16	0.9375	0	0	0	#NUM!	0.0625	O
AC104457.1	0	0.1	0.00625	0.025	0.000625	4	16	0.1	0	0	0	0	16	0.9375	0	0	0	#NUM!	0.0625	O
AC104581.2	0	0.2	0.0125	0.05	0.0025	4	16	0.2	0	0	0	0	16	0.9375	0	0	0	#NUM!	0.0625	O
AC104619.2	0	0.5	0.03125	0.125	0.015625	4	16	0.5	0	0	0	0	16	0.9375	0	0	0	#NUM!	0.0625	O
AC104623.1	0	0.3	0.01875	0.075	0.005625	4	16	0.3	0	0	0	0	16	0.9375	0	0	0	#NUM!	0.0625	O
AC104640.1	0	0.2	0.0125	0.05	0.0025	4	16	0.2	0	0	0	0	16	0.9375	0	0	0	#NUM!	0.0625	O
AC104662.1	0	0.2	0.0125	0.05	0.0025	4	16	0.2	0	0	0	0	16	0.9375	0	0	0	#NUM!	0.0625	O
AC104662.2	0	0.1	0.00625	0.025	0.000625	4	16	0.1	0	0	0	0	16	0.9375	0	0	0	#NUM!	0.0625	O
AC104685.1	0	0.8	0.05	0.2	0.04	4	16	0.8	0	0	0	0	16	0.9375	0	0	0	#NUM!	0.0625	O
AC104688.1	0	0.8	0.05	0.2	0.04	4	16	0.8	0	0	0	0	16	0.9375	0	0	0	#NUM!	0.0625	O
AC104770.1	0	0.8	0.05	0.2	0.04	4	16	0.8	0	0	0	0	16	0.9375	0	0	0	#NUM!	0.0625	O
AC104777.1	0	10	0.625	2.5	6.25	4	16	10	0	0	0	0	16	0.9375	0	0	0	#NUM!	0.0625	O
AC104777.3	0	1	0.0625	0.25	0.0625	4	16	1	0	0	0	0	16	0.9375	0	0	0	#NUM!	0.0625	O
AC105001.2	0	0.1	0.00625	0.025	0.000625	4	16	0.1	0	0	0	0	16	0.9375	0	0	0	#NUM!	0.0625	O
AC105031.3	0	0.2	0.0125	0.05	0.0025	4	16	0.2	0	0	0	0	16	0.9375	0	0	0	#NUM!	0.0625	O
AC105094.1	0	0.3	0.01875	0.075	0.005625	4	16	0.3	0	0	0	0	16	0.9375	0	0	0	#NUM!	0.0625	O
AC105133.2	0	0.1	0.00625	0.025	0.000625	4	16	0.1	0	0	0	0	16	0.9375	0	0	0	#NUM!	0.0625	O
AC105180.1	0	0.5	0.03125	0.125	0.015625	4	16	0.5	0	0	0	0	16	0.9375	0	0	0	#NUM!	0.0625	O
AC105185.1	0	0.1	0.00625	0.025	0.000625	4	16	0.1	0	0	0	0	16	0.9375	0	0	0	#NUM!	0.0625	O
AC105219.3	0	0.3	0.01875	0.075	0.005625	4	16	0.3	0	0	0	0	16	0.9375	0	0	0	#NUM!	0.0625	O
AC105224.1	0	3	0.1875	0.75	0.5625	4	16	3	0	0	0	0	16	0.9375	0	0	0	#NUM!	0.0625	O
AC105227.2	0	0.5	0.03125	0.125	0.015625	4	16	0.5	0	0	0	0	16	0.9375	0	0	0	#NUM!	0.0625	O
AC105245.1	0	0.2	0.0125	0.05	0.0025	4	16	0.2	0	0	0	0	16	0.9375	0	0	0	#NUM!	0.0625	O
AC105254.2	0	0.3	0.01875	0.075	0.005625	4	16	0.3	0	0	0	0	16	0.9375	0	0	0	#NUM!	0.0625	O
AC105275.2	0	0.9	0.05625	0.225	0.050625	4	16	0.9	0	0	0	0	16	0.9375	0	0	0	#NUM!	0.0625	O
AC105918.1	0	0.1	0.00625	0.025	0.000625	4	16	0.1	0	0	0	0	16	0.9375	0	0	0	#NUM!	0.0625	O
AC105919.1	0	0.8	0.05	0.2	0.04	4	16	0.8	0	0	0	0	16	0.9375	0	0	0	#NUM!	0.0625	O
AC105924.1	0	0.5	0.03125	0.125	0.015625	4	16	0.5	0	0	0	0	16	0.9375	0	0	0	#NUM!	0.0625	O
AC105940.1	0	0.6	0.0375	0.15	0.0225	4	16	0.6	0	0	0	0	16	0.9375	0	0	0	#NUM!	0.0625	O
AC106038.2	0	0.2	0.0125	0.05	0.0025	4	16	0.2	0	0	0	0	16	0.9375	0	0	0	#NUM!	0.0625	O
AC106053.1	0	0.8	0.05	0.2	0.04	4	16	0.8	0	0	0	0	16	0.9375	0	0	0	#NUM!	0.0625	O
AC106706.1	0	0.2	0.0125	0.05	0.0025	4	16	0.2	0	0	0	0	16	0.9375	0	0	0	#NUM!	0.0625	O
AC106730.2	0	3	0.1875	0.75	0.5625	4	16	3	0	0	0	0	16	0.9375	0	0	0	#NUM!	0.0625	O
AC106732.1	0	2	0.125	0.5	0.25	4	16	2	0	0	0	0	16	0.9375	0	0	0	#NUM!	0.0625	O
AC106772.2	0	1	0.0625	0.25	0.0625	4	16	1	0	0	0	0	16	0.9375	0	0	0	#NUM!	0.0625	O
AC106774.3	0	3	0.1875	0.75	0.5625	4	16	3	0	0	0	0	16	0.9375	0	0	0	#NUM!	0.0625	O
AC106774.4	0	0.3	0.01875	0.075	0.005625	4	16	0.3	0	0	0	0	16	0.9375	0	0	0	#NUM!	0.0625	O
AC106782.4	0	0.5	0.03125	0.125	0.015625	4	16	0.5	0	0	0	0	16	0.9375	0	0	0	#NUM!	0.0625	O
AC106796.1	0	0.4	0.025	0.1	0.01	4	16	0.4	0	0	0	0	16	0.9375	0	0	0	#NUM!	0.0625	O
AC106800.1	0	0.2	0.0125	0.05	0.0025	4	16	0.2	0	0	0	0	16	0.9375	0	0	0	#NUM!	0.0625	O
AC106806.1	0	0.1	0.00625	0.025	0.000625	4	16	0.1	0	0	0	0	16	0.9375	0	0	0	#NUM!	0.0625	O
AC106818.1	0	0.1	0.00625	0.025	0.000625	4	16	0.1	0	0	0	0	16	0.9375	0	0	0	#NUM!	0.0625	O
AC106868.1	0	0.1	0.00625	0.025	0.000625	4	16	0.1	0	0	0	0	16	0.9375	0	0	0	#NUM!	0.0625	O
AC106870.2	0	0.4	0.025	0.1	0.01	4	16	0.4	0	0	0	0	16	0.9375	0	0	0	#NUM!	0.0625	O
AC106872.1	0	0.1	0.00625	0.025	0.000625	4	16	0.1	0	0	0	0	16	0.9375	0	0	0	#NUM!	0.0625	O
AC106872.11	0	0.4	0.025	0.1	0.01	4	16	0.4	0	0	0	0	16	0.9375	0	0	0	#NUM!	0.0625	O
AC106872.12	0	0.5	0.03125	0.125	0.015625	4	16	0.5	0	0	0	0	16	0.9375	0	0	0	#NUM!	0.0625	O
AC106872.8	0	0.4	0.025	0.1	0.01	4	16	0.4	0	0	0	0	16	0.9375	0	0	0	#NUM!	0.0625	O
AC107023.1	0	2	0.125	0.5	0.25	4	16	2	0	0	0	0	16	0.9375	0	0	0	#NUM!	0.0625	O
AC107072.1	0	0.5	0.03125	0.125	0.015625	4	16	0.5	0	0	0	0	16	0.9375	0	0	0	#NUM!	0.0625	O
AC107385.1	0	0.1	0.00625	0.025	0.000625	4	16	0.1	0	0	0	0	16	0.9375	0	0	0	#NUM!	0.0625	O
AC107393.1	0	0.2	0.0125	0.05	0.0025	4	16	0.2	0	0	0	0	16	0.9375	0	0	0	#NUM!	0.0625	O
AC107396.1	0	2	0.125	0.5	0.25	4	16	2	0	0	0	0	16	0.9375	0	0	0	#NUM!	0.0625	O
AC107613.1	0	0.2	0.0125	0.05	0.0025	4	16	0.2	0	0	0	0	16	0.9375	0	0	0	#NUM!	0.0625	O
AC107892.1	0	0.1	0.00625	0.025	0.000625	4	16	0.1	0	0	0	0	16	0.9375	0	0	0	#NUM!	0.0625	O
AC107918.3	0	0.3	0.01875	0.075	0.005625	4	16	0.3	0	0	0	0	16	0.9375	0	0	0	#NUM!	0.0625	O
AC107934.1	0	2	0.125	0.5	0.25	4	16	2	0	0	0	0	16	0.9375	0	0	0	#NUM!	0.0625	O
AC107958.3	0	0.6	0.0375	0.15	0.0225	4	16	0.6	0	0	0	0	16	0.9375	0	0	0	#NUM!	0.0625	O
AC107976.1	0	0.2	0.0125	0.05	0.0025	4	16	0.2	0	0	0	0	16	0.9375	0	0	0	#NUM!	0.0625	O
AC108039.2	0	0.9	0.05625	0.225	0.050625	4	16	0.9	0	0	0	0	16	0.9375	0	0	0	#NUM!	0.0625	O
AC108064.1	0	0.2	0.0125	0.05	0.0025	4	16	0.2	0	0	0	0	16	0.9375	0	0	0	#NUM!	0.0625	O
AC108066.1	0	0.1	0.00625	0.025	0.000625	4	16	0.1	0	0	0	0	16	0.9375	0	0	0	#NUM!	0.0625	O
AC108120.3	0	0.3	0.01875	0.075	0.005625	4	16	0.3	0	0	0	0	16	0.9375	0	0	0	#NUM!	0.0625	O
AC108142.1	0	0.4	0.025	0.1	0.01	4	16	0.4	0	0	0	0	16	0.9375	0	0	0	#NUM!	0.0625	O
AC108174.1	0	0.8	0.05	0.2	0.04	4	16	0.8	0	0	0	0	16	0.9375	0	0	0	#NUM!	0.0625	O
AC108210.1	0	0.1	0.00625	0.025	0.000625	4	16	0.1	0	0	0	0	16	0.9375	0	0	0	#NUM!	0.0625	O
AC108359.1	0	0.2	0.0125	0.05	0.0025	4	16	0.2	0	0	0	0	16	0.9375	0	0	0	#NUM!	0.0625	O
AC108479.1	0	0.5	0.03125	0.125	0.015625	4	16	0.5	0	0	0	0	16	0.9375	0	0	0	#NUM!	0.0625	O
AC108488.2	0	0.3	0.01875	0.075	0.005625	4	16	0.3	0	0	0	0	16	0.9375	0	0	0	#NUM!	0.0625	O
AC108667.1	0	2	0.125	0.5	0.25	4	16	2	0	0	0	0	16	0.9375	0	0	0	#NUM!	0.0625	O
AC108729.1	0	0.4	0.025	0.1	0.01	4	16	0.4	0	0	0	0	16	0.9375	0	0	0	#NUM!	0.0625	O
AC108733.1	0	14	0.875	3.5	12.25	4	16	14	0	0	0	0	16	0.9375	0	0	0	#NUM!	0.0625	O
AC108734.2	0	0.1	0.00625	0.025	0.000625	4	16	0.1	0	0	0	0	16	0.9375	0	0	0	#NUM!	0.0625	O
AC108748.1	0	2	0.125	0.5	0.25	4	16	2	0	0	0	0	16	0.9375	0	0	0	#NUM!	0.0625	O
AC108868.2	0	2	0.125	0.5	0.25	4	16	2	0	0	0	0	16	0.9375	0	0	0	#NUM!	0.0625	O
AC108879.1	0	0.6	0.0375	0.15	0.0225	4	16	0.6	0	0	0	0	16	0.9375	0	0	0	#NUM!	0.0625	O
AC108935.1	0	2	0.125	0.5	0.25	4	16	2	0	0	0	0	16	0.9375	0	0	0	#NUM!	0.0625	O
AC108938.1	0	1	0.0625	0.25	0.0625	4	16	1	0	0	0	0	16	0.9375	0	0	0	#NUM!	0.0625	O
AC109315.1	0	0.2	0.0125	0.05	0.0025	4	16	0.2	0	0	0	0	16	0.9375	0	0	0	#NUM!	0.0625	O
AC109329.1	0	0.2	0.0125	0.05	0.0025	4	16	0.2	0	0	0	0	16	0.9375	0	0	0	#NUM!	0.0625	O
AC109439.1	0	0.3	0.01875	0.075	0.005625	4	16	0.3	0	0	0	0	16	0.9375	0	0	0	#NUM!	0.0625	O
AC109446.2	0	0.2	0.0125	0.05	0.0025	4	16	0.2	0	0	0	0	16	0.9375	0	0	0	#NUM!	0.0625	O
AC109464.2	0	3	0.1875	0.75	0.5625	4	16	3	0	0	0	0	16	0.9375	0	0	0	#NUM!	0.0625	O
AC109492.1	0	1	0.0625	0.25	0.0625	4	16	1	0	0	0	0	16	0.9375	0	0	0	#NUM!	0.0625	O
AC109638.1	0	0.5	0.03125	0.125	0.015625	4	16	0.5	0	0	0	0	16	0.9375	0	0	0	#NUM!	0.0625	O
AC109780.2	0	0.1	0.00625	0.025	0.000625	4	16	0.1	0	0	0	0	16	0.9375	0	0	0	#NUM!	0.0625	O
AC109810.1	0	0.5	0.03125	0.125	0.015625	4	16	0.5	0	0	0	0	16	0.9375	0	0	0	#NUM!	0.0625	O
AC109811.1	0	3	0.1875	0.75	0.5625	4	16	3	0	0	0	0	16	0.9375	0	0	0	#NUM!	0.0625	O
AC109811.2	0	0.2	0.0125	0.05	0.0025	4	16	0.2	0	0	0	0	16	0.9375	0	0	0	#NUM!	0.0625	O
AC109830.1	0	0.3	0.01875	0.075	0.005625	4	16	0.3	0	0	0	0	16	0.9375	0	0	0	#NUM!	0.0625	O
AC110011.1	0	4	0.25	1	1	4	16	4	0	0	0	0	16	0.9375	0	0	0	#NUM!	0.0625	O
AC110023.1	0	0.4	0.025	0.1	0.01	4	16	0.4	0	0	0	0	16	0.9375	0	0	0	#NUM!	0.0625	O
AC110058.1	0	0.8	0.05	0.2	0.04	4	16	0.8	0	0	0	0	16	0.9375	0	0	0	#NUM!	0.0625	O
AC110751.1	0	0.2	0.0125	0.05	0.0025	4	16	0.2	0	0	0	0	16	0.9375	0	0	0	#NUM!	0.0625	O
AC110768.1	0	0.5	0.03125	0.125	0.015625	4	16	0.5	0	0	0	0	16	0.9375	0	0	0	#NUM!	0.0625	O
AC111152.1	0	0.3	0.01875	0.075	0.005625	4	16	0.3	0	0	0	0	16	0.9375	0	0	0	#NUM!	0.0625	O
AC112187.2	0	0.9	0.05625	0.225	0.050625	4	16	0.9	0	0	0	0	16	0.9375	0	0	0	#NUM!	0.0625	O
AC112192.1	0	2	0.125	0.5	0.25	4	16	2	0	0	0	0	16	0.9375	0	0	0	#NUM!	0.0625	O
AC112204.2	0	18	1.125	4.5	20.25	4	16	18	0	0	0	0	16	0.9375	0	0	0	#NUM!	0.0625	O
AC112219.1	0	0.2	0.0125	0.05	0.0025	4	16	0.2	0	0	0	0	16	0.9375	0	0	0	#NUM!	0.0625	O
AC112225.1	0	0.4	0.025	0.1	0.01	4	16	0.4	0	0	0	0	16	0.9375	0	0	0	#NUM!	0.0625	O
AC112229.4	0	0.1	0.00625	0.025	0.000625	4	16	0.1	0	0	0	0	16	0.9375	0	0	0	#NUM!	0.0625	O
AC112242.1	0	0.9	0.05625	0.225	0.050625	4	16	0.9	0	0	0	0	16	0.9375	0	0	0	#NUM!	0.0625	O
AC112243.1	0	0.8	0.05	0.2	0.04	4	16	0.8	0	0	0	0	16	0.9375	0	0	0	#NUM!	0.0625	O
AC112249.1	0	0.4	0.025	0.1	0.01	4	16	0.4	0	0	0	0	16	0.9375	0	0	0	#NUM!	0.0625	O
AC112481.1	0	3	0.1875	0.75	0.5625	4	16	3	0	0	0	0	16	0.9375	0	0	0	#NUM!	0.0625	O
AC112482.1	0	0.3	0.01875	0.075	0.005625	4	16	0.3	0	0	0	0	16	0.9375	0	0	0	#NUM!	0.0625	O
AC112492.2	0	3	0.1875	0.75	0.5625	4	16	3	0	0	0	0	16	0.9375	0	0	0	#NUM!	0.0625	O
AC112492.3	0	0.3	0.01875	0.075	0.005625	4	16	0.3	0	0	0	0	16	0.9375	0	0	0	#NUM!	0.0625	O
AC112518.2	0	0.7	0.04375	0.175	0.030625	4	16	0.7	0	0	0	0	16	0.9375	0	0	0	#NUM!	0.0625	O
AC112771.1	0	0.4	0.025	0.1	0.01	4	16	0.4	0	0	0	0	16	0.9375	0	0	0	#NUM!	0.0625	O
AC113137.1	0	0.2	0.0125	0.05	0.0025	4	16	0.2	0	0	0	0	16	0.9375	0	0	0	#NUM!	0.0625	O
AC113192.5	0	0.8	0.05	0.2	0.04	4	16	0.8	0	0	0	0	16	0.9375	0	0	0	#NUM!	0.0625	O
AC113331.1	0	0.1	0.00625	0.025	0.000625	4	16	0.1	0	0	0	0	16	0.9375	0	0	0	#NUM!	0.0625	O
AC113347.4	0	0.8	0.05	0.2	0.04	4	16	0.8	0	0	0	0	16	0.9375	0	0	0	#NUM!	0.0625	O
AC113355.1	0	4	0.25	1	1	4	16	4	0	0	0	0	16	0.9375	0	0	0	#NUM!	0.0625	O
AC113391.1	0	0.1	0.00625	0.025	0.000625	4	16	0.1	0	0	0	0	16	0.9375	0	0	0	#NUM!	0.0625	O
AC113391.2	0	0.2	0.0125	0.05	0.0025	4	16	0.2	0	0	0	0	16	0.9375	0	0	0	#NUM!	0.0625	O
AC113418.1	0	0.2	0.0125	0.05	0.0025	4	16	0.2	0	0	0	0	16	0.9375	0	0	0	#NUM!	0.0625	O
AC113420.1	0	0.1	0.00625	0.025	0.000625	4	16	0.1	0	0	0	0	16	0.9375	0	0	0	#NUM!	0.0625	O
AC113423.1	0	0.4	0.025	0.1	0.01	4	16	0.4	0	0	0	0	16	0.9375	0	0	0	#NUM!	0.0625	O
AC114316.1	0	4	0.25	1	1	4	16	4	0	0	0	0	16	0.9375	0	0	0	#NUM!	0.0625	O
AC114322.1	0	0.1	0.00625	0.025	0.000625	4	16	0.1	0	0	0	0	16	0.9375	0	0	0	#NUM!	0.0625	O
AC114324.2	0	1	0.0625	0.25	0.0625	4	16	1	0	0	0	0	16	0.9375	0	0	0	#NUM!	0.0625	O
AC114498.1	0	0.1	0.00625	0.025	0.000625	4	16	0.1	0	0	0	0	16	0.9375	0	0	0	#NUM!	0.0625	O
AC114550.1	0	2	0.125	0.5	0.25	4	16	2	0	0	0	0	16	0.9375	0	0	0	#NUM!	0.0625	O
AC114752.1	0	5	0.3125	1.25	1.5625	4	16	5	0	0	0	0	16	0.9375	0	0	0	#NUM!	0.0625	O
AC114755.1	0	0.2	0.0125	0.05	0.0025	4	16	0.2	0	0	0	0	16	0.9375	0	0	0	#NUM!	0.0625	O
AC114755.4	0	0.6	0.0375	0.15	0.0225	4	16	0.6	0	0	0	0	16	0.9375	0	0	0	#NUM!	0.0625	O
AC114755.5	0	0.1	0.00625	0.025	0.000625	4	16	0.1	0	0	0	0	16	0.9375	0	0	0	#NUM!	0.0625	O
AC114760.1	0	0.8	0.05	0.2	0.04	4	16	0.8	0	0	0	0	16	0.9375	0	0	0	#NUM!	0.0625	O
AC114786.1	0	0.1	0.00625	0.025	0.000625	4	16	0.1	0	0	0	0	16	0.9375	0	0	0	#NUM!	0.0625	O
AC114811.1	0	1	0.0625	0.25	0.0625	4	16	1	0	0	0	0	16	0.9375	0	0	0	#NUM!	0.0625	O
AC114814.2	0	0.2	0.0125	0.05	0.0025	4	16	0.2	0	0	0	0	16	0.9375	0	0	0	#NUM!	0.0625	O
AC114940.1	0	0.3	0.01875	0.075	0.005625	4	16	0.3	0	0	0	0	16	0.9375	0	0	0	#NUM!	0.0625	O
AC115115.1	0	0.3	0.01875	0.075	0.005625	4	16	0.3	0	0	0	0	16	0.9375	0	0	0	#NUM!	0.0625	O
AC115619.1	0	131	8.1875	32.75	1072.56	4	16	131	0	0	0	0	16	0.9375	0	0	0	#NUM!	0.0625	O
AC115622.1	0	1	0.0625	0.25	0.0625	4	16	1	0	0	0	0	16	0.9375	0	0	0	#NUM!	0.0625	O
AC115990.1	0	0.3	0.01875	0.075	0.005625	4	16	0.3	0	0	0	0	16	0.9375	0	0	0	#NUM!	0.0625	O
AC116038.1	0	2	0.125	0.5	0.25	4	16	2	0	0	0	0	16	0.9375	0	0	0	#NUM!	0.0625	O
AC116337.2	0	0.5	0.03125	0.125	0.015625	4	16	0.5	0	0	0	0	16	0.9375	0	0	0	#NUM!	0.0625	O
AC116345.2	0	0.1	0.00625	0.025	0.000625	4	16	0.1	0	0	0	0	16	0.9375	0	0	0	#NUM!	0.0625	O
AC116353.1	0	0.2	0.0125	0.05	0.0025	4	16	0.2	0	0	0	0	16	0.9375	0	0	0	#NUM!	0.0625	O
AC116353.2	0	0.4	0.025	0.1	0.01	4	16	0.4	0	0	0	0	16	0.9375	0	0	0	#NUM!	0.0625	O
AC116353.3	0	1	0.0625	0.25	0.0625	4	16	1	0	0	0	0	16	0.9375	0	0	0	#NUM!	0.0625	O
AC116612.1	0	0.6	0.0375	0.15	0.0225	4	16	0.6	0	0	0	0	16	0.9375	0	0	0	#NUM!	0.0625	O
AC116616.1	0	0.3	0.01875	0.075	0.005625	4	16	0.3	0	0	0	0	16	0.9375	0	0	0	#NUM!	0.0625	O
AC116903.1	0	0.2	0.0125	0.05	0.0025	4	16	0.2	0	0	0	0	16	0.9375	0	0	0	#NUM!	0.0625	O
AC117373.1	0	0.7	0.04375	0.175	0.030625	4	16	0.7	0	0	0	0	16	0.9375	0	0	0	#NUM!	0.0625	O
AC117386.1	0	0.2	0.0125	0.05	0.0025	4	16	0.2	0	0	0	0	16	0.9375	0	0	0	#NUM!	0.0625	O
AC117392.1	0	0.6	0.0375	0.15	0.0225	4	16	0.6	0	0	0	0	16	0.9375	0	0	0	#NUM!	0.0625	O
AC117430.1	0	0.1	0.00625	0.025	0.000625	4	16	0.1	0	0	0	0	16	0.9375	0	0	0	#NUM!	0.0625	O
AC117454.1	0	0.4	0.025	0.1	0.01	4	16	0.4	0	0	0	0	16	0.9375	0	0	0	#NUM!	0.0625	O
AC117460.1	0	0.9	0.05625	0.225	0.050625	4	16	0.9	0	0	0	0	16	0.9375	0	0	0	#NUM!	0.0625	O
AC117470.1	0	2	0.125	0.5	0.25	4	16	2	0	0	0	0	16	0.9375	0	0	0	#NUM!	0.0625	O
AC117532.1	0	2	0.125	0.5	0.25	4	16	2	0	0	0	0	16	0.9375	0	0	0	#NUM!	0.0625	O
AC117945.1	0	0.6	0.0375	0.15	0.0225	4	16	0.6	0	0	0	0	16	0.9375	0	0	0	#NUM!	0.0625	O
AC117947.1	0	0.8	0.05	0.2	0.04	4	16	0.8	0	0	0	0	16	0.9375	0	0	0	#NUM!	0.0625	O
AC118282.3	0	0.4	0.025	0.1	0.01	4	16	0.4	0	0	0	0	16	0.9375	0	0	0	#NUM!	0.0625	O
AC118345.1	0	1	0.0625	0.25	0.0625	4	16	1	0	0	0	0	16	0.9375	0	0	0	#NUM!	0.0625	O
AC118470.1	0	2	0.125	0.5	0.25	4	16	2	0	0	0	0	16	0.9375	0	0	0	#NUM!	0.0625	O
[truncated: 47,585 more rows]

## Sheet: GTEx
Gene	Min	Max	Mean	Std..deviation	RSD	Variance	Skewness	Kurtosis	Overall.sum	No..missings	No..NaNs	No....s	No....s.1	Row.count	gini	Median	pc25	pc75	pc25.pc75	frac	S/A/O
[truncated: 46,711 more rows]

[truncated: 1 more sheets: PCAWG]
