# Supplementary material for: The role and robustness of the Gini coefficient as an unbiased tool for the selection of Gini genes for normalising expression profiling data
Source: Sci Rep. 2019 Nov 29;9:17960. doi: 10.1038/s41598-019-54288-7 (PMC6884504; doi:10.1038/s41598-019-54288-7)
Supplement: Supplementary file 11 — KNIME workflow [file 41598_2019_54288_MOESM11_ESM.zip]

Archive with 3 entries (2 files):
- GeneGini_RTqPCR_KNIME_Workflow.knwf
- __MACOSX/
- __MACOSX/._GeneGini_RTqPCR_KNIME_Workflow.knwf
